# Supplementary material for: Defect-Mediated Diffusion Pathways in Spodumene Accelerate Lithium Transport
Source: ACS Mater Lett. 2025 Sep 8;7(10):3388–93. doi: 10.1021/acsmaterialslett.5c00876 (PMC12505375; doi:10.1021/acsmaterialslett.5c00876)
Supplement: Supplementary file 2 [file tz5c00876_si_002.xlsx]

## Sheet: 1d_a
	Bondlength	ObsValence	Network	Network BL					Bondlength	ObsValence	Network	Network BL			Global Instability Index
								O3							EXP
Li	1.2333	0.5192						Si	1.6397	0.967965	0.975	1.63699			0.0721295	0.00520267
O3_1	2.0991	0.188706	0.125	2.31295				Al	1.9462	0.450276	0.45	1.94643			-0.0741939	0.00550473
O3_2	2.0991	0.188706	0.125	2.31295				Al	1.996	0.394969	0.45	1.94643			0.0591761	0.00350182
O4_1	2.2465	0.142066	0.1	2.4288				Li	2.0991	0.188706	0.125	2.31295			-0.00191605	3.67124e-06
O4_2	2.2465	0.142066	0.1	2.4288				Sum/average	1.9203	2.00192	2	1.9607			-0.136527	0.0186396
O5_1	2.2801	0.133163	0.275	1.90358											0.129902	0.0168745
O5_2	2.2801	0.133163	0.275	1.90358												0.0497271
Sum/average	2.2086	0.92787	1	2.2151				O4								0.00828784
								Si	1.6257	1.00482	0.95	1.64672			GIS	0.0910376
Si	1.6275	0.3747						Si	1.6314	0.989646	0.95	1.64672
O3_2	1.6397	0.967965	0.975	1.63699				Li	2.2465	0.142066	0.1	2.4288
O4_1	1.6257	1.00482	0.95	1.64672				Sum/average	1.8345	2.13653	2	1.9074
O4_2	1.6314	0.989646	0.95	1.64672
O5_2	1.5878	1.11177	1.125	1.58337
Sum/average	1.6212	4.07419	4	1.6284				O5
								Si	1.5878	1.11177	1.125	1.58337
Al	1.643	0.38						Al	1.8215	0.625167	0.6	1.83711
O3_1	1.9462	0.450276	0.45	1.94643				Li	2.2801	0.133163	0.275	1.90358
O3_1	1.9462	0.450276	0.45	1.94643				Sum/average	1.8965	1.8701	2	1.7747
O3_2	1.996	0.394969	0.45	1.94643
O3_2	1.996	0.394969	0.45	1.94643
O5_1	1.8215	0.625167	0.6	1.83711					STDDEV
O5_2	1.8215	0.625167	0.6	1.83711					0.0229644
Sum/average	1.9212	2.94082	3	1.91					0.0861137
									0.0803993
ADP's
	U11	U22	U33	U23	U13	U12	Ueq
Li	0.0035	0.00409	0.00491	0	0.00142	0	0.00418
Si	0.00177	0.00178	0.00195	-6e-05	0.0007	-0.00026	0.00182
Al	0.00104	0.00122	0.00195	0	0.0007	0	0.00135
O3	0.00199	0.00345	0.0026	-8e-05	0.00042	-2e-05	0.00278
O4	0.00274	0.00548	0.00247	-0.00177	0.00093	-0.00019	0.00356
O5	0.0042	0.00246	0.00511	-0.00016	0.00198	-0.0015	0.00383

## Sheet: 1e_a
	Bondlength	ObsValence	Network	Network BL					Bondlength	ObsValence	Network	Network BL			Global Instability Index
								O3							EXP
Li	1.2333	0.5192	0.002					Si	1.6413	0.96384	0.975	1.63699			0.069223	0.00479183
O3_1	2.0954	0.190056	0.125	2.31295				Al	1.9466	0.449802	0.45	1.94643			-0.0737771	0.00544306
O3_2	2.0954	0.190056	0.125	2.31295				Al	1.9931	0.397995	0.45	1.94643			0.0484659	0.00234895
O4_1	2.2445	0.142614	0.1	2.4288				Li	2.0954	0.190056	0.125	2.31295			-0.0016932	2.86693e-06
O4_2	2.2455	0.14234	0.1	2.4288				Sum/average	1.9191	2.00169	2	1.9607			-0.140783	0.0198199
O5_1	2.2813	0.132856	0.275	1.90358											0.127406	0.0162324
O5_2	2.2813	0.132856	0.275	1.90358												0.0486389
Sum/average	2.2072	0.930777	1	2.2151				O4								0.00810649
								Si	1.6256	1.00508	0.95	1.64672			GIS	0.090036
Si	1.6275	0.3747	0.0007					Si	1.6301	0.993085	0.95	1.64672
O3_2	1.6413	0.96384	0.975	1.63699				Li	2.2445	0.142614	0.1	2.4288
O4_1	1.6256	1.00508	0.95	1.64672				Sum/average	1.8334	2.14078	2	1.9074
O4_2	1.6301	0.993085	0.95	1.64672
O5_2	1.5878	1.11177	1.125	1.58337
Sum/average	1.6212	4.07378	4	1.6284				O5
								Si	1.5878	1.11177	1.125	1.58337
Al	1.643	0.38	0.0007					Al	1.8198	0.62797	0.6	1.83711
O3_1	1.9466	0.449802	0.45	1.94643				Li	2.2813	0.132856	0.275	1.90358
O3_1	1.9466	0.449802	0.45	1.94643				Sum/average	1.8963	1.87259	2	1.7747
O3_2	1.9931	0.397995	0.45	1.94643
O3_2	1.9931	0.397995	0.45	1.94643
O5_1	1.8198	0.62797	0.6	1.83711					STDDEV
O5_2	1.8198	0.62797	0.6	1.83711					0.0232246
Sum/average	1.9198	2.95153	3	1.91					0.0881343
									0.0802275
ADP's
	U11	U22	U33	U23	U13	U12	Ueq
Li	0.00853	0.0079	0.00814	0	0.00327	0	0.00809
Si	0.00168	0.00196	0.00178	-0.00011	0.00047	-0.00026	0.00184
Al	0.00176	0.0021	0.00216	0	0.00045	0	0.00206
O3	0.00212	0.00324	0.00267	0.00017	0.00051	-0.00039	0.00276
O4	0.00304	0.00504	0.00315	-0.00153	0.00106	0.00025	0.00374
O5	0.00383	0.00276	0.0051	-0.0002	0.00162	-0.00144	0.00388

## Sheet: 1g_a
	Bondlength	ObsValence	Network	Network BL					Bondlength	ObsValence	Network	Network BL			Global Instability Index
								O3							EXP
Li	1.2333	0.5192	0.002					Si	1.6416	0.963069	0.975	1.63699			0.07257	0.0052664
O3_1	2.102	0.187655	0.125	2.31295				Al	1.9485	0.447559	0.45	1.94643			-0.0697261	0.00486173
O3_2	2.102	0.187655	0.125	2.31295				Al	1.9932	0.39789	0.45	1.94643			0.0551437	0.00304082
O4_1	2.2406	0.14369	0.1	2.4288				Li	2.102	0.187655	0.125	2.31295			0.00382697	1.46457e-05
O4_2	2.2406	0.14369	0.1	2.4288				Sum/average	1.9213	1.99617	2	1.9607			-0.139468	0.0194514
O5_1	2.2832	0.132371	0.275	1.90358											0.129772	0.0168408
O5_2	2.2832	0.132371	0.275	1.90358												0.0494759
Sum/average	2.2086	0.92743	1	2.2151				O4								0.00824598
								Si	1.6258	1.00455	0.95	1.64672			GIS	0.0908074
Si	1.6275	0.3747	0.001					Si	1.6308	0.991232	0.95	1.64672
O3_2	1.6416	0.963069	0.975	1.63699				Li	2.2406	0.14369	0.1	2.4288
O4_1	1.6258	1.00455	0.95	1.64672				Sum/average	1.8324	2.13947	2	1.9074
O4_2	1.6308	0.991232	0.95	1.64672
O5_2	1.5881	1.11088	1.125	1.58337
Sum/average	1.6216	4.06973	4	1.6284				O5
								Si	1.5881	1.11088	1.125	1.58337
Al	1.643	0.38	0.0007					Al	1.8204	0.626979	0.6	1.83711
O3_1	1.9485	0.447559	0.45	1.94643				Li	2.2832	0.132371	0.275	1.90358
O3_1	1.9485	0.447559	0.45	1.94643				Sum/average	1.8972	1.87023	2	1.7747
O3_2	1.9932	0.39789	0.45	1.94643
O3_2	1.9932	0.39789	0.45	1.94643
O5_1	1.8204	0.626979	0.6	1.83711					STDDEV
O5_2	1.8204	0.626979	0.6	1.83711					0.0232703
Sum/average	1.9207	2.94486	3	1.91					0.0847413
									0.0802226
ADP's
	U11	U22	U33	U23	U13	U12	Ueq
Li	0.00597	0.0054	0.00482	0	0.00156	0	0.00547
Si	0.00189	0.00229	0.00178	-4e-05	0.0004	-0.00025	0.00205
Al	0.00184	0.00205	0.00168	0	0.00042	0	0.0019
O3	0.00213	0.00364	0.00275	0.00015	0.00057	-0.00019	0.00291
O4	0.00341	0.00534	0.00288	-0.00178	0.00084	-5e-05	0.00394
O5	0.00444	0.00321	0.00496	-0.00051	0.00189	-0.00167	0.00413

## Sheet: 2a_a
	Bondlength	ObsValence	Network	Network BL					Bondlength	ObsValence	Network	Network BL			Global Instability Index
								O3							EXP
Li	1.2333	0.5192	0.004					Si	1.6355	0.978876	0.975	1.63699			0.0564362	0.00318505
O3_1	2.0869	0.193193	0.125	2.31295				Al	1.9414	0.456	0.45	1.94643			-0.123833	0.0153347
O3_2	2.0869	0.193193	0.125	2.31295				Al	1.9879	0.403479	0.45	1.94643			0.0104766	0.000109759
O4_1	2.2402	0.1438	0.1	2.4288				Li	2.0869	0.193193	0.125	2.31295			-0.0315469	0.000995204
O4_2	2.2402	0.1438	0.1	2.4288				Sum/average	1.9129	2.03155	2	1.9607			-0.165058	0.0272441
O5_1	2.2738	0.134789	0.275	1.90358											0.106228	0.0112844
O5_2	2.2738	0.134789	0.275	1.90358												0.0581532
Sum/average	2.2003	0.943564	1	2.2151				O4								0.0096922
								Si	1.6206	1.01859	0.95	1.64672			GIS	0.098449
Si	1.6275	0.3747	0.001					Si	1.6265	1.00267	0.95	1.64672
O3_2	1.6355	0.978876	0.975	1.63699				Li	2.2402	0.1438	0.1	2.4288
O4_1	1.6206	1.01859	0.95	1.64672				Sum/average	1.8291	2.16506	2	1.9074
O4_2	1.6265	1.00267	0.95	1.64672
O5_2	1.5838	1.1237	1.125	1.58337
Sum/average	1.6166	4.12383	4	1.6284				O5
								Si	1.5838	1.1237	1.125	1.58337
Al	1.643	0.38	0.001					Al	1.8154	0.635283	0.6	1.83711
O3_1	1.9414	0.456	0.45	1.94643				Li	2.2738	0.134789	0.275	1.90358
O3_1	1.9414	0.456	0.45	1.94643				Sum/average	1.891	1.89377	2	1.7747
O3_2	1.9879	0.403479	0.45	1.94643
O3_2	1.9879	0.403479	0.45	1.94643
O5_1	1.8154	0.635283	0.6	1.83711					STDDEV
O5_2	1.8154	0.635283	0.6	1.83711					0.022964
Sum/average	1.9149	2.98952	3	1.91					0.086114
									0.080399
ADP's
	U11	U22	U33	U23	U13	U12	Ueq
Li	0.00904	0.00847	0.01141	0	0.00429	0	0.00944
Si	0.00213	0.00148	0.00175	-4e-05	0.00079	-0.00023	0.00176
Al	0.00207	0.00113	0.00176	0	0.00065	0	0.00165
O3	0.00215	0.003	0.00317	0.00018	0.00096	-0.00016	0.00276
O4	0.00294	0.005	0.00303	-0.00185	0.00084	0.00023	0.00371
O5	0.00425	0.00302	0.00466	-0.00038	0.00202	-0.0016	0.00385

## Sheet: t2a
	Bondlength	ObsValence	Network	Network BL					Bondlength	ObsValence	Network	Network BL			Global Instability Index
								O3							EXP
Li	1.223	0.51						Si	1.6397	0.967965	0.975	1.63699			0.114589	0.0131305
O3_1	2.097	0.180193	0.125	2.28352				Al	1.9441	0.452771	0.45	1.94643			-0.0919314	0.00845139
O3_2	2.097	0.180193	0.125	2.28352				Al	1.9909	0.400306	0.45	1.94643			0.0340996	0.00116278
O4_1	2.239	0.136401	0.1	2.39732				Li	2.097	0.180193	0.125	2.28352			-0.00123526	1.52586e-06
O4_2	2.239	0.136401	0.1	2.39732				Sum/average	1.9179	2.00124	2	1.9533			-0.142053	0.020179
O5_1	2.279	0.126112	0.275	1.8814											0.125618	0.0157798
O5_2	2.279	0.126112	0.275	1.8814												0.058705
Sum/average	2.205	0.885411	1	2.1874				O4								0.00978417
								Si	1.6241	1.00912	0.95	1.64672			GIS	0.098915
Si	1.6275	0.3747						Si	1.6288	0.996537	0.95	1.64672
O3_2	1.6397	0.967965	0.975	1.63699				Li	2.239	0.136401	0.1	2.39732
O4_1	1.6241	1.00912	0.95	1.64672				Sum/average	1.8306	2.14205	2	1.8969
O4_2	1.6288	0.996537	0.95	1.64672
O5_2	1.5856	1.11831	1.125	1.58337
Sum/average	1.6196	4.09193	4	1.6284				O5
								Si	1.5856	1.11831	1.125	1.58337
Al	1.643	0.38						Al	1.8186	0.629956	0.6	1.83711
O3_1	1.9441	0.452771	0.45	1.94643				Li	2.279	0.126112	0.275	1.8814
O3_1	1.9441	0.452771	0.45	1.94643				Sum/average	1.8944	1.87438	2	1.7673
O3_2	1.9909	0.400306	0.45	1.94643
O3_2	1.9909	0.400306	0.45	1.94643
O5_1	1.8186	0.629956	0.6	1.83711					STDDEV
O5_2	1.8187	0.62979	0.6	1.83711					0.022964
Sum/average	1.9179	2.9659	3	1.91					0.086114
									0.080399
ADP's
	U11	U22	U33	U23	U13	U12	Ueq
Li	0.00663	0.00684	0.00618	0	0.00166	0	0.0067
Si	0.00181	0.00204	0.00184	5e-05	0.00071	0.00018	0.00188
Al	0.00176	0.00211	0.00204	0	0.00062	0	0.00198
O3	0.00221	0.00312	0.00248	-0.00021	0.00046	0.00029	0.0027
O4	0.00366	0.00532	0.00301	0.00194	0.00139	-0.00016	0.00394
O5	0.00442	0.00257	0.00511	0.00029	0.00222	0.00145	0.00389

## Sheet: Summary
Sample	1d (1)	1e (2)	1g (3)	2a (4)	t2 (5)
Temperature (C)	-173	-173	-173	-173	-173
Crystal System	monoclinic	monoclinic	monoclinic	monoclinic	monoclinic
Space Group	C2/c	C2/c	C2/c	C2/c	C2/c
a (Å)	9.4702	9.4667	9.468	9.444	9.4556
b (Å)	8.3885	8.3854	8.386	8.3606	8.3753
c (Å)	5.2295	5.222	5.2262	5.209	5.2213
alpha	90	90	90	90	90
beta	110.281	110.211	110.196	110.257	110.272
gamma	90	90	90	90	90
Volume (Å3)	389.68	389.02	389.44	385.87	387.88
Z
F(000)	124	124	124	124	124
Absorption Coefficient	0.36	0.37	0.36	0.37	0.37
Calculated Density
Limiting indices	[-15,h,15]	[-15,h,15]	[-15,h,15]	[-15,h,14]	[-15,h,14]
	[-13,k,13]	[-13,k,13]	[-13,k,13]	[-13,k,13]	[-13,k,13]
	[-8,l,7]	[-8,l,8]	[-8,l,8]	[-8,l,8]	[-7,l,8]
Data/restraints/parameters	849/0/47	865/0/47	870/0/47	825/0/47	822/0/47
Goodness-of-fit on F2	1.139	1.21	1.153	1.109	1.176
R1	0.037347	0.021236	0.025914	0.050246	0.0391
wR2	0.116199	0.071526	0.076721	0.146241	0.1244
Max. 2-theta	72.95	73.14	73.13	71.27	70.95
