# Supplementary material for: Defect-Mediated Diffusion Pathways in Spodumene Accelerate Lithium Transport
Source: ACS Mater Lett. 2025 Sep 8;7(10):3388–93. doi: 10.1021/acsmaterialslett.5c00876 (PMC12505375; doi:10.1021/acsmaterialslett.5c00876)
Supplement: Supplementary file 3 [file tz5c00876_si_003.zip]

Archive with 110 entries (105 files):
- 1c(t2)_sample5/
- __MACOSX/._1c(t2)_sample5
- 1c(t2)_sample5/checkcif.pdf
- __MACOSX/1c(t2)_sample5/._checkcif.pdf
- 1c(t2)_sample5/1c.lxt
- __MACOSX/1c(t2)_sample5/._1c.lxt
- 1c(t2)_sample5/Spodumene1c_0m.p4p
- __MACOSX/1c(t2)_sample5/._Spodumene1c_0m.p4p
- 1c(t2)_sample5/1c_a.cif
- __MACOSX/1c(t2)_sample5/._1c_a.cif
- 1c(t2)_sample5/1c_a.lst
- __MACOSX/1c(t2)_sample5/._1c_a.lst
- 1c(t2)_sample5/1c_a.res
- __MACOSX/1c(t2)_sample5/._1c_a.res
- 1c(t2)_sample5/1c.abs
- __MACOSX/1c(t2)_sample5/._1c.abs
- 1c(t2)_sample5/1c_a.rtf
- __MACOSX/1c(t2)_sample5/._1c_a.rtf
- 1c(t2)_sample5/1c_a.hkl
- __MACOSX/1c(t2)_sample5/._1c_a.hkl
- 1c(t2)_sample5/Spodumene1c_0m.prp
- __MACOSX/1c(t2)_sample5/._Spodumene1c_0m.prp
- 1d_sample 1/
- __MACOSX/._1d_sample 1
- 1d_sample 1/1d.lxt
- __MACOSX/1d_sample 1/._1d.lxt
- 1d_sample 1/checkcif.pdf
- __MACOSX/1d_sample 1/._checkcif.pdf
- 1d_sample 1/Spodumene1d_0m.prp
- __MACOSX/1d_sample 1/._Spodumene1d_0m.prp
- 1d_sample 1/1d_a.cif
- __MACOSX/1d_sample 1/._1d_a.cif
- 1d_sample 1/1d_a.lst
- __MACOSX/1d_sample 1/._1d_a.lst
- 1d_sample 1/Spodumene1d_0m.p4p
- __MACOSX/1d_sample 1/._Spodumene1d_0m.p4p
- 1d_sample 1/1d.abs
- __MACOSX/1d_sample 1/._1d.abs
- 1d_sample 1/1d_a.hkl
- __MACOSX/1d_sample 1/._1d_a.hkl
- 1d_sample 1/1d_a.rtf
- __MACOSX/1d_sample 1/._1d_a.rtf
- 1d_sample 1/1d_a.res
- __MACOSX/1d_sample 1/._1d_a.res
- 1e_sample2/
- __MACOSX/._1e_sample2
- 1e_sample2/1e.lxt
- __MACOSX/1e_sample2/._1e.lxt
- 1e_sample2/checkcif.pdf
- __MACOSX/1e_sample2/._checkcif.pdf
- 1e_sample2/Spodumene1e_0m.p4p
- __MACOSX/1e_sample2/._Spodumene1e_0m.p4p
- 1e_sample2/1e_a.lst
- __MACOSX/1e_sample2/._1e_a.lst
- 1e_sample2/1e_a.cif
- __MACOSX/1e_sample2/._1e_a.cif
- 1e_sample2/1e.abs
- __MACOSX/1e_sample2/._1e.abs
- 1e_sample2/Spodumene1e_0m.prp
- __MACOSX/1e_sample2/._Spodumene1e_0m.prp
- 1e_sample2/1e_a.rtf
- __MACOSX/1e_sample2/._1e_a.rtf
- 1e_sample2/1e_a.res
- __MACOSX/1e_sample2/._1e_a.res
- 1e_sample2/1e_a.hkl
- __MACOSX/1e_sample2/._1e_a.hkl
- 1g_sample3/
- __MACOSX/._1g_sample3
- 1g_sample3/checkcif.pdf
- __MACOSX/1g_sample3/._checkcif.pdf
- 1g_sample3/1g.lxt
- __MACOSX/1g_sample3/._1g.lxt
- 1g_sample3/spodumene1g_0m.p4p
- __MACOSX/1g_sample3/._spodumene1g_0m.p4p
- 1g_sample3/1g_a.cif
- __MACOSX/1g_sample3/._1g_a.cif
- 1g_sample3/1g_a.lst
- __MACOSX/1g_sample3/._1g_a.lst
- 1g_sample3/1g_a.rtf
- __MACOSX/1g_sample3/._1g_a.rtf
- 1g_sample3/1g.abs
- __MACOSX/1g_sample3/._1g.abs
- 1g_sample3/1g_a.res
- __MACOSX/1g_sample3/._1g_a.res
- 1g_sample3/spodumene1g_0m.prp
- __MACOSX/1g_sample3/._spodumene1g_0m.prp
- 1g_sample3/1g_a.hkl
- __MACOSX/1g_sample3/._1g_a.hkl
- 2a_sample4/
- __MACOSX/._2a_sample4
- 2a_sample4/2a_a.rtf
- __MACOSX/2a_sample4/._2a_a.rtf
- 2a_sample4/checkcif.pdf
- __MACOSX/2a_sample4/._checkcif.pdf
- 2a_sample4/2a_a.res
- __MACOSX/2a_sample4/._2a_a.res
- 2a_sample4/SPODemene2a_0m.prp
- __MACOSX/2a_sample4/._SPODemene2a_0m.prp
- 2a_sample4/2a.abs
- __MACOSX/2a_sample4/._2a.abs
- 2a_sample4/2a_a.hkl
- __MACOSX/2a_sample4/._2a_a.hkl
- 2a_sample4/Spodemene2a_0m.p4p
- __MACOSX/2a_sample4/._Spodemene2a_0m.p4p
- 2a_sample4/2a.lxt
- __MACOSX/2a_sample4/._2a.lxt
- 2a_sample4/2a_a.cif
- __MACOSX/2a_sample4/._2a_a.cif
- 2a_sample4/2a_a.lst
- __MACOSX/2a_sample4/._2a_a.lst
