# Supplementary material for: Defect-Mediated Diffusion Pathways in Spodumene Accelerate Lithium Transport
Source: ACS Mater Lett. 2025 Sep 8;7(10):3388–93. doi: 10.1021/acsmaterialslett.5c00876 (PMC12505375; doi:10.1021/acsmaterialslett.5c00876)
Supplement: Supplementary file 3 [file tz5c00876_si_003.zip › 1c(t2)_sample5/1c.lxt]

 ++++++++++++++++++++++++++++++++++++++++++++++++++++++++++++++++++++++
 +  SHELXTL XT - CRYSTAL STRUCTURE SOLUTION    VERSION 2018/2         +
 +  Copyright(c)  Bruker AXS 2010-2018  All Rights Reserved           +
 +  Started at 15:23:19 on 10 Feb 2025                                +
 ++++++++++++++++++++++++++++++++++++++++++++++++++++++++++++++++++++++

 XT should be started by:

 xt name

 to read name.ins and name.hkl, followed by any of the following switches
 on the same line (default settings in square brackets). The cell, types of
 element present and Laue group (but not space group or numbers of atoms)
 are taken from the .ins file. Only CELL, LATT, SYMM, SFAC and HKLF are read
 from this file. If -l is not set, the SYMM instructions set the Laue group.

 General:
 -l Laue group N (SADABS code). N=15 all hexagonal and trigonal
 N=16 monoclinic with a unique, N=17 monoclinic with c unique
 -tN use N threads, otherwise use 5 or max available, if less.
 -d highest resolution to be employed [-d0.8]
 -e fill out missing data to specified resolution [-eX]
    where X is max(0.8,d-0.1) and d is the observed resolution

 Phasing:
 -q structure factors Go=E^q*Fo^(1-q) [-q0.5]
 -iN NGo-(N-1)Gc map in dual space recycling [-i3]
 -o switch OFF Patterson superpostion (not recommended)
 -kN apply random omit every kth cycle [-k3]
 -fX randomly omit fraction X of atoms [-f0.3]
 -z sigma threshold for P1 peak-search [-z2.5]
 -uX tangent expansion for E>X after random omit [off]
 -v atomic volume threshold for P1 peak-search [-v13]
 -m initial number of P1 dual space iterations [-m100]
 -b spread factor for atom masks [-b3]
 -jX CFOM = 0.01*CC - X*R(weak) [-j1]
 -y CFOM = CHEM*CC (alternative to default -j1) [off]
 -xX accept if CFOM > X+0.01*max(20-m,0) where m is try number [-x0.65]

 CHEM is a 'chemical' figure of merit that should be between 1.0 (most
 reasonable) and 0.0 (awful). Currently the only option (-y or -y1) is
 the fraction of bond angles between 95 and 135 degrees ignoring the
 20% highest and 10% lowest peaks. This is only useful for organic
 compounds and ligands, not for inorganics, but can be invaluable when
 CC and R(weak) fail to distinguish between correct and incorrect P1
 solutions.

 Space group determination:
 -s"Name" space group (replace "/" by "_" e.g. -s"P2(1)_c") [off]
 -c space group restricted to the Sohncke space groups [off]
 -n space group restricted to non-centrosymmetric [off]
 -w worst alpha gap for a possible solution [-w0.15]
 -p maximum number of atoms in full matrix, rest are blocked [-p20]
 -g smallest gap in R1 to best cent. for non-cent. SG [-g0.02]
 -h halt if R1 is less that this [-h0.08]
 -r radius around peak for density integration [-r0.7]
 -aX search ALL space groups in given Laue group with alpha < X [off]

 -a overrides -g, -h and -w, but not -c or -n; -a without a number is
 equivalent to -a0.3.

 If the default settings fail, try -e0.7, -y or -a if the CC is good but the
 solution is a mess, -q1 or -m1000 if all the CC values are less than
 0.85. Also worth trying is truncating noisy outer data with -d.

 Command line parameters:  1c

 16 threads running in parallel

 Unit-cell:   9.456   8.375   5.221   90.00  110.27   90.00

 Laue group identified as number  2:   2/m                         

    2549 reflections read from file 1c.hkl

 R(sym) = 0.0183,  R(rim) = 0.0215,  R(pim) = 0.0109

 Highest resln. = 0.650 A. For 1.2>d>1.1, <I/sig> =  71.7 and %(F>4sig) = 97.5
     745 unique reflections converted to      748  with d > 0.800 A  in P1

      47 data added to fill out missing data to  0.800A in P1

 Fourier grid:    36 x  30 x  18:   0.263 x 0.279 x 0.290 A

 Mean |E^2-1|    0kl  0.863    h0l  1.039    hk0  1.021    Rest  0.969
    87 Reflections with E < 0.080 employed for R(weak)


 Unique Patterson peaks (origin + d>1.7A) for superposition:

    N      X        Y        Z    Height Distance
    1   0.0000   0.0000   0.0000  999.00   0.000
    2   0.2055   0.5000   0.4968  350.06   4.415
    3   0.0000   0.8114   0.5000  289.78   3.051
    4   0.4095   0.0000  -0.0159  197.27   3.902
    5   0.3025   0.8021  -0.0042  152.21   3.140
    6   0.1954   0.0000   0.1156  151.67   1.733
    7   0.2100   0.5000   0.7342  112.42   2.609
    8   0.0000   0.0214   0.5000  108.57   2.617
    9   0.0000   0.4362   0.5000   97.85   4.490
   10  -0.0044   0.7293   0.3222   84.93   2.832
   11   0.2235   0.0777   0.9656   83.32   2.277
   12   0.4408   0.3954   0.6565   80.56   1.898
   13   0.0593   0.6694   0.5216   80.34   3.897
   14   0.0375   0.5962   0.1686   78.74   3.481
   15   0.3388   0.0952   0.6678   78.63   3.872
   16   0.1877   0.1765   0.6142   75.45   3.445
   17   0.0238   0.6053   0.6885   75.30   3.725
   18   0.2160   0.7394   0.4899   72.65   3.444
   19   0.2694   0.8302   0.7585   71.34   3.477
   20   0.4223   0.0000   0.2711   70.35   3.746
   21   0.3393   0.3953   0.2253   69.36   2.387
   22   0.3603   0.9026   0.0230   68.88   3.465
   23   0.0972   0.5000   0.3174   68.02   4.480
   24   0.0942   0.0000   0.3829   66.70   1.886
   25   0.1611   0.8724   0.2442   66.59   1.935
   26   0.3410   0.5000   0.1394   66.02   1.884
   27   0.3971   0.2722   0.5620   65.78   2.877
   28   0.0948   0.3063   0.8343   65.48   2.945
   29   0.1063   0.1965   0.6859   64.52   2.748
   30   0.2257   0.6377   0.4916   63.39   4.069
   31   0.0878   0.5000   0.5365   61.33   3.810
   32   0.1949   0.2138   0.8447   58.71   2.880
   33   0.2407   0.8752   0.1645   58.13   2.378
   34   0.3634   0.1041   0.8278   57.20   3.559
   35   0.3646   0.7952   0.7533   57.18   2.876
   36   0.2768   0.4334   0.3816   52.77   3.413
   37   0.2871   0.0000   0.8408   49.61   3.102
   38   0.1440   0.0000   0.6241   48.41   2.750
   39   0.2399   0.2035   0.1657   46.59   2.728
   40   0.0000   0.7367   0.0000   45.71   2.205

   40 unique Patterson peaks with heights greater than  45 selected as
 superposition vectors

 Setup:   0.049 secs

 16 threads running in parallel

  Try N(iter)  CC   R(weak)   CHEM    CFOM    best  Sig(min) N(C1) Vol/N
    1   100   88.67  0.1150  1.0000  0.7716  0.7716  2.642    15   12.93
    2   100   89.65  0.0711  0.8750  0.8253  0.8253  4.268    15   12.93
    3   100   85.82  0.1139  1.0000  0.7443  0.8253  3.410    15   12.93
    4   100   89.75  0.1061  1.0000  0.7914  0.8253  4.251    15   12.93
    5   100   89.34  0.1011  1.0000  0.7922  0.8253  4.347    15   12.93
    6   100   89.64  0.1039  1.0000  0.7925  0.8253  4.125    15   12.93
    7   100   89.60  0.0851  1.0000  0.8108  0.8253  4.138    15   12.93
    8   100   90.07  0.0760  1.0000  0.8246  0.8253  3.660    15   12.93
    9   100   89.36  0.0716  1.0000  0.8220  0.8253  3.751    15   12.93
   10   100   89.39  0.0981  1.0000  0.7958  0.8253  4.017    15   12.93
   11   100   90.64  0.0713  0.0000  0.8350  0.8350  4.203    15   12.93
   12   100   90.70  0.0802  1.0000  0.8268  0.8350  4.257    15   12.93
   13   100   90.01  0.0743  0.0000  0.8259  0.8350  4.002    15   12.93
   14   100   89.56  0.0963  1.0000  0.7993  0.8350  4.493    15   12.93
   15   100   88.78  0.0949  1.0000  0.7929  0.8350  2.607    15   12.93
   16   100   89.99  0.0706  1.0000  0.8293  0.8350  3.863    15   12.93

      16 attempts, solution 11 selected with best CFOM = 0.8350, Alpha0 = 0.139

 Structure solution:       0.166 secs

   2 Centrosymmetric and   3 non-centrosymmetric space groups evaluated

 Space group determination:       0.011 secs

   R1  Rweak Alpha SysAbs  Orientation      Space group  Flack_x  File Formula
 0.042 0.001 0.093 0.54      as input       C2/c                 1c_a  Li O6 Al Si2

 Assign elements and isotropic refinement     0.149 secs

  Please cite: G.M. Sheldrick (2015) "SHELXT - Integrated space-group
  and crystal-structure determination", Acta Cryst., A71, 3-8 (Open
  Access) if SHELXT proves useful.

 ++++++++++++++++++++++++++++++++++++++++++++++++++++++++++++++
 +  XT finished at 15:23:20    Total time:        0.376 secs  +
 ++++++++++++++++++++++++++++++++++++++++++++++++++++++++++++++
