# Supplementary material for: Defect-Mediated Diffusion Pathways in Spodumene Accelerate Lithium Transport
Source: ACS Mater Lett. 2025 Sep 8;7(10):3388–93. doi: 10.1021/acsmaterialslett.5c00876 (PMC12505375; doi:10.1021/acsmaterialslett.5c00876)
Supplement: Supplementary file 3 [file tz5c00876_si_003.zip › 1c(t2)_sample5/Spodumene1c_0m.p4p]

FILEID SAINT        V8.40A        4.00        02/10/25 13:36:32 Spodumene1c  
SITEID SJTeat                              ?                                    
TITLE  Integration of Spodumene1c               
SMAP   1 0 0 0 0 0 0 0 
CHEM   ?                                                                                
CELL      9.4556    8.3753    5.2213   90.0000  110.2724   90.0000    387.883 
CELLSD    0.0013    0.0011    0.0007    0.0000    0.0048    0.0000     0.141 
ORT1    -9.0764970e-002  7.0753299e-002 -6.2022522e-002 
ORT2     6.6459037e-002  9.4839774e-002  1.3567702e-002 
ORT3    -7.4427696e-003 -1.5983485e-002 -1.9404657e-001 
ZEROS   0.0000000 -0.1200353  0.1927734   -0.1987    0.1059   -0.0186 
SOURCE ?      0.72880   0.72880   0.72880   1.00000    0.00    0.00 
LIMITS    0.00    0.00    0.00    0.00    0.00    0.00    0.00    0.00    0.00    0.00 
MORPH  ? 
DNSMET ? 
CCOLOR ? 
CSIZE  ?            ?            ?            ?            ?            
ADPAR      503.2000    388.9000      3.9961     768    1024 
ADCOR       -1.2009    -11.2344      0.7063      0.0201      0.0815     -0.1795 
BRAVAIS Monoclinic(b-unique)  C  
MOSAIC   0.72 0.60 
SAINTD          0    0.0000    0.0000            0            0   0.00000 
SAINOV       3450      3116   34.0940  0.955414    0    0    0 
SAINOV       3450      3116   34.0940  0.955414    1    0    0 
SAINOV       3450      3116   34.0940  0.955414    1    1    1 
SAINGL       2721    3.4306   34.1202    0    0    0 
SAINGL       2721    3.4306   34.1202    1    0    0 
SAINGL       2721    3.4306   34.1202    1    1    1 
SAINMC          0         0         0    0.0000    0.0000    1    1    1 
