# Supplementary material for: Defect-Mediated Diffusion Pathways in Spodumene Accelerate Lithium Transport
Source: ACS Mater Lett. 2025 Sep 8;7(10):3388–93. doi: 10.1021/acsmaterialslett.5c00876 (PMC12505375; doi:10.1021/acsmaterialslett.5c00876)
Supplement: Supplementary file 3 [file tz5c00876_si_003.zip › 1c(t2)_sample5/1c_a.cif]

 
data_1c_a
 
_audit_creation_method            'SHELXL-2019/3'
_shelx_SHELXL_version_number      '2019/3'
_chemical_name_systematic         ?
_chemical_name_common             ?
_chemical_melting_point           ?
_chemical_formula_moiety          ?
_chemical_formula_sum
 'Al Li O6 Si2' 
_chemical_formula_weight          186.10

loop_
 _atom_type_symbol
 _atom_type_description
 _atom_type_scat_dispersion_real
 _atom_type_scat_dispersion_imag
 _atom_type_scat_source
 'Li'  'Li'   0.0004   0.0001
 'XDISP Program in WinGX S.Brennan & P.L.Cowan Rev.Sci.Instrum.63,850 1992'
 'O'  'O'   0.0115   0.0064
 'XDISP Program in WinGX S.Brennan & P.L.Cowan Rev.Sci.Instrum.63,850 1992'
 'Al'  'Al'   0.0676   0.0547
 'XDISP Program in WinGX S.Brennan & P.L.Cowan Rev.Sci.Instrum.63,850 1992'
 'Si'  'Si'   0.0864   0.0750
 'XDISP Program in WinGX S.Brennan & P.L.Cowan Rev.Sci.Instrum.63,850 1992'
 
_space_group_crystal_system       monoclinic
_space_group_IT_number            15
_space_group_name_H-M_alt         'C 2/c'
_space_group_name_Hall            '-C 2yc'
 
_shelx_space_group_comment
;
The symmetry employed for this shelxl refinement is uniquely defined
by the following loop, which should always be used as a source of
symmetry information in preference to the above space-group names.
They are only intended as comments.
;
 
loop_
 _space_group_symop_operation_xyz
 'x, y, z'
 '-x, y, -z+1/2'
 'x+1/2, y+1/2, z'
 '-x+1/2, y+1/2, -z+1/2'
 '-x, -y, -z'
 'x, -y, z-1/2'
 '-x+1/2, -y+1/2, -z'
 'x+1/2, -y+1/2, z-1/2'
 
_cell_length_a                    9.4556(13)
_cell_length_b                    8.3753(11)
_cell_length_c                    5.2213(7)
_cell_angle_alpha                 90
_cell_angle_beta                  110.272(5)
_cell_angle_gamma                 90
_cell_volume                      387.88(9)
_cell_formula_units_Z             4
_cell_measurement_temperature     100(2)
_cell_measurement_reflns_used     2721    
_cell_measurement_theta_min       3.4306   
_cell_measurement_theta_max       34.1202
 
_exptl_crystal_description        Lath
_exptl_crystal_colour             Colourless
_exptl_crystal_density_meas       ?
_exptl_crystal_density_method     ?
_exptl_crystal_density_diffrn     3.187          
_exptl_crystal_F_000              368
_exptl_transmission_factor_min    ?
_exptl_transmission_factor_max    ?
_exptl_crystal_size_max           0.250
_exptl_crystal_size_mid           0.050
_exptl_crystal_size_min           0.010
_exptl_absorpt_coefficient_mu     1.142
_shelx_estimated_absorpt_T_min    0.763
_shelx_estimated_absorpt_T_max    0.989
_exptl_absorpt_correction_type    multi-scan
_exptl_absorpt_correction_T_min   0.855
_exptl_absorpt_correction_T_max   0.989
_exptl_absorpt_process_details    'SADABS 2016/2 Bruker AXS Madison WI USA'
_exptl_absorpt_special_details    ?
_diffrn_ambient_temperature       100(2)
_diffrn_radiation_wavelength      0.7288
_diffrn_radiation_type            synchrotron
_diffrn_source                    'Advanced Light Source beamline 12.2.1'
_diffrn_measurement_device_type   'Bruker D8 with PHOTONII detector' 
_diffrn_measurement_method        '\w/\q shutterless scans'
_diffrn_detector_area_resol_mean  7.39
_diffrn_reflns_number             2441
_diffrn_reflns_av_unetI/netI      0.0290
_diffrn_reflns_av_R_equivalents   0.0279
_diffrn_reflns_limit_h_min        -14
_diffrn_reflns_limit_h_max        14
_diffrn_reflns_limit_k_min        -12
_diffrn_reflns_limit_k_max        12
_diffrn_reflns_limit_l_min        -7
_diffrn_reflns_limit_l_max        8
_diffrn_reflns_theta_min          3.431
_diffrn_reflns_theta_max          34.120
_diffrn_reflns_theta_full         25.930
_diffrn_measured_fraction_theta_max   0.949
_diffrn_measured_fraction_theta_full  0.929
_diffrn_reflns_Laue_measured_fraction_max    0.949
_diffrn_reflns_Laue_measured_fraction_full   0.929
_diffrn_reflns_point_group_measured_fraction_max   0.949
_diffrn_reflns_point_group_measured_fraction_full  0.929
_reflns_number_total              704
_reflns_number_gt                 675
_reflns_threshold_expression      'I > 2\s(I)'
_reflns_Friedel_coverage          0.000
_reflns_Friedel_fraction_max      .
_reflns_Friedel_fraction_full     .
 
_reflns_special_details
;
 Reflections were merged by SHELXL according to the crystal
 class for the calculation of statistics and refinement.
 
 _reflns_Friedel_fraction is defined as the number of unique
 Friedel pairs measured divided by the number that would be
 possible theoretically, ignoring centric projections and
 systematic absences.
;
 
_computing_data_collection        'Bruker APEX 3'
_computing_cell_refinement        'Bruker SAINT v8.40b'
_computing_data_reduction         'Bruker SAINT v8.40b'
_computing_structure_solution     'SHELXT 2018/2 (Sheldrick, 2018)'
_computing_structure_refinement 'SHELXL-2019/2 (Sheldrick, 2019)'
_computing_molecular_graphics     'Bruker SHELXTL'
_computing_publication_material   'Bruker SHELXTL & local programs'
_refine_special_details
;
 All non-hydrogen atoms were refined anisotropically
;
_refine_ls_structure_factor_coef  Fsqd
_refine_ls_matrix_type            full
_refine_ls_weighting_scheme       calc
_refine_ls_weighting_details
'w=1/[\s^2^(Fo^2^)+(0.0908P)^2^+0.1438P] where P=(Fo^2^+2Fc^2^)/3'
_atom_sites_solution_primary      'Dual space'
_atom_sites_solution_secondary    difmap
_atom_sites_solution_hydrogens    .
_refine_ls_hydrogen_treatment     undef
_refine_ls_extinction_method      none
_refine_ls_extinction_coef        .
_refine_ls_number_reflns          704
_refine_ls_number_parameters      47
_refine_ls_number_restraints      0
_refine_ls_R_factor_all           0.0391
_refine_ls_R_factor_gt            0.0385
_refine_ls_wR_factor_ref          0.1244
_refine_ls_wR_factor_gt           0.1237
_refine_ls_goodness_of_fit_ref    1.176
_refine_ls_restrained_S_all       1.176
_refine_ls_shift/su_max           0.001
_refine_ls_shift/su_mean          0.000
 
loop_
 _atom_site_label
 _atom_site_type_symbol
 _atom_site_fract_x
 _atom_site_fract_y
 _atom_site_fract_z
 _atom_site_U_iso_or_equiv
 _atom_site_adp_type
 _atom_site_occupancy
 _atom_site_site_symmetry_order  
 _atom_site_calc_flag
 _atom_site_refinement_flags_posn
 _atom_site_refinement_flags_adp
 _atom_site_refinement_flags_occupancy
 _atom_site_disorder_assembly
 _atom_site_disorder_group
Si1 Si 0.70600(4) 0.40643(4) 0.24312(8) 0.0021(2) Uani 1 1 d . . . . .
Al2 Al 0.500000 0.09293(6) 0.250000 0.0022(2) Uani 1 2 d S T P . .
O3 O 0.64344(10) 0.51413(11) 0.4397(2) 0.0041(2) Uani 1 1 d . . . . .
O4 O 0.89057(11) 0.41746(10) 0.3592(2) 0.0031(3) Uani 1 1 d . . . . .
O5 O 0.63538(11) 0.23251(11) 0.1997(2) 0.0041(3) Uani 1 1 d . . . . .
Li6 Li 1.000000 0.2251(4) 0.250000 0.0062(6) Uani 1 2 d S T P . .
 
loop_
 _atom_site_aniso_label
 _atom_site_aniso_U_11
 _atom_site_aniso_U_22
 _atom_site_aniso_U_33
 _atom_site_aniso_U_23
 _atom_site_aniso_U_13
 _atom_site_aniso_U_12
Si1 0.0022(3) 0.0019(3) 0.0025(3) -0.00018(8) 0.00123(19) -0.00022(8)
Al2 0.0019(4) 0.0019(3) 0.0031(4) 0.000 0.0011(3) 0.000
O3 0.0041(5) 0.0055(4) 0.0031(5) -0.0019(3) 0.0017(3) 0.0001(3)
O4 0.0026(5) 0.0033(4) 0.0038(5) 0.0003(3) 0.0014(4) -0.0001(3)
O5 0.0048(4) 0.0024(4) 0.0058(5) 0.0000(3) 0.0028(4) -0.0013(3)
Li6 0.0045(13) 0.0075(14) 0.0065(16) 0.000 0.0019(12) 0.000
 
_geom_special_details
;
 All esds (except the esd in the dihedral angle between two l.s. planes)
 are estimated using the full covariance matrix.  The cell esds are taken
 into account individually in the estimation of esds in distances, angles
 and torsion angles; correlations between esds in cell parameters are only
 used when they are defined by crystal symmetry.  An approximate (isotropic)
 treatment of cell esds is used for estimating esds involving l.s. planes.
;
 
loop_
 _geom_bond_atom_site_label_1
 _geom_bond_atom_site_label_2
 _geom_bond_distance
 _geom_bond_site_symmetry_2
 _geom_bond_publ_flag
Si1 O5 1.5856(10) . ?
Si1 O3 1.6241(10) . ?
Si1 O3 1.6288(10) 6_565 ?
Si1 O4 1.6397(11) . ?
Si1 Li6 2.8569(15) 7_655 ?
Si1 Li6 3.1569(18) . ?
Al2 O5 1.8186(10) 2_655 ?
Al2 O5 1.8187(10) . ?
Al2 O4 1.9441(10) 8_455 ?
Al2 O4 1.9441(10) 7_656 ?
Al2 O4 1.9909(10) 3_445 ?
Al2 O4 1.9909(10) 4_645 ?
Al2 Li6 3.0228(18) 7_656 ?
Al2 Li6 3.0228(18) 7_655 ?
Al2 Li6 3.080(4) 3_445 ?
O3 Li6 2.239(3) 3_455 ?
O4 Li6 2.097(3) . ?
O5 Li6 2.2790(12) 7_655 ?
 
loop_
 _geom_angle_atom_site_label_1
 _geom_angle_atom_site_label_2
 _geom_angle_atom_site_label_3
 _geom_angle
 _geom_angle_site_symmetry_1
 _geom_angle_site_symmetry_3
 _geom_angle_publ_flag
O5 Si1 O3 111.91(5) . . ?
O5 Si1 O3 104.07(5) . 6_565 ?
O3 Si1 O3 107.38(4) . 6_565 ?
O5 Si1 O4 116.50(5) . . ?
O3 Si1 O4 108.02(5) . . ?
O3 Si1 O4 108.52(5) 6_565 . ?
O5 Si1 Li6 52.76(8) . 7_655 ?
O3 Si1 Li6 119.99(5) . 7_655 ?
O3 Si1 Li6 51.43(7) 6_565 7_655 ?
O4 Si1 Li6 131.36(4) . 7_655 ?
O5 Si1 Li6 83.41(6) . . ?
O3 Si1 Li6 140.54(4) . . ?
O3 Si1 Li6 103.25(4) 6_565 . ?
O4 Si1 Li6 37.11(6) . . ?
Li6 Si1 Li6 98.481(17) 7_655 . ?
O5 Al2 O5 100.00(6) 2_655 . ?
O5 Al2 O4 92.02(4) 2_655 8_455 ?
O5 Al2 O4 91.28(4) . 8_455 ?
O5 Al2 O4 91.28(4) 2_655 7_656 ?
O5 Al2 O4 92.02(4) . 7_656 ?
O4 Al2 O4 174.87(6) 8_455 7_656 ?
O5 Al2 O4 88.36(4) 2_655 3_445 ?
O5 Al2 O4 167.82(5) . 3_445 ?
O4 Al2 O4 97.30(4) 8_455 3_445 ?
O4 Al2 O4 78.86(5) 7_656 3_445 ?
O5 Al2 O4 167.82(5) 2_655 4_645 ?
O5 Al2 O4 88.36(4) . 4_645 ?
O4 Al2 O4 78.86(5) 8_455 4_645 ?
O4 Al2 O4 97.30(4) 7_656 4_645 ?
O4 Al2 O4 84.85(6) 3_445 4_645 ?
O5 Al2 Li6 48.74(4) 2_655 7_656 ?
O5 Al2 Li6 90.66(5) . 7_656 ?
O4 Al2 Li6 140.34(4) 8_455 7_656 ?
O4 Al2 Li6 43.55(5) 7_656 7_656 ?
O4 Al2 Li6 88.24(6) 3_445 7_656 ?
O4 Al2 Li6 140.79(5) 4_645 7_656 ?
O5 Al2 Li6 90.65(5) 2_655 7_655 ?
O5 Al2 Li6 48.74(4) . 7_655 ?
O4 Al2 Li6 43.55(5) 8_455 7_655 ?
O4 Al2 Li6 140.34(4) 7_656 7_655 ?
O4 Al2 Li6 140.79(5) 3_445 7_655 ?
O4 Al2 Li6 88.24(6) 4_645 7_655 ?
Li6 Al2 Li6 119.46(12) 7_656 7_655 ?
O5 Al2 Li6 130.00(3) 2_655 3_445 ?
O5 Al2 Li6 130.00(3) . 3_445 ?
O4 Al2 Li6 87.43(3) 8_455 3_445 ?
O4 Al2 Li6 87.43(3) 7_656 3_445 ?
O4 Al2 Li6 42.43(3) 3_445 3_445 ?
O4 Al2 Li6 42.43(3) 4_645 3_445 ?
Li6 Al2 Li6 120.27(6) 7_656 3_445 ?
Li6 Al2 Li6 120.27(6) 7_655 3_445 ?
Si1 O3 Si1 138.81(7) . 6_566 ?
Si1 O3 Li6 117.15(6) . 3_455 ?
Si1 O3 Li6 93.90(6) 6_566 3_455 ?
Si1 O4 Al2 119.77(6) . 7_656 ?
Si1 O4 Al2 121.87(5) . 3 ?
Al2 O4 Al2 101.14(5) 7_656 3 ?
Si1 O4 Li6 114.74(7) . . ?
Al2 O4 Li6 96.75(5) 7_656 . ?
Al2 O4 Li6 97.75(8) 3 . ?
Si1 O5 Al2 148.48(6) . . ?
Si1 O5 Li6 93.60(10) . 7_655 ?
Al2 O5 Li6 94.40(7) . 7_655 ?
O4 Li6 O4 79.65(14) . 2_755 ?
O4 Li6 O3 116.50(4) . 4_645 ?
O4 Li6 O3 140.02(4) 2_755 4_645 ?
O4 Li6 O3 140.02(4) . 3_545 ?
O4 Li6 O3 116.50(4) 2_755 3_545 ?
O3 Li6 O3 75.76(13) 4_645 3_545 ?
O4 Li6 O5 75.78(8) . 8_556 ?
O4 Li6 O5 90.37(9) 2_755 8_556 ?
O3 Li6 O5 128.06(12) 4_645 8_556 ?
O3 Li6 O5 68.23(5) 3_545 8_556 ?
O4 Li6 O5 90.37(9) . 7_655 ?
O4 Li6 O5 75.78(8) 2_755 7_655 ?
O3 Li6 O5 68.23(5) 4_645 7_655 ?
O3 Li6 O5 128.06(12) 3_545 7_655 ?
O5 Li6 O5 162.09(19) 8_556 7_655 ?
O4 Li6 Si1 107.13(5) . 7_655 ?
O4 Li6 Si1 107.33(5) 2_755 7_655 ?
O3 Li6 Si1 34.67(3) 4_645 7_655 ?
O3 Li6 Si1 102.33(12) 3_545 7_655 ?
O5 Li6 Si1 162.30(13) 8_556 7_655 ?
O5 Li6 Si1 33.63(3) 7_655 7_655 ?
O4 Li6 Si1 107.33(5) . 8_556 ?
O4 Li6 Si1 107.13(5) 2_755 8_556 ?
O3 Li6 Si1 102.33(12) 4_645 8_556 ?
O3 Li6 Si1 34.67(3) 3_545 8_556 ?
O5 Li6 Si1 33.63(3) 8_556 8_556 ?
O5 Li6 Si1 162.30(13) 7_655 8_556 ?
Si1 Li6 Si1 134.63(14) 7_655 8_556 ?
O4 Li6 Al2 39.69(4) . 7_656 ?
O4 Li6 Al2 89.72(11) 2_755 7_656 ?
O3 Li6 Al2 126.78(4) 4_645 7_656 ?
O3 Li6 Al2 101.37(3) 3_545 7_656 ?
O5 Li6 Al2 36.86(4) 8_556 7_656 ?
O5 Li6 Al2 130.03(12) 7_655 7_656 ?
Si1 Li6 Al2 140.24(3) 7_655 7_656 ?
Si1 Li6 Al2 67.671(17) 8_556 7_656 ?
O4 Li6 Al2 89.72(11) . 7_655 ?
O4 Li6 Al2 39.69(4) 2_755 7_655 ?
O3 Li6 Al2 101.37(3) 4_645 7_655 ?
O3 Li6 Al2 126.78(4) 3_545 7_655 ?
O5 Li6 Al2 130.03(12) 8_556 7_655 ?
O5 Li6 Al2 36.86(4) 7_655 7_655 ?
Si1 Li6 Al2 67.671(16) 7_655 7_655 ?
Si1 Li6 Al2 140.24(3) 8_556 7_655 ?
Al2 Li6 Al2 119.46(12) 7_656 7_655 ?
O4 Li6 Al2 39.82(7) . 3 ?
O4 Li6 Al2 39.82(7) 2_755 3 ?
O3 Li6 Al2 142.12(6) 4_645 3 ?
O3 Li6 Al2 142.12(6) 3_545 3 ?
O5 Li6 Al2 81.05(9) 8_556 3 ?
O5 Li6 Al2 81.05(9) 7_655 3 ?
Si1 Li6 Al2 112.69(7) 7_655 3 ?
Si1 Li6 Al2 112.69(7) 8_556 3 ?
Al2 Li6 Al2 59.73(6) 7_656 3 ?
Al2 Li6 Al2 59.73(6) 7_655 3 ?
O4 Li6 Si1 28.15(3) . . ?
O4 Li6 Si1 98.22(12) 2_755 . ?
O3 Li6 Si1 88.77(3) 4_645 . ?
O3 Li6 Si1 141.33(7) 3_545 . ?
O5 Li6 Si1 96.60(7) 8_556 . ?
O5 Li6 Si1 74.65(5) 7_655 . ?
Si1 Li6 Si1 81.520(17) 7_655 . ?
Si1 Li6 Si1 121.23(2) 8_556 . ?
Al2 Li6 Si1 60.26(4) 7_656 . ?
Al2 Li6 Si1 90.64(7) 7_655 . ?
Al2 Li6 Si1 61.25(6) 3 . ?
 
_refine_diff_density_max    0.648
_refine_diff_density_min   -0.620
_refine_diff_density_rms    0.204

_shelx_res_file
;
TITL 1c_a.res in C2/c
    1c_a.res
    created by SHELXL-2019/3 at 15:37:32 on 10-Feb-2025
REM Old TITL 1c in C2/c
REM SHELXT solution in C2/c: R1 0.042, Rweak 0.001, Alpha 0.093
REM <I/s>   0.537 for   25 systematic absences,  Orientation as input
REM Formula found by SHELXT:  Li O6 Al Si2

CELL  0.7288   9.4556   8.3753   5.2213   90.000  110.272   90.000
ZERR   4.000   0.0013   0.0011   0.0007    0.000    0.005    0.000
LATT  7
SYMM -X, Y, 1/2-Z
SFAC LI O AL SI
DISP    Li    0.00035    0.00006         2.26
DISP    O     0.01151    0.00644        34.18
DISP    Al    0.06760    0.05471       242.96
DISP    Si    0.08644    0.07496       328.54
UNIT 4 24 4 8

ACTA

TEMP -173
SIZE 0.250 0.050 0.010

REM colourless lath

L.S. 10
BOND
FMAP 2
PLAN 20

WGHT    0.090800    0.143800
FVAR       1.21421
SI1   4    0.705996    0.406426    0.243123    11.00000    0.00221    0.00186 =
         0.00249   -0.00018    0.00123   -0.00022
AL2   3    0.500000    0.092933    0.250000    10.50000    0.00191    0.00187 =
         0.00309    0.00000    0.00115    0.00000
O3    2    0.643438    0.514129    0.439706    11.00000    0.00410    0.00548 =
         0.00314   -0.00191    0.00169    0.00011
O4    2    0.890569    0.417462    0.359154    11.00000    0.00259    0.00325 =
         0.00382    0.00031    0.00140   -0.00012
O5    2    0.635378    0.232513    0.199653    11.00000    0.00479    0.00238 =
         0.00579    0.00003    0.00281   -0.00131
LI6   1    1.000000    0.225138    0.250000    10.50000    0.00452    0.00755 =
         0.00646    0.00000    0.00192    0.00000
HKLF 4


REM  1c_a.res in C2/c
REM wR2 = 0.1244, GooF = S = 1.176, Restrained GooF = 1.176 for all data
REM R1 = 0.0385 for 675 Fo > 4sig(Fo) and 0.0391 for all 704 data
REM 47 parameters refined using 0 restraints

END

WGHT      0.0908      0.1438

REM Highest difference peak  0.648,  deepest hole -0.620,  1-sigma level  0.204
Q1    1   0.8903  0.4821  0.2470  11.00000  0.05    0.65
Q2    1   0.7027  0.2823  0.2140  11.00000  0.05    0.63
Q3    1   0.6655  0.5082  0.5996  11.00000  0.05    0.62
Q4    1   0.9228  0.3996  0.2397  11.00000  0.05    0.62
Q5    1   0.7145  0.1034  0.2564  11.00000  0.05    0.62
Q6    1   0.5000  0.2540  0.2500  10.50000  0.05    0.60
Q7    1   0.7181  0.4639  0.4300  11.00000  0.05    0.59
Q8    1   0.6136  0.1620  0.2786  11.00000  0.05    0.57
Q9    1   0.7936  0.4110  0.2837  11.00000  0.05    0.55
Q10   1   0.5983  0.6009  0.1987  11.00000  0.05    0.53
Q11   1   0.7945  0.2609  0.4074  11.00000  0.05    0.53
Q12   1   0.6294  0.2257  0.4338  11.00000  0.05    0.53
Q13   1   0.7132  0.4252  0.0883  11.00000  0.05    0.52
Q14   1   0.6503  0.3243  0.4692  11.00000  0.05    0.50
Q15   1   0.5384  0.4654  0.5611  11.00000  0.05    0.50
Q16   1   0.5577  0.5137  0.2426  11.00000  0.05    0.49
Q17   1   0.6071  0.0985  0.1008  11.00000  0.05    0.49
Q18   1   0.3873  0.0972  0.1855  11.00000  0.05    0.48
Q19   1   0.6863  0.4220  0.5017  11.00000  0.05    0.48
Q20   1   0.6939  0.5833  0.2277  11.00000  0.05    0.47
;
_shelx_res_checksum   55443

_shelx_hkl_file
;
   2   0   0 2159.38   80.29
  -2   0   0 2246.98   80.59
   4   0   0 3230.38  121.19
  -4   0   0 3211.78  119.79
  -4   0   0 3186.78  120.99
   4   0   0 3308.07  118.69
  -6   0   0 4629.94  168.58
  -6   0   0 4350.66  165.98
   8   0   0 2163.88   86.39
   8   0   0 2365.76   90.69
  10   0   0 4489.45  172.08
  10   0   0 4456.65  171.68
  12   0   0 1548.65   67.29
  -1  -1   0  676.83   28.70
  -1  -1   0  758.72   27.70
   1  -1   0  750.22   27.50
  -1  -1   0  721.13   26.60
   1   1   0  734.23   27.70
  -1   1   0  746.93   27.70
  -1   1   0  756.92   27.50
   5  -1   0 4194.48  154.38
  -5  -1   0 4343.77  152.98
  -5  -1   0 4131.49  156.18
   5  -1   0 4102.29  152.88
   5   1   0 4122.49  151.58
   5   1   0 4079.59  151.78
   5   1   0 4183.58  155.38
  -5   1   0 4023.70  154.38
   7  -1   0 3419.86  126.99
  -7  -1   0 3346.67  127.89
   7  -1   0 3375.06  129.59
   7   1   0 3443.26  126.79
   7   1   0 3331.57  126.29
   7   1   0 3387.26  130.39
   9  -1   0  283.07   17.50
  -9  -1   0  246.38   16.60
   9  -1   0  252.97   16.70
  -9   1   0  244.88   12.80
   9   1   0  254.47   17.40
 -11  -1   0 1625.04   63.09
  11  -1   0 1562.34   68.79
  11   1   0 1595.34   69.99
  13  -1   0   33.20    6.90
  13   1   0   56.39    9.20
  -2  -2   0  552.64   20.10
  -2  -2   0  533.15   20.60
   2  -2   0  544.15   21.60
  -2  -2   0  541.95   22.00
   2  -2   0  530.25   20.90
  -2   2   0  493.05   24.10
   2   2   0  561.54   22.10
   2   2   0  546.95   24.10
  -2   2   0  560.74   21.60
   4  -2   0   14.20    3.00
  -4  -2   0   12.40    1.60
   4  -2   0   14.40    2.10
  -4  -2   0   24.40    4.30
   4  -2   0   13.90    2.40
   4  -2   0   15.70    2.30
  -4   2   0   12.30    1.70
   4   2   0    9.60    2.90
   4   2   0   13.00    2.20
  -4   2   0   14.10    2.60
  -6  -2   0  110.19    8.10
   6  -2   0   95.89    6.80
   6   2   0  115.69    8.10
  -6   2   0   96.29    6.30
   6   2   0   89.09    6.90
   6   2   0   99.79    9.10
  -8  -2   0   47.70    6.20
   8  -2   0   33.80    5.70
  -8  -2   0   29.90    3.80
   8  -2   0   38.90    5.50
   8   2   0   29.90    5.00
   8   2   0   45.00    6.90
  -8   2   0   43.10    4.10
  10  -2   0  673.73   34.90
  10  -2   0  684.53   34.30
 -10  -2   0  708.83   29.80
 -10  -2   0  699.43   35.60
  10   2   0  706.33   35.30
  12  -2   0   44.10    8.40
  12   2   0   49.60    8.40
  -1  -3   0 2310.47   83.19
   1   3   0 2377.96   87.29
  -1   3   0 2227.58   84.89
   3  -3   0 1593.24   58.39
  -3  -3   0 1570.54   56.79
   3  -3   0 1537.65   59.79
   3  -3   0 1586.44   59.39
  -3  -3   0 1566.34   57.69
  -3   3   0 1471.15   60.29
  -3   3   0 1554.94   59.19
   3   3   0 1577.24   62.79
   3   3   0 1556.24   59.89
   5  -3   0  512.65   21.50
   5  -3   0  510.95   22.50
   5  -3   0  485.45   22.50
  -5  -3   0  392.46   24.20
  -5  -3   0  495.85   22.70
   5   3   0  472.75   22.20
  -5   3   0  507.55   23.30
  -5   3   0  464.15   20.20
   5   3   0  490.65   24.30
  -7  -3   0 2149.19   84.99
   7  -3   0 2135.29   84.09
   7   3   0 2175.88   83.49
  -7   3   0 2109.39   80.69
  -9  -3   0   58.99    7.70
   9  -3   0   61.09    7.50
  -9  -3   0   62.19    5.60
   9  -3   0   73.29    8.80
  -9   3   0   71.69    5.70
   9   3   0   69.79    9.00
  11  -3   0  232.88   17.40
   0  -4   0  208.38   11.90
   0  -4   0  226.58    9.70
   0   4   0  220.38   11.00
   0   4   0  233.08   12.30
   2  -4   0   81.79    6.60
  -2  -4   0   89.29    4.10
  -2  -4   0   89.39    7.20
   2  -4   0   89.19    5.70
  -2  -4   0   81.89    6.90
   2  -4   0   82.39    5.00
   2   4   0   76.79    4.10
   2   4   0   76.19    6.50
  -2   4   0   83.29    4.90
   2   4   0  102.09    7.90
  -2   4   0   82.79    5.70
   6  -4   0  134.89   10.70
  -6  -4   0  149.69    8.10
  -6  -4   0  136.79   10.50
   6   4   0  121.29   11.80
  -6   4   0  143.09    9.40
  -6   4   0  144.99   11.20
  -8  -4   0  906.81   35.70
  -8  -4   0  881.11   40.10
   8  -4   0  870.21   40.10
   8   4   0  871.41   42.00
  -8   4   0  875.31   36.40
 -10  -4   0 5490.15  205.58
  10  -4   0 5291.37  203.88
  12   4   0   76.29   10.10
 -12   4   0   81.39    7.00
   1  -5   0 3143.59  123.49
   1  -5   0 3217.08  119.99
  -1  -5   0 3377.66  125.39
  -1   5   0 3570.84  124.09
   1   5   0 3180.98  125.19
  -1   5   0 3257.57  123.79
   1   5   0 3297.77  119.39
   3  -5   0 4304.27  156.08
  -3  -5   0 4170.88  158.98
  -3  -5   0 4056.39  152.58
   3   5   0 4430.16  160.28
  -3   5   0 4352.96  158.48
  -3   5   0 4241.98  156.38
   3   5   0 4101.09  152.68
   5  -5   0 2514.75   95.89
  -5  -5   0 2549.04   91.79
   5   5   0 2332.07   99.79
  -5   5   0 2490.25   96.49
  -5   5   0 2673.13   99.89
   7  -5   0 8098.19  291.67
   7   5   0 7807.72  296.17
   9  -5   0   15.10    4.40
  -9  -5   0   18.10    5.20
   9  -5   0   19.40    5.30
  -9   5   0   21.90    3.30
   9   5   0   14.10    5.90
 -11   5   0  538.25   24.60
  11   5   0  554.14   31.50
   2  -6   0  172.98   11.50
  -2  -6   0  175.68    8.30
   2  -6   0  181.38    9.20
  -2   6   0  185.58    9.20
   2   6   0  172.78   12.70
  -2   6   0  173.08   12.00
  -2   6   0  168.78   10.70
   2   6   0  174.28    8.40
   4  -6   0 1464.05   59.79
   4  -6   0 1405.16   57.39
  -4   6   0 1411.06   58.29
   4   6   0 1464.55   62.79
  -6  -6   0  256.97   15.60
   6  -6   0  251.27   15.30
  -6   6   0  250.07   12.90
   6   6   0  251.17   17.90
   8  -6   0  114.99   10.40
  -8  -6   0  121.59   11.10
  -8   6   0  107.59    7.50
   8   6   0  108.29   11.80
 -10  -6   0 6077.09  236.68
  10   6   0 6378.66  238.98
  12   6   0  886.81   44.10
 -12   6   0  909.41   38.20
  -1  -7   0 1988.30   80.99
   1  -7   0 2025.60   81.39
   1  -7   0 2061.89   77.29
  -1  -7   0 2100.69   76.59
  -1   7   0 2085.89   76.69
   1   7   0 2129.89   76.49
  -1   7   0 2036.50   80.19
   1   7   0 2063.89   80.99
  -3  -7   0    3.30    1.90
  -3   7   0    1.50    0.80
   3   7   0    5.10    1.20
   5  -7   0 2486.55   99.49
  -5  -7   0 2605.74  100.19
   5   7   0 2663.03  103.39
  -5   7   0 2477.85   95.99
  -7  -7   0 4428.26  163.48
   7  -7   0 4343.07  163.08
   7  -7   0 4330.57  163.88
  -7   7   0 4243.28  158.28
   7   7   0 4120.49  173.18
  -9  -7   0   36.10    7.10
  -9   7   0   49.00    5.00
 -11   7   0   33.40    4.60
  11   7   0   19.50    5.20
   0  -8   0  285.87   13.50
   0  -8   0  259.97   16.30
   0   8   0  278.67   13.00
   2  -8   0   42.00    5.90
  -2  -8   0   39.20    5.40
   2   8   0   43.80    3.90
  -2   8   0   49.00    7.70
  -2   8   0   38.60    4.00
  -4  -8   0  229.48   15.40
  -4   8   0  231.68   12.10
  -4   8   0  225.88   16.50
   6  -8   0  296.87   19.40
  -6  -8   0  295.47   18.90
  -6   8   0  314.17   15.60
  -6   8   0  299.87   21.40
   8  -8   0  111.59   12.50
  -8  -8   0  101.99   10.70
   8   8   0  110.99   12.30
  -8   8   0  112.49    7.90
 -10  -8   0  399.36   25.00
 -10   8   0  370.56   17.80
  10   8   0  318.77   22.90
   1  -9   0   11.20    3.50
  -1   9   0    2.90    3.00
   1   9   0    9.60    2.30
  -1   9   0    9.40    2.20
  -3  -9   0  777.02   37.60
   3   9   0  801.02   40.40
  -3   9   0  841.52   40.70
  -3   9   0  816.12   33.90
  -5  -9   0  458.25   25.20
  -5   9   0  463.95   21.60
  -7  -9   0 1105.39   51.69
  -7   9   0 1127.19   45.60
  -9  -9   0    8.30    4.30
  -9   9   0    9.80    2.70
   0  10   0 6151.48  235.58
   0  10   0 6099.39  223.88
  -2  10   0  332.27   16.20
  -2  10   0  330.57   22.30
   2  10   0  299.07   22.60
  -4  10   0  775.82   32.50
  -6 -10   0  395.96   23.50
  -6  10   0  393.96   19.20
  -8 -10   0   11.80    4.60
  -1 -11   0   18.00    4.70
   1 -11   0   23.70    5.30
   1  11   0   33.40    8.20
  -3 -11   0 4403.16  167.48
  -3  11   0 4341.77  162.28
   5 -11   0  571.84   31.40
  -5 -11   0  553.14   30.20
  -5  11   0  573.54   26.80
   5  11   0  606.84   34.40
  -7 -11   0 1082.49   49.80
   7  11   0 1047.70   53.09
  -7  11   0 1086.69   45.20
   0 -12   0 4961.10  189.08
  -4 -12   0    3.10    2.80
  14   0  -1    0.30    2.60
  12   0  -1    0.20    2.00
  10   0  -1   -0.70    1.30
   8   0  -1    0.20    1.10
  -8   0   1    0.20    0.80
   8   0  -1    0.60    1.40
  -6   0   1    0.30    0.70
   6   0  -1    0.00    0.60
  -6   0   1    0.30    0.50
   6   0  -1    0.10    1.70
  -6   0   1    0.40    1.20
   4   0  -1   -0.40    0.30
  -4   0   1   -0.60    0.50
  -4   0   1   -0.20    0.30
   4   0  -1    0.00    0.60
  -2   0   1    0.60    0.30
   2   0  -1   -0.10    0.20
   2   0  -1   -0.10    0.40
  -2   0   1   -0.10    0.30
  -2   0   1    0.20    0.30
   2   0  -1    0.00    0.30
   0   0   1    0.80    0.40
   0   0   1    1.70    0.70
   0   0   1   -0.10    0.10
   0   0  -1    0.10    0.10
   0   0   1    0.00    0.40
   0   0  -1    0.10    0.30
   2   0   1    0.50    0.70
  -2   0  -1    0.60    0.30
  -2   0  -1    2.00    1.10
   2   0   1    0.80    0.80
  -2   0  -1    0.10    0.50
   4   0   1    0.50    0.80
  -4   0  -1    0.20    1.20
  -4   0  -1    0.40    0.40
   4   0   1    0.30    1.00
   4   0   1   -0.10    0.60
  -6   0  -1    0.70    2.00
   6   0   1    0.00    0.60
   6   0   1   -0.60    1.00
   6   0   1   -0.80    1.30
  -6   0  -1    0.00    1.10
   8   0   1   -1.10    1.20
   8   0   1    0.00    1.70
 -10   0  -1   -0.10    1.10
  10   0   1    0.80    5.50
  10   0   1    1.70    2.10
  12   0   1    0.90    3.00
 -13  -1   1   67.29   11.50
  13  -1  -1  110.99   11.70
  13   1  -1  127.89   12.20
  11  -1  -1   37.30    6.70
  11   1  -1   45.90    6.80
   9  -1  -1  374.86   21.10
  -9  -1   1  330.57   19.00
  -9   1   1  352.46   17.30
   9   1  -1  368.66   21.70
  -7  -1   1   45.60    4.60
  -7  -1   1   42.50    4.20
   7  -1  -1   53.09    4.30
   7  -1  -1   57.99    6.50
  -7   1   1   48.90    4.50
   7   1  -1   45.40    4.40
  -5  -1   1 4807.52  172.98
  -5   1   1 4745.23  176.48
   3   1  -1 2532.55   91.89
  -1  -1   1 2471.85   89.69
  -1   1   1 2473.75   89.69
   1   1   1 3617.04  132.89
   3  -1   1 3292.67  119.79
   3  -1   1 3209.98  121.09
  -3  -1  -1 3446.06  122.69
   3   1   1 2857.01  120.99
   3   1   1 3285.37  124.29
  -3   1  -1 3395.66  120.79
  -5  -1  -1 1984.30   72.49
  -5  -1  -1 1997.40   78.89
   5  -1   1 2012.00   76.59
   5  -1   1 1999.10   77.59
   5  -1   1 1976.90   76.19
   5  -1   1 1936.81   73.49
  -5   1  -1 1958.70   77.59
   5   1   1 1805.02   73.59
  -5   1  -1 2014.80   73.09
  -7  -1  -1   15.60    2.70
  -7  -1  -1    7.80    2.60
   7  -1   1   17.70    4.50
  -7   1  -1   17.70    2.60
   7   1   1    9.40    2.40
   7   1   1   10.80    3.50
  -9  -1  -1  928.11   44.80
   9  -1   1  941.41   45.70
   9  -1   1  938.51   44.00
   9   1   1  934.61   44.00
  -9   1  -1  961.20   38.50
 -11  -1  -1  195.78   12.10
  11   1   1  196.68   16.90
  14  -2  -1    0.90    3.30
  14   2  -1   -0.40    2.90
 -14   2   1   -0.20    2.10
  12  -2  -1 4504.85  173.18
  12   2  -1 4476.65  173.68
 -10  -2   1  993.90   44.40
  10  -2  -1  937.01   43.80
 -10   2   1  930.21   39.40
  10   2  -1  993.40   44.80
   8  -2  -1 2372.36   95.79
   8  -2  -1 2508.95   90.89
  -8  -2   1 2468.35   93.69
  -8   2   1 2411.16   92.09
  -6  -2   1  964.40   36.60
  -6  -2   1  840.32   36.50
  -6  -2   1  827.32   40.20
   6  -2  -1  950.70   35.10
   6  -2  -1  905.31   36.60
   6  -2  -1  954.70   34.90
   6   2  -1  816.42   40.40
  -6   2   1  903.51   39.00
  -6   2   1  889.91   36.00
   4  -2  -1  757.82   32.90
   4  -2  -1  817.82   31.60
  -4  -2   1  812.02   30.00
  -4  -2   1  776.82   31.50
   4  -2  -1  769.52   29.60
   4   2  -1  775.42   31.10
  -4   2   1  794.42   30.80
  -4   2   1  757.72   30.20
   4   2  -1  737.33   34.60
   4  -2   1  273.27   15.20
   4  -2   1  269.87   12.70
   4  -2   1  275.77   15.40
   4  -2   1  275.87   14.00
  -4   2  -1  279.27   12.30
   4   2   1  269.67   12.50
  -4   2  -1  280.47   14.30
   4   2   1  282.07   14.50
   6  -2   1 2738.13  104.69
  -6  -2  -1 2685.03  105.29
  -6   2  -1 2647.14  100.29
  -6   2  -1 2688.43  105.59
   6   2   1 2752.52  100.39
   8  -2   1 3722.13  143.39
  -8  -2  -1 3697.13  144.19
  -8  -2  -1 3758.12  137.69
   8   2   1 3786.32  144.79
 -10  -2  -1 1550.74   68.69
  10  -2   1 1471.35   66.19
  10  -2   1 1514.05   68.19
 -10  -2  -1 1683.73   60.79
  10   2   1 1569.54   67.79
  12   2   1 2366.16   99.39
  13  -3  -1  201.38   17.30
  13   3  -1  212.08   16.80
  11  -3  -1 1831.22   75.39
 -11  -3   1 1715.73   69.79
 -11   3   1 1766.72   68.59
   9  -3  -1 2311.17   87.39
   9  -3  -1 2285.27   91.59
  -9  -3   1 2304.17   89.99
  -9   3   1 2223.68   86.49
   9   3  -1 2244.48   93.29
  -7  -3   1 5647.44  197.48
   7  -3  -1 5168.98  198.78
   7  -3  -1 5387.36  197.78
   7  -3  -1 5396.16  194.98
   7   3  -1 5413.26  197.48
   7   3  -1 5060.59  201.68
  -1  -3   1  714.83   27.80
   1  -3  -1  723.83   26.60
  -1  -3   1  715.43   28.40
  -1  -3   1  679.33   26.60
  -1   3   1  623.54   29.90
   1   3  -1  716.93   27.90
  -1   3   1  663.33   28.40
   1   3  -1  769.12   29.00
  -1   3   1  650.23   26.10
   1  -3   1  120.29    9.20
  -1  -3  -1  146.99    8.50
   1  -3   1  142.19    6.80
  -1   3  -1  141.49    6.80
   1   3   1  127.99    9.40
  -1   3  -1  143.79    6.00
   3  -3   1   57.79    6.00
   3  -3   1   73.29    4.70
   3  -3   1   71.39    4.50
   3   3   1   67.69    5.50
  -3   3  -1   64.99    6.30
  -3   3  -1   62.09    4.30
  -7  -3  -1  736.33   36.80
   7  -3   1  782.12   35.00
   7   3   1  825.42   38.80
  -7   3  -1  792.62   32.30
  -7   3  -1  797.62   37.00
   9  -3   1 1430.46   63.29
   9  -3   1 1444.46   61.89
  -9  -3  -1 1493.45   55.99
  -9  -3  -1 1476.65   63.79
   9   3   1 1405.96   63.09
  11   3   1  226.18   16.80
  12  -4  -1 2439.36  100.69
 -12   4   1 2426.76   93.09
  12   4  -1 2466.35  100.19
 -10  -4   1  317.87   20.30
 -10  -4   1  343.67   17.60
  10  -4  -1  310.07   20.50
 -10   4   1  334.67   16.90
  10   4  -1  292.97   21.00
  -8  -4   1  569.34   26.90
   8  -4  -1  554.94   28.30
  -8   4   1  570.64   24.40
   8   4  -1  551.74   29.90
  -6  -4   1   11.80    4.00
  -6  -4   1   10.10    1.70
   6  -4  -1    7.50    2.30
  -6   4   1    7.00    3.00
  -6   4   1   11.60    2.40
   6   4  -1    6.00    2.20
   6   4  -1   14.90    3.50
  -6   4   1    9.10    2.70
   4  -4  -1  893.71   38.30
  -4  -4   1  940.81   37.50
   4  -4  -1  912.91   36.80
  -4  -4   1  994.20   40.70
   4   4  -1  932.71   38.60
  -4   4   1  906.11   38.10
  -4   4   1  874.91   38.30
   4   4  -1  924.21   40.30
   2  -4   1  578.74   28.30
  -2   4  -1  583.44   28.40
  -2   4  -1  631.54   24.60
   2   4   1  616.34   29.80
  -2   4  -1  655.03   24.20
  -4  -4  -1  655.53   30.90
   4  -4   1  705.93   28.30
   4  -4   1  672.13   31.00
   4   4   1  615.54   33.00
  -4   4  -1  688.63   31.90
  -4   4  -1  733.43   27.90
  -4   4  -1  697.93   28.80
   6  -4   1 1580.64   62.69
   6   4   1 1570.84   67.69
  -6   4  -1 1549.94   64.29
  -8  -4  -1  741.43   36.30
   8  -4   1  780.52   36.10
   8   4   1  697.43   39.80
  -8   4  -1  748.43   31.40
 -10  -4  -1 1088.89   52.59
  10   4   1 1115.89   63.79
 -12   4  -1 1569.44   63.09
  12   4   1 1615.44   71.59
 -13   5   1  148.89   10.10
  13   5  -1  152.48   14.60
  11   5  -1    9.70    4.00
 -11   5   1   10.30    2.70
  -9  -5   1   53.59    7.60
   9  -5  -1   39.60    6.30
  -9   5   1   51.99    4.90
   9   5  -1   43.20    7.50
   7  -5  -1    4.90    3.70
  -7  -5   1    8.80    2.80
  -7  -5   1    3.60    1.50
   7  -5  -1   14.50    3.90
   7   5  -1    3.20    2.20
   5  -5  -1 1110.69   46.20
  -5  -5   1 1086.69   42.20
  -5  -5   1 1123.99   45.70
   5   5  -1 1161.98   48.00
  -5   5   1  962.50   45.20
  -5   5   1 1152.18   47.20
  -5   5   1 1118.79   46.80
   3  -5  -1  325.87   23.70
  -3  -5   1  355.76   15.10
  -3   5   1  372.06   15.50
   3   5  -1  363.86   18.70
   3   5  -1  377.66   15.40
  -1  -5   1   -0.30    1.20
   1  -5  -1    0.10    0.80
  -1  -5   1    0.60    0.70
   1  -5  -1    3.20    1.10
   1   5  -1    0.30    1.10
  -1   5   1    0.30    0.50
  -1   5   1    0.00    0.90
  -1   5   1    0.30    1.00
   1   5  -1    0.40    1.10
   1  -5   1  518.35   23.50
  -1  -5  -1  503.05   23.40
  -1  -5  -1  461.65   27.10
   1   5   1  464.15   24.50
   1   5   1  514.65   18.50
  -1   5  -1  493.65   20.40
   1   5   1  487.45   23.30
   3  -5   1  313.77   13.80
   3  -5   1  301.67   17.40
   3   5   1  289.17   18.20
  -3   5  -1  290.77   14.00
  -3   5  -1  298.17   17.80
   5  -5   1   19.70    3.40
  -5  -5  -1   22.00    4.10
  -5   5  -1   18.60    3.90
   5   5   1   18.30    4.50
  -7  -5  -1   60.19    7.70
   7  -5   1   70.39    7.40
  -7   5  -1   72.29    5.60
  -9  -5  -1  215.18   17.00
   9  -5   1  202.98   16.60
  11   5   1  269.57   20.60
 -12   6   1  784.82   33.60
  12   6  -1  775.52   40.60
  10  -6  -1    7.80    3.60
 -10  -6   1    0.70    2.80
  10   6  -1    2.30    2.60
 -10   6   1    3.30    1.50
  -8  -6   1   -0.40    1.60
   8  -6  -1    1.00    1.60
   8  -6  -1    0.90    1.60
  -8  -6   1    2.20    2.30
   8   6  -1    1.20    1.60
  -8   6   1   -0.30    1.00
   6  -6  -1    1.90    1.60
   6   6  -1    2.00    1.90
  -6   6   1    6.50    1.90
  -4  -6   1  294.67   13.20
   4  -6  -1  289.47   16.10
   4   6  -1  291.67   13.20
  -4   6   1  282.07   16.70
  -4   6   1  280.17   16.50
  -4   6   1  289.97   13.50
  -2  -6   1  619.44   29.40
   2  -6  -1  645.44   28.30
  -2  -6   1  519.65   29.60
  -2   6   1  659.13   29.20
  -2   6   1  603.74   32.30
  -2   6   1  643.34   28.40
   0  -6  -1 1657.53   63.39
   0  -6   1 1703.93   63.99
   0  -6   1 1772.42   68.29
   0   6   1 1698.33   68.29
   0   6  -1 1651.13   65.39
   0   6   1 1706.63   62.79
   0   6  -1 1737.03   67.39
   0   6   1 1713.53   70.19
   2  -6   1 1372.26   57.99
  -2  -6  -1 1399.66   58.09
  -2   6  -1 1415.46   53.99
   2   6   1 1380.56   61.59
  -2   6  -1 1459.65   54.69
  -2   6  -1 1476.75   55.59
  -4  -6  -1   92.29    8.60
  -4   6  -1   93.39    7.10
   4   6   1   80.09    9.30
  -4   6  -1   88.69    6.10
  -6  -6  -1   47.40    6.70
   6  -6   1   54.59    6.50
  -6   6  -1   65.49    5.60
   6   6   1   71.69    8.50
   8  -6   1  123.49   12.40
  -8  -6  -1  118.59   11.90
  -8   6  -1  120.89    8.10
 -10  -6  -1   -0.40    3.10
  10   6   1    0.40    2.40
 -10   6  -1    0.80    1.50
  11   7  -1   17.40    4.60
 -11   7   1   32.20    4.50
  -9  -7   1 1517.95   64.89
   9  -7  -1 1475.35   64.59
   9   7  -1 1509.75   67.29
  -9   7   1 1517.85   59.29
   7  -7  -1  191.08   13.20
  -7  -7   1  182.88   13.30
   7  -7  -1  163.78   13.20
  -7  -7   1  172.48   12.80
  -7   7   1  173.98   10.30
   5  -7  -1 3452.95  132.19
  -5  -7   1 3496.45  130.09
   5  -7  -1 3395.06  130.59
  -5   7   1 3308.87  126.29
  -3  -7   1  308.67   19.00
   3   7  -1  390.36   16.10
  -3   7   1  369.96   16.70
   1  -7  -1 2299.57   91.29
   1  -7  -1 2418.06   93.49
  -1  -7   1 2319.87   89.49
  -1   7   1 2492.65   89.09
   1   7  -1 2484.35   89.89
   1   7  -1 2507.45   92.19
  -1  -7  -1 1177.98   50.79
   1  -7   1 1193.48   52.09
  -1  -7  -1 1269.07   46.40
  -1   7  -1 1199.48   50.79
   1   7   1 1199.38   45.30
  -1   7  -1 1208.28   47.30
  -1   7  -1 1210.48   48.80
   1   7   1 1285.47   54.09
   3  -7   1 1642.44   64.79
  -3  -7  -1 1530.85   64.29
  -3   7  -1 1495.75   62.49
   3   7   1 1591.54   67.89
  -3   7  -1 1538.55   59.89
  -5  -7  -1 4700.83  178.28
  -5   7  -1 4904.41  178.38
   5   7   1 4562.04  185.88
   7  -7   1   16.10    4.40
  -7  -7  -1    9.50    3.90
   7   7   1    7.60    3.70
  -9  -7  -1  698.43   36.70
   9   7   1  710.73   38.00
  -9   7  -1  688.83   30.30
 -10  -8   1  895.21   45.20
 -10   8   1  927.81   38.70
  10   8  -1  948.51   47.00
   8  -8  -1 1109.59   51.49
  -8  -8   1 1110.89   49.80
  -8   8   1 1116.09   45.20
   6  -8  -1 1410.36   60.59
  -6  -8   1 1439.76   60.69
  -6   8   1 1422.86   56.09
  -4  -8   1  179.88   12.80
  -4   8   1  204.48   10.60
   4   8  -1  193.68   10.20
   2   8  -1 5766.32  210.48
  -2   8   1 5790.12  209.88
   0  -8  -1  981.10   43.10
   0  -8   1  868.51   43.00
   0   8  -1 1025.40   44.60
   0   8   1 1043.30   38.20
   0   8  -1  987.50   39.50
  -2   8  -1 5897.91  220.18
   2   8   1 5953.50  224.28
   4  -8   1    5.90    2.90
   4   8   1    3.40    2.50
  -4   8  -1    2.90    1.20
  -6   8  -1  507.85   22.70
   6   8   1  493.25   28.70
  -8  -8  -1 4125.09  163.38
   8   8   1 4336.67  165.68
  -8   8  -1 4181.38  156.68
  -9  -9   1 1000.20   46.60
  -9   9   1  913.21   39.40
   7  -9  -1 1213.28   52.99
  -7  -9   1 1151.58   51.79
  -7   9   1 1145.79   47.00
  -7   9   1 1147.19   57.09
  -5  -9   1 3407.36  132.19
   5  -9  -1 3489.65  132.69
   5   9  -1 3382.76  137.19
  -5   9   1 3364.06  135.99
  -5   9   1 3448.65  127.69
   3  -9  -1  267.17   17.80
  -3  -9   1  299.17   17.30
   3   9  -1  263.67   13.80
  -3   9   1  278.57   14.10
   3   9  -1  294.87   19.70
  -1  -9   1 1373.66   58.29
   1  -9  -1 1400.06   57.59
   1   9  -1 1387.76   53.69
  -1   9   1 1364.66   52.99
   1   9  -1 1311.97   60.29
   1  -9   1    0.50    1.70
  -1  -9  -1    0.60    1.50
  -1   9  -1    0.90    0.90
   1   9   1    6.60    3.90
  -1   9  -1    2.10    3.10
  -3  -9  -1  375.26   21.80
  -3   9  -1  381.26   18.00
  -7  -9  -1   77.09    9.30
  -7   9  -1   88.39    6.90
   7   9   1  105.99   11.70
  -9  -9  -1   43.00    8.40
  -9   9  -1   70.29    7.90
   9   9   1   58.89   10.10
  -8 -10   1  309.47   19.80
  -8  10   1  305.37   16.30
   8  10  -1  262.97   21.30
  -6 -10   1    3.20    2.50
  -6  10   1    1.60    1.30
   6  10  -1    0.50    2.70
  -4 -10   1 1042.80   54.99
  -4  10   1 1062.59   51.99
  -4  10   1 1027.90   42.50
   4  10  -1 1013.30   52.99
  -2  10   1  666.63   28.60
  -2  10   1  655.43   37.40
   2  10  -1  649.34   35.40
   2  10  -1  671.43   28.90
   0 -10   1 1829.92   76.39
   0  10  -1 1887.61   71.89
  -2 -10  -1  359.66   20.10
   2 -10   1  358.46   21.10
  -2  10  -1  337.57   17.20
  -4 -10  -1  336.07   20.60
  -4  10  -1  344.07   17.10
   6 -10   1   10.50    4.90
  -6 -10  -1   17.20    5.00
  -6  10  -1   19.70    3.80
   6  10   1   10.00    4.80
  -7 -11   1   54.09    8.30
  -7  11   1   68.49    7.00
   5 -11  -1  365.26   28.50
  -5 -11   1  338.97   21.40
  -5  11   1  332.47   18.20
  -3 -11   1   42.30    6.60
  -3  11   1   37.20    9.20
  -1 -11   1   79.29    8.90
  -1 -11  -1  194.18   14.40
   1 -11   1  176.28   14.30
   1  11   1  213.38   18.90
  -1  11  -1  187.58   11.90
  -3 -11  -1   88.59    9.30
  -3  11  -1   81.99    6.80
  -5 -11  -1    6.70    3.40
   5 -11   1    5.10    3.70
  -5  11  -1    7.90    2.50
  -4 -12   1    1.60    2.30
   0 -12   1  699.13   34.40
   0  12   1  647.64   39.70
  -2 -12  -1  334.77   21.10
   2  12   1  345.37   34.80
  -4 -12  -1  143.89   13.40
   4 -12   1  144.49   13.40
  -4  12  -1  127.69    9.60
   4  12   1  157.48   17.30
  14   0  -2 2552.34  104.09
  10   0  -2 7181.78  268.87
  -8   0   2 1425.26   56.89
   6   0  -2 3775.92  137.09
  -6   0   2 3622.84  137.09
   6   0  -2 3470.45  134.19
  -4   0   2 2952.30  108.29
   4   0  -2 2924.41  112.79
  -4   0   2 3131.69  108.49
   2   0   2  680.33   29.30
  -2   0  -2  667.93   30.60
  -2   0  -2  679.33   26.10
   2   0   2  672.43   29.50
   2   0   2  653.33   25.90
  -2   0  -2  683.03   29.00
   4   0   2 5938.21  217.68
  -4   0  -2 6121.79  218.88
   4   0   2 5624.84  217.18
  -6   0  -2  399.36   23.80
   6   0   2  456.25   29.20
   8   0   2  386.66   23.30
   8   0   2  381.36   24.80
  10   0   2 6703.03  259.87
 -10   0  -2 6998.10  250.67
  13  -1  -2 1203.18   55.39
  13   1  -2 1192.58   55.59
  11  -1  -2   29.80    5.80
  -9  -1   2  671.13   28.70
   9  -1  -2  647.14   31.80
  -9   1   2  626.24   28.40
   9   1  -2  650.43   32.50
  -5  -1   2   53.09    6.10
  -5  -1   2   58.29    4.90
  -5  -1   2   56.19    3.70
   5   1  -2   61.09    4.20
   5   1  -2   62.19    5.70
  -3  -1   2  179.78   12.60
  -3  -1   2  209.68   10.20
  -3  -1   2  217.18    9.90
   3  -1  -2  206.38   11.80
   3  -1  -2  230.08   10.10
   3  -1  -2  224.28   11.10
  -3   1   2  228.18    9.40
  -3   1   2  205.18   10.80
   3   1  -2  229.88   11.00
   3   1  -2  219.18    9.90
   3   1  -2  221.58   11.50
   1  -1  -2   43.50    4.30
   1  -1  -2   47.10    2.90
  -1  -1   2   45.40    3.30
   1  -1  -2   49.50    4.10
   1   1  -2   45.70    3.30
  -1   1   2   34.50    6.20
  -1   1   2   44.70    2.80
   1   1  -2   46.70    3.20
  -3   1  -2 7090.79  258.07
   5  -1   2 4853.01  164.48
   5   1   2 3787.32  157.08
   5   1   2 4375.06  162.88
  -5   1  -2 4196.08  161.58
  -7  -1  -2 3925.51  148.29
   7  -1   2 3782.92  145.69
   7   1   2 3813.52  147.39
  -9  -1  -2   44.40    5.00
   9  -1   2   45.80    8.10
   9   1   2   47.10    7.60
  -9   1  -2   31.10    4.50
 -11   1  -2  110.69   10.90
  11   1   2  147.79   13.80
  11   1   2  134.59   15.70
  14  -2  -2   58.79   10.00
 -14   2   2   50.29    6.10
  14   2  -2   33.00    7.80
  12  -2  -2  720.13   37.80
  12   2  -2  746.53   37.00
  10  -2  -2 3055.69  115.89
  10   2  -2 2868.31  115.79
   8  -2  -2    5.60    2.50
  -8  -2   2    6.40    2.20
  -8  -2   2    8.50    2.10
   8   2  -2    6.70    2.70
  -8   2   2    8.70    2.30
   8   2  -2   10.00    2.50
  -6  -2   2 1803.32   71.69
  -6  -2   2 1725.33   66.19
   6  -2  -2 1619.64   67.79
  -6  -2   2 1794.32   68.29
  -6  -2   2 1761.82   65.89
   6  -2  -2 1722.43   69.99
   6   2  -2 1625.04   71.19
  -6   2   2 1759.72   67.39
  -6   2   2 1796.02   70.59
   6   2  -2 1873.81   66.39
  -4  -2   2 2872.51  107.79
  -4  -2   2 2917.31  109.29
   4  -2  -2 2755.12  108.89
   4  -2  -2 3006.50  106.09
  -4   2   2 2906.41  109.49
  -4   2   2 2958.60  105.79
   4   2  -2 3105.79  109.09
   4   2  -2 2817.52  109.39
   2  -2  -2  905.11   39.60
   2  -2  -2 1009.40   38.60
  -2  -2   2 1072.09   38.20
   2  -2  -2 1015.50   38.60
  -2  -2   2  953.50   37.40
  -2   2   2 1012.30   38.70
  -2   2   2  979.00   38.20
   2   2  -2  981.60   38.30
   2   2  -2  993.80   37.60
   2   2  -2  940.01   40.60
   0  -2   2  824.82   30.80
   0  -2  -2  850.11   33.50
   0   2   2  806.92   29.90
   0   2  -2  725.73   33.90
   0   2   2  740.03   30.60
   0   2   2  898.11   35.40
   0   2  -2  815.72   31.30
   2  -2   2  992.00   44.00
   2  -2   2 1179.88   47.80
  -2  -2  -2 1202.08   48.10
  -2  -2  -2 1156.18   42.00
   2  -2   2 1159.98   43.40
   2   2   2 1030.00   56.49
   2   2   2 1267.77   41.80
  -2   2  -2 1125.59   43.40
   4  -2   2 5875.71  205.18
  -4  -2  -2 5537.05  209.18
  -4  -2  -2 5886.51  209.68
   4  -2   2 5668.53  210.48
  -4   2  -2 5463.15  206.38
   4   2   2 5277.27  202.78
  -6  -2  -2   45.10    4.20
   6  -2   2   46.00    5.70
  -6   2  -2   45.70    8.00
   6   2   2   50.49    6.90
   8  -2   2 2178.28   87.89
  -8  -2  -2 2140.69   90.29
   8  -2   2 2221.88   90.89
  -8  -2  -2 2220.18   82.29
  -8   2  -2 2148.98   87.09
   8   2   2 2190.28   89.99
 -10  -2  -2 1038.60   51.99
  10   2   2 1070.39   51.29
  13  -3  -2   29.40    6.80
  13   3  -2   29.00    6.20
 -13   3   2   32.70    4.60
  11  -3  -2   16.40    4.20
 -11  -3   2   32.90    5.20
  11   3  -2   22.00    4.80
 -11   3   2   33.90    4.20
  -9  -3   2   86.89    7.80
   9  -3  -2   77.79    8.30
  -9   3   2   84.99    6.70
   9   3  -2   80.59    9.30
  -7  -3   2   27.80    3.70
   7  -3  -2   27.50    4.30
  -7  -3   2   27.80    3.90
   7   3  -2   28.60    4.50
   7   3  -2   20.20    4.70
   5  -3  -2  722.23   30.30
   5  -3  -2  749.13   28.00
   5  -3  -2  681.63   31.50
  -5  -3   2  707.73   28.40
  -5  -3   2  745.23   30.20
  -5  -3   2  677.13   32.20
  -5  -3   2  726.93   30.40
  -5   3   2  722.03   28.50
   5   3  -2  720.43   32.70
  -5   3   2  685.93   32.10
   5   3  -2  719.83   30.50
  -3  -3   2 1626.84   61.19
   3  -3  -2 1644.64   60.49
   3  -3  -2 1676.43   59.79
  -3  -3   2 1541.45   58.79
  -3   3   2 1538.25   59.69
  -3   3   2 1657.53   59.09
   3   3  -2 1426.16   61.89
   3   3  -2 1546.55   61.09
  -1  -3   2   35.40    5.20
   1  -3  -2   32.70    3.90
  -1  -3   2   38.70    3.10
  -1  -3   2   35.80    3.10
  -1   3   2   39.30    2.60
  -1   3   2   39.80    2.90
   1   3  -2   41.20    2.70
   1   3  -2   42.80    4.80
   1   3  -2   36.90    3.00
  -1   3   2   38.20    5.20
  -1  -3  -2  807.82   37.70
   1  -3   2  865.31   33.30
   1   3   2  841.12   38.20
   1   3   2  832.82   36.00
  -1   3  -2  872.41   33.50
  -1   3  -2  949.40   38.20
   3  -3   2  497.05   21.80
  -3  -3  -2  491.35   25.10
   3  -3   2  557.24   26.00
  -3  -3  -2  535.35   26.80
   3  -3   2  531.25   20.60
  -3   3  -2  502.95   21.80
  -3   3  -2  487.25   21.50
  -5  -3  -2    9.20    2.90
   5  -3   2    9.80    3.20
   5  -3   2   11.90    2.60
   5   3   2    8.50    1.60
  -5   3  -2   10.40    3.40
  -5   3  -2    5.70    1.40
   5   3   2   10.10    3.30
   7  -3   2    5.60    2.70
  -7  -3  -2    3.20    2.00
  -7   3  -2    3.50    1.30
   7   3   2    2.60    2.30
  -9  -3  -2   36.10    6.90
   9   3   2   49.00    7.50
 -11  -3  -2  141.49   16.70
  11   3   2  118.29   13.30
  12  -4  -2  302.17   20.60
  12   4  -2  321.57   19.90
 -12   4   2  286.87   15.90
 -10  -4   2 1758.72   68.39
  10  -4  -2 1704.33   72.19
  10   4  -2 1685.23   72.29
 -10   4   2 1690.73   66.49
   8  -4  -2   66.89    7.70
  -8  -4   2   69.69    7.10
  -8   4   2   67.29    5.90
   8   4  -2   68.99    8.30
  -6  -4   2  860.51   33.20
   6  -4  -2  836.62   32.80
  -6  -4   2  843.42   36.40
  -6  -4   2  884.31   35.10
   6   4  -2  853.21   37.80
  -6   4   2  853.71   36.40
   6   4  -2  724.63   35.70
  -4  -4   2 2088.29   83.09
  -4  -4   2 2059.89   82.89
   4  -4  -2 2192.18   82.39
   4   4  -2 2177.68   78.79
  -4   4   2 2058.89   79.49
  -4   4   2 2054.49   78.69
   4   4  -2 2149.48   81.99
   2  -4  -2 2859.51  101.09
  -2  -4   2 2886.41  100.79
   2  -4  -2 2635.84   99.99
  -2   4   2 2653.13  102.19
  -2   4   2 2732.23  100.89
  -2   4   2 2707.63   98.29
   2   4  -2 2348.86  102.29
   0   4   2 6408.76  229.28
  -2  -4  -2   32.50    4.50
   2  -4   2   36.00    5.30
  -2   4  -2   41.50    3.60
   2   4   2   30.80    5.20
   4  -4   2 1278.67   53.49
   4  -4   2 1222.08   46.60
  -4   4  -2 1144.19   48.10
   4   4   2 1276.07   54.99
  -4   4  -2 1215.18   48.20
  -6  -4  -2  242.08   16.50
   6  -4   2  246.48   14.10
   6   4   2  232.78   17.10
  -6   4  -2  248.88   12.60
  -8  -4  -2  235.68   17.60
 -10  -4  -2 1206.78   59.29
  10   4   2 1366.16   59.39
 -11  -5   2  735.03   33.70
  11  -5  -2  763.02   36.30
 -11   5   2  671.63   30.30
  11   5  -2  730.03   36.80
   9  -5  -2  195.58   14.00
  -9  -5   2  145.79   16.80
   9   5  -2  193.68   14.70
  -9   5   2  190.18   10.90
  -7  -5   2 5725.63  198.28
   7  -5  -2 4852.01  201.08
   7  -5  -2 5575.14  200.78
   5  -5  -2 1558.24   61.09
  -5  -5   2 1495.15   57.09
  -5  -5   2 1510.55   63.49
  -5  -5   2 1504.15   59.99
  -5   5   2 1487.65   57.69
  -5   5   2 1473.65   59.19
  -1  -5   2  156.98    8.80
  -1  -5   2  155.58    8.20
   1  -5  -2  167.68    8.70
   1  -5  -2  156.18   10.60
  -1  -5   2  162.68   11.10
  -1   5   2  134.69    9.60
  -1   5   2  163.68   12.50
  -1   5   2  160.08    7.30
  -1  -5  -2   79.09    7.30
   1  -5   2   72.99    7.30
   1   5   2   67.19    8.00
  -1   5  -2   76.59    5.30
   5  -5   2  143.49   11.60
  -5  -5  -2  135.69   11.30
   5   5   2  126.89   12.30
  -5   5  -2  137.79    8.90
  -7  -5  -2 1397.66   61.29
  -9  -5  -2  170.28   15.40
   9   5   2  179.78   16.10
  12  -6  -2  792.12   39.60
  12   6  -2  796.12   48.10
 -12   6   2  776.42   33.50
 -10  -6   2  751.12   36.00
  10  -6  -2  763.62   38.30
 -10   6   2  813.02   33.20
   8  -6  -2  365.06   20.90
  -8  -6   2  350.26   19.50
  -8   6   2  335.27   16.80
  -6  -6   2 5986.30  222.98
   6  -6  -2 6062.29  224.38
   4  -6  -2  954.00   40.50
   4  -6  -2  952.10   41.80
   4   6  -2  994.30   37.60
  -4   6   2  946.31   37.50
  -4   6   2  894.41   41.20
   2  -6  -2 6594.54  240.68
  -2  -6   2 6324.97  241.68
  -2   6   2 6841.52  245.68
   2   6  -2 6642.34  241.48
  -2  -6  -2  692.63   32.80
   2  -6   2  679.33   33.30
  -2   6  -2  696.03   28.40
   2   6   2  694.03   35.50
   4  -6   2  380.66   23.30
  -4  -6  -2  410.66   23.00
  -4   6  -2  391.96   18.70
   4   6   2  425.76   26.20
  -6  -6  -2  117.49   11.20
  -6   6  -2  115.39    7.90
  -8  -6  -2   65.79    9.30
   8   6   2   61.79    9.40
  -8   6  -2   71.89    6.60
 -10  -6  -2 2839.82  116.79
 -10   6  -2 2906.51  108.79
  10   6   2 2882.31  116.59
  11  -7  -2   13.70    5.00
  11   7  -2   19.20   10.10
 -11   7   2   13.40    2.90
  -9  -7   2    0.60    2.50
   9  -7  -2    0.20    1.70
  -9   7   2    1.70    1.10
   7  -7  -2 3538.65  136.89
   7  -7  -2 3525.05  139.19
  -7  -7   2 3592.64  137.19
   7   7  -2 3720.83  140.79
  -7   7   2 3493.15  132.79
  -5  -7   2  576.74   29.00
   5  -7  -2  572.64   29.40
   5   7  -2  585.34   25.50
  -5   7   2  593.04   25.50
   3  -7  -2  317.17   17.30
  -3  -7   2  331.97   19.20
  -3   7   2  323.57   14.90
   3   7  -2  351.66   15.90
  -3   7   2  310.27   21.30
  -1  -7   2    0.30    1.10
   1  -7  -2    2.50    1.50
  -1   7   2    1.90    2.00
   1   7  -2    0.50    0.60
   1   7  -2    3.20    1.80
  -1   7   2    1.40    0.90
   1  -7   2  112.19    9.90
  -1   7  -2  136.39    7.80
   1   7   2  123.79   13.40
  -3  -7  -2 3317.07  122.19
   3  -7   2 3059.99  120.89
   3   7   2 2984.40  126.29
  -5  -7  -2  478.15   38.90
   5   7   2  573.64   31.30
  -5   7  -2  553.44   24.20
  -7  -7  -2  218.78   16.80
  -7   7  -2  228.08   12.40
  -9  -7  -2   -2.60    3.00
   9   7   2   -2.60    2.60
  -9   7  -2    1.10    1.20
  10  -8  -2   22.30    6.80
 -10   8   2   15.00    2.80
  -8  -8   2   -0.70    2.00
   8  -8  -2    3.10    2.70
  -8   8   2    0.40    1.30
  -6  -8   2  109.79   10.00
  -6  -8   2  113.09   10.10
   6  -8  -2  106.39    9.90
   6   8  -2  100.19   10.60
  -6   8   2  110.79    7.80
  -4  -8   2    8.20    3.20
  -4   8   2   10.00    2.30
   4   8  -2    8.10    3.30
   4   8  -2    5.00    1.80
  -2  -8   2  209.08   13.40
   2   8  -2  198.68   11.00
  -2   8   2  206.58   15.90
  -2   8   2  184.88   10.30
   0  -8   2    6.60    2.90
   0  -8  -2   11.00    3.40
   0   8   2    6.50    3.20
   0   8  -2    6.00    1.60
   2  -8   2  104.89    9.60
   2   8   2   95.09   11.30
  -2   8  -2  106.99    7.30
  -4   8  -2    0.00    0.70
   4   8   2   -0.50    2.20
  -6  -8  -2   32.00    6.10
   6   8   2   32.00    7.70
  -6   8  -2   31.00    3.80
   8  -8   2   11.70    4.70
  -8  -8  -2   12.90    5.00
  -8   8  -2    4.80    1.60
   8   8   2    9.00    4.10
  -9  -9   2  477.65   27.70
  -9   9   2  476.65   22.60
   9   9  -2  461.55   28.90
  -7  -9   2 2771.02  110.99
  -7   9   2 2795.02  105.49
  -5  -9   2   99.49   10.00
   5  -9  -2   87.69    8.40
  -5   9   2   84.19    7.10
   5   9  -2   96.29    7.40
   5   9  -2  102.39   12.50
  -3  -9   2    2.70    2.20
   3   9  -2    2.50    1.50
   3   9  -2    3.80    3.00
  -3   9   2    1.90    1.40
  -1  -9   2   21.00    4.10
   1   9  -2   12.10    2.70
   1  -9   2  653.73   32.00
  -1   9  -2  594.54   27.10
  -3  -9  -2  343.37   22.80
   3  -9   2  371.66   22.30
  -3   9  -2  398.56   18.50
   3   9   2  347.27   24.50
  -5  -9  -2 1369.66   57.99
  -5   9  -2 1239.78   51.99
   5   9   2 1324.07   61.59
  -7  -9  -2 1641.14   71.39
   7   9   2 1617.34   74.19
  -7   9  -2 1665.53   64.79
  -8 -10   2    2.30    3.00
  -8  10   2   -0.20    1.70
   8  10  -2    1.80    4.20
   6 -10  -2   89.69   14.50
  -6 -10   2   49.10    7.40
  -6  10   2   54.09    5.70
   4  10  -2 2167.88   83.89
   2  10  -2  200.78   11.90
   0 -10   2 2640.34   98.49
   0 -10  -2 2242.88   96.49
   0  10  -2 2386.86   91.99
   2 -10   2  312.57   19.90
  -2 -10  -2  291.27   20.60
  -2  10  -2  278.97   15.50
  -4 -10  -2 2107.29   87.89
   4  10   2 2214.28   97.49
  -4  10  -2 2134.09   82.49
  -6 -10  -2  316.37   20.40
  -6  10  -2  282.37   15.30
   6  10   2  255.87   20.70
  -7 -11   2 3511.15  138.29
  -5 -11   2  242.18   17.30
  -3 -11   2 1794.42   75.29
  -1 -11   2   31.10    5.90
   1  11  -2   34.60    5.30
  -1 -11  -2   77.99    9.00
   1 -11   2   88.79    9.20
  -3 -11  -2 3418.26  138.09
  -3  11  -2 3658.13  132.99
   5 -11   2  312.37   20.90
  -5 -11  -2  310.07   20.30
  -5  11  -2  289.47   15.70
  -4 -12   2  357.26   22.10
  -2 -12   2  543.25   29.70
   0 -12   2 1774.52   74.99
  -2 -12  -2   11.00    4.30
   2 -12   2   13.50    5.10
   2  12   2   11.10    6.20
  -2  12  -2    9.00    2.70
  14   0  -3    0.20    2.20
  12   0  -3   -0.50    2.60
 -10   0   3    0.60    0.90
  10   0  -3    0.60    1.30
   8   0  -3    1.50    1.40
  -8   0   3    0.50    1.00
  -4   0   3    0.50    0.80
  -4   0   3    0.20    0.80
   4   0  -3   -0.20    0.80
  -4   0   3   -0.50    0.80
  -4   0   3   -0.20    0.80
  -2   0   3    0.20    0.90
   2   0  -3    0.00    0.40
  -2   0   3    0.10    1.00
   2   0  -3   -0.40    0.70
  -2   0   3   -0.20    0.90
  -2   0   3   -0.40    0.50
   0   0   3    0.10    0.50
   0   0  -3   -0.40    0.40
   0   0   3    0.00    0.90
   0   0  -3    0.10    0.80
   2   0   3   -0.30    0.50
   2   0   3    0.80    2.00
  -2   0  -3   -0.10    0.90
  -2   0  -3    1.20    1.40
  -4   0  -3    0.50    2.40
  -4   0  -3    1.20    0.70
   4   0   3    0.20    0.90
   4   0   3    2.60    1.80
   6   0   3   -0.70    1.80
   6   0   3   -2.50    1.90
   8   0   3    0.80    2.40
  13  -1  -3  190.58   16.10
 -13   1   3  184.98   12.20
  13   1  -3  202.38   16.10
 -11  -1   3    2.50    1.60
  11   1  -3    1.90    2.20
   9  -1  -3  545.65   30.30
  -9  -1   3  615.24   27.00
  -9   1   3  575.44   26.40
   9   1  -3  585.54   30.30
  -7  -1   3  136.39    9.50
   7  -1  -3  134.79   10.90
   7   1  -3  135.19   10.50
  -5  -1   3 3030.50  113.59
  -5  -1   3 3073.09  113.79
  -5  -1   3 3014.50  117.09
   5  -1  -3 3049.59  117.49
  -5  -1   3 3120.59  116.09
  -5   1   3 3223.28  114.49
   5   1  -3 3027.90  116.09
  -5   1   3 3132.59  112.09
  -5   1   3 2962.60  116.49
  -3  -1   3 2059.79   73.19
  -3  -1   3 1901.11   72.19
   3  -1  -3 1875.71   73.59
  -3  -1   3 1884.71   73.39
   3  -1  -3 1834.02   72.39
  -3   1   3 1759.62   72.29
  -3   1   3 1852.81   71.29
  -3   1   3 1872.61   73.39
   3   1  -3 1957.60   72.49
  -1  -1   3 1074.19   40.00
   1  -1  -3  997.60   43.80
  -1  -1   3  932.21   44.00
  -1  -1   3 1099.89   40.90
   1  -1  -3 1075.89   39.50
  -1   1   3 1130.49   39.60
   1   1  -3  962.40   40.80
  -1   1   3 1050.29   42.60
  -1   1   3 1074.19   42.10
  -1   1   3 1060.49   43.60
   1  -1   3 3812.82  140.69
   1  -1   3 3846.02  136.59
   1  -1   3 3744.53  138.59
  -1  -1  -3 3457.25  141.99
   1   1   3 3728.33  141.19
   1   1   3 3800.82  140.19
   3  -1   3 1399.96   57.69
   3  -1   3 1395.86   54.59
   3  -1   3 1470.15   60.89
  -3  -1  -3 1510.35   60.29
   3   1   3 1454.95   53.79
  -3   1  -3 1338.57   54.59
   3   1   3 1382.56   60.79
  -3   1  -3 1443.06   58.59
   5  -1   3  460.85   23.90
   5  -1   3  454.75   26.70
  -5  -1  -3  479.95   26.20
   5   1   3  490.05   26.10
  -7  -1  -3    3.40    3.00
   7  -1   3    1.40    2.20
   7   1   3    1.70    2.40
  -7   1  -3    1.90    1.20
  14  -2  -3  402.26   24.80
  14   2  -3  339.87   23.80
 -14   2   3  396.76   19.70
  12  -2  -3 4962.10  185.28
  12   2  -3 4650.94  183.38
  10  -2  -3   47.10    6.60
 -10   2   3   54.89    5.60
  10   2  -3   66.99   12.80
   8  -2  -3 2401.56   94.49
  -8  -2   3 2379.56   87.99
  -8  -2   3 2384.56   91.29
  -8   2   3 2267.37   90.29
   8   2  -3 2401.16   93.89
  -6  -2   3  221.78   11.40
   6  -2  -3  211.78   14.00
  -6  -2   3  211.68   14.10
  -6  -2   3  202.38   13.40
   6   2  -3  225.88   13.70
   6   2  -3  230.68   12.80
  -6   2   3  235.88   12.80
   4  -2  -3    8.60    2.30
  -4  -2   3   11.60    2.90
  -4  -2   3   16.30    3.00
  -4  -2   3   14.20    2.20
  -4   2   3   11.80    2.00
  -4   2   3   15.40    2.30
   0  -2  -3  432.66   23.10
   0  -2   3  452.55   19.60
   0  -2   3  473.75   19.20
   0  -2   3  485.05   23.60
   0  -2   3  466.95   18.80
   0  -2   3  431.46   23.80
   0   2  -3  470.55   19.50
   0   2   3  460.75   18.40
   2  -2   3 4784.02  155.88
  -2  -2  -3 4487.45  161.78
  -2  -2  -3 3923.11  161.68
   2  -2   3 4391.06  155.78
   2  -2   3 4105.09  163.48
   2   2   3 3915.11  167.28
  -4  -2  -3   61.09    7.50
   4  -2   3   60.19    8.40
  -4  -2  -3   67.29    4.40
   4  -2   3   62.09    6.10
  -4   2  -3   52.09    6.60
   4   2   3   61.89    8.10
   6  -2   3  288.47   19.80
  -6  -2  -3  272.77   18.70
   6  -2   3  306.67   18.00
   6   2   3  255.67   18.60
   8   2   3 3945.01  153.68
  10   2   3  258.67   20.40
 -13  -3   3   12.70    3.60
  13  -3  -3    7.40    3.50
  13   3  -3    8.70    4.90
 -13   3   3    9.60    2.40
  11  -3  -3 1261.77   55.39
  11   3  -3 1246.48   57.09
  -7  -3   3 3485.35  129.39
   7  -3  -3 3520.45  132.99
  -7  -3   3 3591.74  131.49
  -7   3   3 3364.26  130.39
  -5  -3   3 4170.68  155.78
   5  -3  -3 4149.28  156.58
   5  -3  -3 4033.90  152.88
  -5  -3   3 4078.99  155.48
  -5  -3   3 4071.09  154.28
   5   3  -3 4329.77  155.18
  -5   3   3 4232.48  151.58
  -3  -3   3 1398.76   53.89
  -3  -3   3 1322.37   52.39
   3  -3  -3 1436.66   54.29
   3  -3  -3 1402.16   56.19
  -3   3   3 1403.46   51.79
   3   3  -3 1391.96   52.49
  -3   3   3 1344.87   53.29
  -3   3   3 1402.36   53.09
   3   3  -3 1222.88   56.49
  -1  -3  -3  989.80   45.60
   1   3   3 1140.59   40.80
  -1   3  -3 1055.39   42.20
   1   3   3 1064.79   39.50
   1   3   3 1086.89   46.80
  -3  -3  -3 2524.45   93.39
   3  -3   3 2607.24  102.39
   3   3   3 2600.34   93.39
   3   3   3 2562.64  103.79
   5  -3   3 9999.00  362.06
  -7  -3  -3    1.50    2.50
   7   3   3    5.80    3.10
   9  -3   3  926.71   47.50
  -9  -3  -3  995.50   48.60
  -9   3  -3 1009.30   40.80
   9   3   3  992.10   47.60
  12  -4  -3 2786.12  111.79
 -12   4   3 2664.63  105.19
  12   4  -3 2894.01  111.99
  10  -4  -3   64.29    7.80
  -8  -4   3  576.34   26.30
  -8  -4   3  580.44   26.80
   8  -4  -3  571.04   28.70
   8   4  -3  552.74   28.60
  -8   4   3  584.44   25.70
  -6  -4   3  163.38   10.60
   6  -4  -3  163.88   12.00
  -6  -4   3  166.18   11.30
  -6   4   3  175.58   10.10
  -6   4   3  163.28    9.50
   6   4  -3  142.39   12.20
  -4  -4   3   11.80    3.00
   4  -4  -3   11.40    2.60
  -4  -4   3   20.30    3.70
   4   4  -3   11.30    3.20
   4   4  -3   18.80    2.60
  -4   4   3   14.70    2.80
  -4   4   3   20.50    3.20
  -2  -4   3 8758.42  316.27
   0  -4  -3  897.11   40.80
   0   4   3  957.20   34.90
   0   4  -3  866.81   36.60
   0   4   3 1023.10   43.20
   0   4   3  906.31   34.30
   2  -4   3 1259.47   54.39
  -2  -4  -3 1203.28   53.69
   2   4   3 1266.97   54.99
  -4  -4  -3   -1.10    1.20
   4  -4   3   -0.50    1.50
   4   4   3    1.00    1.80
  -4   4  -3    2.50    1.20
  -6  -4  -3  185.68   14.90
   6   4   3  173.78   14.90
  -8  -4  -3 1499.95   67.49
   8   4   3 1480.15   67.19
  10  -4   3  247.38   27.50
 -10  -4  -3  168.78   16.60
 -10   4  -3  141.29   11.00
  10   4   3  159.78   15.60
  13  -5  -3  102.49   12.30
  13   5  -3   92.49   11.20
 -13   5   3  112.99    8.60
  11  -5  -3   31.70    6.10
 -11   5   3   51.49    5.30
  -9  -5   3   16.60    3.70
  -9  -5   3   24.90    5.10
  -9   5   3   24.60    3.80
  -7  -5   3   34.50    5.10
   7  -5  -3   30.80    5.10
  -7   5   3   32.40    4.00
   5  -5  -3   95.99    7.90
   5  -5  -3   86.89    8.70
  -5  -5   3   95.19    8.30
  -5   5   3   77.19    7.00
  -5   5   3  102.59    6.60
   3  -5  -3  646.34   29.30
  -3  -5   3  646.84   30.10
   3   5  -3  696.93   28.40
  -3   5   3  700.53   27.80
  -3   5   3  672.93   30.10
  -3   5   3  674.83   34.40
   1  -5  -3  481.35   24.80
  -1   5   3  529.35   19.80
  -1   5   3  482.15   19.90
   1  -5   3  784.22   40.90
  -1  -5  -3  812.92   37.40
   1   5   3  792.32   39.60
   3  -5   3  642.44   33.30
  -3  -5  -3  691.23   33.10
  -3   5  -3  659.63   28.20
   3   5   3  680.53   43.70
  -5  -5  -3    8.00    3.60
   5   5   3    5.30    2.80
  -7  -5  -3  150.68   13.90
  -7   5  -3  161.38   10.90
   7   5   3  160.38   15.50
  -9  -5  -3  263.67   20.80
   9   5   3  286.97   21.60
  12  -6  -3  145.19   13.40
 -12   6   3  145.09    9.50
  10  -6  -3   32.50    6.00
 -10   6   3   37.70    4.60
  -8  -6   3  454.35   24.20
   8  -6  -3  465.05   24.90
  -8  -6   3  445.26   23.70
   8   6  -3  433.16   26.70
  -8   6   3  498.65   21.90
   6  -6  -3    2.30    1.70
   6  -6  -3    6.40    2.40
  -6  -6   3    1.10    1.60
  -6   6   3    4.00    1.60
  -4  -6   3  184.28   13.40
   4   6  -3  199.68   11.20
  -4   6   3  196.08   15.80
  -4   6   3  216.48   11.20
   4   6  -3  206.88   13.30
  -2  -6   3 1844.12   74.99
   2   6  -3 1855.81   71.79
  -2   6   3 1912.91   70.09
   2   6  -3 1995.50   70.39
  -2   6   3 1783.72   78.79
   0  -6  -3  282.57   17.10
   0  -6   3  275.47   17.60
   0   6   3  273.87   19.50
  -2  -6  -3   64.29    7.50
   2  -6   3   62.19    7.80
   2   6   3   65.29    9.20
  -2   6  -3   65.29    5.20
  -4  -6  -3   16.00    4.30
   4   6   3    4.30    3.00
  -4   6  -3   13.70    2.50
  -6   6  -3  150.58    9.60
  -8  -6  -3   53.59    9.40
   8  -6   3   56.39    9.50
   8   6   3   58.59    8.90
  11  -7  -3  150.88   13.50
 -11   7   3  164.48   10.30
  -9  -7   3 1235.88   54.19
  -9   7   3 1207.28   48.70
  -7  -7   3 1005.10   43.40
   7  -7  -3  970.50   45.60
  -7  -7   3  956.20   44.50
  -7   7   3  945.41   40.60
   7   7  -3  992.00   47.10
   5  -7  -3 4900.81  191.48
  -5  -7   3 5130.89  193.28
  -5   7   3 5233.58  187.48
  -5   7   3 5394.06  197.58
   5   7  -3 5112.99  193.68
   5   7  -3 4964.10  188.88
  -3  -7   3  125.09   11.00
   3   7  -3  137.99    8.90
   3   7  -3  152.08   10.00
  -3   7   3  137.39   13.10
  -3   7   3  150.68    8.20
  -1  -7   3  578.14   26.90
   1  -7  -3  401.36   27.20
   1   7  -3  486.15   22.20
  -1   7   3  496.55   28.70
   1  -7   3 2048.99   84.29
  -1  -7  -3 2157.78   84.59
  -1   7  -3 2045.60   80.59
   1   7   3 2102.89   89.29
  -3  -7  -3  202.88   15.60
  -3   7  -3  217.78   11.40
  -5   7  -3 1441.36   56.59
  -7  -7  -3  194.78   16.60
  -7   7  -3  222.58   12.40
   7   7   3  202.88   18.10
  10  -8  -3  503.95   30.00
 -10   8   3  489.55   24.40
  10   8  -3  549.85   47.00
   8  -8  -3 2266.37   90.89
  -8  -8   3 2257.37   89.29
  -8   8   3 2136.79   84.69
  -6  -8   3  817.02   39.00
   6   8  -3  835.72   41.90
  -6   8   3  841.12   35.30
   4  -8  -3  420.56   23.80
  -4  -8   3  477.05   25.00
  -4   8   3  435.66   20.70
   4   8  -3  469.85   21.50
  -2  -8   3 6001.20  218.48
  -2   8   3 5632.34  222.48
   0  -8   3    0.30    1.40
   0   8   3    2.80    2.30
   0   8  -3    1.80    1.00
  -2  -8  -3 2958.80  121.69
   2  -8   3 3231.98  120.09
  -2   8  -3 3106.89  115.39
   2   8   3 2995.00  124.99
   4  -8   3  330.37   20.80
  -4  -8  -3  333.07   21.30
   4   8   3  371.96   24.70
  -4   8  -3  346.97   17.00
  -6  -8  -3  361.16   24.00
   6   8   3  380.16   24.50
  -9   9   3 2326.67   91.89
   9   9  -3 2425.56   99.39
  -7  -9   3 2228.38   91.89
  -7   9   3 2302.97   87.49
   5  -9  -3 1904.71   80.19
  -5  -9   3 2037.00   79.29
   5   9  -3 1887.71   74.79
  -5   9   3 1976.50   75.39
   3   9  -3  382.86   19.30
   1   9  -3  932.71   38.20
  -1   9   3  904.71   51.89
  -1  -9  -3  350.66   20.80
   1  -9   3  346.27   21.90
  -1   9  -3  350.36   17.40
   1   9   3  337.97   23.90
  -3  -9  -3  381.76   23.90
   3  -9   3  356.66   22.30
   3   9   3  357.96   25.00
  -3   9  -3  356.46   18.20
  -5  -9  -3 2195.08  107.99
  -5   9  -3 2344.17   87.19
  -8 -10   3  306.97   21.30
  -6 -10   3  335.17   21.90
  -4 -10   3  144.59   12.60
   4  10  -3  160.48   14.10
  -2 -10   3 2674.13  109.99
   2  10  -3 2838.52  105.39
   0 -10   3    8.60    3.50
   0  10  -3    4.50    1.60
  -2 -10  -3   77.19    9.10
   2 -10   3   87.49    9.90
  -2  10  -3   80.89    6.90
   2  10   3   73.49   11.90
  -4 -10  -3   33.20    7.50
   4  10   3   22.20    6.70
  -4  10  -3   34.40    4.60
  -5 -11   3   39.40    6.70
  -5  11   3   45.80   11.70
   3 -11  -3  108.59   13.00
  -3 -11   3   86.29    9.80
   3  11  -3   85.19    8.10
  -1 -11   3   55.09    7.20
   1  11  -3   44.50    5.80
   1 -11   3   19.00    5.40
  -1  11  -3   10.90    2.50
   3 -11   3   42.50    8.20
  -3 -11  -3   26.20   11.30
  -3  11  -3   42.80    5.20
   3  11   3   57.19   11.90
  14   0  -4 5580.84  213.78
 -14   0   4 5587.54  207.88
 -12   0   4    2.20    1.50
  12   0  -4   -3.70    2.20
 -10   0   4  814.52   35.60
  10   0  -4  769.92   38.60
   8   0  -4  656.03   32.80
  -8   0   4  657.33   31.10
   0   0   4 8035.00  294.67
   2   0   4 1278.57   56.49
   4   0   4 1980.80   97.29
   4   0   4 2245.68   85.89
  -4   0  -4 2028.20   79.49
   6   0   4  271.07   19.40
  -6   0  -4  265.07   15.30
   6   0   4  263.67   19.50
  13  -1  -4  569.14   32.70
 -13   1   4  554.54   27.20
  13   1  -4  575.44   32.40
  11  -1  -4  119.49   12.30
  11   1  -4  138.29   12.50
  -9  -1   4  141.19   10.80
   9  -1  -4  142.59   11.40
   9   1  -4  138.09   12.40
  -9   1   4  131.19    9.80
  -7  -1   4 5624.14  204.28
  -5  -1   4  718.63   34.20
  -5  -1   4  736.13   32.70
  -5  -1   4  742.13   32.70
   5  -1  -4  748.53   34.00
  -5   1   4  755.12   32.30
  -5   1   4  765.22   31.30
  -3  -1   4 5788.62  219.08
  -3  -1   4 6253.87  222.88
  -3  -1   4 5769.52  219.98
  -3   1   4 6116.19  218.48
  -3   1   4 5876.01  219.98
  -1  -1   4  243.58   13.50
  -1  -1   4  283.37   18.10
   1  -1  -4  261.67   16.10
  -1  -1   4  246.48   14.40
  -1   1   4  236.08   13.80
   1   1  -4  240.78   12.40
  -1   1   4  229.38   11.30
  -1   1   4  220.88   15.20
  -1  -1  -4  735.43   28.50
   1  -1   4  668.23   30.50
  -1  -1  -4  687.43   34.40
   1   1   4  713.83   28.30
   1   1   4  687.23   34.10
   3  -1   4 4719.23  176.18
   3  -1   4 4672.83  182.68
  -3  -1  -4 4692.03  179.68
   3   1   4 4736.63  179.78
   5  -1   4   14.00    4.30
   5  -1   4   18.20    6.30
   5   1   4   13.50    4.60
   7   1   4 1536.45   69.09
  -7   1  -4 1499.25   60.79
   7   1   4 1618.14   71.99
   9   1   4  266.67   37.60
  14  -2  -4  190.68   16.80
  14   2  -4  183.68   16.20
 -12   2   4   46.60    5.60
  10  -2  -4  525.65   29.10
  -8  -2   4  321.27   18.80
   8  -2  -4  331.67   19.90
  -8   2   4  372.66   18.60
  -6  -2   4  113.39    7.80
   6  -2  -4   96.09    8.70
  -6  -2   4   98.29    9.10
  -6  -2   4  116.39    8.90
  -6   2   4  102.89    6.40
   4  -2  -4 1891.01   75.99
  -4  -2   4 1907.11   75.89
  -4  -2   4 1892.31   78.49
  -4   2   4 1934.91   74.19
  -4   2   4 1945.21   73.49
   4   2  -4 1895.21   72.49
  -2  -2   4  591.74   26.60
  -2  -2   4  548.65   30.40
   2  -2  -4  638.04   29.80
  -2   2   4  626.24   24.90
  -2   2   4  621.44   28.10
  -2   2   4  638.44   30.10
   2   2  -4  613.04   26.20
   2   2  -4  605.84   25.70
   0  -2  -4  189.28   13.40
   0  -2   4  165.28    9.30
   0  -2   4  162.38    9.90
   0   2  -4  165.58    9.40
   0   2   4  157.48    8.00
   0   2   4  149.19   12.30
  -2  -2  -4   39.80    6.30
   2  -2   4   55.69    5.50
   2  -2   4   36.10    6.40
   2   2   4   41.60    7.10
  -4  -2  -4  406.26   29.80
   4   2   4  445.96   25.10
  -4   2  -4  436.26   23.30
  -6  -2  -4  126.79   12.60
   6  -2   4  129.19   13.10
  -6   2  -4  115.39    8.50
   6   2   4  122.69   12.70
   8   2   4  120.89   13.50
  13  -3  -4  381.36   24.60
 -13   3   4  411.36   21.10
  11  -3  -4   78.19    8.90
 -11   3   4   77.69    9.20
  -9  -3   4  722.83   33.30
   9  -3  -4  703.03   35.60
  -9   3   4  762.52   32.40
  -7  -3   4  376.86   20.20
   7  -3  -4  331.07   19.90
  -7  -3   4  346.37   17.80
  -7   3   4  341.47   17.30
   5  -3  -4  363.56   17.50
   5  -3  -4  304.97   18.70
  -5  -3   4  327.27   19.50
  -5  -3   4  368.66   18.00
  -5   3   4  354.16   17.70
  -5   3   4  324.87   16.60
   5   3  -4  309.07   20.20
  -3  -3   4   47.10    5.30
  -3  -3   4   59.09    6.40
   3   3  -4   50.19    4.70
  -3   3   4   45.00    5.10
   3   3  -4   46.70    4.80
  -3   3   4   43.90    4.00
  -3   3   4   48.80    5.70
  -1  -3   4  373.16   17.50
  -1  -3   4  403.36   16.70
   1  -3  -4  374.36   24.70
   1   3  -4  391.46   18.10
  -1   3   4  402.06   18.70
  -1   3   4  387.66   22.50
  -1   3   4  393.66   16.80
  -1  -3  -4  503.45   26.00
   1  -3   4  466.45   26.50
  -1   3  -4  506.95   21.90
   1   3   4  506.65   21.80
   1   3   4  509.95   27.40
   3  -3   4  344.47   24.20
  -3  -3  -4  438.46   24.70
   3   3   4  428.96   25.40
  -3   3  -4  466.95   20.30
   5   3   4  818.52   41.50
  -7  -3  -4  108.69   12.00
   7   3   4   96.29   12.70
  12  -4  -4 1453.05   63.09
 -12   4   4 1454.95   58.69
 -10   4   4 3094.09  117.19
  -8  -4   4   95.59    8.70
  -8  -4   4  101.29    9.60
  -8   4   4   99.59    8.00
   8   4  -4   75.59   12.20
   6  -4  -4  274.07   16.40
   6  -4  -4  226.38   13.60
  -6  -4   4  217.18   15.10
  -6  -4   4  239.98   14.80
  -6   4   4  232.28   13.30
   4  -4  -4 1810.22   76.39
  -4  -4   4 2059.29   76.79
  -4   4   4 1837.52   73.79
   4   4  -4 1906.61   73.59
  -4   4   4 1795.52   73.79
   4   4  -4 1914.21   71.99
  -2   4   4  112.59    6.90
   2   4  -4  118.99    6.70
  -2   4   4  121.69   11.20
   2   4  -4  113.49    7.40
  -2   4   4  116.99    7.70
   0  -4   4 1855.61   75.19
   0  -4  -4 1788.12   75.69
   0   4   4 1811.62   76.29
   0   4   4 1839.22   68.79
   0   4  -4 1817.02   69.99
  -2  -4  -4 2526.35  102.49
   2  -4   4 2514.75  101.49
   2   4   4 2568.04  103.79
   4  -4   4 2394.46  100.79
  -4  -4  -4 2434.06   98.09
   4   4   4 2407.36  100.89
  -6  -4  -4 1955.40   80.09
   6  -4   4 1726.93   78.49
   6   4   4 1747.13   78.39
  -8  -4  -4 1240.98   57.79
   8   4   4 1227.68   58.79
  13  -5  -4 1390.56   62.29
 -13   5   4 1406.06   56.29
  11  -5  -4  803.22   39.40
 -11   5   4  796.92   34.30
  -9   5   4 1014.40   42.40
  -7  -5   4 5320.27  189.68
  -7  -5   4 5158.38  189.68
  -7   5   4 4778.92  191.78
  -5  -5   4   10.00    3.30
   5  -5  -4   12.50    3.50
   5   5  -4    7.10    1.70
  -5   5   4    6.20    2.10
   5   5  -4    6.10    2.60
  -3  -5   4 5892.31  227.18
  -3   5   4 6242.08  222.98
  -3   5   4 6146.79  232.88
  -1  -5   4    7.60    2.90
   1   5  -4    5.80    1.70
  -1   5   4    8.50    1.90
  -1   5   4    3.90    2.20
   1  -5   4    3.00    2.10
  -1  -5  -4   -0.10    1.30
   1   5   4    0.70    2.00
  -1   5  -4    2.50    1.10
   3  -5   4 6864.91  256.27
  -3  -5  -4 6425.66  255.17
   3   5   4 7158.88  259.17
   5  -5   4  258.47   19.60
  -5  -5  -4  336.47   21.30
   5   5   4  354.86   23.40
  -7  -5  -4 2230.28   92.69
   7   5   4 2143.89   93.59
  12  -6  -4  615.84   33.30
 -12   6   4  629.64   28.50
  10  -6  -4 1125.19   50.89
 -10   6   4 1138.09   46.30
  10   6  -4 1130.99   53.19
  -8  -6   4   11.90    4.00
   8   6  -4   10.50    3.80
  -8   6   4    6.80    2.30
   6  -6  -4 1383.66   59.49
  -6  -6   4 1397.66   59.19
   6  -6  -4 1391.26   58.09
   6   6  -4 1362.46   59.39
  -6   6   4 1366.16   55.29
   6   6  -4 1396.66   54.49
  -4  -6   4 4360.66  169.48
   4  -6  -4 4743.13  170.18
  -4   6   4 4546.65  165.48
   4   6  -4 4404.56  165.48
   4   6  -4 4590.44  167.68
  -4   6   4 4272.07  176.98
  -2  -6   4 1040.60   47.00
   2   6  -4 1034.90   42.00
  -2   6   4 1043.10   40.40
   0  -6  -4 3694.33  148.09
   0   6   4 3973.30  149.39
   2  -6   4   99.49    9.80
  -2  -6  -4   97.49   10.50
  -2   6  -4  111.39    7.70
   2   6   4  118.39   12.60
   4  -6   4 3023.20  113.89
  -4  -6  -4 2873.01  115.79
  -4   6  -4 2832.62  108.19
   4   6   4 2691.83  118.59
  -6  -6  -4  790.62   41.80
   6   6   4  860.31   44.00
  -6   6  -4  871.11   35.50
  11  -7  -4   49.30    8.10
 -11   7   4   39.20    5.30
  11   7  -4   29.80    7.00
   9  -7  -4 1986.10   83.49
  -9   7   4 1986.00   77.69
  -7  -7   4 2360.26   94.59
   7  -7  -4 2337.47   94.79
   7   7  -4 2338.07   95.89
  -7   7   4 2348.67   90.09
  -5  -7   4  511.25   28.30
   5   7  -4  537.85   24.60
  -5   7   4  522.85   32.30
  -5   7   4  563.04   24.20
  -3  -7   4  195.98   13.90
   3   7  -4  185.08   11.20
  -3   7   4  158.78   15.20
  -1  -7   4  637.94   32.20
   1   7  -4  633.14   28.30
  -1   7   4  627.94   34.90
  -1  -7  -4  136.99   12.60
   3  -7   4 2622.94  104.19
  -3  -7  -4 2583.94  104.49
  -3   7  -4 2612.34   98.09
   3   7   4 2520.05  107.79
   5  -7   4  671.33   34.90
  -5  -7  -4  675.13   36.10
  -5   7  -4  672.53   29.50
   5   7   4  628.64   36.80
  10  -8  -4   49.00    8.80
 -10   8   4   48.30    6.00
   8  -8  -4   37.10    6.60
  -8  -8   4   40.10    7.60
  -8   8   4   33.40    5.30
  -6  -8   4  181.78   14.90
  -6   8   4  194.08   12.60
   6   8  -4  191.98   11.60
  -6   8   4  188.78   18.70
  -4  -8   4   13.50    4.40
   4  -8  -4    7.60    4.00
   4   8  -4    9.20    2.40
  -4   8   4    7.30    4.00
  -2  -8   4  193.68   19.70
   2   8  -4  275.07   13.90
  -2   8   4  274.17   19.90
   0   8   4  137.79   14.00
   0   8  -4  144.29    9.40
   2  -8   4  322.27   20.20
  -2  -8  -4  321.77   21.00
  -2   8  -4  308.57   16.30
   4  -8   4  302.57   20.10
   4   8   4  277.27   23.40
  -9   9   4   93.49    8.70
  -7  -9   4 1160.88   51.49
  -7  -9   4 1165.18   52.09
  -7   9   4 1050.49   75.89
  -5  -9   4  280.67   18.30
   5   9  -4  262.37   14.80
  -5   9   4  225.58   20.30
  -3  -9   4  298.37   19.80
   3   9  -4  304.37   15.90
  -3   9   4  327.87   23.10
  -1  -9   4   19.80    5.80
  -1   9   4   27.00    6.70
   1   9  -4   27.10    4.10
   1  -9   4   -2.40    1.80
   1   9   4    1.00    2.90
  -1   9  -4    0.40    1.20
  -3  -9  -4  563.14   31.00
   3  -9   4  540.35   29.30
  -3   9  -4  520.45   24.60
   3   9   4  602.34   34.60
  -6 -10   4  324.07   20.80
  -4 -10   4 2008.90   81.09
  -4  10   4 1938.71   85.89
   4  10  -4 1905.71   75.79
   2 -10  -4  753.02   39.10
  -2 -10   4  722.43   35.80
  -2  10   4  673.23   40.00
   2  10  -4  652.53   31.10
   0 -10   4 1750.62   75.89
   0  10  -4 1844.52   70.69
   0  10   4 1822.22   81.29
   2 -10   4   65.09    9.40
  -2 -10  -4   67.79    9.90
  -2  10  -4   61.79    6.30
   2  10   4   65.29   11.00
  -3 -11   4 3367.56  131.19
   3  11  -4 3288.37  126.69
   1 -11  -4  168.78   15.60
  -1 -11   4  216.88   16.60
   1  11  -4  201.88   12.70
  -1  11   4  193.48   18.40
  12   0  -5    0.50    2.80
 -12   0   5    0.10    1.30
  -8   0   5    1.30    1.20
   8   0  -5    0.90    1.80
  -6   0   5    0.70    1.30
  -6   0   5   -0.40    1.90
  -4   0   5    0.30    1.90
  -4   0   5    0.60    1.10
  -2   0   5   -1.40    1.50
  -2   0   5   -0.20    2.20
   0   0   5   -0.30    2.30
   0   0   5    0.50    2.00
   2   0   5    0.60    3.10
  -2   0  -5    1.40    1.00
   2   0   5    1.10    2.20
   4   0   5    2.90    3.20
  -4   0  -5    0.00    1.30
   6   0   5   -0.30    2.10
 -13  -1   5   48.30    6.60
  13  -1  -5   53.59    8.80
 -13   1   5   55.79    6.90
 -11  -1   5   -0.90    1.40
  11  -1  -5    1.10    1.90
 -11   1   5    2.50    1.20
  -9  -1   5  555.64   26.80
  -9   1   5  533.35   26.60
  -7  -1   5  148.49   11.40
   7  -1  -5  179.28   13.10
  -7  -1   5  142.59   10.20
  -7   1   5  161.08   11.00
  -5  -1   5 2459.55   97.69
  -5  -1   5 2618.14   96.69
  -5   1   5 2451.95   97.99
  -5   1   5 2418.26   96.59
  -3  -1   5  718.33   35.50
  -3   1   5  759.92   36.50
   3   1  -5  715.03   30.30
  -3   1   5  672.53   35.50
  -3   1   5  760.12   33.00
  -1  -1   5   10.80    3.80
  -1  -1   5    7.50    2.80
  -1   1   5    5.90    2.80
  -1   1   5    7.40    3.40
   1  -1   5 1973.40   89.19
   1  -1   5 2056.39   85.09
   1   1   5 2261.47   88.89
  -3   1  -5   50.39    5.20
   3   1   5   46.90    8.80
   5  -1   5  141.49   15.80
   5   1   5  182.28   15.90
  -5   1  -5  182.88   13.10
   7  -1   5  239.78   32.50
   7   1   5  303.87   23.30
 -12  -2   5 2362.16   96.89
  12  -2  -5 2521.95   98.79
 -12   2   5 2557.14   96.29
  10  -2  -5   95.59   10.30
 -10   2   5  116.89    8.00
   8  -2  -5 3078.89  118.59
  -8  -2   5 3032.00  116.39
  -8   2   5 2909.81  115.29
   8   2  -5 3018.70  118.09
  -6  -2   5 1157.28   50.59
   6  -2  -5 1232.28   52.09
  -6  -2   5 1209.68   51.49
  -6   2   5 1216.38   50.79
  -6   2   5 1167.48   50.89
  -4  -2   5  677.93   30.90
   4   2  -5  539.45   30.70
  -4   2   5  650.83   27.60
   4   2  -5  538.85   31.20
  -2  -2   5 4775.72  182.88
  -2  -2   5 4975.50  186.98
  -2   2   5 4926.31  186.78
  -2   2   5 4854.31  181.98
   0  -2  -5   49.20    7.30
   0  -2   5   52.29    8.20
   0   2   5   34.10    6.40
   0   2   5   47.90    6.30
  -2  -2  -5 4519.15  168.28
   2  -2   5 4635.34  180.08
  -2  -2  -5 4623.14  176.38
   2   2   5 4550.24  177.08
  -4  -2  -5   27.50    6.50
   4  -2   5   33.30    7.10
   6  -2   5   43.20    9.30
  13  -3  -5  449.36   25.70
 -13  -3   5  439.16   24.60
  13   3  -5  414.86   28.40
 -13   3   5  445.26   22.30
 -11  -3   5  146.49   12.50
  11  -3  -5  148.79   13.70
 -11   3   5  181.18   12.80
  -7  -3   5  828.12   39.50
   7  -3  -5  856.71   40.40
  -7  -3   5  861.01   39.50
  -7   3   5  883.41   37.40
   5  -3  -5 2244.38   87.19
   5  -3  -5 2111.19   86.99
  -5  -3   5 2065.09   85.59
   5   3  -5 2135.69   81.59
  -5   3   5 2176.68   83.99
   5   3  -5 2133.09   84.99
  -3  -3   5    2.90    3.10
  -3   3   5    2.60    1.70
  -3   3   5    0.10    2.20
   3   3  -5    3.60    1.50
  -1  -3   5 3421.26  126.99
  -1   3   5 3132.99  121.39
  -1   3   5 2993.00  125.89
   1  -3   5 1040.30   62.99
  -3  -3  -5  716.93   37.00
   3   3   5  701.23   38.60
  -5  -3  -5 3460.75  137.49
  12  -4  -5  734.33   36.80
 -12   4   5  697.73   31.60
 -10  -4   5   32.60    5.70
  10  -4  -5   20.20    5.40
 -10   4   5   33.10    4.70
   8  -4  -5 2227.38   91.99
   8   4  -5 2303.37   90.99
  -6  -4   5  215.58   14.80
   6  -4  -5  205.58   15.80
  -6  -4   5  201.48   14.30
  -6   4   5  184.58   12.10
   6   4  -5  225.08   17.60
  -4  -4   5 1063.69   47.60
   4  -4  -5 1093.99   48.40
  -4   4   5 1026.90   50.29
   4   4  -5 1070.09   43.10
  -4   4   5 1045.90   44.50
   2  -4  -5 2914.61  111.99
  -2  -4   5 2729.43  111.09
   2   4  -5 2911.71  106.29
  -2   4   5 2575.64  112.99
  -2   4   5 2956.30  106.49
   0  -4   5    2.40    2.60
   0   4   5    0.50    1.90
   0   4  -5   -0.60    0.70
  -2  -4  -5 1395.46   66.69
   2   4   5 1600.74   67.09
   4  -4   5   97.39   11.90
  -4  -4  -5  119.19   12.20
   4   4   5  101.59   13.00
   6  -4   5   -4.60    2.80
  -6  -4  -5    1.10    2.70
   6   4   5    1.10    3.90
 -11   5   5    4.40    2.50
  11   5  -5    4.30    3.70
  -9  -5   5   58.69    7.30
  -9   5   5   83.29    8.30
  -7  -5   5   39.00    7.00
   7  -5  -5   36.50    6.70
  -7   5   5   37.80    5.50
   7   5  -5   36.90    6.90
   5  -5  -5  276.07   18.90
  -5  -5   5  274.47   18.00
  -5   5   5  292.07   16.60
  -5   5   5  323.67   22.00
   5   5  -5  283.57   14.90
  -3  -5   5  115.59   10.80
  -3   5   5  108.49    8.30
  -3   5   5  105.89   12.10
   3   5  -5  121.69    8.30
  -1  -5   5   32.20    7.50
   1   5  -5   19.80    3.10
  -1   5   5   16.10    4.70
  -1  -5  -5  391.76   22.80
   1   5   5  341.87   23.50
   3  -5   5   20.70    5.20
  -3  -5  -5   18.80    6.20
   3   5   5   15.20    5.30
   5  -5   5   19.40    5.50
   5   5   5   19.80    6.60
  10  -6  -5   18.90    6.60
 -10   6   5   25.10    4.30
  -8   6   5  206.28   14.00
  -6  -6   5   94.09   10.40
  -6   6   5   93.79    8.60
   6   6  -5   98.49    7.40
  -4  -6   5   18.80    4.60
   4  -6  -5   13.40    4.40
  -2  -6   5 1470.45   63.89
   0   6  -5  424.56   20.20
   0   6   5  421.06   29.00
  -2  -6  -5   39.30    7.40
   2   6   5   30.90    7.60
  -2   6  -5   31.90    4.20
   4  -6   5   79.89   10.30
  -4  -6  -5  113.79   12.50
   4   6   5   94.19   13.00
   9  -7  -5  911.31   43.70
  -7  -7   5   55.89    7.90
  -7   7   5   49.40    6.00
  -7   7   5   59.99    9.90
  -5  -7   5 2915.11  116.09
  -5   7   5 2935.51  120.99
   5   7  -5 2887.41  110.29
  -3  -7   5  723.13   35.10
  -1   7   5  203.88   18.10
   1   7  -5  219.38   12.50
   1  -7   5 3160.88  117.49
  -1   7  -5 2900.31  110.59
   1   7   5 2701.73  120.69
   3  -7   5  307.47   20.20
  -3  -7  -5  285.07   20.50
   3   7   5  260.07   21.80
  -3   7  -5  273.67   15.30
  -8   8   5 1446.96   67.69
  -6  -8   5  538.05   28.90
   6   8  -5  522.45   24.70
  -6   8   5  521.55   32.80
  -4  -8   5  108.49   10.90
   4   8  -5   91.99    7.70
  -4   8   5   94.69   12.00
  -2  -8   5 2794.62  116.59
   2  -8  -5 3030.10  118.99
  -2   8   5 2988.60  121.39
   2   8  -5 2954.50  110.99
   0  -8   5  296.57   20.60
   0   8  -5  303.57   16.40
   0   8   5  327.07   24.10
   2  -8   5 3384.76  136.19
   2   8   5 3540.45  141.49
  -7  -9   5   23.10    6.20
  -7   9   5   30.90    8.00
  -5  -9   5  690.03   35.50
   5   9  -5  703.43   30.80
  -3  -9   5  420.36   24.90
   3  -9  -5  428.36   27.70
   3   9  -5  399.86   20.50
  -3   9   5  440.36   28.30
  -1  -9   5 1033.20   49.70
  -1   9   5 1128.49   53.59
   1   9  -5 1084.49   44.50
  -1  -9  -5 1999.00   82.09
   1  -9   5 1975.10   79.19
   1   9   5 1741.43   84.19
  -1   9  -5 1878.51   73.99
  -4 -10   5  173.28   14.40
  -4  10   5  172.88   16.90
   4  10  -5  164.38   11.60
  -2 -10   5 1297.37   56.99
   2  10  -5 1190.48   51.59
  -2  10   5 1347.47   61.19
 -12   0   6   37.80    6.40
 -10   0   6 1844.12   73.89
  -8   0   6   32.50    5.10
   6   0  -6  383.96   21.70
  -6   0   6  379.56   21.00
  -4   0   6 4607.14  174.48
  -4   0   6 4394.36  172.98
  -2   0   6  252.17   18.70
   2   0  -6  251.97   13.40
  -2   0   6  219.78   18.60
   0   0   6 6066.89  222.88
   0   0  -6 5482.65  212.38
   2   0   6  691.83   38.70
  -2   0  -6  626.14   30.30
   4   0   6  835.92   45.60
  11  -1  -6 2654.83  106.69
 -11  -1   6 2453.15  102.19
 -11   1   6 2740.03  103.19
  -9  -1   6 1117.99   47.90
  -9   1   6 1073.99   46.60
  -7  -1   6 1220.58   48.90
   7   1  -6 1144.19   50.69
  -7   1   6 1003.50   47.70
  -5  -1   6    4.40    2.10
   5  -1  -6    4.00    2.20
   5   1  -6    4.90    2.40
  -5   1   6    5.20    3.40
  -5   1   6    3.10    2.10
  -3  -1   6 4013.40  148.89
  -3  -1   6 3858.41  148.89
  -3   1   6 3364.26  149.49
  -3   1   6 3856.51  144.89
  -3   1   6 3865.71  149.69
  -1  -1   6    3.80    3.80
  -1   1   6   -1.20    3.00
  -1   1   6   -1.20    2.00
  -1  -1  -6  172.48   11.60
  -1   1  -6  168.38   11.10
   1   1   6  178.88   16.50
   3  -1   6 2012.70   87.09
   5  -1   6  348.47   26.20
  12  -2  -6  758.22   37.50
 -12  -2   6  701.83   34.70
 -10  -2   6  461.65   24.30
  10  -2  -6  461.85   27.10
  10   2  -6  481.15   26.80
 -10   2   6  471.25   25.10
  -8   2   6  322.27   18.60
  -6  -2   6  285.47   17.30
  -6  -2   6  276.97   18.50
   6   2  -6  275.87   18.10
  -6   2   6  281.97   16.80
  -4  -2   6    1.30    2.20
  -4   2   6    3.70    3.80
  -4   2   6    1.20    1.50
   4   2  -6    0.60    1.30
  -4   2   6   -0.40    3.00
  -2  -2   6  371.66   23.90
  -2   2   6  375.76   24.80
  -2   2   6  377.86   25.00
  -2   2   6  383.76   22.10
   0  -2   6 1128.59   53.69
   0   2   6 1214.98   54.39
   0   2   6 1066.99   56.19
   2  -2   6 1790.42   74.59
   2   2   6 1590.74   75.29
   2   2   6 1595.84   76.09
   4  -2   6   21.50    6.30
   4   2   6   15.70    6.10
 -11   3   6   51.99    7.00
  11   3  -6   57.09   10.60
  -9  -3   6    0.60    1.70
   9  -3  -6    2.00    2.20
  -9   3   6    0.20    1.70
   7   3  -6  509.65   27.80
  -7   3   6  461.05   24.50
  -5  -3   6  268.27   18.10
  -5   3   6  266.77   16.80
  -5   3   6  234.78   18.80
  -5   3   6  254.47   19.70
  -3  -3   6    2.70    2.80
  -3   3   6    2.40    2.10
  -3   3   6   -1.80    2.80
  -3   3   6    0.50    2.40
  -1  -3   6  155.88   13.10
  -1   3   6  160.98   15.10
  -1  -3  -6    7.10    4.60
   1  -3   6    7.50    4.20
   3  -3   6    1.70    3.50
  -3   3  -6    0.00    1.50
   3   3   6    1.20    4.00
   3   3   6    1.30    3.20
  10  -4  -6 2042.20   82.29
 -10  -4   6 1994.30   80.19
 -10   4   6 1830.32   77.39
   8  -4  -6  157.98   14.90
  -8  -4   6  167.18   13.30
  -8   4   6  169.68   11.90
  -6  -4   6   19.40    5.30
  -6   4   6   20.10    5.90
  -6   4   6   24.20    4.80
   4  -4  -6 2075.09   88.39
  -4  -4   6 2084.59   87.59
   4   4  -6 2146.19   79.79
  -4   4   6 2160.78   83.59
  -4   4   6 1964.90   89.79
  -2   4   6  143.79   14.40
   0  -4   6  725.13   38.10
  -2  -4  -6  210.78   17.60
   2  -4   6  207.78   18.10
   2   4   6  258.17   20.90
   4  -4   6  324.07   23.70
  -4  -4  -6  340.77   23.60
  11  -5  -6  586.74   30.40
 -11   5   6  543.55   27.40
   9  -5  -6   40.80    7.40
  -9  -5   6   19.50    4.60
  -9   5   6   20.80    4.40
  -7  -5   6 3581.34  138.09
  -7   5   6 3556.94  135.99
  -5  -5   6 1361.86   62.39
  -5   5   6 1373.56   65.19
   5   5  -6 1470.15   56.79
  -3  -5   6 3092.39  125.89
  -3   5   6 3190.28  127.89
   3   5  -6 3172.88  118.59
  -1  -5   6 1995.40   87.99
  -1   5   6 2174.58   96.99
   1   5  -6 2004.20   79.19
   1  -5   6  486.65   28.90
   1   5   6  470.85   31.10
  -3  -5  -6  787.02   40.30
   3  -5   6  727.23   40.30
   3   5   6  706.03   41.50
  10  -6  -6 1579.64   66.99
 -10   6   6 1512.25   62.99
  -8   6   6  952.70   43.70
  -6  -6   6  325.07   22.80
  -6   6   6  339.97   25.50
   4  -6  -6 5587.54  232.28
  -4  -6   6 6097.69  230.58
  -4   6   6 6511.75  234.08
   2  -6  -6  848.82   46.10
  -2  -6   6  681.33   38.10
  -2   6   6  685.43   41.00
   2   6  -6  737.83   31.70
   0  -6   6  906.81   47.50
   0   6   6 1114.39   51.99
   0   6  -6 1053.59   42.10
   2  -6   6    3.40    3.20
  -2  -6  -6   -0.10    3.00
   2   6   6   -1.00    4.10
  -2   6  -6   -0.50    1.40
  -9   7   6  367.96   26.90
  -7  -7   6  651.03   32.80
  -7   7   6  599.04   37.80
  -5  -7   6  103.19   11.90
  -5   7   6   81.79   12.70
  -3  -7   6  677.83   36.10
   3   7  -6  727.63   30.80
  -3   7   6  708.53   39.10
  -1  -7   6  134.99   13.10
   1  -7  -6  148.09   15.10
  -1   7   6  117.89   14.50
   1   7  -6  136.29    9.80
  -1  -7  -6  270.27   29.00
   1  -7   6  168.18   15.20
   1   7   6  175.68   17.10
  -1   7  -6  167.48   11.50
  -6  -8   6   45.40    8.70
  -6   8   6   54.19   10.40
   6   8  -6   39.40    5.30
  -4  -8   6  113.99   12.80
  -4   8   6  118.59   14.40
   4   8  -6  112.89    8.80
  -2  -8   6   32.00    7.10
  -2   8   6   32.00    8.00
   2   8  -6   28.60    4.30
 -10   0   7   -2.90    2.10
  -8   0   7   -1.60    1.80
  -6   0   7    1.30    2.40
  -6   0   7   -0.70    3.80
  -4   0   7    0.10    2.60
  -4   0   7   -1.30    3.20
  -2   0   7   -1.30    2.80
  -2   0   7   -1.70    3.10
   0   0   7    1.10    3.70
   2   0   7   -0.80    3.40
  -9  -1   7  127.19   10.90
   9   1  -7  118.99   13.10
  -7  -1   7  127.69   11.60
  -7   1   7  125.79   10.70
  -5  -1   7 2523.25  100.89
  -5   1   7 2501.35   99.99
  -5   1   7 2471.05  106.29
  -3  -1   7  116.09   13.40
  -3  -1   7  118.19   12.10
  -3   1   7  126.99   12.20
  -3   1   7  131.19   14.50
  -1  -1   7  136.39   14.70
  -1   1   7  137.09   14.90
   1  -1   7  462.05   29.90
 -10  -2   7  306.07   18.40
 -10   2   7  307.27   18.90
  -8  -2   7 1266.37   56.49
  -8   2   7 1320.67   55.79
  -6  -2   7 1207.68   55.29
  -6   2   7 1243.98   55.09
  -6   2   7 1277.77   59.49
  -4  -2   7  149.59   13.60
  -4  -2   7  145.29   15.20
  -4   2   7  139.69   15.50
  -4   2   7  150.18   13.10
  -2  -2   7 1738.03   76.29
  -2   2   7 1700.33   78.09
  -2   2   7 1704.93   85.99
   0   2   7  390.26   28.30
  -9   3   7 3702.13  142.39
  -7  -3   7    3.70    3.00
  -7   3   7    1.80    2.50
  -7   3   7    7.40    4.80
  -5  -3   7 2693.33  113.89
  -5   3   7 3055.99  119.39
  -3  -3   7  309.07   21.60
  -3   3   7  299.77   23.40
  -3   3   7  253.07   21.90
  -1   3   7  391.16   27.60
  -1   3   7  387.56   29.70
   1  -3   7 2028.10   78.89
   1   3   7 1662.03   81.59
  -8  -4   7 1227.98   55.09
  -8   4   7 1269.57   60.49
  -8   4   7 1204.18   53.09
  -6   4   7  414.66   29.00
  -4  -4   7  344.17   24.00
  -4   4   7  331.27   24.40
  -2  -4   7 1006.60   50.19
  -2   4   7 1025.80   51.39
  -2   4   7 1054.89   52.09
   0  -4   7  192.68   18.70
   0   4   7  227.48   21.10
  -7  -5   7   -0.10    1.70
  -7   5   7   -2.90    4.20
  -5  -5   7  778.42   41.60
   5   5  -7  802.52   34.70
  -5   5   7  827.22   43.70
  -3  -5   7  164.28   14.90
   3   5  -7  153.38   10.50
  -3   5   7  112.79   14.90
  -1  -5   7  313.27   21.80
  -1   5   7  307.07   25.90
   1   5  -7  323.77   17.10
  -6  -6   7  105.09   11.30
  -6   6   7   83.59   13.60
  -4  -6   7  142.79   14.00
   4   6  -7  140.09   10.00
  -4   6   7  135.59   15.70
  -5  -1   8  646.14   35.10
   0   0   0    0.00    0.00

_computing_structure_solution     'SHELXT 2018/2 (Sheldrick, 2018)'
;
_shelx_hkl_checksum   66071
