# Supplementary material for: Defect-Mediated Diffusion Pathways in Spodumene Accelerate Lithium Transport
Source: ACS Mater Lett. 2025 Sep 8;7(10):3388–93. doi: 10.1021/acsmaterialslett.5c00876 (PMC12505375; doi:10.1021/acsmaterialslett.5c00876)
Supplement: Supplementary file 3 [file tz5c00876_si_003.zip › 1c(t2)_sample5/1c_a.res]

TITL 1c_a.res in C2/c
    1c_a.res
    created by SHELXL-2019/3 at 15:37:32 on 10-Feb-2025
REM Old TITL 1c in C2/c
REM SHELXT solution in C2/c: R1 0.042, Rweak 0.001, Alpha 0.093
REM <I/s>   0.537 for   25 systematic absences,  Orientation as input
REM Formula found by SHELXT:  Li O6 Al Si2

CELL  0.7288   9.4556   8.3753   5.2213   90.000  110.272   90.000
ZERR   4.000   0.0013   0.0011   0.0007    0.000    0.005    0.000
LATT  7
SYMM -X, Y, 1/2-Z
SFAC LI O AL SI
DISP    Li    0.00035    0.00006         2.26
DISP    O     0.01151    0.00644        34.18
DISP    Al    0.06760    0.05471       242.96
DISP    Si    0.08644    0.07496       328.54
UNIT 4 24 4 8

ACTA

TEMP -173
SIZE 0.250 0.050 0.010

REM colourless lath

L.S. 10
BOND
FMAP 2
PLAN 20

WGHT    0.090800    0.143800
FVAR       1.21421
SI1   4    0.705996    0.406426    0.243123    11.00000    0.00221    0.00186 =
         0.00249   -0.00018    0.00123   -0.00022
AL2   3    0.500000    0.092933    0.250000    10.50000    0.00191    0.00187 =
         0.00309    0.00000    0.00115    0.00000
O3    2    0.643438    0.514129    0.439706    11.00000    0.00410    0.00548 =
         0.00314   -0.00191    0.00169    0.00011
O4    2    0.890569    0.417462    0.359154    11.00000    0.00259    0.00325 =
         0.00382    0.00031    0.00140   -0.00012
O5    2    0.635378    0.232513    0.199653    11.00000    0.00479    0.00238 =
         0.00579    0.00003    0.00281   -0.00131
LI6   1    1.000000    0.225138    0.250000    10.50000    0.00452    0.00755 =
         0.00646    0.00000    0.00192    0.00000
HKLF 4


REM  1c_a.res in C2/c
REM wR2 = 0.1244, GooF = S = 1.176, Restrained GooF = 1.176 for all data
REM R1 = 0.0385 for 675 Fo > 4sig(Fo) and 0.0391 for all 704 data
REM 47 parameters refined using 0 restraints

END  
     
WGHT      0.0908      0.1438 

REM Highest difference peak  0.648,  deepest hole -0.620,  1-sigma level  0.204
Q1    1   0.8903  0.4821  0.2470  11.00000  0.05    0.65
Q2    1   0.7027  0.2823  0.2140  11.00000  0.05    0.63
Q3    1   0.6655  0.5082  0.5996  11.00000  0.05    0.62
Q4    1   0.9228  0.3996  0.2397  11.00000  0.05    0.62
Q5    1   0.7145  0.1034  0.2564  11.00000  0.05    0.62
Q6    1   0.5000  0.2540  0.2500  10.50000  0.05    0.60
Q7    1   0.7181  0.4639  0.4300  11.00000  0.05    0.59
Q8    1   0.6136  0.1620  0.2786  11.00000  0.05    0.57
Q9    1   0.7936  0.4110  0.2837  11.00000  0.05    0.55
Q10   1   0.5983  0.6009  0.1987  11.00000  0.05    0.53
Q11   1   0.7945  0.2609  0.4074  11.00000  0.05    0.53
Q12   1   0.6294  0.2257  0.4338  11.00000  0.05    0.53
Q13   1   0.7132  0.4252  0.0883  11.00000  0.05    0.52
Q14   1   0.6503  0.3243  0.4692  11.00000  0.05    0.50
Q15   1   0.5384  0.4654  0.5611  11.00000  0.05    0.50
Q16   1   0.5577  0.5137  0.2426  11.00000  0.05    0.49
Q17   1   0.6071  0.0985  0.1008  11.00000  0.05    0.49
Q18   1   0.3873  0.0972  0.1855  11.00000  0.05    0.48
Q19   1   0.6863  0.4220  0.5017  11.00000  0.05    0.48
Q20   1   0.6939  0.5833  0.2277  11.00000  0.05    0.47
