# Supplementary material for: Defect-Mediated Diffusion Pathways in Spodumene Accelerate Lithium Transport
Source: ACS Mater Lett. 2025 Sep 8;7(10):3388–93. doi: 10.1021/acsmaterialslett.5c00876 (PMC12505375; doi:10.1021/acsmaterialslett.5c00876)
Supplement: Supplementary file 3 [file tz5c00876_si_003.zip › 1c(t2)_sample5/1c.abs]

 SADABS-2016/2 - Bruker AXS area detector scaling and absorption correction 
 --------------------------------------------------------------------------

 Reference: Krause, L., Herbst-Irmer, R., Sheldrick G.M. & Stalke D.,
 J. Appl. Cryst. 48 (2015) 3-10.

 Equivalent reflections defined by point group 2/m    for scaling

 Equivalent reflections defined by point group 2/m    for error model

 Reading file Spodumene1c_0m.raw

 Mean and maximum errors in direction cosine check function =   0.000   0.003
 The mean error should not exceed 0.005, and is usually caused by matrix
 changes during data processing.

 Approximate wavelength, cell and maximum 2-theta (from cosines etc.):
 0.72900    9.463    8.387    5.219   89.985  110.217   90.019   68.20

 Scan  2-theta  high res  %[I>3sig(I)]
   1     0.00    0.7851      86.33
   2   -20.00    0.6503      88.68
   3   -20.00    0.6502      87.22
   4   -20.00    0.6503      88.68

 Fast scans:  1

 These scans are used only to provide replacements for reflections missing
 in all other scans (e.g.  overloads suppressed by SAINT) and do not otherwise
 contribute to the final reflection file.

 Fast scans truncated to  1.5000 Angstroms

 ==============================================================================

 PART 1 - Refinement of parameters to model systematic errors


 Determination of crystal position in pixel units relative to detector

 Scan#  2theta    x        y        z      fit
    2  -20.00  252.994  189.555  210.954  0.101404E-05
    3  -20.00  252.943  189.343  211.026  0.105672E-05
    4  -20.00  252.829  189.450  210.971  0.123720E-05


 Settings for parameter refinement:

 Maximum resolution =  0.1000 A
 (Intensity/sigma) threshold = 1.500
 Restraint esd for equal adjacent scale factors =  0.0200
 Maximum odd and even orders for spherical harmonics =   3   6

    2402 Reflections employed for parameter determination
 Effective data to parameter ratio =    0.50

 wR2(int) =  0.1336 (selected reflections only, before parameter refinement)

 Cycle  wR2(incid)  wR2(diffr)  Mean wt.
    1     0.0750      0.0632     0.9076
    2     0.0557      0.0520     0.9207
    3     0.0495      0.0479     0.9246
    4     0.0466      0.0457     0.9262
    5     0.0450      0.0446     0.9283
    6     0.0441      0.0439     0.9288
    7     0.0436      0.0435     0.9291
    8     0.0433      0.0433     0.9294
    9     0.0435      0.0433     0.9298
   10     0.0432      0.0431     0.9299
   11     0.0431      0.0430     0.9300
   12     0.0430      0.0430     0.9300
   13     0.0429      0.0429     0.9300
   14     0.0429      0.0429     0.9300
   15     0.0429      0.0429     0.9299
   16     0.0428      0.0429     0.9299
   17     0.0428      0.0429     0.9299
   18     0.0428      0.0429     0.9299
   19     0.0428      0.0429     0.9299
   20     0.0428      0.0429     0.9299
   21     0.0428      0.0429     0.9299
   22     0.0428      0.0429     0.9299
   23     0.0428      0.0429     0.9298
   24     0.0428      0.0429     0.9298
   25     0.0428      0.0429     0.9298

 Detector phosphor efficiency refined to  0.967

 wR2(int) =  0.0429 (selected reflections only, after parameter refinement)

 ==============================================================================

 PART 2 - Reject outliers and establish error model

 Rejected reflections are ignored in the statistics and Postscript plots
 (except the detector diagnostics) and in the output .hkl file
 Before applying rejections there are:

    2587 total and    749 unique reflections assuming Friedel's law
 plus    128 total and    46 unique reflections in fast scans

 Reflections rejected for which |I-<I>|/su >   4.00
 where:  su^2 = sigma(I)^2 + (  0.04000 <I>)^2  (sigma(I) from SAINT)

    2549 total and    745 unique reflections left after |I-<I>|/su test
 plus    126 total and    46 unique reflections in fast scans

 su^2 = [K*sigma(I)]^2 + [g<I>]^2  where sigma(I) is from SAINT


 Error model 5: refine all K and overall g

 Run 2theta R(int) Incid. factors Diffr. factors    K      g   I/s(lim) Total I>2sig(I)
   1f  0.0  0.0034  0.648 - 1.693  0.930 - 1.051  0.791  0.0356  28.1     126     105
   2 -20.0  0.0248  0.533 - 1.277  0.930 - 1.073  0.938  0.0356  28.1     801     728
   3 -20.0  0.0263  0.724 - 1.508  0.931 - 1.071  1.142  0.0356  28.1     896     800
   4 -20.0  0.0326  0.581 - 1.267  0.931 - 1.075  1.164  0.0356  28.1     852     769

 I/s(lim) is the limiting value of I/sigma(I) for a reflection of infinite
 intensity, and may be used as a criterion for data quality (Diederichs(2010),
 Acta Cryst, D66, 733-740. The above statistics are based on all non-rejected
 data, ignoring reflections without equivalents when estimating R(int) and K.


 ==============================================================================

 PART 3 - Output Postscript diagnostics and corrected data

 Diagnostic plots written to Postscript file sad.eps


 ** R(int) could not be plotted for   2 scans - insufficient common reflections
 Reflections not merged
       0 Overloads replaced by fast scan measurements
    2549 Corrected reflections written to file Spodumene1c_0m.hkl
 Estimated minimum and maximum transmission:  0.6458  0.7467
 The ratio of these values is more reliable than their absolute values!
 Additional spherical absorption correction applied with mu*r =  0.2000
