# Supplementary material for: Defect-Mediated Diffusion Pathways in Spodumene Accelerate Lithium Transport
Source: ACS Mater Lett. 2025 Sep 8;7(10):3388–93. doi: 10.1021/acsmaterialslett.5c00876 (PMC12505375; doi:10.1021/acsmaterialslett.5c00876)
Supplement: Supplementary file 3 [file tz5c00876_si_003.zip › 1c(t2)_sample5/Spodumene1c_0m.prp]

+++++++++++++++++++++++++++++++++++++++++++++++++++++++++++++++++++++++
+  XPREP - Reciprocal space exploration - Version 2014/2 for Windows  +
+  Copyright(C) 2014 Bruker-AXS                  All Rights Reserved  +
+  Spodumene1c_0m                 started at 15:22:34 on 10-Feb-2025  +
+++++++++++++++++++++++++++++++++++++++++++++++++++++++++++++++++++++++


Original cell in Angstroms and degrees:

    9.456    8.375    5.221    90.00   110.27    90.00

    2549 Reflections read from file Spodumene1c_0m.hkl; mean (I/sigma) =   16.36


Lattice exceptions:  P      A      B      C      I      F     Obv    Rev    All

N (total) =           0   1280   1280      0   1263   1280   1681   1704   2549
N (int>3sigma) =      0   1060   1060      0   1050   1060   1483   1483   2233
Mean intensity =    0.0   95.0   95.0    0.0   92.6   95.0  103.5  100.9  101.9
Mean int/sigma =    0.0   15.4   15.4    0.0   15.6   15.4   16.6   16.2   16.4

Lattice type: C chosen          Volume:       387.88

-------------------------------------------------------------------------------

DETERMINATION OF REDUCED (NIGGLI) CELL

Transformation from original cell (HKLF-matrix): 
    0.0000  0.0000  1.0000   -0.5000  0.5000  0.0000   -0.5000 -0.5000  0.0000

Unitcell:       5.221    6.316    6.316   83.07   74.97   74.97

Niggli form:     a.a =     27.26      b.b =     39.89      c.c =     39.89
                 b.c =      4.82      a.c =      8.55      a.b =      8.55

-------------------------------------------------------------------------------

Search for higher metric symmetry
Identical indices and Friedel opposites combined before calculating R(sym)
------------------------------------------------------------------------------
Option A: FOM = 0.000 deg.   MONOCLINIC   C-lattice   R(sym) = 0.018 [    546]
Cell:    9.456   8.375   5.221   90.00  110.27   90.00    Volume:       387.88
Matrix: 1.0000  0.0000  0.0000  0.0000  1.0000  0.0000  0.0000  0.0000  1.0000
------------------------------------------------------------------------------
Option B: FOM = 0.000 deg.   MONOCLINIC   I-lattice   R(sym) = 0.018 [    546]
Cell:    5.221   8.375   9.081   90.00  102.37   90.00    Volume:       387.88
Matrix: 0.0000  0.0000 -1.0000  0.0000  1.0000  0.0000  1.0000  0.0000  1.0000

Option A selected

-------------------------------------------------------------------------------

SPACE GROUP DETERMINATION


Lattice exceptions:  P      A      B      C      I      F     Obv    Rev    All

N (total) =           0   1280   1280      0   1263   1280   1681   1704   2549
N (int>3sigma) =      0   1060   1060      0   1050   1060   1483   1483   2233
Mean intensity =    0.0   95.0   95.0    0.0   92.6   95.0  103.5  100.9  101.9
Mean int/sigma =    0.0   15.4   15.4    0.0   15.6   15.4   16.6   16.2   16.4


Crystal system M and Lattice type C selected

Mean |E*E-1| = 1.010 [expected .968 centrosym and .736 non-centrosym]

Chiral flag NOT set


Systematic absence exceptions:

         -c- 

N       108
N I>3s    0
<I>     0.1
<I/s>   0.5


Identical indices and Friedel opposites combined before calculating R(sym)

Option  Space Group  No.  Type  Axes  CSD  R(sym) N(eq)  Syst. Abs.   CFOM

[A] C2/c           # 15  centro   1  3696  0.018    546  0.5 / 16.4   0.83
[B] Cc             #  9  non-cen  1   566  0.018    546  0.5 / 16.4   8.33

Option [A] chosen

-------------------------------------------------------------------------------

INTENSITY STATISTICS FOR DATASET # 1  Spodumene1c_0m.hkl

 Resolution   #Data #Theory %Complete Redundancy Mean I Mean I/s Rmerge  Rsigma

  Inf - 2.44      12     18     66.7     3.28    126.30   36.89  0.0264  0.0279
 2.44 - 1.71      25     30     83.3     5.73    122.42   49.76  0.0289  0.0172
 1.71 - 1.34      38     45     84.4     5.53    181.04   51.15  0.0306  0.0204
 1.34 - 1.19      37     42     88.1     4.93    192.30   47.27  0.0316  0.0215
 1.19 - 1.10      36     38     94.7     4.34     86.15   35.55  0.0237  0.0216
 1.10 - 1.01      43     43    100.0     3.95    143.44   33.39  0.0265  0.0246
 1.01 - 0.97      32     32    100.0     3.75    137.67   29.48  0.0178  0.0253
 0.97 - 0.92      36     37     97.3     3.54    149.03   30.88  0.0323  0.0239
 0.92 - 0.88      36     36    100.0     3.61     92.96   27.00  0.0242  0.0252
 0.88 - 0.85      43     43    100.0     3.42    102.93   29.62  0.0249  0.0243
 0.85 - 0.82      35     36     97.2     2.67     76.10   20.36  0.0224  0.0297
 0.82 - 0.79      38     40     95.0     2.42     93.07   25.94  0.0305  0.0293
 0.79 - 0.77      35     36     97.2     2.36     91.90   24.22  0.0197  0.0302
 0.77 - 0.75      42     42    100.0     2.52     93.36   22.71  0.0268  0.0293
 0.75 - 0.73      43     44     97.7     2.57    116.61   24.35  0.0296  0.0281
 0.73 - 0.72      21     21    100.0     2.24    109.10   23.96  0.0146  0.0323
 0.72 - 0.70      44     45     97.8     2.62     57.02   21.64  0.0392  0.0314
 0.70 - 0.69      34     34    100.0     2.21     70.89   21.34  0.0311  0.0372
 0.69 - 0.67      54     57     94.7     2.04     66.90   18.31  0.0281  0.0375
 0.67 - 0.66      32     34     94.1     2.12     71.46   18.88  0.0306  0.0346
 0.66 - 0.65      29     33     87.9     2.24     48.21   19.91  0.0328  0.0366
------------------------------------------------------------------------------
 0.75 - 0.65     257    268     95.9     2.29     75.96   21.01  0.0299  0.0333
  Inf - 0.65     745    786     94.8     3.24    105.02   28.58  0.0279  0.0266

Merged [A],  lowest resolution =  6.09 Angstroms                              

-------------------------------------------------------------------------------

Current dataset is # 1  Spodumene1c_0m.hkl

-------------------------------------------------------------------------------

Determination of unit-cell contents

Formula: AlLiSiO4                                          

Formula weight =    126.01

Tentative Z (number of formula units/cell) =   2.0  giving rho = 1.079,
non-H atomic volume =  27.7  and following cell contents and analysis:

 Li      2.00     5.51 %              O       8.00    50.79 %
 Al      2.00    21.41 %              Si      2.00    22.29 %

F(000) =     124.0        ? -K(alpha) radiation        Mu (mm-1) =   0.00


-------------------------------------------------------------------------------

File 1c.ins set up as follows:

TITL 1c in C2/c  
CELL 0.71073   9.45560   8.37530   5.22130  90.0000 110.2724  90.0000
ZERR    2.00   0.00130   0.00110   0.00070   0.0000   0.0048   0.0000
LATT  7
SYMM -X, Y, 0.5-Z
SFAC LI O AL SI
UNIT 2 8 2 2
TEMP 0
TREF     
HKLF 4
END 

    2549 Reflections written to new reflection file 1c.hkl

-------------------------------------------------------------------------------
