# Supplementary material for: Defect-Mediated Diffusion Pathways in Spodumene Accelerate Lithium Transport
Source: ACS Mater Lett. 2025 Sep 8;7(10):3388–93. doi: 10.1021/acsmaterialslett.5c00876 (PMC12505375; doi:10.1021/acsmaterialslett.5c00876)
Supplement: Supplementary file 3 [file tz5c00876_si_003.zip › 1d_sample 1/1d.lxt]

 ++++++++++++++++++++++++++++++++++++++++++++++++++++++++++++++++++++++
 +  SHELXTL XT - CRYSTAL STRUCTURE SOLUTION    VERSION 2018/2         +
 +  Copyright(c)  Bruker AXS 2010-2018  All Rights Reserved           +
 +  Started at 15:22:38 on 15 Jun 2023                                +
 ++++++++++++++++++++++++++++++++++++++++++++++++++++++++++++++++++++++

 XT should be started by:

 xt name

 to read name.ins and name.hkl, followed by any of the following switches
 on the same line (default settings in square brackets). The cell, types of
 element present and Laue group (but not space group or numbers of atoms)
 are taken from the .ins file. Only CELL, LATT, SYMM, SFAC and HKLF are read
 from this file. If -l is not set, the SYMM instructions set the Laue group.

 General:
 -l Laue group N (SADABS code). N=15 all hexagonal and trigonal
 N=16 monoclinic with a unique, N=17 monoclinic with c unique
 -tN use N threads, otherwise use 5 or max available, if less.
 -d highest resolution to be employed [-d0.8]
 -e fill out missing data to specified resolution [-eX]
    where X is max(0.8,d-0.1) and d is the observed resolution

 Phasing:
 -q structure factors Go=E^q*Fo^(1-q) [-q0.5]
 -iN NGo-(N-1)Gc map in dual space recycling [-i3]
 -o switch OFF Patterson superpostion (not recommended)
 -kN apply random omit every kth cycle [-k3]
 -fX randomly omit fraction X of atoms [-f0.3]
 -z sigma threshold for P1 peak-search [-z2.5]
 -uX tangent expansion for E>X after random omit [off]
 -v atomic volume threshold for P1 peak-search [-v13]
 -m initial number of P1 dual space iterations [-m100]
 -b spread factor for atom masks [-b3]
 -jX CFOM = 0.01*CC - X*R(weak) [-j1]
 -y CFOM = CHEM*CC (alternative to default -j1) [off]
 -xX accept if CFOM > X+0.01*max(20-m,0) where m is try number [-x0.65]

 CHEM is a 'chemical' figure of merit that should be between 1.0 (most
 reasonable) and 0.0 (awful). Currently the only option (-y or -y1) is
 the fraction of bond angles between 95 and 135 degrees ignoring the
 20% highest and 10% lowest peaks. This is only useful for organic
 compounds and ligands, not for inorganics, but can be invaluable when
 CC and R(weak) fail to distinguish between correct and incorrect P1
 solutions.

 Space group determination:
 -s"Name" space group (replace "/" by "_" e.g. -s"P2(1)_c") [off]
 -c space group restricted to the Sohncke space groups [off]
 -n space group restricted to non-centrosymmetric [off]
 -w worst alpha gap for a possible solution [-w0.15]
 -p maximum number of atoms in full matrix, rest are blocked [-p20]
 -g smallest gap in R1 to best cent. for non-cent. SG [-g0.02]
 -h halt if R1 is less that this [-h0.08]
 -r radius around peak for density integration [-r0.7]
 -aX search ALL space groups in given Laue group with alpha < X [off]

 -a overrides -g, -h and -w, but not -c or -n; -a without a number is
 equivalent to -a0.3.

 If the default settings fail, try -e0.7, -y or -a if the CC is good but the
 solution is a mess, -q1 or -m1000 if all the CC values are less than
 0.85. Also worth trying is truncating noisy outer data with -d.

 Command line parameters:  1d

 16 threads running in parallel

 Unit-cell:   9.470   8.389   5.229   90.00  110.28   90.00

 Laue group identified as number  2:   2/m                         

    3853 reflections read from file 1d.hkl

 R(sym) = 0.0255,  R(rim) = 0.0292,  R(pim) = 0.0137

 Highest resln. = 0.613 A. For 1.2>d>1.1, <I/sig> =  68.4 and %(F>4sig) = 92.5
     895 unique reflections converted to      783  with d > 0.800 A  in P1

      15 data added to fill out missing data to  0.800A in P1

 Fourier grid:    36 x  30 x  18:   0.263 x 0.280 x 0.291 A

 Mean |E^2-1|    0kl  1.178    h0l  1.081    hk0  0.918    Rest  1.001
    88 Reflections with E < 0.070 employed for R(weak)


 Unique Patterson peaks (origin + d>1.7A) for superposition:

    N      X        Y        Z    Height Distance
    1   0.0000   0.0000   0.0000  999.00   0.000
    2   0.0000   0.1862   0.5000  384.00   3.046
    3   0.2084   0.5000   0.5077  382.80   3.054
    4   0.4076   0.0000   0.9629  246.75   3.932
    5   0.2953   0.8051   0.0049  191.09   3.216
    6   0.3928   0.5000   0.6048  127.17   1.961
    7   0.0585   0.3339   0.5159  126.59   3.941
    8   0.3483   0.6431   0.4646  114.45   3.439
    9   0.1653   0.4016   0.3161  105.86   3.839
   10   0.2769   0.0000   0.8968  101.83   2.855
   11   0.3591   0.3404   0.0582  100.44   1.987
   12  -0.0016   0.2575   0.3033   84.72   2.683
   13   0.3000   0.0000   0.0051   78.59   2.832
   14   0.0000   0.5595   0.5000   75.09   4.527
   15   0.3539   0.1014   0.2066   74.79   3.258
   16   0.1969   0.2116   0.8346   73.74   2.915
   17   0.3539   0.1662   0.5488   71.18   3.614
   18   0.4435   0.6031   0.6721   70.24   1.827
   19   0.1918   0.0000   0.7670   68.55   2.513
   20   0.2396   0.1918   0.3335   65.48   2.835
   21   0.2813   0.6968   0.8811   64.87   2.551
   22   0.4121   0.0000   0.4968   55.97   3.866
   23   0.0000   0.0000   0.5000   55.70   2.615
   24   0.3320   0.6459   0.7700   55.26   2.037
   25   0.2662   0.8653   0.4003   54.95   2.891
   26   0.1130   0.2871   0.2245   53.69   2.730
   27   0.0984   0.8014   0.6870   53.58   2.716
   28   0.0773   0.5000   0.7084   50.71   3.757
   29   0.3082   0.5461   0.6751   48.52   2.048
   30   0.1685   0.9014   0.7740   48.28   2.436
   31   0.1945   0.0000   0.5660   47.61   3.383

   31 unique Patterson peaks with heights greater than  47 selected as
 superposition vectors

 Setup:   0.085 secs

 16 threads running in parallel

  Try N(iter)  CC   R(weak)   CHEM    CFOM    best  Sig(min) N(C1) Vol/N
    1   100   90.77  0.0677  1.0000  0.8400  0.8400  4.180    15   12.99
    2   100   90.77  0.0806  1.0000  0.8270  0.8400  4.366    15   12.99
    3   100   89.95  0.0796  0.5000  0.8199  0.8400  4.416    15   12.99
    4   100   90.10  0.0735  1.0000  0.8275  0.8400  4.308    15   12.99
    5   100   90.58  0.0720  0.8571  0.8338  0.8400  3.800    15   12.99
    6   100   86.61  0.1214  0.6667  0.7446  0.8400  3.964    15   12.99
    7   100   90.22  0.0888  0.7500  0.8134  0.8400  4.509    15   12.99
    8   100   87.36  0.0908  1.0000  0.7829  0.8400  4.144    15   12.99
    9   100   90.55  0.0671  1.0000  0.8384  0.8400  4.434    15   12.99
   10   100   90.00  0.0768  0.8182  0.8232  0.8400  2.549    15   12.99
   11   100   90.76  0.0694  1.0000  0.8381  0.8400  4.502    15   12.99
   12   100   89.67  0.1303  1.0000  0.7664  0.8400  3.849    15   12.99
   13   100   90.81  0.0684  0.9091  0.8396  0.8400  4.154    15   12.99
   14   100   90.16  0.0842  1.0000  0.8174  0.8400  4.150    15   12.99
   15   100   87.27  0.0835  1.0000  0.7893  0.8400  5.111    15   12.99
   16   100   87.68  0.0901  1.0000  0.7867  0.8400  3.820    15   12.99

      16 attempts, solution  1 selected with best CFOM = 0.8400, Alpha0 = 0.126

 Structure solution:       0.154 secs

   2 Centrosymmetric and   3 non-centrosymmetric space groups evaluated

 Space group determination:       0.009 secs

   R1  Rweak Alpha SysAbs  Orientation      Space group  Flack_x  File Formula
 0.040 0.001 0.084 0.35      as input       C2/c                 1d_a  Li O6 Al Si2

 Assign elements and isotropic refinement     0.134 secs

  Please cite: G.M. Sheldrick (2015) "SHELXT - Integrated space-group
  and crystal-structure determination", Acta Cryst., A71, 3-8 (Open
  Access) if SHELXT proves useful.

 ++++++++++++++++++++++++++++++++++++++++++++++++++++++++++++++
 +  XT finished at 15:22:38    Total time:        0.382 secs  +
 ++++++++++++++++++++++++++++++++++++++++++++++++++++++++++++++
