# Supplementary material for: Defect-Mediated Diffusion Pathways in Spodumene Accelerate Lithium Transport
Source: ACS Mater Lett. 2025 Sep 8;7(10):3388–93. doi: 10.1021/acsmaterialslett.5c00876 (PMC12505375; doi:10.1021/acsmaterialslett.5c00876)
Supplement: Supplementary file 3 [file tz5c00876_si_003.zip › 1d_sample 1/Spodumene1d_0m.prp]

+++++++++++++++++++++++++++++++++++++++++++++++++++++++++++++++++++++++
+  XPREP - Reciprocal space exploration - Version 2014/2 for Windows  +
+  Copyright(C) 2014 Bruker-AXS                  All Rights Reserved  +
+  Spodumene1d_0m                 started at 15:21:48 on 15-Jun-2023  +
+++++++++++++++++++++++++++++++++++++++++++++++++++++++++++++++++++++++


Original cell in Angstroms and degrees:

    9.470    8.389    5.229    90.00   110.28    90.00

    3853 Reflections read from file Spodumene1d_0m.hkl; mean (I/sigma) =   12.49


Lattice exceptions:  P      A      B      C      I      F     Obv    Rev    All

N (total) =           0   1913   1913      0   1940   1913   2551   2579   3853
N (int>3sigma) =      0   1530   1530      0   1555   1530   2150   2162   3242
Mean intensity =    0.0   58.9   58.9    0.0   59.9   58.9   64.7   63.6   64.1
Mean int/sigma =    0.0   11.9   11.9    0.0   12.0   11.9   12.6   12.4   12.5

Lattice type: C chosen          Volume:       389.68

-------------------------------------------------------------------------------

DETERMINATION OF REDUCED (NIGGLI) CELL

Transformation from original cell (HKLF-matrix): 
    0.0000  0.0000  1.0000   -0.5000  0.5000  0.0000   -0.5000 -0.5000  0.0000

Unitcell:       5.229    6.326    6.326   83.07   74.96   74.96

Niggli form:     a.a =     27.35      b.b =     40.01      c.c =     40.01
                 b.c =      4.83      a.c =      8.58      a.b =      8.58

-------------------------------------------------------------------------------

Search for higher metric symmetry
Identical indices and Friedel opposites combined before calculating R(sym)
------------------------------------------------------------------------------
Option A: FOM = 0.000 deg.   MONOCLINIC   C-lattice   R(sym) = 0.024 [    739]
Cell:    9.470   8.389   5.229   90.00  110.28   90.00    Volume:       389.68
Matrix: 1.0000  0.0000  0.0000  0.0000  1.0000  0.0000  0.0000  0.0000  1.0000
------------------------------------------------------------------------------
Option B: FOM = 0.000 deg.   MONOCLINIC   I-lattice   R(sym) = 0.024 [    739]
Cell:    5.229   8.389   9.094   90.00  102.36   90.00    Volume:       389.68
Matrix: 0.0000  0.0000 -1.0000  0.0000  1.0000  0.0000  1.0000  0.0000  1.0000

Option A selected

-------------------------------------------------------------------------------

SPACE GROUP DETERMINATION


Lattice exceptions:  P      A      B      C      I      F     Obv    Rev    All

N (total) =           0   1913   1913      0   1940   1913   2551   2579   3853
N (int>3sigma) =      0   1530   1530      0   1555   1530   2150   2162   3242
Mean intensity =    0.0   58.9   58.9    0.0   59.9   58.9   64.7   63.6   64.1
Mean int/sigma =    0.0   11.9   11.9    0.0   12.0   11.9   12.6   12.4   12.5


Crystal system M and Lattice type C selected

Mean |E*E-1| = 1.014 [expected .968 centrosym and .736 non-centrosym]

Chiral flag NOT set


Systematic absence exceptions:

         -c- 

N       143
N I>3s    0
<I>     0.1
<I/s>   0.5


Identical indices and Friedel opposites combined before calculating R(sym)

Option  Space Group  No.  Type  Axes  CSD  R(sym) N(eq)  Syst. Abs.   CFOM

[A] C2/c           # 15  centro   1  3696  0.024    739  0.5 / 12.5   1.06
[B] Cc             #  9  non-cen  1   566  0.024    739  0.5 / 12.5   8.71

Option [A] chosen

-------------------------------------------------------------------------------

INTENSITY STATISTICS FOR DATASET # 1  Spodumene1d_0m.hkl

 Resolution   #Data #Theory %Complete Redundancy Mean I Mean I/s Rmerge  Rsigma

  Inf - 2.45      14     18     77.8     5.00     97.94   38.10  0.0274  0.0292
 2.45 - 1.66      31     33     93.9     8.58     90.54   48.38  0.0333  0.0177
 1.66 - 1.33      45     46     97.8     8.26    151.54   44.93  0.0354  0.0258
 1.33 - 1.17      43     45     95.6     6.78    142.10   41.29  0.0360  0.0278
 1.17 - 1.05      49     49    100.0     6.18     72.79   32.83  0.0338  0.0219
 1.05 - 0.98      52     52    100.0     4.87     80.86   28.41  0.0385  0.0230
 0.98 - 0.93      36     36    100.0     4.81     96.23   27.14  0.0411  0.0244
 0.93 - 0.88      43     43    100.0     4.35     62.62   23.51  0.0369  0.0261
 0.88 - 0.85      43     43    100.0     4.42     52.40   24.11  0.0419  0.0273
 0.85 - 0.81      51     51    100.0     4.10     59.95   21.79  0.0393  0.0305
 0.81 - 0.78      45     45    100.0     3.80     52.80   23.50  0.0398  0.0292
 0.78 - 0.76      35     35    100.0     3.83     54.58   24.05  0.0426  0.0288
 0.76 - 0.74      47     47    100.0     3.55     53.81   19.77  0.0393  0.0313
 0.74 - 0.72      43     43    100.0     3.51     64.81   23.06  0.0391  0.0297
 0.72 - 0.70      45     45    100.0     3.13     29.23   16.82  0.0573  0.0393
 0.70 - 0.68      64     64    100.0     3.14     40.22   19.16  0.0413  0.0360
 0.68 - 0.67      27     27    100.0     2.96     28.91   14.65  0.0426  0.0438
 0.67 - 0.65      62     65     95.4     2.71     34.73   15.74  0.0413  0.0398
 0.65 - 0.64      33     35     94.3     2.43     21.61   12.76  0.0657  0.0561
 0.64 - 0.63      42     43     97.7     2.44     23.61   11.04  0.0452  0.0521
 0.63 - 0.62      39     47     83.0     1.32     40.70   12.52  0.0300  0.0544
 0.62 - 0.61       6     27     22.2     0.26      7.34    5.09  0.3157  0.1263
------------------------------------------------------------------------------
 0.71 - 0.61     303    338     89.6     2.40     32.04   14.85  0.0438  0.0443
  Inf - 0.61     895    939     95.3     4.10     62.69   24.17  0.0378  0.0295

Merged [A],  lowest resolution =  6.10 Angstroms                              

-------------------------------------------------------------------------------

Current dataset is # 1  Spodumene1d_0m.hkl

-------------------------------------------------------------------------------

Determination of unit-cell contents

Formula: LiSiAlO4                                          

Formula weight =    126.01

Tentative Z (number of formula units/cell) =   2.0  giving rho = 1.074,
non-H atomic volume =  27.8  and following cell contents and analysis:

 Li      2.00     5.51 %              O       8.00    50.79 %
 Al      2.00    21.41 %              Si      2.00    22.29 %

F(000) =     124.0        ? -K(alpha) radiation        Mu (mm-1) =   0.00


-------------------------------------------------------------------------------

File 1d.ins set up as follows:

TITL 1d in C2/c  
CELL 0.71073   9.47020   8.38850   5.22950  90.0000 110.2810  90.0000
ZERR    2.00   0.00100   0.00080   0.00050   0.0000   0.0037   0.0000
LATT  7
SYMM -X, Y, 0.5-Z
SFAC LI O AL SI
UNIT 2 8 2 2
TEMP 0
TREF     
HKLF 4
END 

    3853 Reflections written to new reflection file 1d.hkl

-------------------------------------------------------------------------------
