# Supplementary material for: Defect-Mediated Diffusion Pathways in Spodumene Accelerate Lithium Transport
Source: ACS Mater Lett. 2025 Sep 8;7(10):3388–93. doi: 10.1021/acsmaterialslett.5c00876 (PMC12505375; doi:10.1021/acsmaterialslett.5c00876)
Supplement: Supplementary file 3 [file tz5c00876_si_003.zip › 1d_sample 1/Spodumene1d_0m.p4p]

FILEID SAINT        V8.40B        4.00        06/15/23 15:18:29 Spodumene1d  
SITEID BrukerAXS                           ?                                    
TITLE  Integration of Spodumene1d               
SMAP   1 0 0 0 0 0 0 0 
CHEM   ?                                                                                
CELL      9.4702    8.3885    5.2295   90.0000  110.2810   90.0000    389.683 
CELLSD    0.0010    0.0008    0.0005    0.0000    0.0037    0.0000     0.106 
ORT1    -6.9207773e-002 -9.3998298e-002 -4.0106442e-002 
ORT2     8.8648379e-002 -7.3303089e-002  4.7573574e-002 
ORT3     4.9544098e-003 -1.4559532e-003  1.9413246e-001 
ZEROS   0.0000000 -0.0417476  0.1427694   -0.1546   -0.0074   -0.0531 
SOURCE ?      0.72880   0.72880   0.72880   1.00000    0.00    0.00 
LIMITS    0.00    0.00    0.00    0.00    0.00    0.00    0.00    0.00    0.00    0.00 
MORPH  ? 
DNSMET ? 
CCOLOR ? 
CSIZE  ?            ?            ?            ?            ?            
ADPAR      503.2000    388.9000      3.9960     768    1024 
ADCOR       -1.3443    -11.3113      0.7178     -0.0044      0.0794     -0.1888 
BRAVAIS Monoclinic(b-unique)  C  
MOSAIC   0.73 0.55 
SAINTD          0    0.0000    0.0000            0            0   0.00000 
SAINOV       6180      5471   36.4193  0.957265    0    0    0 
SAINOV       6180      5471   36.4193  0.957265    1    0    0 
SAINOV       6180      5471   36.4193  0.957265    1    1    1 
SAINGL       4595    3.4254   36.4080    0    0    0 
SAINGL       4595    3.4254   36.4080    1    0    0 
SAINGL       4595    3.4254   36.4080    1    1    1 
SAINMC          0         0         0    0.0000    0.0000    1    1    1 
REF1K         2   0  -2   0.000  -0.150   0.000  54.716  588.34  480.99  688.20  73.66 -0.054874  0.080768 -0.378068   0.000   0.000   0.000   0.000 
REF1K A      -1   5  -3   0.000  -0.450   0.000  54.716  827.44  333.94  136.08  35.59 -0.281189 -0.597225 -0.594794   0.000   0.000   0.000   0.000 
REF1K A       0   0   0   0.000  -0.750   0.000  54.716  798.00  636.00 2473.26    135 -0.346877  0.071604 -0.923016   0.000   0.000   0.000   0.000 
REF1K AH     -3   7  -2   0.000  -1.050   0.000  54.716  862.86  186.24  597.91  69.27 -0.373950 -0.871374 -0.411213   0.000   0.000   0.000   0.000 
REF1K AC     -1   3   5   0.000  -1.234   0.000  54.716  175.71  122.00  856.92  80.66 -0.416295 -0.068080  0.959302   0.000   0.000   0.000   0.000 
REF1K A      -4   4   1   0.000  -1.350   0.000  54.716  575.35  186.12  722.58  75.57 -0.143954 -0.598911  0.170029   0.000   0.000   0.000   0.000 
REF1K A      -2   8  -3   0.000  -1.350   0.000  54.716 1001.58  197.85  791.77  78.97 -0.495766 -0.903111 -0.603582   0.000   0.000   0.000   0.000 
REF1K A       0   6  -4   0.000  -1.350   0.000  54.716  949.85  363.85 1166.64  95.25 -0.405260 -0.628503 -0.785820   0.000   0.000   0.000   0.000 
REF1K A       4   0   4   0.000  -1.650   0.000  54.716   73.86  382.64  134.92  35.48 -0.436112  0.546129  0.794769   0.000   0.000   0.000   0.000 
REF1K AH      5  -1   3   0.000  -1.650   0.000  54.716  138.00  466.00   18.35  13.17 -0.368126  0.659884  0.607877   0.000   0.000   0.000   0.000 
REF1K AC     -2   4   5   0.000  -1.691   0.000  54.716  210.01   59.20  638.21  68.30 -0.440560 -0.227910  0.953952   0.000   0.000   0.000   0.000 
REF1K A       8  -2   1   0.000  -1.950   0.000  54.716  194.00  645.97 2310.46    130 -0.401473  0.904749  0.233916   0.000   0.000   0.000   0.000 
REF1K ACH    -3   3   0   0.000  -2.103   0.000  54.716  600.64  262.07  990.69  86.50 -0.077392 -0.485365 -0.016785   0.000   0.000   0.000   0.000 
REF1K A      -1   1   3   0.000  -2.250   0.000  54.716  345.97  270.03 1207.81  96.74 -0.147170 -0.019376  0.576240   0.000   0.000   0.000   0.000 
REF1K AH      6  -2   1   0.000  -2.550   0.000  54.716  274.05  561.93 1448.33    105 -0.263833  0.727246  0.225854   0.000   0.000   0.000   0.000 
REF1K A       2   2   5   0.000  -3.150   0.000  54.716   39.85  226.03 1413.38    104 -0.528242  0.270708  0.975427   0.000   0.000   0.000   0.000 
REF1K AH      0   0   2   0.000  -3.150   0.000  54.716  382.20  341.89   27731    441 -0.081814  0.096739  0.389548   0.000   0.000   0.000   0.000 
REF1K AC      6   0  -4   0.000  -2.855   0.000  54.716  657.94  662.02 6371.89    211 -0.248846  0.340093 -0.749124   0.000   0.000   0.000   0.000 
REF1K AH      1   1   4   0.000  -3.750   0.000  54.716  204.02  279.98  399.71  56.49 -0.325840  0.207506  0.779324   0.000   0.000   0.000   0.000 
REF1K AH      6  -2  -1   0.000  -3.750   0.000  54.716  418.34  602.62  375.45  56.21 -0.181750  0.630036 -0.161393   0.000   0.000   0.000   0.000 
REF1K A       3  -1   2   0.000  -4.950   0.000  54.716  298.58  430.19 1922.16    120 -0.193055  0.433618  0.405899   0.000   0.000   0.000   0.000 
REF1K A      -5   7   0   0.000  -5.250   0.000  54.716  735.72   70.24  703.22  74.67 -0.316057 -0.952819 -0.034343   0.000   0.000   0.000   0.000 
REF1K AC     -2   2   3   0.000  -4.963   0.000  54.716  375.77  224.73 5528.83    197 -0.172898 -0.181134  0.569603   0.000   0.000   0.000   0.000 
REF1K AH     -3   3   3   0.000  -5.550   0.000  54.716  405.80  175.79  988.52  87.99 -0.198302 -0.341287  0.562414   0.000   0.000   0.000   0.000 
REF1K A       8  -2  -1   0.000  -5.550   0.000  54.716  359.12  680.33  650.20  71.84 -0.318253  0.808570 -0.152732   0.000   0.000   0.000   0.000 
REF1K A       1   3  -4   0.000  -5.850   0.000  54.716  810.00  462.00   15.75  12.46 -0.188241 -0.320720 -0.777820   0.000   0.000   0.000   0.000 
REF1K A       2   2  -4   0.000  -5.850   0.000  54.716  764.89  506.00   31.93  17.71 -0.162227 -0.162091 -0.769525   0.000   0.000   0.000   0.000 
REF1K A       1   3   5   0.000  -6.150   0.000  54.716   81.81  169.82  504.74  63.35 -0.552769  0.110065  0.969151   0.000   0.000   0.000   0.000 
REF1K AC     -3   5  -2   0.000  -6.154   0.000  54.716  783.81  253.88 3415.56    155 -0.186226 -0.726025 -0.410088   0.000   0.000   0.000   0.000 
REF1K AH      2   4  -5   0.000  -6.450   0.000  54.716  927.94  510.07 1107.12  93.05 -0.312809 -0.354598 -0.967472   0.000   0.000   0.000   0.000 
REF1K A       7  -1   2   0.000  -6.450   0.000  54.716  143.11  559.41  478.44  62.99 -0.465692  0.791750  0.422801   0.000   0.000   0.000   0.000 
REF1K A       3   1   4   0.000  -6.750   0.000  54.716  121.42  329.75  888.27  83.39 -0.463200  0.385268  0.787527   0.000   0.000   0.000   0.000 
REF1K A       0   0   0   0.000  -6.750   0.000  54.716   37.97  410.01  210.19  43.29 -0.564331  0.589199  0.751445   0.000   0.000   0.000   0.000 
REF1K A       0   4  -4   0.000  -7.050   0.000  54.716  861.89  413.42  387.44  56.55 -0.214432 -0.483673 -0.783289   0.000   0.000   0.000   0.000 
REF1K AH      0   2   4   0.000  -7.350   0.000  54.716  237.22  232.00   34.53  18.21 -0.350911  0.046226  0.773744   0.000   0.000   0.000   0.000 
REF1K A       5  -1   2   0.000  -7.350   0.000  54.716  231.78  486.22  920.49  84.72 -0.329459  0.611669  0.413931   0.000   0.000   0.000   0.000 
REF1K AC      4   2  -5   0.000  -7.281   0.000  54.716  819.99  609.87  278.08  48.43 -0.258976 -0.030257 -0.956332   0.000   0.000   0.000   0.000 
REF1K AH      3   1  -4   0.000  -7.650   0.000  54.716  723.95  552.01 3172.73    152 -0.137978  0.000668 -0.764187   0.000   0.000   0.000   0.000 
REF1K AH     -4   4   0   0.000  -7.950   0.000  54.716  635.77  210.23 4137.99    173 -0.103498 -0.647712 -0.024327   0.000   0.000   0.000   0.000 
REF1K AH     -2   2  -1   0.000  -8.250   0.000  54.716  626.39  329.81 3643.08    163 -0.010901 -0.371214 -0.204922   0.000   0.000   0.000   0.000 
REF1K AH     -1   3  -3   0.000  -8.850   0.000  54.716  765.78  380.11  528.14  64.62 -0.091764 -0.452045 -0.591834   0.000   0.000   0.000   0.000 
REF1K A       9  -1   1   0.000  -8.850   0.000  54.716  135.79  669.83  165.69  38.97 -0.563542  0.920666  0.237614   0.000   0.000   0.000   0.000 
REF1K A      -1   1  -1   0.000  -9.150   0.000  54.716  593.89  371.85 4438.32    179  0.014691 -0.210360 -0.200013   0.000   0.000   0.000   0.000 
REF1K ACH     1   1  -3   0.000  -9.409   0.000  54.716  685.92  467.98  659.59  71.98 -0.040188 -0.128928 -0.579964   0.000   0.000   0.000   0.000 
REF1K AH      3  -1   1   0.000 -10.350   0.000  54.716  367.98  452.07 2099.84    125 -0.152008  0.384757  0.211243   0.000   0.000   0.000   0.000 
REF1K A       5   1  -5   0.000 -10.350   0.000  54.716  771.98  662.05 1651.01    112 -0.232599  0.131130 -0.949412   0.000   0.000   0.000   0.000 
REF1K A      -5   7  -1   0.000 -10.650   0.000  54.716  813.92   88.08 2184.06    127 -0.275155 -1.000995 -0.228697   0.000   0.000   0.000   0.000 
REF1K AH     -2   4  -3   0.000 -10.650   0.000  54.716  814.01  330.16  449.99  59.89 -0.118563 -0.613271 -0.597007   0.000   0.000   0.000   0.000 
REF1K AH     -4   6  -2   0.000 -10.950   0.000  54.716  840.00  186.00   19.36  13.43 -0.208107 -0.888326 -0.415261   0.000   0.000   0.000   0.000 
REF1K ACH     5  -1  -3   0.000 -10.998   0.000  54.716  577.99  609.97 6154.19    209 -0.126345  0.373231 -0.557016   0.000   0.000   0.000   0.000 
REF1K A       1   1   3   0.000 -11.550   0.000  54.716  288.10  315.85 1522.15    107 -0.283829  0.159815  0.586042   0.000   0.000   0.000   0.000 
REF1K A       4   2   4   0.000 -11.850   0.000  54.716   58.10  329.98   83.06  28.40 -0.623965  0.402360  0.792991   0.000   0.000   0.000   0.000 
REF1K A       8   0   2   0.000 -11.850   0.000  54.716   78.01  578.01  114.12  31.98 -0.628886  0.807353  0.427124   0.000   0.000   0.000   0.000 
REF1K AC     -3   5   4   0.000 -11.865   0.000  54.716  322.47   61.93 1463.50    102 -0.426526 -0.437547  0.753449   0.000   0.000   0.000   0.000 
REF1K AC     -5   5   1   0.000 -12.336   0.000  54.716  602.06  124.14  686.90  72.34 -0.169332 -0.759676  0.164078   0.000   0.000   0.000   0.000 
REF1K A       4   0  -4   0.000 -12.750   0.000  54.716  683.06  599.98 3558.14    161 -0.110437  0.163506 -0.757653   0.000   0.000   0.000   0.000 
REF1K A       0   0   0   0.000 -13.050   0.000  54.716  904.00   42.01   84.07  28.53 -0.319894 -1.097062 -0.330025   0.000   0.000   0.000   0.000 
REF1K A      -4   4  -1   0.000 -13.350   0.000  54.716  702.03  231.85  248.32  46.25 -0.061951 -0.693266 -0.218836   0.000   0.000   0.000   0.000 
REF1K AH     -3   5  -3   0.000 -13.350   0.000  54.716  872.01  272.00  384.84  55.57 -0.145667 -0.773944 -0.603423   0.000   0.000   0.000   0.000 
REF1K AH      2   0   2   0.000 -13.350   0.000  54.716  330.33  386.02  353.34  53.99 -0.220131  0.271594  0.399427   0.000   0.000   0.000   0.000 
REF1K A       5  -1   1   0.000 -13.350   0.000  54.716  307.99  505.99 1806.01    116 -0.288568  0.564175  0.220261   0.000   0.000   0.000   0.000 
REF1K A       5   2  -3   0.000 -13.650   0.000  54.716   34.00   88.00   20.08  13.62 -0.742401 -0.036296  0.964801   0.000   0.000   0.000   0.000 
REF1K A      -5   5   0   0.000 -13.950   0.000  54.716  672.10  148.81  794.23  79.08 -0.129417 -0.807396 -0.030254   0.000   0.000   0.000   0.000 
REF1K A       9  -1   0   0.000 -13.950   0.000  54.716  226.02  681.99   99.24  30.32 -0.524200  0.872874  0.044239   0.000   0.000   0.000   0.000 
REF1K A       5   1   3   0.000 -14.550   0.000  54.716  130.02  418.74  152.11  36.50 -0.560566  0.516027  0.603007   0.000   0.000   0.000   0.000 
REF1K A       3   1   3   0.000 -14.850   0.000  54.716  218.92  362.91   79.16  27.09 -0.422996  0.335518  0.594206   0.000   0.000   0.000   0.000 
REF1K AH      6   0   2   0.000 -14.850   0.000  54.716  186.00  495.99  102.13  30.65 -0.492727  0.628501  0.417408   0.000   0.000   0.000   0.000 
REF1K A       1   3  -5   0.000 -14.850   0.000  54.716  910.30  503.45  409.10  58.26 -0.148395 -0.368357 -0.971146   0.000   0.000   0.000   0.000 
REF1K A       1   3   4   0.000 -15.450   0.000  54.716  190.02  228.00  187.36  41.41 -0.513742  0.060382  0.776253   0.000   0.000   0.000   0.000 
REF1K AH     -2   2  -2   0.000 -15.450   0.000  54.716  692.60  351.87  494.77  63.52  0.029912 -0.419590 -0.399102   0.000   0.000   0.000   0.000 
REF1K AH      3  -1  -2   0.000 -15.450   0.000  54.716  552.06  523.99  308.85  50.59 -0.030101  0.244017 -0.370203   0.000   0.000   0.000   0.000 
REF1K AH      2   2  -5   0.000 -15.450   0.000  54.716  855.83  552.02 2093.34    125 -0.123313 -0.208101 -0.965141   0.000   0.000   0.000   0.000 
REF1K A      -5   7  -2   0.000 -15.750   0.000  54.716  910.08   98.05   87.40  28.93 -0.236617 -1.048214 -0.420933   0.000   0.000   0.000   0.000 
REF1K AH      4   0   2   0.000 -15.750   0.000  54.716  266.02  435.99   23972    410 -0.355876  0.451150  0.408764   0.000   0.000   0.000   0.000 
REF1K A       0   0   0   0.000 -16.650   0.000  54.716  264.00   74.00   14.59  12.14 -0.516424 -0.353002  0.788032   0.000   0.000   0.000   0.000 
REF1K A      -1   1  -2   0.000 -16.650   0.000  54.716  657.62  395.29 3788.69    166  0.055206 -0.258260 -0.394389   0.000   0.000   0.000   0.000 
REF1K AC     -2   2   2   0.000 -16.667   0.000  54.716  437.59  256.82  507.34  60.15 -0.132479 -0.229614  0.375600   0.000   0.000   0.000   0.000 
REF1K ACH     3  -1   0   0.000 -16.653   0.000  54.716  429.98  474.04   25257    419 -0.110657  0.337429  0.017508   0.000   0.000   0.000   0.000 
REF1K A       0   2   3   0.000 -17.250   0.000  54.716  316.00  271.03   30.91  17.51 -0.309835 -0.004717  0.578093   0.000   0.000   0.000   0.000 
REF1K A      -2   4  -4   0.000 -17.850   0.000  54.716  915.51  355.88  260.17  47.61 -0.078727 -0.659491 -0.793697   0.000   0.000   0.000   0.000 
REF1K AH      3   1  -5   0.000 -17.850   0.000  54.716  806.04  601.89   85.66  28.72 -0.095870 -0.043310 -0.958370   0.000   0.000   0.000   0.000 
REF1K AH      1   1  -4   0.000 -18.150   0.000  54.716  762.00  502.00   18.06  13.09 -0.001105 -0.176646 -0.773918   0.000   0.000   0.000   0.000 
REF1K A      -4   4  -2   0.000 -18.450   0.000  54.716  779.60  250.00  405.35  57.24 -0.021889 -0.742273 -0.414081   0.000   0.000   0.000   0.000 
REF1K AH      7  -1   0   0.000 -18.450   0.000  54.716  307.04  591.88  918.90  84.11 -0.386469  0.694298  0.035387   0.000   0.000   0.000   0.000 
REF1K AC      7  -1  -4   0.000 -18.491   0.000  54.716  594.01  724.00 8178.04    240 -0.222698  0.504040 -0.740880   0.000   0.000   0.000   0.000 
REF1K AH      0   4   4   0.000 -19.050   0.000  54.716  215.90  175.00  124.67  33.79 -0.539144 -0.102543  0.767566   0.000   0.000   0.000   0.000 
REF1K A      10   0   0   0.000 -19.650   0.000  54.716  154.01  713.95 2072.39    124 -0.686629  0.889450  0.047276   0.000   0.000   0.000   0.000 
REF1K A      -3   5  -4   0.000 -19.950   0.000  54.716  990.07  291.27  944.18  85.69 -0.103952 -0.821002 -0.798567   0.000   0.000   0.000   0.000 
REF1K AH      7   1   2   0.000 -19.950   0.000  54.716  123.54  508.62  751.90  77.20 -0.655598  0.643886  0.420678   0.000   0.000   0.000   0.000 
REF1K A       5  -1   0   0.000 -20.550   0.000  54.716  372.93  526.27 1393.58    103 -0.248125  0.516031  0.027760   0.000   0.000   0.000   0.000 
REF1K AH      2   4   4   0.000 -20.850   0.000  54.716  125.88  220.78  342.08  53.69 -0.675592  0.075916  0.778835   0.000   0.000   0.000   0.000 
REF1K A       2   2   3   0.000 -20.850   0.000  54.716  247.96  316.13 3381.32    157 -0.446223  0.173285  0.589460   0.000   0.000   0.000   0.000 
REF1K AH     -2   2  -3   0.000 -21.450   0.000  54.716  769.94  376.05 2665.54    140  0.070773 -0.467755 -0.594907   0.000   0.000   0.000   0.000 
REF1K AH      0   0  -2   0.000 -21.450   0.000  54.716  625.89  436.06   26139    428  0.081388 -0.098051 -0.387496   0.000   0.000   0.000   0.000 
REF1K AH     -3   3  -3   0.000 -21.750   0.000  54.716  816.24  325.95  639.08  71.30  0.043318 -0.628275 -0.600211   0.000   0.000   0.000   0.000 
REF1K AH      1   1   2   0.000 -22.050   0.000  54.716  357.95  344.01   24398    414 -0.242945  0.108909  0.391330   0.000   0.000   0.000   0.000 
REF1K A       2   0  -4   0.000 -22.050   0.000  54.716  722.00  547.97   24133    412  0.024906 -0.012726 -0.767266   0.000   0.000   0.000   0.000 
REF1K ACH    -1   3   3   0.000 -22.094   0.000  54.716  338.01  224.03   27892    442 -0.335927 -0.165899  0.573794   0.000   0.000   0.000   0.000 
REF1K A      -2   6   4   0.000 -22.650   0.000  54.716  255.97   46.71  137.38  35.72 -0.588383 -0.424125  0.755679   0.000   0.000   0.000   0.000 
REF1K A      -1   1  -3   0.000 -22.650   0.000  54.716  729.79  421.84 1168.95  95.33  0.096680 -0.305293 -0.589497   0.000   0.000   0.000   0.000 
REF1K AH      8   2   2   0.000 -22.950   0.000  54.716   38.08  526.53  262.05  47.75 -0.818120  0.660802  0.425656   0.000   0.000   0.000   0.000 
REF1K A       9   1   1   0.000 -22.950   0.000  54.716   99.99  615.98  377.76  55.12 -0.753900  0.773926  0.234212   0.000   0.000   0.000   0.000 
REF1K A       5   1   2   0.000 -23.250   0.000  54.716  219.91  442.02 1729.74    114 -0.518698  0.464801  0.410738   0.000   0.000   0.000   0.000 
REF1K AH      5  -1  -4   0.000 -23.250   0.000  54.716  637.89  652.06   94.48  29.77 -0.085431  0.324569 -0.750611   0.000   0.000   0.000   0.000 
REF1K A      -1   3  -5   0.000 -23.850   0.000  54.716  974.24  446.22  471.37  61.49 -0.008419 -0.545694 -0.980286   0.000   0.000   0.000   0.000 
REF1K A       3  -1  -3   0.000 -23.850   0.000  54.716  614.01  555.87 1675.85    112  0.010810  0.197027 -0.565849   0.000   0.000   0.000   0.000 
REF1K A       2   2  -6   0.000 -23.850   0.000  54.716  980.00  618.00   14.88  12.22 -0.080332 -0.253872 -1.158969   0.000   0.000   0.000   0.000 
REF1K A       3   5   4   0.000 -24.150   0.000  54.716   39.33  208.26 1048.33  90.07 -0.838190  0.091636  0.782106   0.000   0.000   0.000   0.000 
REF1K ACH    -3   3   2   0.000 -23.904   0.000  54.716  459.96  210.02 5924.36    205 -0.158177 -0.390649  0.368409   0.000   0.000   0.000   0.000 
REF1K A       9  -1  -2   0.000 -24.150   0.000  54.716  366.95  728.95   59.66  24.46 -0.442047  0.777284 -0.343185   0.000   0.000   0.000   0.000 
REF1K AH      3   1   2   0.000 -24.450   0.000  54.716  294.04  389.99   24204    412 -0.382089  0.288713  0.402815   0.000   0.000   0.000   0.000 
REF1K AH      5   3   3   0.000 -24.750   0.000  54.716   94.27  368.01 3338.42    156 -0.748642  0.367418  0.601745   0.000   0.000   0.000   0.000 
REF1K AH      3   1  -6   0.000 -26.250   0.000  54.716  918.00  672.52 1024.49  88.88 -0.054399 -0.091686 -1.152822   0.000   0.000   0.000   0.000 
REF1K ACH    -2   4   3   0.000 -26.264   0.000  54.716  358.00  173.98   25363    421 -0.360579 -0.326050  0.565212   0.000   0.000   0.000   0.000 
REF1K AH      8   0   0   0.000 -26.550   0.000  54.716  252.06  608.01  996.90  88.32 -0.549118  0.709692  0.038443   0.000   0.000   0.000   0.000 
REF1K A       1   3   3   0.000 -26.850   0.000  54.716  270.24  270.01  441.03  59.36 -0.474059  0.011585  0.581976   0.000   0.000   0.000   0.000 
REF1K A       3   3   3   0.000 -26.850   0.000  54.716  192.35  316.01  880.33  83.06 -0.610490  0.189491  0.592463   0.000   0.000   0.000   0.000 
REF1K A       0   6   4   0.000 -27.150   0.000  54.716  162.97   98.57  538.54  66.22 -0.727303 -0.248358  0.764117   0.000   0.000   0.000   0.000 
REF1K AC     -1   1   1   0.000 -27.160   0.000  54.716  470.44  325.83 4952.74    187 -0.066834 -0.114691  0.188689   0.000   0.000   0.000   0.000 
REF1K A      -1   1  -4   0.000 -28.050   0.000  54.716  815.98  453.96  264.50  47.45  0.136647 -0.351835 -0.784121   0.000   0.000   0.000   0.000 
REF1K A      -1   7   4   0.000 -28.650   0.000  54.716  174.00   22.00   15.17  12.30 -0.752640 -0.408841  0.758369   0.000   0.000   0.000   0.000 
REF1K A      -4   4  -4   0.000 -28.650   0.000  54.716  997.88  285.52  682.56  73.70  0.062361 -0.836152 -0.802838   0.000   0.000   0.000   0.000 
REF1K A      -3   5   3   0.000 -28.950   0.000  54.716  376.03  115.49  131.60  35.16 -0.386981 -0.487632  0.557755   0.000   0.000   0.000   0.000 
REF1K A       0   0   0   0.000 -29.550   0.000  54.716  902.00  132.00   21.24  13.91  0.024555 -1.017109 -0.471479   0.000   0.000   0.000   0.000 
REF1K A       0   0   0   0.000 -29.850   0.000  54.716  134.00   58.00   13.43  11.80 -0.803539 -0.314146  0.756603   0.000   0.000   0.000   0.000 
REF1K AC     -5   3  -1   0.000 -29.554   0.000  54.716  709.93  226.00   25416    421  0.099540 -0.711019 -0.223735   0.000   0.000   0.000   0.000 
REF1K AC      3  -1  -4   0.000 -29.574   0.000  54.716  683.88  595.73 2579.29    135  0.050661  0.149020 -0.760917   0.000   0.000   0.000   0.000 
REF1K A      -4   2  -2   0.000 -30.450   0.000  54.716  746.40  299.84 2354.81    132  0.166310 -0.595685 -0.410173   0.000   0.000   0.000   0.000 
REF1K AH      4   0  -6   0.000 -30.450   0.000  54.716  861.10  730.79  548.22  67.07 -0.031630  0.070669 -1.145793   0.000   0.000   0.000   0.000 
REF1K AC      2   4   0   0.000 -29.885   0.000  54.716  479.96  156.10 8787.80    247 -0.183639 -0.553015  0.361495   0.000   0.000   0.000   0.000 
REF1K AC      0   0  -4   0.000 -31.039   0.000  54.716  774.00  499.97   24812    417  0.164141 -0.189196 -0.776293   0.000   0.000   0.000   0.000 
REF1K A       4   2   2   0.000 -31.350   0.000  54.716  244.90  393.92 1316.30    100 -0.544245  0.303824  0.405192   0.000   0.000   0.000   0.000 
REF1K AC      5  -1  -5   0.000 -31.242   0.000  54.716  710.09  711.41  765.05  76.30 -0.045182  0.280524 -0.944394   0.000   0.000   0.000   0.000 
REF1K A      -6   4  -1   0.000 -31.650   0.000  54.716  751.97  162.02 1156.24  94.62  0.075845 -0.870780 -0.229229   0.000   0.000   0.000   0.000 
REF1K A      -5   3   0   0.000 -31.650   0.000  54.716  636.92  206.01  170.89  39.43  0.060393 -0.663057 -0.028657   0.000   0.000   0.000   0.000 
REF1K AC      0   2   2   0.000 -31.364   0.000  54.716  378.17  302.02  739.91  72.35 -0.269874 -0.051336  0.386119   0.000   0.000   0.000   0.000 
REF1K A      -3   1  -2   0.000 -31.650   0.000  54.716  709.55  347.99 2244.59    129  0.191704 -0.435486 -0.404932   0.000   0.000   0.000   0.000 
REF1K AH      8   2   1   0.000 -31.650   0.000  54.716  132.36  545.20  538.68  66.23 -0.778142  0.613362  0.231623   0.000   0.000   0.000   0.000 
REF1K A       0   4   3   0.000 -31.950   0.000  54.716  287.99  221.77  374.72  55.35 -0.497088 -0.149032  0.575400   0.000   0.000   0.000   0.000 
REF1K AH     -3   1  -1   0.000 -31.950   0.000  54.716  640.24  325.86 2144.91    126  0.152603 -0.386461 -0.208652   0.000   0.000   0.000   0.000 
REF1K AC      5  -1  -1   0.000 -31.681   0.000  54.716  428.96  549.88 3062.36    147 -0.208273  0.469702 -0.167076   0.000   0.000   0.000   0.000 
REF1K AC      2   4   3   0.000 -32.485   0.000  54.716  212.11  266.64  289.35  49.23 -0.636446  0.026311  0.584613   0.000   0.000   0.000   0.000 
REF1K A      -2   2  -5   0.000 -32.550   0.000  54.716  990.59  442.40  886.68  83.32  0.154832 -0.560560 -0.983283   0.000   0.000   0.000   0.000 
REF1K AH      6   0   0   0.000 -32.850   0.000  54.716  327.74  535.85 2063.44    124 -0.411079  0.532801  0.029500   0.000   0.000   0.000   0.000 
REF1K A      10   2   0   0.000 -32.850   0.000  54.716   90.01  665.01  104.30  31.63 -0.875464  0.743733  0.046936   0.000   0.000   0.000   0.000 
REF1K A       9   3   1   0.000 -33.150   0.000  54.716   34.08  570.00  456.78  59.90 -0.943238  0.627823  0.232648   0.000   0.000   0.000   0.000 
REF1K A       2   2   2   0.000 -33.450   0.000  54.716  316.24  346.02  858.51  82.14 -0.408060  0.124456  0.394915   0.000   0.000   0.000   0.000 
REF1K A      -1   1  -5   0.000 -33.450   0.000  54.716  927.66  496.01  686.90  73.91  0.178555 -0.399294 -0.977798   0.000   0.000   0.000   0.000 
REF1K A       1  -1  -3   0.000 -33.450   0.000  54.716  662.00  507.99 1243.78  98.02  0.148580  0.019122 -0.574776   0.000   0.000   0.000   0.000 
REF1K A      -5   3  -3   0.000 -33.750   0.000  54.716  891.33  260.11 2419.96    134  0.181799 -0.805209 -0.611944   0.000   0.000   0.000   0.000 
REF1K AH      5   1   1   0.000 -33.750   0.000  54.716  288.05  464.06 1729.59    114 -0.478577  0.417266  0.219511   0.000   0.000   0.000   0.000 
REF1K AH     -3   1  -3   0.000 -34.050   0.000  54.716  789.76  372.01  368.08  54.93  0.234399 -0.482693 -0.598475   0.000   0.000   0.000   0.000 
REF1K A       3   5   3   0.000 -35.250   0.000  54.716  138.00  260.58   67.46  25.54 -0.797557  0.043316  0.589544   0.000   0.000   0.000   0.000 
REF1K ACH     3  -1  -5   0.000 -35.117   0.000  54.716  766.01  649.77  155.29  36.18  0.091736  0.103132 -0.954347   0.000   0.000   0.000   0.000 
REF1K AH     -6   4  -3   0.000 -35.550   0.000  54.716  962.00  184.00   19.21  13.39  0.159057 -0.965648 -0.617418   0.000   0.000   0.000   0.000 
REF1K A      -2   0  -2   0.000 -35.550   0.000  54.716  677.79  391.99  402.31  57.05  0.219131 -0.273509 -0.398094   0.000   0.000   0.000   0.000 
REF1K AC      3  -1  -1   0.000 -35.235   0.000  54.716  484.43  497.84 8704.16    248 -0.071737  0.291965 -0.176122   0.000   0.000   0.000   0.000 
REF1K A      -7   5  -2   0.000 -35.850   0.000  54.716  912.41   85.87  184.33  40.03  0.093992 -1.078374 -0.430956   0.000   0.000   0.000   0.000 
REF1K A       1  -1  -4   0.000 -36.150   0.000  54.716  737.98  545.98   92.45  29.53  0.187461 -0.028841 -0.770993   0.000   0.000   0.000   0.000 
REF1K AH     -1   5   3   0.000 -36.450   0.000  54.716  300.03  167.98  299.46  49.94 -0.524067 -0.311445  0.567963   0.000   0.000   0.000   0.000 
REF1K A      -7   5   0   0.000 -36.750   0.000  54.716  708.32   65.96 3808.05    166  0.009190 -0.983984 -0.042595   0.000   0.000   0.000   0.000 
REF1K A       6   4   2   0.000 -36.750   0.000  54.716  100.00  403.99   91.44  29.41 -0.868961  0.336292  0.412742   0.000   0.000   0.000   0.000 
REF1K ACH     7  -1  -2   0.000 -36.419   0.000  54.716  420.03  641.91   28548    446 -0.305767  0.600426 -0.351358   0.000   0.000   0.000   0.000 
REF1K A       1   5   3   0.000 -37.350   0.000  54.716  225.37  214.67   42.90  20.88 -0.661164 -0.136201  0.577213   0.000   0.000   0.000   0.000 
REF1K AH     -3   1  -4   0.000 -37.350   0.000  54.716  890.10  401.45 1140.93  93.32  0.275781 -0.528506 -0.793573   0.000   0.000   0.000   0.000 
REF1K A       3   1   1   0.000 -37.950   0.000  54.716  355.99  413.99   23828    409 -0.340284  0.239937  0.207606   0.000   0.000   0.000   0.000 
REF1K A       6   2   1   0.000 -38.250   0.000  54.716  229.48  473.55  512.10  64.46 -0.640609  0.434272  0.221052   0.000   0.000   0.000   0.000 
REF1K A       7   1   0   0.000 -38.850   0.000  54.716  270.00  547.99 3167.96    152 -0.574695  0.549175  0.034927   0.000   0.000   0.000   0.000 
REF1K A      -2   0  -4   0.000 -39.150   0.000  54.716  842.12  451.74  494.91  62.80  0.299177 -0.366676 -0.787036   0.000   0.000   0.000   0.000 
REF1K A       4   0   0   0.000 -39.150   0.000  54.716  391.84  479.88 2419.67    133 -0.274085  0.354337  0.019527   0.000   0.000   0.000   0.000 
REF1K ACH    -3   1   0   0.000 -39.449   0.000  54.716  578.34  303.94   29991    459  0.110956 -0.338765 -0.014912   0.000   0.000   0.000   0.000 
REF1K A       3   3   2   0.000 -39.450   0.000  54.716  263.51  347.97  140.27  36.00 -0.570088  0.140284  0.396717   0.000   0.000   0.000   0.000 
REF1K ACH    -2   6   3   0.000 -39.458   0.000  54.716  309.74  106.01  525.97  60.84 -0.547351 -0.473560  0.560825   0.000   0.000   0.000   0.000 
REF1K AH      1   1   1   0.000 -39.750   0.000  54.716  415.60  368.68 1667.04    112 -0.203165  0.060399  0.197829   0.000   0.000   0.000   0.000 
REF1K A       7   3   1   0.000 -40.350   0.000  54.716  156.00  486.00   15.60  12.42 -0.804120  0.450174  0.221567   0.000   0.000   0.000   0.000 
REF1K AH      8   4   1   0.000 -40.650   0.000  54.716   60.02  502.00  178.12  40.63 -0.968492  0.465410  0.226213   0.000   0.000   0.000   0.000 
REF1K A       3  -1  -6   0.000 -40.650   0.000  54.716  873.00  729.03  443.92  61.05  0.133321  0.056486 -1.148592   0.000   0.000   0.000   0.000 
REF1K A       0   6   3   0.000 -41.250   0.000  54.716  232.00  158.00   14.88  12.22 -0.686635 -0.295474  0.569972   0.000   0.000   0.000   0.000 
REF1K A      11   3  -1   0.000 -41.250   0.000  54.716   46.01  733.99  584.33  68.25 -0.998115  0.713051 -0.142852   0.000   0.000   0.000   0.000 
REF1K A      -1  -1  -3   0.000 -41.550   0.000  54.716  719.67  462.62  885.24  83.54  0.285892 -0.159097 -0.584809   0.000   0.000   0.000   0.000 
REF1K A      10   2  -1   0.000 -41.550   0.000  54.716  156.01  685.92  272.88  48.06 -0.835813  0.695998 -0.148193   0.000   0.000   0.000   0.000 
REF1K ACH     1   3   2   0.000 -42.032   0.000  54.716  331.89  302.15  443.20  59.10 -0.431761 -0.038467  0.388229   0.000   0.000   0.000   0.000 
REF1K AH      4   4   2   0.000 -42.150   0.000  54.716  197.91  348.94  175.37  39.82 -0.732078  0.156152  0.400741   0.000   0.000   0.000   0.000 
REF1K A      -1  -1  -4   0.000 -42.750   0.000  54.716  802.00  498.00   14.16  12.01  0.323849 -0.206780 -0.777796   0.000   0.000   0.000   0.000 
REF1K A       2   8   3   0.000 -43.050   0.000  54.716   43.98  114.22  729.66  75.89 -1.010029 -0.263416  0.579124   0.000   0.000   0.000   0.000 
REF1K AH      1   7   3   0.000 -43.050   0.000  54.716  149.78  140.42  474.83  62.05 -0.848227 -0.281301  0.573832   0.000   0.000   0.000   0.000 
REF1K AC     -1  -1  -2   0.000 -42.804   0.000  54.716  650.52  433.95 3699.42    163  0.243244 -0.110901 -0.390310   0.000   0.000   0.000   0.000 
REF1K AH     -5   1  -2   0.000 -43.650   0.000  54.716  776.07  292.66  881.48  82.83  0.329725 -0.611989 -0.413456   0.000   0.000   0.000   0.000 
REF1K ACH     4  -2  -4   0.000 -43.645   0.000  54.716  641.58  648.01  922.51  84.80  0.077126  0.311650 -0.752661   0.000   0.000   0.000   0.000 
REF1K AH     -1   7   3   0.000 -43.950   0.000  54.716  234.24   90.23  126.26  33.95 -0.711171 -0.458161  0.563430   0.000   0.000   0.000   0.000 
REF1K A      -5   1  -3   0.000 -43.950   0.000  54.716  869.96  313.96  234.74  45.22  0.369685 -0.658812 -0.610082   0.000   0.000   0.000   0.000 
REF1K A      -6   2  -1   0.000 -44.550   0.000  54.716  734.05  217.99 2011.86    122  0.263711 -0.725550 -0.226692   0.000   0.000   0.000   0.000 
REF1K AH     -7   3  -1   0.000 -44.850   0.000  54.716  774.97  151.90  108.34  32.07  0.238586 -0.886089 -0.234669   0.000   0.000   0.000   0.000 
REF1K A       0   0   0   0.000 -44.850   0.000  54.716  798.00  152.78   34.24  18.16  0.253955 -0.900902 -0.279115   0.000   0.000   0.000   0.000 
REF1K A       4   2   1   0.000 -44.850   0.000  54.716  304.00  418.00   13.15  11.72 -0.507078  0.254107  0.212447   0.000   0.000   0.000   0.000 
REF1K A       1   9   3   0.000 -45.150   0.000  54.716   30.00   26.00   13.87  11.93 -1.036049 -0.427120  0.569696   0.000   0.000   0.000   0.000 
REF1K AH      2   0   0   0.000 -45.150   0.000  54.716  449.57  432.05 2589.41    138 -0.136586  0.175308  0.011221   0.000   0.000   0.000   0.000 
REF1K A       2  -2  -4   0.000 -45.150   0.000  54.716  703.32  594.05  146.34  36.58  0.214583  0.133741 -0.762061   0.000   0.000   0.000   0.000 
REF1K A       4  -2  -5   0.000 -45.150   0.000  54.716  719.99  707.99  425.28  58.04  0.116077  0.265574 -0.947196   0.000   0.000   0.000   0.000 
REF1K A      -8   4  -2   0.000 -45.750   0.000  54.716  942.00   68.00   15.17  12.30  0.254923 -1.094444 -0.434311   0.000   0.000   0.000   0.000 
REF1K A      -1  -1  -5   0.000 -45.750   0.000  54.716  910.22  548.04  564.69  66.90  0.366767 -0.251636 -0.973322   0.000   0.000   0.000   0.000 
REF1K AH     -5   1  -1   0.000 -46.050   0.000  54.716  700.23  272.42  666.82  73.27  0.287875 -0.565482 -0.219300   0.000   0.000   0.000   0.000 
REF1K A      -4   0  -2   0.000 -46.050   0.000  54.716  741.64  342.83 2176.83    128  0.355298 -0.451120 -0.408089   0.000   0.000   0.000   0.000 
REF1K A      -8   4  -1   0.000 -46.650   0.000  54.716  824.20   66.15  262.48  46.81  0.212474 -1.047076 -0.241292   0.000   0.000   0.000   0.000 
REF1K AC      2  -2  -3   0.000 -46.361   0.000  54.716  632.00  553.80   27527    438  0.172312  0.182508 -0.569020   0.000   0.000   0.000   0.000 
REF1K A       2  -2  -5   0.000 -46.950   0.000  54.716  789.87  650.39 1495.57    107  0.254902  0.086931 -0.957033   0.000   0.000   0.000   0.000 
REF1K ACH    -5   3   1   0.000 -46.883   0.000  54.716  562.15  182.26   35024    494  0.019430 -0.616357  0.164710   0.000   0.000   0.000   0.000 
REF1K AH     -4   0  -4   0.000 -47.250   0.000  54.716  932.22  397.90  234.17  45.17  0.439873 -0.541810 -0.795717   0.000   0.000   0.000   0.000 
REF1K AH      5   3   1   0.000 -47.550   0.000  54.716  243.98  424.02   24197    412 -0.666557  0.270352  0.214715   0.000   0.000   0.000   0.000 
REF1K A       8   0  -2   0.000 -47.550   0.000  54.716  352.34  657.96  412.72  57.68 -0.470006  0.617011 -0.346556   0.000   0.000   0.000   0.000 
REF1K ACH     1  -1  -1   0.000 -47.511   0.000  54.716  537.98  452.00   27637    438  0.066783  0.112937 -0.186281   0.000   0.000   0.000   0.000 
REF1K AH      5   1   0   0.000 -47.850   0.000  54.716  340.76  486.29 1347.21    102 -0.438223  0.369908  0.025753   0.000   0.000   0.000   0.000 
REF1K A       6   4   1   0.000 -48.150   0.000  54.716  169.50  431.96  337.16  52.94 -0.829547  0.287434  0.216752   0.000   0.000   0.000   0.000 
REF1K AC      3   5   2   0.000 -48.300   0.000  54.716  206.00  299.99   47947    579 -0.757330 -0.004515  0.394041   0.000   0.000   0.000   0.000 
REF1K A      -3  -1  -3   0.000 -49.050   0.000  54.716  788.28  416.01  437.56  59.16  0.423334 -0.334429 -0.593792   0.000   0.000   0.000   0.000 
REF1K A      -3  -1  -4   0.000 -49.650   0.000  54.716  885.24  450.15 1444.14    105  0.464178 -0.382342 -0.789260   0.000   0.000   0.000   0.000 
REF1K A       0  -2  -3   0.000 -49.650   0.000  54.716  692.02  507.40  125.39  34.54  0.309972  0.004877 -0.578116   0.000   0.000   0.000   0.000 
REF1K AH     -7   3   0   0.000 -50.250   0.000  54.716  691.06  135.02  410.55  58.34  0.198071 -0.839529 -0.040710   0.000   0.000   0.000   0.000 
REF1K AC      0   4   2   0.000 -49.965   0.000  54.716  339.99  256.66 2668.86    137 -0.457264 -0.199315  0.381659   0.000   0.000   0.000   0.000 
REF1K A       2  -2  -6   0.000 -50.250   0.000  54.716  904.00  734.91   32.07  17.74  0.294864  0.041792 -1.151904   0.000   0.000   0.000   0.000 
REF1K AC     -2   4   2   0.000 -50.263   0.000  54.716  401.78  209.98 2174.52    124 -0.318670 -0.376289  0.370120   0.000   0.000   0.000   0.000 
REF1K A      10   4  -1   0.000 -50.550   0.000  54.716   58.00  650.00   14.73  12.18 -1.024561  0.550058 -0.151452   0.000   0.000   0.000   0.000 
REF1K AH     -3  -1  -2   0.000 -50.850   0.000  54.716  713.45  388.14 3515.52    160  0.381772 -0.289362 -0.400366   0.000   0.000   0.000   0.000 
REF1K AH      8   4   0   0.000 -50.850   0.000  54.716  124.06  526.00  198.77  42.36 -0.928562  0.417558  0.033288   0.000   0.000   0.000   0.000 
REF1K AH      9   1  -2   0.000 -50.850   0.000  54.716  282.00  681.00  112.39  32.50 -0.632102  0.631823 -0.344956   0.000   0.000   0.000   0.000 
REF1K AC     10   2  -2   0.000 -50.971   0.000  54.716  199.96  713.96  552.70  64.87 -0.794596  0.648261 -0.340644   0.000   0.000   0.000   0.000 
REF1K A      -4  -4  -2   0.000 -51.150   0.000  54.716  563.99  713.97   79.31  27.94 -0.061950  0.490879 -0.742866   0.000   0.000   0.000   0.000 
REF1K AC      2   2   1   0.000 -51.448   0.000  54.716  369.21  371.94 2360.01    133 -0.366551  0.076979  0.200377   0.000   0.000   0.000   0.000 
REF1K A      -8   4   0   0.000 -51.750   0.000  54.716  725.95   54.02  329.07  51.96  0.174336 -1.000606 -0.048037   0.000   0.000   0.000   0.000 
REF1K A       7   3   0   0.000 -51.750   0.000  54.716  211.36  508.15  338.03  53.42 -0.764312  0.400801  0.030604   0.000   0.000   0.000   0.000 
REF1K AH     -1  -1  -1   0.000 -52.050   0.000  54.716  593.33  408.56 2012.44    123  0.203564 -0.065087 -0.196038   0.000   0.000   0.000   0.000 
REF1K AH      9   3  -1   0.000 -52.350   0.000  54.716  163.83  613.66  459.66  60.82 -0.861523  0.532909 -0.154999   0.000   0.000   0.000   0.000 
REF1K A       3   7   2   0.000 -52.650   0.000  54.716  118.32  237.86  782.38  78.56 -0.946101 -0.150510  0.390172   0.000   0.000   0.000   0.000 
REF1K A       8   2  -1   0.000 -52.950   0.000  54.716  246.05  588.15 1058.44  91.21 -0.699136  0.516557 -0.155039   0.000   0.000   0.000   0.000 
REF1K A       2   6   2   0.000 -53.550   0.000  54.716  206.27  247.77  163.09  38.74 -0.783539 -0.166454  0.387381   0.000   0.000   0.000   0.000 
REF1K AH     -8   2  -2   0.000 -53.850   0.000  54.716  920.00  144.47  643.99  71.54  0.441062 -0.949746 -0.432127   0.000   0.000   0.000   0.000 
REF1K AH     -7   1  -2   0.000 -53.850   0.000  54.716  864.16  221.98 1383.62    103  0.467536 -0.787818 -0.424578   0.000   0.000   0.000   0.000 
REF1K AC     -2  -2  -3   0.000 -54.297   0.000  54.716  759.96  462.00 4190.00    173  0.447886 -0.173920 -0.588586   0.000   0.000   0.000   0.000 
REF1K A      -5   1   0   0.000 -55.050   0.000  54.716  636.00  252.00   23792    409  0.249141 -0.517597 -0.027170   0.000   0.000   0.000   0.000 
REF1K A      -6   0  -2   0.000 -55.050   0.000  54.716  821.96  283.99  285.88  48.99  0.492234 -0.627648 -0.419808   0.000   0.000   0.000   0.000 
REF1K A      -2  -2  -5   0.000 -55.050   0.000  54.716  965.82  553.98 1894.13    119  0.530162 -0.266497 -0.977613   0.000   0.000   0.000   0.000 
REF1K AC      0  -2  -2   0.000 -55.461   0.000  54.716  629.91  476.00  691.52  72.24  0.269850  0.050693 -0.384280   0.000   0.000   0.000   0.000 
REF1K A      -5  -1  -3   0.000 -55.950   0.000  54.716  876.18  361.84  184.62  40.62  0.557768 -0.513256 -0.605915   0.000   0.000   0.000   0.000 
REF1K AH      4   4   1   0.000 -55.950   0.000  54.716  250.08  377.94  281.98  48.71 -0.693437  0.109796  0.207586   0.000   0.000   0.000   0.000 
REF1K A       0   0   0   0.000 -55.950   0.000  54.716  114.01  534.03   86.24  28.79 -0.965339  0.377298 -0.047826   0.000   0.000   0.000   0.000 
REF1K AH     -8   2  -1   0.000 -56.550   0.000  54.716  814.71  135.88 1045.01  89.94  0.401439 -0.901741 -0.238497   0.000   0.000   0.000   0.000 
REF1K A      -2   0   0   0.000 -57.150   0.000  54.716  559.58  345.77 2767.23    143  0.137947 -0.178286 -0.010013   0.000   0.000   0.000   0.000 
REF1K A       1  -3  -5   0.000 -57.450   0.000  54.716  829.99  657.82 1346.06    102  0.415898  0.073793 -0.961022   0.000   0.000   0.000   0.000 
REF1K A      -9   3  -1   0.000 -57.750   0.000  54.716  865.41   43.99  261.76  47.73  0.379622 -1.061861 -0.244930   0.000   0.000   0.000   0.000 
REF1K A       1   7   2   0.000 -57.750   0.000  54.716  200.00  190.00   16.61  12.70 -0.808140 -0.328665  0.379466   0.000   0.000   0.000   0.000 
REF1K AH     -3  -1  -1   0.000 -57.750   0.000  54.716  652.03  364.01   24153    412  0.339519 -0.241552 -0.205419   0.000   0.000   0.000   0.000 
REF1K A       1  -3  -4   0.000 -57.750   0.000  54.716  740.00  598.00   13.43  11.80  0.374982  0.120178 -0.768268   0.000   0.000   0.000   0.000 
REF1K ACH    -3   5   2   0.000 -57.600   0.000  54.716  402.22  154.91 4734.03    182 -0.345382 -0.537601  0.363276   0.000   0.000   0.000   0.000 
REF1K A      -5  -1  -2   0.000 -58.050   0.000  54.716  788.06  336.64 1837.36    118  0.518547 -0.465972 -0.411018   0.000   0.000   0.000   0.000 
REF1K ACH     2  -2  -2   0.000 -57.955   0.000  54.716  570.18  520.67  810.26  79.21  0.131400  0.228654 -0.372114   0.000   0.000   0.000   0.000 
REF1K A       1   9   2   0.000 -58.350   0.000  54.716   86.00   95.57  138.54  35.83 -0.995159 -0.474444  0.375770   0.000   0.000   0.000   0.000 
REF1K A       0   6   2   0.000 -58.350   0.000  54.716  276.01  200.05   24581    415 -0.645396 -0.346275  0.376671   0.000   0.000   0.000   0.000 
REF1K A       5   7   1   0.000 -58.350   0.000  54.716   74.06  327.99 2899.12    145 -1.043470 -0.019987  0.208176   0.000   0.000   0.000   0.000 
REF1K A      -2  -2  -2   0.000 -58.350   0.000  54.716  691.95  431.99 1020.02  89.74  0.407121 -0.126758 -0.394818   0.000   0.000   0.000   0.000 
REF1K A       7   5   0   0.000 -58.350   0.000  54.716  128.03  469.47 2403.20    133 -0.953072  0.256354  0.027105   0.000   0.000   0.000   0.000 
REF1K ACH     0   2   1   0.000 -58.500   0.000  54.716  426.01  328.00   47756    578 -0.229701 -0.100735  0.191568   0.000   0.000   0.000   0.000 
REF1K A       3   1   0   0.000 -59.550   0.000  54.716  401.88  436.08   26201    429 -0.299329  0.190587  0.015376   0.000   0.000   0.000   0.000 
REF1K A      -1  -3  -4   0.000 -59.850   0.000  54.716  816.01  550.12   85.95  28.75  0.515347 -0.057657 -0.773960   0.000   0.000   0.000   0.000 
REF1K A      -1  -3  -5   0.000 -59.850   0.000  54.716  923.59  610.20  492.46  63.03  0.553984 -0.104591 -0.971069   0.000   0.000   0.000   0.000 
REF1K AH     10   4  -2   0.000 -59.850   0.000  54.716   92.41  680.37  186.06  40.75 -0.985790  0.500240 -0.344748   0.000   0.000   0.000   0.000 
REF1K A       4   6   1   0.000 -61.050   0.000  54.716  172.00  330.00   14.88  12.22 -0.879842 -0.036693  0.205121   0.000   0.000   0.000   0.000 
REF1K AC     -4   2   1   0.000 -61.487   0.000  54.716  537.92  233.91 2091.03    124  0.046799 -0.457013  0.170293   0.000   0.000   0.000   0.000 
REF1K AH      8   4  -1   0.000 -61.650   0.000  54.716  164.02  552.76  158.76  37.13 -0.887443  0.372469 -0.159768   0.000   0.000   0.000   0.000 
REF1K A      -4   6   2   0.000 -61.950   0.000  54.716  399.82   89.61  494.33  63.14 -0.368699 -0.698298  0.355466   0.000   0.000   0.000   0.000 
REF1K ACH    -2   6   2   0.000 -61.821   0.000  54.716  337.87  149.84 3208.55    153 -0.505880 -0.521560  0.365902   0.000   0.000   0.000   0.000 
REF1K A       5   3   0   0.000 -62.250   0.000  54.716  285.98  447.58   83.50  27.64 -0.626293  0.221845  0.023717   0.000   0.000   0.000   0.000 
REF1K AH     -1  -3  -3   0.000 -62.250   0.000  54.716  736.40  508.03  276.20  48.77  0.472917 -0.010488 -0.579854   0.000   0.000   0.000   0.000 
REF1K AC      1  -3  -3   0.000 -62.156   0.000  54.716  669.19  553.88 3707.22    164  0.335627  0.167223 -0.571228   0.000   0.000   0.000   0.000 
REF1K A      -4  -2  -2   0.000 -62.850   0.000  54.716  762.39  384.62 1365.70    102  0.544169 -0.303597 -0.403524   0.000   0.000   0.000   0.000 
REF1K AH     -4   0   0   0.000 -63.150   0.000  54.716  617.58  298.24 1779.00    116  0.275473 -0.357266 -0.020063   0.000   0.000   0.000   0.000 
REF1K A      -3  -3  -4   0.000 -63.150   0.000  54.716  908.98  504.00   27.45  16.81  0.651019 -0.235458 -0.786130   0.000   0.000   0.000   0.000 
REF1K A       9   1  -3   0.000 -63.150   0.000  54.716  301.96  718.05  213.94  43.59 -0.592338  0.584668 -0.537543   0.000   0.000   0.000   0.000 
REF1K AH     -8   0  -2   0.000 -63.450   0.000  54.716  928.99  204.00   40.01  19.23  0.630274 -0.803366 -0.429838   0.000   0.000   0.000   0.000 
REF1K A       3   5   1   0.000 -63.450   0.000  54.716  250.00  330.93   34.24  18.16 -0.717518 -0.054307  0.199403   0.000   0.000   0.000   0.000 
REF1K A      -5  -1  -1   0.000 -63.750   0.000  54.716  719.97  314.02 2515.88    136  0.478533 -0.418968 -0.217523   0.000   0.000   0.000   0.000 
REF1K A       1   3   1   0.000 -64.050   0.000  54.716  374.00  330.00   97.36  30.10 -0.391060 -0.084298  0.194547   0.000   0.000   0.000   0.000 
REF1K AH     -3   7   2   0.000 -64.650   0.000  54.716  328.87   80.00   34.67  18.24 -0.531236 -0.683968  0.358374   0.000   0.000   0.000   0.000 
REF1K AH      2   4   1   0.000 -64.650   0.000  54.716  315.98  330.31  304.66  50.76 -0.554151 -0.070621  0.198061   0.000   0.000   0.000   0.000 
REF1K A       7   3  -1   0.000 -64.650   0.000  54.716  245.96  533.74 2313.35    131 -0.724321  0.354195 -0.164791   0.000   0.000   0.000   0.000 
REF1K A      -3  -3  -3   0.000 -64.950   0.000  54.716  814.15  462.45  705.53  75.08  0.611294 -0.187761 -0.590389   0.000   0.000   0.000   0.000 
REF1K A      -7   1   0   0.000 -65.250   0.000  54.716  702.02  187.96 2982.19    147  0.386554 -0.693683 -0.038148   0.000   0.000   0.000   0.000 
REF1K AH     -7  -1  -2   0.000 -65.250   0.000  54.716  883.97  271.99 3093.42    150  0.658884 -0.640423 -0.421109   0.000   0.000   0.000   0.000 
REF1K A      -6  -2  -3   0.000 -65.250   0.000  54.716  948.00  356.00   18.20  13.13  0.722019 -0.526721 -0.611458   0.000   0.000   0.000   0.000 
REF1K A       3   9   1   0.000 -65.550   0.000  54.716   32.00  198.00   15.46  12.38 -1.093395 -0.346769  0.191234   0.000   0.000   0.000   0.000 
REF1K AH      3   7   1   0.000 -65.850   0.000  54.716  160.27  276.02  306.54  50.43 -0.906155 -0.198893  0.198186   0.000   0.000   0.000   0.000 
REF1K A      -9   1  -1   0.000 -66.750   0.000  54.716  872.99  112.82   72.08  26.16  0.566336 -0.916318 -0.241879   0.000   0.000   0.000   0.000 
REF1K A       6   2  -1   0.000 -66.750   0.000  54.716  314.08  519.96  816.76  79.49 -0.561989  0.338387 -0.166160   0.000   0.000   0.000   0.000 
REF1K A       1   6   2   0.000 -67.050   0.000  54.716  625.81   34.15  346.55  52.68  0.134879 -0.952424  0.145196   0.000   0.000   0.000   0.000 
REF1K A       2  -4  -5   0.000 -67.350   0.000  54.716  794.16  720.16  957.61  86.76  0.440944  0.236272 -0.952435   0.000   0.000   0.000   0.000 
REF1K ACH    -7   3   1   0.000 -67.352   0.000  54.716  608.21  112.61 2533.21    133  0.158083 -0.792833  0.152786   0.000   0.000   0.000   0.000 
REF1K AH      5   1  -1   0.000 -67.650   0.000  54.716  374.01  510.00   23920    410 -0.399692  0.322958 -0.168343   0.000   0.000   0.000   0.000 
REF1K AH      7   1  -2   0.000 -67.950   0.000  54.716  339.97  598.11   25520    423 -0.495423  0.453443 -0.351934   0.000   0.000   0.000   0.000 
REF1K AC      0  -4  -4   0.000 -68.167   0.000  54.716  790.17  603.65  222.18  42.66  0.538424  0.106134 -0.767333   0.000   0.000   0.000   0.000 
REF1K AH      5   5   0   0.000 -68.550   0.000  54.716  210.30  408.41  648.18  71.74 -0.816079  0.075779  0.016861   0.000   0.000   0.000   0.000 
REF1K A       6   0  -2   0.000 -68.550   0.000  54.716  400.32  585.82 2916.03    146 -0.333994  0.438674 -0.356362   0.000   0.000   0.000   0.000 
REF1K A      -5  -3  -3   0.000 -68.850   0.000  54.716  911.97  411.99   24143    412  0.748930 -0.364616 -0.603184   0.000   0.000   0.000   0.000 
REF1K AH     -2  -4  -4   0.000 -68.850   0.000  54.716  880.01  558.35  875.41  82.57  0.675005 -0.073023 -0.780317   0.000   0.000   0.000   0.000 
REF1K AH      2   8   1   0.000 -69.450   0.000  54.716  141.39  216.07 1546.28    108 -0.929404 -0.360614  0.190833   0.000   0.000   0.000   0.000 
REF1K AH     -6   0   0   0.000 -69.450   0.000  54.716  681.81  243.71 2356.97    132  0.414301 -0.531676 -0.031100   0.000   0.000   0.000   0.000 
REF1K AC      2   6   1   0.000 -69.237   0.000  54.716  241.98  281.98  911.82  82.16 -0.741653 -0.214661  0.193816   0.000   0.000   0.000   0.000 
REF1K AC     -2  -2  -1   0.000 -69.369   0.000  54.716  639.51  406.10 2954.31    147  0.367197 -0.079193 -0.199636   0.000   0.000   0.000   0.000 
REF1K ACH    -1  -3  -2   0.000 -69.423   0.000  54.716  676.03  475.89  359.41  53.95  0.431908  0.038114 -0.386452   0.000   0.000   0.000   0.000 
REF1K AC      3  -3  -3   0.000 -69.288   0.000  54.716  600.56  602.39  414.88  57.01  0.196177  0.344618 -0.558794   0.000   0.000   0.000   0.000 
REF1K AH     -3  -3  -2   0.000 -69.750   0.000  54.716  744.04  430.07  225.93  44.53  0.569554 -0.141519 -0.395612   0.000   0.000   0.000   0.000 
REF1K A       5   7   0   0.000 -70.050   0.000  54.716  109.48  361.68  411.56  58.40 -1.002684 -0.067828  0.014122   0.000   0.000   0.000   0.000 
REF1K A      -4  -2  -1   0.000 -70.350   0.000  54.716  702.99  360.00   29.90  17.31  0.503274 -0.256347 -0.211074   0.000   0.000   0.000   0.000 
REF1K AC     -2   2   1   0.000 -70.442   0.000  54.716  478.50  283.85   56942    629 -0.091363 -0.277540  0.180306   0.000   0.000   0.000   0.000 
REF1K A      -4  -4  -4   0.000 -71.550   0.000  54.716  993.80  511.88  962.38  86.69  0.813364 -0.249358 -0.791008   0.000   0.000   0.000   0.000 
REF1K AH     -6   2   1   0.000 -72.150   0.000  54.716  592.00  175.99 1995.83    122  0.184839 -0.631481  0.159028   0.000   0.000   0.000   0.000 
REF1K AH      4   4   0   0.000 -72.150   0.000  54.716  282.27  403.79 2339.78    131 -0.653328  0.060998  0.012575   0.000   0.000   0.000   0.000 
REF1K AH     -2  -4  -3   0.000 -72.150   0.000  54.716  794.61  512.12  290.65  49.33  0.636305 -0.024064 -0.584208   0.000   0.000   0.000   0.000 
REF1K AH      1   5   1   0.000 -72.450   0.000  54.716  309.97  284.50  155.58  37.45 -0.578720 -0.232706  0.189844   0.000   0.000   0.000   0.000 
REF1K A       0  10   1   0.000 -72.750   0.000  54.716   70.00   55.05  436.41  59.86 -0.978840 -0.683544  0.175387   0.000   0.000   0.000   0.000 
REF1K A       0   0   0   0.000 -72.750   0.000  54.716  279.98  636.00  205.27  42.89 -0.630906  0.448711 -0.454071   0.000   0.000   0.000   0.000 
REF1K A       0  -4  -3   0.000 -73.050   0.000  54.716  719.87  557.03  179.42  40.18  0.498998  0.151668 -0.574701   0.000   0.000   0.000   0.000 
REF1K A       1   7   1   0.000 -73.650   0.000  54.716  225.99  227.69  385.56  56.02 -0.766790 -0.376291  0.186293   0.000   0.000   0.000   0.000 
REF1K A      -8  -2  -2   0.000 -73.650   0.000  54.716  967.94  255.04  355.80  54.99  0.819066 -0.656955 -0.427326   0.000   0.000   0.000   0.000 
REF1K AH      9   3  -3   0.000 -73.650   0.000  54.716  198.85  681.57 1389.11    103 -0.783033  0.439440 -0.540562   0.000   0.000   0.000   0.000 
REF1K A      -6  -2  -1   0.000 -73.950   0.000  54.716  778.37  306.15  816.48  79.77  0.641631 -0.432172 -0.220999   0.000   0.000   0.000   0.000 
REF1K AH      4   8   0   0.000 -74.250   0.000  54.716   86.00  304.00   16.90  12.78 -1.026979 -0.232284  0.004966   0.000   0.000   0.000   0.000 
REF1K A       4   6   0   0.000 -74.850   0.000  54.716  198.99  359.98  324.16  52.95 -0.840022 -0.085641  0.009451   0.000   0.000   0.000   0.000 
REF1K AC      0   4   1   0.000 -75.127   0.000  54.716  369.99  285.99   25895    426 -0.415706 -0.247554  0.186268   0.000   0.000   0.000   0.000 
REF1K A       8   6  -2   0.000 -75.150   0.000  54.716   66.00  550.00   19.21  13.39 -1.035425  0.177073 -0.357670   0.000   0.000   0.000   0.000 
REF1K AH      3   3   0   0.000 -75.450   0.000  54.716  344.95  399.14  353.78  54.86 -0.489105  0.045716  0.011808   0.000   0.000   0.000   0.000 
REF1K AC      0  -2  -1   0.000 -75.150   0.000  54.716  582.00  449.96   24490    413  0.228185  0.099360 -0.189640   0.000   0.000   0.000   0.000 
REF1K A      -8   0   0   0.000 -75.750   0.000  54.716  757.84  172.00 1112.18  93.24  0.551517 -0.709297 -0.042315   0.000   0.000   0.000   0.000 
REF1K A      -5  -1   0   0.000 -76.050   0.000  54.716  667.91  291.97 3527.95    160  0.439505 -0.370774 -0.023719   0.000   0.000   0.000   0.000 
REF1K A      -3  -1   0   0.000 -76.050   0.000  54.716  607.00  341.90   50829    596  0.300357 -0.192678 -0.013716   0.000   0.000   0.000   0.000 
REF1K A      -9  -1  -1   0.000 -76.350   0.000  54.716  908.16  166.19  241.53  45.23  0.754246 -0.771249 -0.239599   0.000   0.000   0.000   0.000 
REF1K AC      0   8   1   0.000 -76.414   0.000  54.716  202.01  163.99  361.43  52.36 -0.791983 -0.537999  0.179398   0.000   0.000   0.000   0.000 
REF1K AC     -1   3   1   0.000 -76.612   0.000  54.716  425.08  285.88  383.10  56.69 -0.253120 -0.262049  0.182961   0.000   0.000   0.000   0.000 
REF1K AH      3   9   0   0.000 -76.950   0.000  54.716   50.51  239.91   70.21  25.91 -1.052776 -0.391770 -0.002061   0.000   0.000   0.000   0.000 
REF1K A      -3  -5  -4   0.000 -76.950   0.000  54.716  965.90  571.86 2874.71    145  0.838645 -0.086792 -0.784420   0.000   0.000   0.000   0.000 
REF1K A       0   0   0   0.000 -77.550   0.000  54.716  798.00  418.00   18.92  13.32  0.710070 -0.175798 -0.377383   0.000   0.000   0.000   0.000 
REF1K AC     -1   9   1   0.000 -77.710   0.000  54.716  170.00   85.92  506.76  62.73 -0.815874 -0.699116  0.171569   0.000   0.000   0.000   0.000 
REF1K ACH     0   6   1   0.000 -78.127   0.000  54.716  296.04  234.02 1364.26    102 -0.604232 -0.394334  0.182064   0.000   0.000   0.000   0.000 
REF1K AH     -4  -4  -2   0.000 -78.450   0.000  54.716  809.85  430.22 1010.63  88.08  0.732498 -0.155739 -0.402521   0.000   0.000   0.000   0.000 
REF1K AH     -8  -2  -1   0.000 -78.750   0.000  54.716  874.43  235.97 1481.85    106  0.780866 -0.607660 -0.229948   0.000   0.000   0.000   0.000 
REF1K A       2   2   0   0.000 -79.050   0.000  54.716  401.09  395.64  252.08  47.02 -0.326087  0.030006  0.007274   0.000   0.000   0.000   0.000 
REF1K A       8   2  -3   0.000 -79.050   0.000  54.716  275.25  652.68  406.50  58.50 -0.620090  0.423287 -0.542826   0.000   0.000   0.000   0.000 
REF1K AH     -7  -1   0   0.000 -79.350   0.000  54.716  738.12  231.80 1249.85  98.23  0.576422 -0.546009 -0.033268   0.000   0.000   0.000   0.000 
REF1K A       0   0   0   0.000 -79.350   0.000  54.716  776.00  232.00   20.08  13.62  0.644421 -0.564550 -0.085708   0.000   0.000   0.000   0.000 
REF1K AH      5   3  -1   0.000 -79.350   0.000  54.716  306.49  473.43 3892.99    168 -0.587960  0.175659 -0.173579   0.000   0.000   0.000   0.000 
REF1K A      -5  -3  -1   0.000 -79.650   0.000  54.716  764.00  354.06   24776    417  0.667187 -0.271925 -0.212992   0.000   0.000   0.000   0.000 
REF1K A      -3  -3  -1   0.000 -79.650   0.000  54.716  694.00  404.00   15.60  12.42  0.530217 -0.092477 -0.203420   0.000   0.000   0.000   0.000 
REF1K A      -8   2   1   0.000 -79.950   0.000  54.716  652.04   99.93 2023.28    123  0.322680 -0.806964  0.148530   0.000   0.000   0.000   0.000 
REF1K AH      3   5   0   0.000 -79.950   0.000  54.716  272.01  358.01   23929    410 -0.677361 -0.102372  0.006720   0.000   0.000   0.000   0.000 
REF1K AH     -3  -5  -3   0.000 -80.250   0.000  54.716  868.01  518.03  283.14  48.79  0.799550 -0.039334 -0.586579   0.000   0.000   0.000   0.000 
REF1K AC      2  -4  -3   0.000 -79.951   0.000  54.716  648.45  604.47 4129.47    170  0.358637  0.330004 -0.562499   0.000   0.000   0.000   0.000 
REF1K AH     -6  -4  -2   0.000 -80.550   0.000  54.716  906.00  376.00   19.21  13.39  0.870144 -0.332274 -0.411566   0.000   0.000   0.000   0.000 
REF1K A       7   7  -2   0.000 -80.550   0.000  54.716   38.87  491.99  646.74  72.31 -1.061541  0.014921 -0.364191   0.000   0.000   0.000   0.000 
REF1K A       0   0   0   0.000 -80.850   0.000  54.716  902.00  560.00   18.35  13.17  0.825990 -0.004452 -0.673315   0.000   0.000   0.000   0.000 
REF1K A       7   5  -2   0.000 -81.150   0.000  54.716  164.00  527.99   23890    410 -0.872647  0.160699 -0.362255   0.000   0.000   0.000   0.000 
REF1K AH      5   7  -1   0.000 -81.450   0.000  54.716  119.98  392.07 2443.36    134 -0.962992 -0.116719 -0.179344   0.000   0.000   0.000   0.000 
REF1K AC     -1  -5  -3   0.000 -81.170   0.000  54.716  782.11  564.14  255.11  42.65  0.660547  0.136740 -0.579983   0.000   0.000   0.000   0.000 
REF1K A       8   0  -4   0.000 -81.450   0.000  54.716  361.00  742.08  121.92  33.51 -0.392047  0.522885 -0.733425   0.000   0.000   0.000   0.000 
REF1K AC     -1   7   1   0.000 -81.518   0.000  54.716  276.00  175.98 2385.43    131 -0.628137 -0.554032  0.176168   0.000   0.000   0.000   0.000 
REF1K A      -7  -3  -1   0.000 -82.050   0.000  54.716  852.01  294.12   96.35  29.99  0.804406 -0.449677 -0.225047   0.000   0.000   0.000   0.000 
REF1K AH     -5   1   1   0.000 -82.350   0.000  54.716  580.26  228.43 3520.15    160  0.209369 -0.471258  0.166724   0.000   0.000   0.000   0.000 
REF1K A       5   5  -1   0.000 -82.350   0.000  54.716  224.88  435.95  196.61  41.64 -0.775155  0.029040 -0.178347   0.000   0.000   0.000   0.000 
REF1K AC    -10   0   0   0.000 -82.645   0.000  54.716  855.48   69.75  903.44  84.29  0.691006 -0.883077 -0.051505   0.000   0.000   0.000   0.000 
REF1K ACH     1   1   0   0.000 -82.478   0.000  54.716  453.88  392.03 1872.03    117 -0.162064  0.013929  0.004437   0.000   0.000   0.000   0.000 
REF1K AC      4   0  -8   0.000 -82.358   0.000  54.716  624.06  710.03 1774.81    112  0.260332  0.461388 -0.747023   0.000   0.000   0.000   0.000 
REF1K AC     -2   8   1   0.000 -83.141   0.000  54.716  248.61  104.82  965.41  85.74 -0.652755 -0.716003  0.168060   0.000   0.000   0.000   0.000 
REF1K A       8   4  -3   0.000 -83.550   0.000  54.716  175.44  619.35   51.28  22.23 -0.808873  0.277008 -0.546633   0.000   0.000   0.000   0.000 
REF1K AH      9   3  -4   0.000 -83.550   0.000  54.716  181.94  732.16  212.64  43.48 -0.743315  0.392157 -0.733680   0.000   0.000   0.000   0.000 
REF1K AC      0  -4  -2   0.000 -83.577   0.000  54.716  667.92  521.54 3583.85    159  0.456883  0.199422 -0.380946   0.000   0.000   0.000   0.000 
REF1K A       8   6  -3   0.000 -83.850   0.000  54.716   51.80  589.88  181.44  40.35 -0.996973  0.129932 -0.550026   0.000   0.000   0.000   0.000 
REF1K A       6   2  -2   0.000 -84.150   0.000  54.716  324.01  547.28  938.40  85.45 -0.522567  0.291726 -0.359596   0.000   0.000   0.000   0.000 
REF1K AC     -1  -3  -1   0.000 -84.711   0.000  54.716  634.01  448.01  104.44  30.91  0.390548  0.083944 -0.191710   0.000   0.000   0.000   0.000 
REF1K AC      0  10   0   0.000 -85.071   0.000  54.716   58.97   97.15  960.50  82.82 -0.938510 -0.730804 -0.017823   0.000   0.000   0.000   0.000 
REF1K A       4   2  -1   0.000 -85.350   0.000  54.716  366.13  465.97 1203.77  96.11 -0.424264  0.160138 -0.177210   0.000   0.000   0.000   0.000 
REF1K AH      9   5  -4   0.000 -85.350   0.000  54.716   51.02  707.06   75.55  26.62 -0.930963  0.244037 -0.740074   0.000   0.000   0.000   0.000 
REF1K A      -9  -3  -1   0.000 -85.950   0.000  54.716  971.96  212.15  521.93  64.64  0.942354 -0.625085 -0.236783   0.000   0.000   0.000   0.000 
REF1K ACH    -3  -5  -2   0.000 -86.240   0.000  54.716  801.72  479.42 3104.54    151  0.759148  0.007764 -0.393858   0.000   0.000   0.000   0.000 
REF1K AC      0  -6  -4   0.000 -86.209   0.000  54.716  841.92  680.16 1524.90    107  0.726005  0.253553 -0.764171   0.000   0.000   0.000   0.000 
REF1K AH     -6  -4  -1   0.000 -86.850   0.000  54.716  838.01  347.98  714.63  74.59  0.829630 -0.286192 -0.219246   0.000   0.000   0.000   0.000 
REF1K A      -4  -4  -1   0.000 -86.850   0.000  54.716  757.04  401.01   69.20  25.78  0.691859 -0.109357 -0.207943   0.000   0.000   0.000   0.000 
REF1K A       1  -5  -3   0.000 -86.850   0.000  54.716  706.01  610.07  214.52  43.63  0.521011  0.314231 -0.566423   0.000   0.000   0.000   0.000 
REF1K AC      6   6  -2   0.000 -87.403   0.000  54.716  139.94  475.96 2050.87    123 -0.897239 -0.002130 -0.369342   0.000   0.000   0.000   0.000 
REF1K ACH    -2   6   1   0.000 -87.575   0.000  54.716  338.01  182.28  165.84  36.55 -0.465317 -0.571827  0.172615   0.000   0.000   0.000   0.000 
REF1K A       6   4  -2   0.000 -87.750   0.000  54.716  240.98  511.97  102.28  31.40 -0.710953  0.145639 -0.362985   0.000   0.000   0.000   0.000 
REF1K A      -9   1   1   0.000 -88.050   0.000  54.716  709.98   79.99  113.11  31.87  0.487296 -0.822253  0.144176   0.000   0.000   0.000   0.000 
REF1K A       4   6  -1   0.000 -88.350   0.000  54.716  204.00  388.00   18.06  13.09 -0.799283 -0.133925 -0.185751   0.000   0.000   0.000   0.000 
REF1K AC      3  -5  -4   0.000 -88.398   0.000  54.716  681.95  717.95 3878.11    166  0.423972  0.446129 -0.751730   0.000   0.000   0.000   0.000 
REF1K A      -4   8   1   0.000 -88.950   0.000  54.716  284.00   32.00   17.48  12.94 -0.514960 -0.892519  0.157925   0.000   0.000   0.000   0.000 
REF1K A      -8  -4  -1   0.000 -89.250   0.000  54.716  946.01  279.96  105.60  31.04  0.969548 -0.459613 -0.227375   0.000   0.000   0.000   0.000 
REF1K A      -1  -1   0   0.000 -89.250   0.000  54.716  554.82  385.80  991.99  87.86  0.162203 -0.016540 -0.002769   0.000   0.000   0.000   0.000 
REF1K A       4   4  -1   0.000 -89.250   0.000  54.716  292.32  428.34  222.47  43.74 -0.612959  0.011348 -0.180547   0.000   0.000   0.000   0.000 
REF1K A      -3   7   1   0.000 -89.550   0.000  54.716  313.73  116.28  121.92  33.51 -0.488274 -0.732564  0.164926   0.000   0.000   0.000   0.000 
REF1K AC     -2   4   1   0.000 -89.276   0.000  54.716  412.05  238.99   10998    278 -0.277838 -0.424923  0.176072   0.000   0.000   0.000   0.000 
REF1K AH      1   7   0   0.000 -89.550   0.000  54.716  228.38  258.05  862.12  82.29 -0.726309 -0.425835 -0.008163   0.000   0.000   0.000   0.000 
REF1K AC     -4  -4  -3   0.000 -89.446   0.000  54.716  413.57  724.25 4353.81    177 -0.228770  0.507305 -0.737010   0.000   0.000   0.000   0.000 
REF1K         0   5   6   0.000 -89.850   0.000  54.716  951.35   24.14  158.76  37.74  0.854077 -0.898477 -0.054275   0.000   0.000   0.000   0.000 
