# Supplementary material for: Defect-Mediated Diffusion Pathways in Spodumene Accelerate Lithium Transport
Source: ACS Mater Lett. 2025 Sep 8;7(10):3388–93. doi: 10.1021/acsmaterialslett.5c00876 (PMC12505375; doi:10.1021/acsmaterialslett.5c00876)
Supplement: Supplementary file 3 [file tz5c00876_si_003.zip › 1d_sample 1/1d.abs]

 SADABS-2016/2 - Bruker AXS area detector scaling and absorption correction 
 --------------------------------------------------------------------------

 Reference: Krause, L., Herbst-Irmer, R., Sheldrick G.M. & Stalke D.,
 J. Appl. Cryst. 48 (2015) 3-10.

 Equivalent reflections defined by point group 2/m    for scaling

 Equivalent reflections defined by point group 2/m    for error model

 Reading file Spodumene1d_0m.raw

 Mean and maximum errors in direction cosine check function =   0.000   0.003
 The mean error should not exceed 0.005, and is usually caused by matrix
 changes during data processing.

 Approximate wavelength, cell and maximum 2-theta (from cosines etc.):
 0.72897    9.479    8.395    5.224   89.994  110.252   90.007   72.87

 Scan  2-theta  high res  %[I>3sig(I)]
   1     0.00    0.7876      84.46
   2     0.00    0.7880      85.14
   3   -20.00    0.6163      85.96
   4   -20.00    0.6136      85.44
   5   -20.00    0.6146      86.27

 Fast scans:  1  2

 These scans are used only to provide replacements for reflections missing
 in all other scans (e.g.  overloads suppressed by SAINT) and do not otherwise
 contribute to the final reflection file.

 Fast scans truncated to  1.5000 Angstroms

 ==============================================================================

 PART 1 - Refinement of parameters to model systematic errors


 Determination of crystal position in pixel units relative to detector

 Scan#  2theta    x        y        z      fit
    3  -20.00  252.867  189.281  211.196  0.100766E-05
    4  -20.00  252.920  189.601  211.212  0.119174E-05
    5  -20.00  252.774  189.498  211.191  0.108399E-05


 Settings for parameter refinement:

 Maximum resolution =  0.1000 A
 (Intensity/sigma) threshold = 1.500
 Restraint esd for equal adjacent scale factors =  0.0200
 Maximum odd and even orders for spherical harmonics =   3   6

    3803 Reflections employed for parameter determination
 Effective data to parameter ratio =    0.63

 wR2(int) =  0.1144 (selected reflections only, before parameter refinement)

 Cycle  wR2(incid)  wR2(diffr)  Mean wt.
    1     0.0684      0.0630     0.9146
    2     0.0599      0.0588     0.9191
    3     0.0581      0.0577     0.9195
    4     0.0573      0.0572     0.9195
    5     0.0569      0.0569     0.9195
    6     0.0568      0.0568     0.9195
    7     0.0567      0.0568     0.9194
    8     0.0566      0.0567     0.9194
    9     0.0566      0.0567     0.9193
   10     0.0566      0.0567     0.9192
   11     0.0566      0.0567     0.9191
   12     0.0566      0.0567     0.9190
   13     0.0566      0.0567     0.9189
   14     0.0566      0.0567     0.9189
   15     0.0566      0.0567     0.9188
   16     0.0566      0.0567     0.9188
   17     0.0566      0.0567     0.9187
   18     0.0566      0.0567     0.9186
   19     0.0566      0.0566     0.9185
   20     0.0565      0.0566     0.9185
   21     0.0566      0.0566     0.9185
   22     0.0566      0.0567     0.9185
   23     0.0566      0.0567     0.9185
   24     0.0566      0.0567     0.9185
   25     0.0566      0.0567     0.9185

 Detector phosphor efficiency refined to  1.000

 wR2(int) =  0.0567 (selected reflections only, after parameter refinement)

 ==============================================================================

 PART 2 - Reject outliers and establish error model

 Rejected reflections are ignored in the statistics and Postscript plots
 (except the detector diagnostics) and in the output .hkl file
 Before applying rejections there are:

    3905 total and    893 unique reflections assuming Friedel's law
 plus    364 total and    61 unique reflections in fast scans

 Reflections rejected for which |I-<I>|/su >   4.00
 where:  su^2 = sigma(I)^2 + (  0.04000 <I>)^2  (sigma(I) from SAINT)

    3851 total and    893 unique reflections left after |I-<I>|/su test
 plus    363 total and    61 unique reflections in fast scans

 su^2 = [K*sigma(I)]^2 + [g<I>]^2  where sigma(I) is from SAINT


 Error model 5: refine all K and overall g

 Run 2theta R(int) Incid. factors Diffr. factors    K      g   I/s(lim) Total I>2sig(I)
   1f  0.0  0.0111  0.920 - 2.184  0.955 - 1.038  0.966  0.0438  22.8     194     173
   2f  0.0  0.0057  0.608 - 1.293  0.955 - 1.038  1.349  0.0438  22.8     169     148
   3 -20.0  0.0342  0.707 - 1.172  0.953 - 1.069  1.008  0.0438  22.8    1285    1149
   4 -20.0  0.0436  0.624 - 1.195  0.952 - 1.074  1.359  0.0438  22.8    1261    1081
   5 -20.0  0.0362  0.579 - 1.175  0.962 - 1.047  1.101  0.0438  22.8    1305    1158

 I/s(lim) is the limiting value of I/sigma(I) for a reflection of infinite
 intensity, and may be used as a criterion for data quality (Diederichs(2010),
 Acta Cryst, D66, 733-740. The above statistics are based on all non-rejected
 data, ignoring reflections without equivalents when estimating R(int) and K.


 ==============================================================================

 PART 3 - Output Postscript diagnostics and corrected data

 Diagnostic plots written to Postscript file sad.eps


 ** R(int) could not be plotted for   1 scans - insufficient common reflections
 Reflections not merged
       2 Overloads replaced by fast scan measurements
    3853 Corrected reflections written to file Spodumene1d_0m.hkl
 Estimated minimum and maximum transmission:  0.6603  0.7472
 The ratio of these values is more reliable than their absolute values!
 Additional spherical absorption correction applied with mu*r =  0.2000
