# Supplementary material for: Defect-Mediated Diffusion Pathways in Spodumene Accelerate Lithium Transport
Source: ACS Mater Lett. 2025 Sep 8;7(10):3388–93. doi: 10.1021/acsmaterialslett.5c00876 (PMC12505375; doi:10.1021/acsmaterialslett.5c00876)
Supplement: Supplementary file 3 [file tz5c00876_si_003.zip › 1d_sample 1/1d_a.hkl]

  -2   0   0  923.71   42.10
   2   0   0  972.40   44.40
   2   0   0  929.11   42.20
  -4   0   0 1716.93   79.39
  -4   0   0 1751.12   79.09
   4   0   0 1678.03   79.69
   4   0   0 1944.91   82.59
   4   0   0 1678.63   78.89
  -6   0   0 2451.35  122.09
   6   0   0 2598.94  116.79
   6   0   0 2585.54  115.69
  -6   0   0 2529.25  115.49
  -6   0   0 2645.24  116.49
   8   0   0 1284.57   61.19
  -8   0   0 1312.87   61.59
  -8   0   0 1330.47   61.59
   8   0   0 1210.38   65.29
 -10   0   0 2216.88  107.89
 -10   0   0 2387.36  109.29
  10   0   0 2364.36  112.69
 -12   0   0  744.53   37.10
  12   0   0  600.54   40.70
  14   0   0 1722.73   88.49
  -1  -1   0  449.76   20.70
   1  -1   0  442.56   20.20
   1  -1   0  440.76   20.90
  -1  -1   0  449.86   21.10
   1   1   0  464.75   20.60
  -1   1   0  442.06   20.30
   1   1   0  457.35   21.00
  -1   1   0  429.46   20.80
  -1   1   0  435.66   21.50
  -5  -1   0 2163.18   99.59
  -5  -1   0 2130.99   98.79
  -5  -1   0 2305.67  103.39
   5  -1   0 2233.98   99.49
   5  -1   0 2165.98   99.19
  -5   1   0 2147.69   98.89
  -5   1   0 2125.59  103.59
  -5   1   0 2175.58   98.89
   5   1   0 2223.78   98.39
   5   1   0 2237.18  100.19
  -7  -1   0 1771.32   82.19
   7  -1   0 1690.83   87.89
   7  -1   0 1636.24   81.79
  -7  -1   0 1986.40   82.69
   7   1   0 1795.82   85.89
   7   1   0 1732.43   81.19
  -7   1   0 1681.73   81.69
   7   1   0 1805.92   83.29
  -7   1   0 1794.02   81.99
  -7   1   0 1824.22   81.79
  -9  -1   0  145.59   12.10
   9  -1   0  174.08   15.20
  -9  -1   0  155.68   12.10
  -9   1   0  151.18   11.70
   9   1   0  173.68   14.70
  -9   1   0  175.98   12.20
  11  -1   0  770.22   42.30
 -11  -1   0  691.03   38.20
 -11   1   0  727.03   38.70
  11   1   0  720.03   43.60
  13  -1   0   49.00    9.50
  13   1   0   41.60    9.70
   2  -2   0  326.07   15.60
   2  -2   0  321.77   16.80
  -2  -2   0  321.67   17.10
  -2  -2   0  333.37   16.30
  -2  -2   0  331.97   16.40
   2  -2   0  309.37   17.90
  -2   2   0  314.17   15.60
   2   2   0  326.37   16.90
  -2   2   0  345.07   18.20
  -2   2   0  321.27   16.80
   2   2   0  338.77   16.60
   4  -2   0   14.60    2.50
   4  -2   0    6.60    2.20
  -4  -2   0    6.80    2.30
  -4  -2   0    4.50    1.60
  -4   2   0    7.40    1.80
   4   2   0    6.60    2.40
   4   2   0    7.70    1.90
   4   2   0    7.90    1.60
  -4   2   0    6.20    2.60
   4   2   0    7.00    1.80
  -4   2   0    4.80    1.30
  -4   2   0    7.00    1.50
   6  -2   0   39.60    6.40
  -6  -2   0   54.19    5.50
   6  -2   0   66.99    6.20
  -6  -2   0   60.89    7.90
   6   2   0   53.49    6.90
  -6   2   0   61.19    5.40
   6   2   0   50.69    5.10
   6   2   0   56.79    5.70
   6   2   0   59.39    4.80
  -6   2   0   58.89    5.40
  -6   2   0   60.09    5.00
  -8  -2   0   20.50    4.10
   8  -2   0   17.40    5.20
  -8   2   0   16.10    3.60
  -8   2   0   18.10    3.40
   8   2   0   19.60    3.50
   8   2   0   15.90    4.50
  -8   2   0   19.20    3.60
 -10  -2   0  380.66   22.80
  10  -2   0  391.06   26.70
  10   2   0  373.26   24.90
 -10   2   0  395.56   23.40
 -10   2   0  360.26   22.70
 -12  -2   0   26.30    5.60
  12  -2   0   34.50    7.30
  12   2   0   30.40    7.80
  14   2   0   65.09   12.10
  -1  -3   0 1204.88   53.19
  -1  -3   0 1171.78   53.79
   1  -3   0 1166.78   52.29
  -1  -3   0 1148.79   52.79
   1  -3   0 1078.39   54.09
  -1   3   0 1227.38   54.09
   1   3   0 1174.38   52.99
   1   3   0 1088.89   53.59
  -1   3   0 1145.69   52.19
  -1   3   0 1128.89   53.99
   1   3   0 1136.99   52.89
   3  -3   0  855.81   41.80
  -3  -3   0  872.41   41.00
  -3  -3   0  863.81   42.10
  -3  -3   0  812.32   40.70
   3  -3   0  891.31   40.00
   3   3   0  909.61   42.30
  -3   3   0  848.12   39.80
   3   3   0  840.72   40.90
   3   3   0  848.22   40.90
  -3   3   0  920.71   43.70
  -3   3   0  836.52   41.50
   5  -3   0  267.47   16.50
  -5  -3   0  288.57   19.00
   5  -3   0  275.27   19.00
  -5  -3   0  263.87   15.80
   5   3   0  290.17   15.90
   5   3   0  290.17   18.10
  -5   3   0  268.77   19.20
   5   3   0  263.57   16.00
  -5   3   0  259.87   15.20
   5   3   0  272.37   15.00
  -5   3   0  270.27   15.80
  -5   3   0  271.77   14.70
   7  -3   0 1006.80   62.19
  -7  -3   0 1269.17   58.29
  -7   3   0 1254.57   58.09
   7   3   0 1250.07   57.09
  -7   3   0 1214.48   58.49
  -7   3   0 1192.58   58.59
   7   3   0 1248.58   58.39
   7   3   0 1262.27   62.09
  -9  -3   0   35.90    5.10
   9   3   0   33.70    6.80
  -9   3   0   36.90    5.50
  -9   3   0   33.30    5.30
   9   3   0   35.40    5.50
 -11  -3   0  137.59   11.90
  11   3   0  129.49   13.50
 -13  -3   0  109.99   11.80
  13  -3   0  143.39   15.20
  13   3   0  108.49   13.00
   0  -4   0  135.59    8.30
   0  -4   0  126.49    9.30
   0  -4   0  148.89    9.60
   0  -4   0  134.79    8.80
   0   4   0  130.19    9.30
   0   4   0  136.59    8.40
   2  -4   0   46.60    3.90
  -2  -4   0   47.70    4.80
  -2  -4   0   44.30    4.60
  -2  -4   0   48.80    4.30
   2  -4   0   41.10    4.90
   2  -4   0   49.40    5.10
   2   4   0   41.00    4.40
  -2   4   0   49.00    5.20
  -2   4   0   49.50    3.90
  -2   4   0   48.60    5.70
   2   4   0   48.50    4.80
   2   4   0   43.00    4.50
   4  -4   0 4181.58  189.38
  -4  -4   0 4227.58  192.78
   4  -4   0 4317.27  191.68
   4  -4   0 3882.01  195.58
   4   4   0 4331.47  190.78
  -4   4   0 4216.78  189.38
  -4   4   0 4411.06  191.68
   4   4   0 4449.55  192.88
   4   4   0 4304.27  191.08
   6  -4   0   70.99    8.60
  -6  -4   0   59.39    6.30
  -6   4   0   58.19    5.40
   6   4   0   68.09    6.40
  -6   4   0   60.09    5.80
   6   4   0   64.49    6.20
  -6   4   0   74.19    6.90
   6   4   0   73.79    8.30
   8  -4   0  556.64   33.10
  -8  -4   0  519.45   29.00
   8   4   0  530.75   28.90
  -8   4   0  522.15   28.60
  -8   4   0  517.95   29.10
   8   4   0  515.35   32.10
  10  -4   0 3281.47  155.88
  10   4   0 3296.17  155.58
 -10   4   0 3202.98  150.98
 -12  -4   0   45.80    7.20
  12  -4   0   57.89    9.40
  -1  -5   0 1703.23   78.29
   1  -5   0 1721.93   77.59
  -1  -5   0 1730.93   77.69
  -1  -5   0 1507.05   79.19
   1  -5   0 1714.53   80.19
  -1   5   0 1699.03   79.89
   1   5   0 1831.32   77.99
  -1   5   0 1786.92   77.69
   1   5   0 1576.24   79.19
   3  -5   0 2371.36  108.39
  -3  -5   0 2432.56  109.69
  -3  -5   0 2383.46  110.59
  -3  -5   0 2404.36  110.29
   3  -5   0 2518.65  111.49
   3  -5   0 2464.25  113.09
   3   5   0 2552.84  110.69
  -3   5   0 2071.39  109.99
  -3   5   0 2341.97  108.19
   3   5   0 2335.37  110.59
  -3   5   0 2550.64  113.29
   5  -5   0 1434.56   70.19
  -5  -5   0 1381.16   69.19
  -5  -5   0 1336.47   66.39
   5  -5   0 1406.36   64.69
   5   5   0 1463.55   66.49
   5   5   0 1388.06   68.09
  -5   5   0 1413.16   66.69
  -5   5   0 1330.97   64.39
   5   5   0 1366.56   66.39
   7  -5   0 4636.44  209.68
  -7   5   0 4408.16  203.28
   7   5   0 4683.33  203.58
   7   5   0 4397.36  206.28
  -7   5   0 4406.46  202.18
  -9  -5   0   13.80    3.40
   9  -5   0   18.90    6.20
   9   5   0   10.30    4.00
  -9   5   0    9.30    3.00
 -11  -5   0  282.97   19.10
  11  -5   0  249.18   22.70
  11   5   0  313.87   23.20
 -11   5   0  307.77   20.10
  13  -5   0  266.87   22.60
   0  -6   0 3861.91  177.18
   2  -6   0   87.39    6.70
  -2  -6   0   77.99    7.20
   2  -6   0   82.39    8.60
   2  -6   0   77.49    7.60
  -2  -6   0   82.79    6.80
   2   6   0   85.59    7.80
   2   6   0   82.59    7.60
  -2   6   0   75.39    7.80
  -2   6   0   75.19    6.30
  -4  -6   0  778.22   40.70
  -4  -6   0  766.42   41.40
   4  -6   0  841.52   43.20
  -4  -6   0  761.02   39.40
   4  -6   0  786.42   38.20
  -4   6   0  763.82   38.20
  -4   6   0  765.82   43.60
   4   6   0  756.02   39.80
   4   6   0  788.92   41.50
  -4   6   0  808.32   40.70
  -6  -6   0  115.69    9.70
   6  -6   0  119.09   13.10
  -6   6   0  127.19   10.30
  -6   6   0  145.29   10.90
   6   6   0  156.88   11.60
   6   6   0  146.09   12.90
   8  -6   0   55.59    9.10
  -8  -6   0   68.29    7.30
  -8   6   0   48.40    7.10
  -8   6   0   73.39    8.00
   8   6   0   85.99   12.10
   8   6   0   87.59   10.20
 -10  -6   0 3251.07  148.99
  10  -6   0 3263.97  159.18
 -10   6   0 3100.69  149.79
  10   6   0 3318.77  156.18
  12  -6   0  428.86   30.50
 -12  -6   0  428.46   25.20
  12   6   0  382.66   28.60
   1  -7   0 1189.28   57.39
  -1  -7   0 1202.48   55.49
  -1  -7   0 1121.79   56.99
   1  -7   0 1136.59   53.89
  -1  -7   0 1086.39   54.09
  -1   7   0  970.80   55.39
   1   7   0 1153.28   55.99
  -3  -7   0    2.60    2.90
   3  -7   0    9.10    2.60
  -3  -7   0    1.80    1.20
   3  -7   0    1.50    1.90
   3  -7   0    2.10    2.60
  -3   7   0    0.60    1.60
   3   7   0    3.40    2.10
   3   7   0    1.30    1.80
  -3   7   0    4.10    2.20
   5  -7   0 1332.37   60.69
   5  -7   0 1147.99   65.99
  -5  -7   0 1217.88   61.09
   5   7   0 1341.67   64.49
  -5   7   0 1307.57   62.29
   5   7   0 1239.48   62.29
   7  -7   0 2239.18  115.19
  -7  -7   0 2343.07  108.29
   7   7   0 2345.57  112.79
  -7   7   0 2333.57  108.99
   7   7   0 2357.76  110.09
  -7   7   0 2271.27  108.39
  -9  -7   0   13.90    3.50
   9  -7   0   26.30    8.10
   9   7   0   20.50    6.40
  -9   7   0   20.40    4.80
 -11  -7   0   16.60    4.30
  11  -7   0   20.50    6.70
 -11   7   0   18.10    5.70
   0  -8   0  207.28   14.00
   0  -8   0  197.18   15.80
   0   8   0  210.88   15.50
  -2  -8   0   15.50    3.30
   2  -8   0   14.30    4.50
   2  -8   0   12.90    3.30
  -2  -8   0   23.20    5.50
   2   8   0   14.90    3.90
  -2   8   0   17.30    4.30
  -4  -8   0  129.49   10.50
   4  -8   0  132.19   10.00
   4  -8   0  126.79   13.70
  -4   8   0  141.89   11.80
   4   8   0  130.39   12.90
   4   8   0  139.29   12.00
   6  -8   0  173.18   16.60
   6  -8   0  158.78   12.20
  -6  -8   0  168.38   12.20
   6   8   0  155.08   15.20
  -6   8   0  162.98   12.80
  -8  -8   0   71.19    7.70
   8  -8   0   72.09   11.30
  -8   8   0   58.79    7.90
 -10  -8   0  253.97   17.30
  10  -8   0  250.37   23.90
 -10   8   0  240.18   18.00
  -1  -9   0    4.50    2.20
   1  -9   0    5.90    3.60
   1  -9   0    6.10    2.40
  -1  -9   0    4.80    3.70
  -1   9   0    4.50    2.60
   1   9   0    3.90    2.50
  -3  -9   0  427.66   29.20
   3  -9   0  448.46   29.80
   3  -9   0  430.26   25.00
  -3  -9   0  459.15   25.20
  -3   9   0  420.96   26.70
   3   9   0  437.16   26.60
  -5  -9   0  269.77   17.70
   5  -9   0  255.27   17.30
   5  -9   0  275.17   22.30
  -5   9   0  237.48   17.70
   5   9   0  284.07   20.10
  -7  -9   0  508.15   29.60
   7  -9   0  509.55   36.40
  -7   9   0  560.24   30.90
   9  -9   0    8.70    4.70
  -9  -9   0    2.40    2.40
  -9   9   0    3.70    3.40
   0 -10   0 3370.16  157.98
   0  10   0 3504.05  159.58
   2 -10   0  197.28   13.90
  -2 -10   0  186.08   13.60
  -2  10   0  158.38   13.90
   2  10   0  181.98   15.10
  -4 -10   0  492.25   27.70
   4  10   0  479.45   29.80
  -4  10   0  455.75   28.40
  -6 -10   0  211.68   15.30
  -6  10   0  219.68   16.30
  -8 -10   0    2.60    2.10
  -8  10   0    2.70    2.80
   1 -11   0   15.50    4.30
  -1 -11   0   14.70    4.10
   1  11   0   22.10    5.60
  -1  11   0   17.10    4.50
  -3 -11   0 2479.75  118.89
   3  11   0 2402.06  120.79
  -3  11   0 2702.73  119.69
  -5 -11   0  322.97   20.60
  -5  11   0  309.87   21.60
  -7 -11   0  565.24   32.80
  -7  11   0  613.14   34.40
   0 -12   0 2346.17  112.09
   0  12   0 2360.76  112.49
  -2 -12   0   51.79    7.60
  -2  12   0   63.59    8.20
   2  12   0   58.49    8.70
  -4 -12   0   -1.80    1.80
   4  12   0    0.20    3.50
  -4  12   0    4.60    3.40
  -6 -12   0   56.99    8.60
  -6  12   0   57.19    9.40
  -1 -13   0  119.09   11.90
   1  13   0  136.29   14.00
  -1  13   0  120.59   12.30
  -3 -13   0   12.00    4.20
   3  13   0   10.50    7.70
  -3  13   0   10.80    5.00
  14   0  -1   -0.20    3.30
  12   0  -1    0.70    2.10
 -10   0   1    0.60    1.60
  10   0  -1   -1.70    1.50
 -10   0   1    1.50    1.40
  -8   0   1   -0.60    1.10
   8   0  -1    1.00    1.50
  -8   0   1   -2.00    0.90
   8   0  -1    0.70    1.60
  -6   0   1   -0.10    1.40
  -6   0   1    0.50    0.70
   6   0  -1    1.20    1.10
  -6   0   1    0.90    0.80
   6   0  -1    0.20    0.90
   6   0  -1   -0.40    0.90
   4   0  -1    0.50    0.50
  -4   0   1    0.30    0.90
  -4   0   1   -0.10    0.40
   4   0  -1    1.40    1.30
   4   0  -1   -0.40    0.50
  -2   0   1    0.10    0.50
  -2   0   1    0.00    0.30
   2   0  -1   -0.30    0.40
   2   0  -1    0.10    0.20
   2   0  -1    0.10    0.30
   0   0   1   -0.10    0.20
   0   0  -1    0.00    0.30
   0   0  -1   -0.10    0.20
   0   0   1   -0.10    0.30
   0   0  -1    0.20    0.30
   0   0   1    0.20    0.30
  -2   0  -1    0.00    0.70
   2   0   1    0.60    0.50
   2   0   1    0.90    0.70
  -2   0  -1    0.00    0.20
  -2   0  -1    0.50    0.50
   4   0   1    0.40    0.90
   4   0   1    1.00    1.20
  -4   0  -1   -0.30    1.20
  -4   0  -1   -0.50    0.40
  -4   0  -1    1.00    1.10
   4   0   1    0.20    0.50
   6   0   1   -0.20    1.20
  -6   0  -1    0.10    0.80
  -6   0  -1   -0.90    1.10
   6   0   1    0.80    1.60
   6   0   1    2.80    1.30
   8   0   1   -0.40    1.70
  -8   0  -1    1.10    1.50
  -8   0  -1   -0.60    1.30
 -10   0  -1    0.40    1.60
  10   0   1    2.60    3.00
  12   0   1   -1.50    2.70
 -12   0  -1    1.30    2.70
  13  -1  -1   54.29    8.90
  13   1  -1   90.49   12.50
 -11  -1   1   26.90    6.20
  11  -1  -1   37.40    7.10
 -11  -1   1   31.40    5.70
 -11   1   1   18.20    5.20
 -11   1   1   32.80    5.50
  11   1  -1   17.60    4.90
  -9  -1   1  198.28   14.30
   9  -1  -1  223.18   17.80
  -9  -1   1  189.28   12.80
  -9   1   1  187.48   13.60
  -9   1   1  180.88   12.20
   9   1  -1  183.38   16.20
   7  -1  -1   28.50    5.10
  -7  -1   1   25.60    3.30
   7  -1  -1   23.70    3.40
  -7  -1   1   24.00    3.70
   7  -1  -1   32.10    5.40
  -7   1   1   24.30    3.60
  -7   1   1   26.70    3.10
   7   1  -1   24.40    4.80
   7   1  -1   20.70    3.80
   7   1  -1   25.80    3.40
   5  -1  -1 2615.44  118.59
   5  -1  -1 2866.11  117.29
  -5  -1   1 2586.84  121.69
  -5  -1   1 2574.04  118.99
  -5   1   1 2419.76  118.19
  -5   1   1 2746.63  123.09
   5   1  -1 2545.65  117.89
   5   1  -1 2652.43  118.19
  -5   1   1 2611.74  116.69
   5   1  -1 2627.64  121.59
   3  -1  -1 1487.95   68.99
   3  -1  -1 1522.45   72.19
  -3  -1   1 1563.54   70.89
   3  -1  -1 1469.65   67.29
  -3  -1   1 1577.24   69.99
   3   1  -1 1506.85   70.19
  -3   1   1 1547.65   69.19
  -3   1   1 1476.85   67.19
   3   1  -1 1527.55   69.49
   3   1  -1 1559.04   68.59
   1  -1  -1 1277.07   56.79
   1   1  -1 1210.18   55.89
  -1   1   1 1211.58   55.19
   1   1  -1 1262.17   56.09
   1   1  -1 1177.68   55.09
   1  -1   1 2121.29  100.19
  -1   1  -1 2385.46  100.99
  -1   1  -1 2195.88  100.19
   1   1   1 2263.37   98.69
  -3  -1  -1 1513.65   69.79
   3  -1   1 1656.03   71.29
   3  -1   1 1540.15   68.69
  -3  -1  -1 1538.55   71.69
  -3   1  -1 1577.44   68.49
  -3   1  -1 1550.44   68.89
   3   1   1 1631.34   69.99
   3   1   1 1310.47   71.49
  -3   1  -1 1382.46   71.99
  -3   1  -1 1448.66   69.99
  -5  -1  -1 1074.49   53.99
   5  -1   1 1045.70   48.60
  -5  -1  -1 1028.20   47.00
  -5  -1  -1 1029.30   51.79
   5  -1   1  930.11   51.49
  -5   1  -1 1051.89   48.80
  -5   1  -1 1028.80   47.70
  -5   1  -1 1169.28   53.59
   5   1   1 1017.80   52.59
  -5   1  -1 1044.90   49.70
   5   1   1 1054.59   46.80
   5   1   1  897.11   49.70
  -7  -1  -1    6.70    2.30
   7  -1   1    6.20    2.50
   7  -1   1    5.10    2.70
  -7   1  -1    7.50    2.20
  -7   1  -1    4.10    1.90
   7   1   1    5.10    2.70
   7   1   1    5.00    1.80
   9  -1   1  576.74   35.00
  -9  -1  -1  545.85   30.70
   9   1   1  519.15   33.30
  -9   1  -1  526.85   30.20
 -11  -1  -1  129.39   11.30
  11  -1   1  129.49   13.00
 -11   1  -1  115.69   11.30
  11   1   1  138.29   14.60
  13  -1   1    7.30    5.10
  13   1   1    3.10    3.60
  14  -2  -1    2.00    3.30
  14   2  -1    1.90    3.30
  12  -2  -1 2638.64  129.49
 -12  -2   1 2582.94  123.99
  12   2  -1 2722.73  130.39
 -12   2   1 2653.63  125.99
 -10  -2   1  512.55   27.20
  10  -2  -1  413.96   31.10
  10   2  -1  481.95   28.90
 -10   2   1  495.05   25.90
  10   2  -1  484.25   30.70
 -10   2   1  507.25   27.90
  -8  -2   1 1406.56   67.79
   8  -2  -1 1412.46   71.99
  -8  -2   1 1414.06   66.19
  -8   2   1 1382.46   64.29
   8   2  -1 1366.06   65.69
   8   2  -1 1392.56   69.99
  -8   2   1 1404.56   66.59
  -8   2   1 1368.36   64.59
  -6  -2   1  545.55   27.90
   6  -2  -1  538.85   27.10
   6  -2  -1  452.05   31.50
  -6  -2   1  493.55   26.10
  -6  -2   1  528.85   30.00
   6   2  -1  518.05   26.30
  -6   2   1  523.55   30.90
  -6   2   1  515.15   24.50
  -6   2   1  529.25   24.70
   6   2  -1  491.35   28.40
   6   2  -1  518.85   26.50
  -6   2   1  525.35   26.90
   4  -2  -1  428.16   22.20
   4  -2  -1  379.06   24.80
  -4  -2   1  444.16   23.50
  -4  -2   1  424.56   21.40
  -4   2   1  404.46   25.30
  -4   2   1  429.86   22.00
   4   2  -1  438.36   22.30
   4   2  -1  415.86   21.90
   4   2  -1  491.85   23.70
  -4   2   1  453.35   19.70
   4   2  -1  418.66   22.90
   0  -2  -1 2736.73  122.49
  -2  -2  -1 2625.94  116.09
  -2  -2  -1 2626.74  118.19
   2  -2   1 2767.52  118.49
  -2   2  -1 2698.13  118.29
  -2   2  -1 2415.16  119.09
  -4  -2  -1  180.68   13.10
   4  -2   1  178.18   12.90
  -4  -2  -1  159.68   11.10
   4  -2   1  164.98   10.80
   4   2   1  144.79   10.90
  -4   2  -1  168.48   11.10
  -4   2  -1  166.48   10.50
   4   2   1  173.08    8.20
   4   2   1  180.68   12.60
  -4   2  -1  173.78   13.80
  -4   2  -1  182.88   10.50
   6  -2   1 1369.96   64.69
  -6  -2  -1 1351.56   64.79
   6  -2   1 1435.66   68.59
  -6   2  -1 1352.76   64.09
  -6   2  -1 1301.37   65.19
   6   2   1 1397.76   61.29
   6   2   1 1373.36   61.49
   6   2   1 1266.27   66.89
  -6   2  -1 1396.96   63.69
  -8  -2  -1 2188.18  108.79
   8   2   1 2642.84  113.69
  -8   2  -1 2264.47  107.89
  -8   2  -1 2254.67  109.09
 -10  -2  -1  896.11   47.70
  10  -2   1  931.01   52.29
  10   2   1  909.11   51.89
 -10   2  -1  960.30   48.70
 -12  -2  -1 1268.77   63.89
  12  -2   1 1327.87   66.89
  12   2   1 1192.38   68.99
 -13  -3   1  113.89   11.40
  13  -3  -1  115.09   14.20
  13   3  -1  125.99   15.00
  11  -3  -1  822.02   51.59
 -11  -3   1  981.90   48.00
  11   3  -1  911.01   50.99
 -11   3   1  995.20   48.80
  -9  -3   1 1263.77   60.29
   9  -3  -1 1306.67   66.59
   9   3  -1 1215.78   61.59
   9   3  -1 1135.19   64.19
  -9   3   1 1184.08   58.09
  -9   3   1 1325.67   60.99
   7  -3  -1 3258.77  139.79
  -7  -3   1 2835.92  137.79
  -7  -3   1 2889.71  133.09
   7   3  -1 2909.91  134.19
  -7   3   1 2989.60  132.59
   7   3  -1 2855.31  136.19
  -7   3   1 2885.31  133.69
   7   3  -1 2841.52  132.69
  -7   3   1 2878.91  131.09
   3  -3  -1 3329.27  153.48
  -3  -3   1 3327.27  149.69
  -3   3   1 3201.38  150.28
   3   3  -1 3511.15  149.29
  -3   3   1 3341.57  147.49
   1  -3  -1  367.26   23.10
  -1  -3   1  403.56   20.90
   1  -3  -1  439.86   19.90
   1  -3  -1  436.36   21.10
  -1  -3   1  412.76   21.20
  -1   3   1  400.76   20.00
   1   3  -1  421.76   21.40
  -1   3   1  415.56   21.20
   1   3  -1  430.06   20.80
  -1  -3  -1   82.29    5.80
   1  -3   1   70.69    5.50
   1  -3   1   78.29    5.90
  -1  -3  -1   76.69    6.70
   1  -3   1   91.79    6.90
  -1  -3  -1   75.39    5.40
  -1   3  -1   83.19    6.30
   1   3   1   90.59    6.30
  -1   3  -1   83.89    6.20
   1   3   1   83.09    6.80
  -1   3  -1   73.99    6.80
   1   3   1   68.99    5.30
   3  -3   1   51.59    4.30
  -3  -3  -1   52.69    4.70
  -3  -3  -1   44.60    5.90
   3  -3   1   42.30    5.40
   3  -3   1   42.70    4.90
  -3   3  -1   47.40    4.70
  -3   3  -1   45.00    4.30
  -3   3  -1   48.10    5.90
   3   3   1   54.69    5.90
   3   3   1   47.60    3.60
   3   3   1   47.80    4.70
   7  -3   1  457.15   26.70
   7  -3   1  467.85   29.40
  -7  -3  -1  482.25   25.60
  -7   3  -1  493.45   25.60
  -7   3  -1  452.75   24.70
   7   3   1  429.96   28.40
   7   3   1  421.86   21.70
   9  -3   1  794.32   44.70
  -9  -3  -1  764.32   41.70
   9   3   1  757.52   44.70
  -9   3  -1  829.92   41.90
  -9   3  -1  777.12   40.50
  11  -3   1  154.38   16.00
 -11  -3  -1  157.98   12.70
  11   3   1  145.19   15.40
  13  -3   1   23.70    7.70
 -13  -3  -1   20.50    5.70
  13   3   1   25.20    6.80
  14   4  -1    6.90    6.50
 -12  -4   1 1395.36   67.89
  12  -4  -1 1330.47   75.29
 -12   4   1 1343.37   68.89
  12   4  -1 1399.96   72.59
  10  -4  -1  161.18   16.00
  10   4  -1  180.58   16.20
  10   4  -1  147.69   12.80
 -10   4   1  140.69   11.80
  -8  -4   1  289.07   18.30
   8   4  -1  321.57   20.20
   8   4  -1  284.97   19.90
  -8   4   1  330.67   19.30
  -8   4   1  315.37   16.90
  -6  -4   1    5.20    1.70
  -6  -4   1   10.90    4.40
   6  -4  -1    2.00    1.90
   6   4  -1    6.90    2.70
   6   4  -1    7.60    2.80
  -6   4   1    3.70    1.50
   6   4  -1    5.30    2.50
  -6   4   1    1.40    1.10
  -6   4   1    8.10    1.50
   4  -4  -1  500.05   23.00
   4  -4  -1  564.84   27.10
  -4  -4   1  442.36   25.20
   4  -4  -1  458.35   28.90
  -4  -4   1  518.75   26.90
   4   4  -1  512.85   26.70
  -4   4   1  482.45   26.10
   4   4  -1  464.75   26.20
  -4   4   1  487.95   23.00
  -4   4   1  480.55   28.90
   4   4  -1  468.05   25.20
   0  -4   1 3462.15  152.98
   0  -4  -1 3581.64  154.08
   0  -4   1 3366.46  153.68
   0   4  -1 3398.66  154.48
  -2  -4  -1  409.96   21.40
  -2  -4  -1  402.36   21.90
   2  -4   1  438.36   21.60
   2  -4   1  381.16   22.60
   2  -4   1  438.06   23.10
  -2  -4  -1  434.96   23.70
  -2   4  -1  418.46   21.30
   2   4   1  434.26   21.50
   2   4   1  416.66   23.70
  -2   4  -1  370.36   22.80
   2   4   1  433.26   21.70
  -4  -4  -1  349.17   22.20
   4  -4   1  354.66   21.50
   4  -4   1  381.06   19.90
  -4  -4  -1  356.26   20.50
   4  -4   1  343.57   22.80
   4   4   1  381.36   19.00
   4   4   1  369.86   19.20
  -4   4  -1  420.26   21.60
   4   4   1  352.96   22.50
  -4   4  -1  409.96   23.60
  -4   4  -1  384.26   19.90
  -6  -4  -1  819.12   42.40
   6  -4   1  973.70   46.30
  -6   4  -1  858.41   42.90
   6   4   1  817.52   39.20
   6   4   1  803.72   45.10
   6   4   1  802.72   44.10
  -8  -4  -1  392.76   23.60
   8  -4   1  402.06   27.50
   8   4   1  397.76   26.60
  -8   4  -1  421.16   23.80
  -8   4  -1  406.16   24.20
  10  -4   1  614.64   36.70
 -10  -4  -1  570.54   32.70
 -10   4  -1  630.54   34.20
  10   4   1  545.75   36.10
  12  -4   1 1127.39   63.19
 -12  -4  -1 1102.29   57.89
  13  -5  -1   86.89   12.00
 -13  -5   1   83.49    9.80
  13   5  -1   65.79   12.20
 -11  -5   1    9.70    3.40
  11  -5  -1    5.70    3.80
  11   5  -1    6.40    4.10
 -11   5   1    3.70    2.20
   9  -5  -1   30.90    6.50
  -9   5   1   24.60    5.10
   9   5  -1   20.70    4.80
   9   5  -1   26.60    5.60
  -7  -5   1    3.70    1.90
   7  -5  -1    2.00    2.50
   7   5  -1    3.80    2.40
  -7   5   1    4.90    2.00
  -7   5   1    2.40    1.80
   7   5  -1    5.40    2.60
  -5  -5   1  558.04   31.40
   5  -5  -1  580.94   27.40
   5  -5  -1  511.45   33.70
  -5  -5   1  550.14   30.10
  -5   5   1  587.44   27.60
   5   5  -1  575.04   31.40
   5   5  -1  637.14   31.80
  -5   5   1  596.44   30.70
   5   5  -1  599.14   30.90
  -3  -5   1  232.08   13.80
   3  -5  -1  193.58   14.30
  -3  -5   1  231.28   13.20
  -3  -5   1  207.98   14.20
   3  -5  -1  237.98   16.60
   3  -5  -1  227.08   12.10
   3   5  -1  239.28   13.70
   3   5  -1  213.48   14.70
  -3   5   1  208.18   12.00
  -3   5   1  207.38   13.90
   3   5  -1  233.28   13.00
  -3   5   1  232.58   16.50
   1  -5  -1    1.20    1.30
  -1  -5   1    3.30    1.10
  -1  -5   1    1.20    1.00
   1  -5  -1    0.90    1.40
  -1  -5   1    1.10    0.80
  -1  -5   1   -0.90    1.10
   1  -5  -1    1.40    0.80
   1  -5  -1    1.60    1.50
  -1   5   1   -1.10    0.70
   1   5  -1   -0.60    0.70
   1   5  -1    0.00    1.00
   1  -5   1  307.17   16.80
  -1  -5  -1  258.37   17.20
  -1  -5  -1  292.57   16.60
   1  -5   1  302.77   16.80
   1  -5   1  285.77   16.40
   1  -5   1  302.47   17.40
  -1  -5  -1  296.27   17.10
  -1   5  -1  302.97   17.00
  -1   5  -1  292.87   16.40
   1   5   1  284.07   16.50
   1   5   1  296.17   18.30
   1   5   1  288.47   16.70
  -1   5  -1  305.37   17.40
  -3  -5  -1  186.18   11.80
  -3  -5  -1  163.88   12.80
   3  -5   1  179.58   11.20
   3  -5   1  175.48   13.40
  -3  -5  -1  179.98   11.90
  -3   5  -1  176.58   12.60
   3   5   1  186.18   13.50
  -3   5  -1  180.78   11.40
  -3   5  -1  175.88   13.70
   3   5   1  175.28   11.20
   5  -5   1    7.40    3.00
  -5  -5  -1    9.70    2.50
   5  -5   1    8.80    2.30
   5   5   1    9.30    3.10
  -5   5  -1   11.40    3.30
   5   5   1   12.90    2.90
   5   5   1   11.80    2.50
   7  -5   1   42.10    7.00
  -7  -5  -1   43.00    5.30
  -7   5  -1   42.40    6.50
   7   5   1   27.80    5.50
  -7   5  -1   26.60    4.60
  -9  -5  -1  112.09   10.40
   9  -5   1  128.79   13.40
   9   5   1  122.79   13.30
  -9   5  -1  127.69   11.50
  -9   5  -1  135.89   11.80
  11  -5   1  105.39   13.70
 -11  -5  -1  135.89   11.90
  11   5   1  148.79   15.60
 -12  -6   1  458.35   26.70
  12  -6  -1  445.26   31.20
 -12   6   1  394.06   27.00
  10  -6  -1    1.30    2.80
 -10  -6   1    6.20    2.60
  10   6  -1    1.50    2.70
 -10   6   1    6.00    3.00
  -8  -6   1    9.10    2.70
   8  -6  -1    0.50    2.10
   8   6  -1    0.40    1.80
  -8   6   1    2.20    1.80
   8   6  -1   -0.20    1.80
  -6  -6   1    0.50    1.10
   6  -6  -1    0.60    1.50
   6   6  -1    2.20    1.80
  -6   6   1    2.50    1.90
  -6   6   1    1.70    1.50
   6   6  -1    3.10    2.00
   4  -6  -1  143.49   14.10
   4  -6  -1  159.18    9.60
  -4  -6   1  156.98   11.20
   4   6  -1  190.08   12.90
  -4   6   1  154.68   11.80
  -4   6   1  157.38    9.60
   4   6  -1  147.59   10.50
   2  -6  -1  338.07   21.70
   2  -6  -1  338.77   17.80
  -2  -6   1  318.87   17.00
   2  -6  -1  315.77   20.90
  -2  -6   1  341.77   18.90
  -2  -6   1  351.66   17.80
  -2   6   1  269.87   18.80
  -2   6   1  351.76   17.50
   2   6  -1  305.17   20.00
   0  -6  -1  987.70   50.19
   0  -6   1  949.80   45.30
   0  -6  -1  962.90   48.00
   0  -6  -1  964.20   46.20
   0  -6  -1  934.41   48.50
   0  -6   1  950.90   46.60
   0  -6   1  988.30   46.00
   0   6  -1  967.10   46.60
   0   6   1  964.30   46.90
   0   6   1  977.60   47.60
  -2  -6  -1  885.51   44.50
   2  -6   1  863.81   41.70
  -2  -6  -1  821.52   42.20
   2  -6   1  868.01   43.50
  -2  -6  -1  836.32   41.60
   2   6   1  882.21   42.10
  -2   6  -1  857.31   43.80
   2   6   1  763.82   43.60
  -2   6  -1  809.82   43.40
  -2   6  -1  860.41   41.50
  -4  -6  -1   50.89    6.40
   4  -6   1   46.50    5.40
  -4  -6  -1   54.39    6.10
   4  -6   1   49.50    7.00
   4   6   1   56.79    7.60
   4   6   1   55.49    6.00
  -4   6  -1   55.29    8.60
  -4   6  -1   55.59    6.30
   6  -6   1   30.10    6.30
  -6  -6  -1   26.60    4.50
  -6   6  -1   38.30    5.50
   6   6   1   42.60    7.60
   6   6   1   31.90    4.60
  -6   6  -1   31.50    4.90
  -8  -6  -1   57.59    7.00
   8  -6   1   75.89   10.50
   8   6   1   55.29    8.80
  -8   6  -1   64.69    7.60
  -8   6  -1   68.59    8.80
 -10  -6  -1   -0.10    1.20
  10  -6   1    0.80    3.00
  10   6   1   -0.70    2.50
 -12  -6  -1  202.78   18.50
  12  -6   1  192.48   20.20
  11  -7  -1   12.20    5.30
 -11  -7   1   19.30    4.80
 -11   7   1   18.70    5.40
  -9  -7   1  829.02   46.90
   9  -7  -1  987.30   54.99
  -9   7   1  913.71   48.10
   9   7  -1  953.50   51.09
   7  -7  -1   87.89   12.30
  -7  -7   1   96.89    9.00
  -7   7   1  102.79    9.70
   7   7  -1  111.79   11.10
   7   7  -1  113.09   12.50
   5  -7  -1 1931.01   88.79
   5  -7  -1 2011.30   97.19
  -5  -7   1 1885.51   91.09
   5   7  -1 1995.80   92.49
  -5   7   1 1947.21   92.09
   5   7  -1 1883.71   91.99
  -3  -7   1  212.78   13.80
   3  -7  -1  222.28   13.00
  -3  -7   1  195.88   13.70
  -3  -7   1  214.08   13.30
   3  -7  -1  207.98   17.40
  -3   7   1  197.28   14.60
   3   7  -1  215.58   15.40
  -3   7   1  209.48   12.60
  -1  -7   1 1499.25   67.79
  -1  -7   1 1503.95   69.69
   1  -7  -1 1374.56   68.99
   1  -7  -1 1527.95   72.49
  -1  -7   1 1620.74   68.39
   1  -7  -1 1369.06   73.89
  -1   7   1 1508.85   71.09
   1   7  -1 1361.16   71.69
  -1   7   1 1474.05   69.09
  -1  -7  -1  773.62   37.60
   1  -7   1  739.63   38.00
   1  -7   1  790.62   39.10
  -1  -7  -1  735.73   40.50
  -1   7  -1  753.52   39.70
   1   7   1  718.13   38.80
  -3  -7  -1  735.13   38.00
   3  -7   1  733.13   37.80
   3  -7   1  737.63   41.20
  -3  -7  -1  766.52   40.00
   3   7   1  752.52   41.20
  -3   7  -1  700.13   40.60
   3   7   1  794.42   38.70
   5  -7   1 2523.25  132.99
   5  -7   1 2751.22  128.09
  -5  -7  -1 2889.31  128.49
   5   7   1 2858.11  133.19
  -5   7  -1 2825.22  130.29
   5   7   1 2893.11  128.99
  -7  -7  -1    4.20    2.00
   7  -7   1    9.20    4.50
   7   7   1    5.40    3.20
  -7   7  -1    8.40    3.80
  -7   7  -1    5.60    2.80
   9  -7   1  369.86   27.50
  -9  -7  -1  327.07   21.70
  -9   7  -1  346.67   23.00
   9   7   1  395.86   27.30
  11  -7   1    7.70    6.10
 -11  -7  -1    4.20    2.60
  11   7   1    4.90    4.70
  12  -8  -1 2406.56  118.59
 -12   8   1 2261.07  112.19
 -10  -8   1  437.16   28.30
  10  -8  -1  518.85   36.20
 -10   8   1  535.75   31.50
  -8  -8   1  663.43   35.20
   8  -8  -1  612.04   39.90
  -8   8   1  667.53   35.50
   8   8  -1  607.14   37.70
  -6  -8   1  869.21   42.20
   6  -8  -1  748.33   47.20
  -6   8   1  738.63   41.70
   6   8  -1  842.12   44.40
   4  -8  -1  136.09   14.70
  -4  -8   1  139.49   10.50
   4  -8  -1  126.69    9.70
  -4  -8   1  115.79   11.20
  -4   8   1  124.29   11.10
   4   8  -1  150.38   11.90
  -2  -8   1 3114.79  140.49
   2  -8  -1 3142.09  140.29
  -2  -8   1 2874.81  141.09
   2  -8  -1 3053.39  146.59
  -2   8   1 2979.80  142.79
   2   8  -1 3363.76  143.69
   0  -8   1  533.85   27.60
   0  -8  -1  486.45   31.60
   0  -8  -1  503.85   27.30
   0  -8   1  531.35   27.70
   0   8  -1  502.35   29.70
   0   8   1  495.25   29.00
  -2  -8  -1 3529.55  161.78
   2  -8   1 3626.64  164.88
   2  -8   1 3529.45  163.38
  -2   8  -1 3304.57  163.88
   2   8   1 3817.42  163.98
   4  -8   1    1.20    1.30
   4  -8   1    0.00    2.30
  -4  -8  -1   -0.70    1.10
  -4   8  -1    1.90    1.90
   4   8   1    2.40    2.80
   4   8   1    1.70    1.70
   6  -8   1  293.57   18.40
   6  -8   1  262.37   22.60
  -6  -8  -1  264.77   18.40
  -6   8  -1  316.57   20.00
   6   8   1  297.47   23.10
  -8  -8  -1 2009.00   97.99
   8  -8   1 2001.70  105.69
  -8   8  -1 2109.09   99.79
   8   8   1 2176.38  105.99
  11  -9  -1  155.98   18.60
 -11   9   1  132.29   13.40
   9  -9  -1  623.54   39.50
  -9   9   1  539.05   32.80
   7  -9  -1  601.54   41.50
  -7  -9   1  604.84   32.90
   7   9  -1  528.05   36.60
  -7   9   1  642.04   33.60
  -5  -9   1 2050.49   96.19
   5  -9  -1 2049.79  104.49
  -5   9   1 2005.90   97.39
   5   9  -1 2049.09   99.19
   3  -9  -1  174.48   17.10
   3  -9  -1  168.18   12.20
  -3  -9   1  158.88   12.40
   3   9  -1  200.58   14.90
  -3   9   1  155.18   13.00
   1  -9  -1  883.61   41.60
   1  -9  -1  726.33   46.00
  -1  -9   1  831.92   41.40
  -1   9   1  820.02   42.40
   1   9  -1  722.63   42.80
   1  -9   1    1.30    1.60
  -1  -9  -1    2.10    1.70
  -1  -9  -1    3.50    3.50
   1   9   1    3.50    2.40
  -1   9  -1    3.40    2.50
  -3  -9  -1  190.88   13.90
   3  -9   1  197.48   14.20
   3   9   1  205.58   15.70
  -3   9  -1  206.08   15.20
  -5  -9  -1 4162.98  190.98
   5  -9   1 4211.18  191.48
  -5   9  -1 4105.99  191.88
   5   9   1 4327.07  198.48
  -7  -9  -1   49.70    6.60
  -7   9  -1   49.60    7.60
  -9  -9  -1   37.40    6.60
  -9   9  -1   36.30    7.20
   8 -10  -1  151.28   18.10
  -8 -10   1  145.89   12.50
  -8  10   1  153.78   13.30
   6 -10  -1    1.40    5.50
  -6 -10   1    2.10    2.00
  -6  10   1    3.00    2.60
   6  10  -1    2.20    2.60
  -4 -10   1  533.05   31.00
   4 -10  -1  549.65   37.50
  -4  10   1  579.84   32.10
   4  10  -1  565.84   33.30
  -2 -10   1  380.96   22.80
   2 -10  -1  360.96   22.30
   2 -10  -1  407.66   29.80
   2  10  -1  385.96   24.10
  -2  10   1  358.86   24.10
   0 -10  -1 1202.58   65.59
   0 -10  -1 1179.98   59.49
   0 -10   1 1166.78   59.19
   0  10   1 1222.38   60.89
   0  10  -1 1188.68   61.89
  -2 -10  -1  210.88   14.80
   2 -10   1  200.68   14.90
  -2 -10  -1  197.28   20.00
  -2  10  -1  184.78   15.50
   2  10   1  230.88   16.50
  -4 -10  -1  197.18   14.50
   4 -10   1  194.48   14.80
   4  10   1  196.68   16.40
  -4  10  -1  178.68   15.50
  -6 -10  -1   10.50    3.70
  -6  10  -1   11.00    4.30
  -8 -10  -1   17.20    4.30
  -8  10  -1   23.80    6.60
  -7 -11   1   37.70    7.20
  -7  11   1   36.80    7.10
  -5 -11   1  170.88   13.60
   5  11  -1  178.38   15.60
  -5  11   1  176.48   14.60
  -3 -11   1   26.40    5.30
   3  11  -1   23.50    6.30
  -3  11   1   24.10    5.90
   1 -11  -1   30.30    5.80
  -1 -11   1   23.40    4.90
  -1  11   1   32.20    6.00
   1  11  -1   38.80    7.10
   1 -11   1  110.49   10.20
  -1 -11  -1  102.59   10.40
  -1  11  -1  101.49   10.70
   1  11   1  101.19   10.80
   3 -11   1   49.90    7.20
  -3 -11  -1   46.00    7.10
   3  11   1   60.29    9.50
  -3  11  -1   54.29    7.70
  -5 -11  -1    5.30    2.80
  -5  11  -1    2.00    2.40
  -7 -11  -1  130.89   12.30
  -7  11  -1  144.59   14.00
  -6 -12   1   11.10    4.20
  -6  12   1   22.80    5.90
  -4 -12   1    3.50    2.40
  -4  12   1    1.40    2.60
   4  12  -1    2.90    3.70
  -2 -12   1 1216.28   61.19
   2  12  -1 1166.48   63.29
  -2  12   1 1286.77   63.59
   0 -12  -1  408.46   25.30
   0 -12   1  374.56   24.10
   0  12   1  358.16   24.70
   0  12  -1  382.16   25.40
  -2 -12  -1  174.58   14.60
   2  12   1  162.28   14.80
  -2  12  -1  192.98   15.10
  -4 -12  -1   84.09    9.70
  -4  12  -1   76.69    9.80
  -3 -13   1   16.70    5.10
  -3  13   1   16.90    5.30
   3  13  -1   32.80    8.50
  -1  13   1   83.89   10.70
   1  13  -1   74.19   10.00
   1  13   1  430.66   27.80
  -1  13  -1  395.16   26.70
  -3 -13  -1    3.40    4.10
  14   0  -2 1545.45   81.59
  12   0  -2 1356.66   72.09
 -12   0   2 1343.47   69.29
 -10   0   2 2884.31  134.99
  10   0  -2 2937.01  139.79
 -10   0   2 2886.61  132.39
   8   0  -2  698.53   36.90
   8   0  -2  793.42   42.30
  -8   0   2  737.73   35.70
  -8   0   2  737.43   38.70
  -6   0   2 2327.37  102.59
  -6   0   2 2242.28   99.39
   6   0  -2 2244.48  101.49
   6   0  -2 2228.38   99.79
   6   0  -2 2180.18  105.39
  -6   0   2 2093.69  105.49
  -4   0   2 1726.03   75.39
   4   0  -2 1693.83   75.29
  -4   0   2 1677.13   79.69
   4   0  -2 1666.83   76.99
  -4   0   2 1644.24   77.69
   4   0  -2 1672.63   80.29
  -2   0   2 2672.23  120.29
  -2   0  -2  367.86   17.80
  -2   0  -2  376.96   18.00
  -2   0  -2  379.76   19.50
   2   0   2  396.26   21.20
  -2   0  -2  341.27   20.30
  -2   0  -2  379.26   20.70
   4   0   2 2869.11  125.09
  -4   0  -2 2773.82  117.39
   4   0   2 2392.86  118.09
  -4   0  -2 2614.64  121.69
  -6   0  -2  219.38   14.00
   6   0   2  177.78   15.50
   8   0   2  282.07   19.70
  -8   0  -2  211.48   16.60
  10   0   2 2715.33  144.89
 -10   0  -2 3372.06  141.19
  12   0   2   22.30    7.10
 -12   0  -2   20.80    5.50
  15   1  -2   11.00    6.60
  13  -1  -2  719.53   43.90
  13   1  -2  713.93   43.60
 -13   1   2  713.33   42.00
 -11  -1   2   13.80    4.50
  11  -1  -2    9.10    4.10
 -11  -1   2   11.40    3.20
 -11   1   2   13.90    4.60
  11   1  -2   14.20    5.20
  -9  -1   2  326.27   18.90
  -9  -1   2  351.56   21.60
   9   1  -2  336.07   23.30
  -9   1   2  340.87   17.80
  -9   1   2  330.57   20.60
  -7  -1   2 9331.67  415.16
  -5  -1   2   24.90    2.70
  -5  -1   2   28.00    3.90
  -5  -1   2   31.20    4.90
   5  -1  -2   21.90    3.30
   5  -1  -2   30.40    5.20
   5  -1  -2   23.80    1.90
   5   1  -2   27.10    2.90
   5   1  -2   29.70    3.70
  -5   1   2   23.90    2.00
   5   1  -2   26.90    4.40
  -5   1   2   25.80    3.40
   3  -1  -2  125.09    9.80
   3  -1  -2  116.99    6.10
  -3  -1   2  117.19    7.10
   3  -1  -2  103.59    7.20
  -3  -1   2  116.49    8.60
  -3  -1   2  119.89    8.70
  -3   1   2  118.99    7.80
   3   1  -2  111.89    8.00
   3   1  -2  126.49    8.90
  -3   1   2  116.69    9.50
   3   1  -2  118.39    7.10
  -3   1   2  116.39    6.10
   1  -1  -2   18.90    2.10
   1  -1  -2   21.90    2.40
  -1  -1   2   17.80    2.30
   1  -1  -2   16.50    2.10
  -1   1   2   20.40    2.30
   1   1  -2   19.80    2.70
   1   1  -2   21.60    2.80
   1   1  -2   21.10    2.90
  -1   1   2   23.80    3.50
   1   1  -2   20.20    3.00
   3  -1   2 3368.06  141.69
   3  -1   2 3127.59  145.39
  -3   1  -2 3013.70  142.59
   5  -1   2 2041.20   84.89
   5  -1   2 1741.63   90.09
  -5  -1  -2 1726.03   86.89
  -5   1  -2 2003.40   83.59
   5   1   2 1734.23   89.49
  -5   1  -2 1873.81   87.29
   7  -1   2 2226.98  107.59
  -7  -1  -2 2258.77  102.59
   7   1   2 1961.20  107.19
  -7   1  -2 2272.27   99.69
  -7   1  -2 2260.37  102.69
  -9  -1  -2   28.20    5.60
   9   1   2   33.60    6.70
  -9   1  -2   36.30    6.00
 -11  -1  -2   75.99    8.50
 -11   1  -2   85.29   10.00
  11   1   2   70.29   10.50
  14  -2  -2   37.90    9.40
  14   2  -2   25.70    8.00
  12  -2  -2  397.46   29.70
 -12  -2   2  407.16   24.90
  12   2  -2  379.46   26.90
  12   2  -2  407.56   28.30
 -12   2   2  423.56   26.50
 -10  -2   2 1747.63   85.19
 -10  -2   2 1740.43   81.49
  10  -2  -2 1706.83   87.59
  10   2  -2 1744.83   87.69
 -10   2   2 1728.53   83.09
  -8  -2   2    4.00    1.60
  -8  -2   2    4.70    2.40
   8  -2  -2    3.70    2.70
  -8   2   2    6.70    1.30
  -8   2   2    4.00    1.90
   8   2  -2    1.40    1.80
   8   2  -2    5.00    2.60
  -8   2   2    5.80    1.20
  -6  -2   2  913.81   45.70
  -6  -2   2  894.01   42.80
   6  -2  -2  960.00   44.40
   6  -2  -2  880.41   47.80
  -6  -2   2  793.82   45.60
   6   2  -2  945.01   46.50
   6   2  -2  860.01   43.50
   6   2  -2  890.71   42.70
  -6   2   2  909.81   43.80
  -6   2   2  887.31   48.00
  -4  -2   2 1534.45   75.29
   4  -2  -2 1677.93   78.99
  -4  -2   2 1555.44   73.99
   4  -2  -2 1595.64   74.49
   4   2  -2 1748.43   75.89
   4   2  -2 1618.64   75.19
  -4   2   2 1640.04   74.99
   4   2  -2 1657.93   73.69
   4   2  -2 1451.55   76.29
  -4   2   2 1680.13   79.79
   2  -2  -2  597.44   25.90
   2  -2  -2  535.05   26.90
   2  -2  -2  548.25   25.50
   2  -2  -2  523.25   28.70
   2  -2  -2  581.04   30.50
  -2   2   2  485.85   27.80
   2   2  -2  552.74   28.30
   2   2  -2  543.55   28.30
   2   2  -2  538.45   26.30
   2   2  -2  553.34   26.80
   2   2  -2  572.84   26.80
   0  -2  -2  481.65   23.50
   0  -2  -2  427.56   25.50
   0  -2  -2  473.45   22.70
   0  -2   2  417.46   23.50
   0  -2   2  487.45   24.30
   0  -2   2  479.35   23.60
   0   2   2  486.25   22.60
   0   2  -2  510.55   23.80
   0   2  -2  500.15   24.40
   0   2  -2  496.85   23.60
   0   2   2  444.56   25.50
   0   2   2  451.95   23.70
  -2  -2  -2  585.14   34.80
   2  -2   2  676.43   34.40
   2  -2   2  683.03   33.00
   2  -2   2  704.83   33.60
  -2  -2  -2  680.33   33.70
  -2   2  -2  682.63   32.90
  -2   2  -2  681.63   35.30
   2   2   2  728.03   33.80
  -2   2  -2  689.83   32.90
   2   2   2  608.54   35.60
   4  -2   2 2739.73  129.59
  -4  -2  -2 3039.10  130.19
  -4   2  -2 2613.14  133.69
  -4   2  -2 3045.80  129.09
  -6  -2  -2   21.30    3.70
   6  -2   2   26.10    4.90
  -6   2  -2   14.00    3.60
  -6   2  -2   29.10    4.00
   6   2   2   20.50    5.30
   8  -2   2 1298.77   62.59
  -8  -2  -2 1240.98   59.59
  -8   2  -2 1173.58   59.39
   8   2   2 1106.69   63.69
  10  -2   2  538.25   36.20
 -10  -2  -2  615.64   32.90
 -10   2  -2  568.44   32.80
  10   2   2  579.14   35.70
 -12  -2  -2  245.58   19.40
  12  -2   2  260.67   22.50
  12   2   2  286.07   21.70
  13  -3  -2   25.30    7.30
  13   3  -2   22.70    7.70
 -13   3   2   17.20    5.50
 -11  -3   2   19.50    4.30
  11  -3  -2   17.90    6.40
  11   3  -2   16.90    5.80
  11   3  -2   13.90    5.00
 -11   3   2   14.80    4.30
   9  -3  -2   45.50    8.10
  -9  -3   2   48.10    5.50
  -9   3   2   43.00    5.90
   9   3  -2   39.10    6.60
   9   3  -2   43.00    5.90
  -7  -3   2    6.90    1.90
  -7  -3   2   14.10    4.70
   7  -3  -2   13.60    5.40
   7   3  -2   13.60    3.80
  -7   3   2   13.00    3.70
  -5  -3   2  376.76   19.10
   5  -3  -2  324.47   23.40
   5  -3  -2  364.26   19.80
  -5  -3   2  374.56   20.80
  -5   3   2  310.97   22.70
   5   3  -2  366.96   20.20
   5   3  -2  331.47   20.80
   5   3  -2  352.76   19.80
   5   3  -2  354.66   19.00
  -5   3   2  363.66   19.70
   3  -3  -2  884.01   38.40
   3  -3  -2  874.61   44.50
   3  -3  -2  908.51   41.30
  -3  -3   2  792.12   40.60
   3  -3  -2  860.91   43.30
   3   3  -2  852.51   42.20
  -3   3   2  761.52   40.80
   3   3  -2  894.31   39.60
   3   3  -2  869.91   40.50
   3   3  -2  840.92   42.60
   1  -3  -2   20.90    2.50
  -1  -3   2   23.40    3.50
   1  -3  -2   18.60    3.50
   1  -3  -2   18.30    2.60
  -1  -3   2   19.00    2.70
   1   3  -2   20.70    1.90
  -1   3   2   20.80    3.60
   1   3  -2   28.40    3.70
   1   3  -2   22.50    2.90
  -1   3   2   22.10    2.60
   1   3  -2   18.70    1.80
   1  -3   2  476.55   26.10
  -1  -3  -2  464.05   24.70
   1  -3   2  528.75   24.80
  -1  -3  -2  437.96   26.40
   1  -3   2  457.75   24.90
   1   3   2  500.05   23.30
  -1   3  -2  528.05   25.70
  -1   3  -2  484.75   25.30
  -1   3  -2  469.05   24.80
   1   3   2  488.05   26.70
   1   3   2  493.85   25.20
   3  -3   2  294.37   16.40
   3  -3   2  305.47   17.30
   3  -3   2  287.57   17.10
  -3  -3  -2  280.97   16.50
   3   3   2  282.87   19.50
  -3   3  -2  269.67   16.50
  -3   3  -2  247.68   18.10
  -3   3  -2  291.77   16.20
  -5  -3  -2    6.60    2.20
   5  -3   2    5.40    2.90
  -5   3  -2    5.90    2.50
  -5   3  -2    7.90    2.20
   5   3   2    4.80    2.50
   7  -3   2    0.90    1.60
  -7  -3  -2    1.20    1.70
  -7   3  -2    4.10    2.20
   7   3   2    1.80    1.90
  -7   3  -2    0.30    1.80
  -9  -3  -2   34.90    6.30
   9  -3   2   24.70    6.90
   9   3   2   42.40    7.40
  -9   3  -2   26.60    5.50
  11  -3   2   56.89   10.50
 -11  -3  -2   81.79   11.00
  11   3   2  106.69   13.20
 -11   3  -2   80.39   11.10
  14  -4  -2  361.86   29.10
 -12  -4   2  177.38   13.60
  12  -4  -2  169.38   17.00
  12   4  -2  149.49   16.10
 -12   4   2  151.58   13.40
  10  -4  -2 1006.70   55.39
 -10  -4   2  927.21   48.90
  10   4  -2 1001.40   54.29
  10   4  -2  944.31   51.99
 -10   4   2 1019.20   50.49
   8  -4  -2   33.90    6.90
  -8  -4   2   44.10    4.90
  -8   4   2   40.50    5.40
   8   4  -2   40.90    5.90
  -6  -4   2  517.55   29.90
   6  -4  -2  481.95   33.10
  -6  -4   2  536.15   27.80
   6   4  -2  551.74   29.10
  -6   4   2  494.05   27.70
   6   4  -2  595.34   30.30
   4  -4  -2 1075.29   56.29
  -4  -4   2 1205.88   55.19
  -4  -4   2 1171.18   55.79
   4  -4  -2 1331.17   61.19
   4  -4  -2 1177.68   51.89
   4   4  -2 1224.18   57.49
  -4   4   2 1232.68   52.29
  -4   4   2 1156.88   60.09
   4   4  -2 1049.30   53.89
  -4   4   2 1146.99   56.39
   2  -4  -2 1424.36   75.29
   2  -4  -2 1549.84   72.19
  -2  -4   2 1643.94   71.69
   2  -4  -2 1492.95   68.69
   2  -4  -2 1455.35   70.69
  -2  -4   2 1531.85   70.19
   2   4  -2 1525.15   70.19
  -2   4   2 1464.25   70.09
  -2   4   2 1460.95   68.89
   2   4  -2 1561.64   71.69
   0  -4  -2 3244.08  147.79
   0  -4   2 3598.44  146.29
   0  -4  -2 3310.87  151.08
   0  -4  -2 3174.88  147.99
   0  -4   2 3174.18  150.18
   0   4  -2 3267.07  149.69
   0   4  -2 3233.98  148.29
   0   4  -2 3461.55  146.69
   0   4   2 3310.67  152.28
   0   4   2 3366.86  147.59
   0   4   2 3025.10  147.89
  -2  -4  -2   27.00    3.70
  -2  -4  -2   22.70    4.70
   2  -4   2   15.80    3.80
   2  -4   2   24.10    4.30
  -2  -4  -2   22.20    2.90
   2  -4   2   22.70    3.30
  -2   4  -2   20.70    4.50
  -2   4  -2   19.30    3.50
   2   4   2   19.60    4.10
  -2   4  -2   21.80    3.60
   2   4   2   22.70    2.60
   2   4   2   24.90    4.10
   4  -4   2  638.84   36.50
   4  -4   2  664.63   35.00
  -4  -4  -2  748.73   36.20
   4  -4   2  718.63   36.90
  -4   4  -2  726.73   40.10
  -4   4  -2  699.83   36.40
   4   4   2  642.34   38.40
  -6  -4  -2  151.48   11.10
   6  -4   2  127.29   13.20
   6   4   2  156.48   13.20
  -6   4  -2  142.09   11.60
  -6   4  -2  130.19   10.80
  -8  -4  -2  112.29    9.90
   8  -4   2   72.89   10.40
   8   4   2  108.69   11.40
  -8   4  -2  103.29   10.50
  -8   4  -2   98.09    9.80
  10  -4   2  865.61   47.80
 -10  -4  -2  862.01   45.10
 -10   4  -2  790.32   45.70
  10   4   2  884.01   48.10
 -13  -5   2   16.20    5.00
  13  -5  -2   33.40    9.10
 -13   5   2   17.10    5.50
  11  -5  -2  438.26   30.40
 -11  -5   2  460.95   26.70
  11   5  -2  461.55   28.60
  11   5  -2  428.16   30.00
  -9  -5   2  107.19    9.80
   9   5  -2  125.09   12.10
  -9   5   2  114.89   10.20
   9   5  -2  111.29   12.10
  -7  -5   2 2893.41  153.18
  -7   5   2 3304.27  153.88
   7   5  -2 3460.05  155.78
   7   5  -2 3854.71  156.78
   5  -5  -2  697.23   42.90
  -5  -5   2  781.72   38.30
  -5   5   2  767.42   38.70
   5   5  -2  752.92   37.00
   5   5  -2  793.62   40.10
  -3   5   2 5667.43  251.07
   1  -5  -2  108.29   10.30
  -1  -5   2  105.79    7.80
   1  -5  -2  111.39    7.20
   1  -5  -2   92.99    9.50
  -1   5   2   97.09    7.70
   1   5  -2   74.59    8.10
  -1   5   2   97.29    7.30
  -1  -5  -2   39.40    4.80
   1  -5   2   38.30    4.50
  -1  -5  -2   39.90    4.50
   1  -5   2   45.40    4.30
   1   5   2   45.20    6.30
  -1   5  -2   39.00    5.20
  -1   5  -2   48.80    5.50
   1   5   2   41.60    4.40
   1   5   2   43.30    5.20
  -3  -5  -2 6385.36  292.47
   3  -5   2 6650.53  296.37
  -3   5  -2 6688.63  297.87
   3   5   2 6659.63  291.77
  -5  -5  -2   83.89    8.00
   5  -5   2   54.89    8.00
   5   5   2   69.79    8.80
  -5   5  -2   78.39    8.00
  -5   5  -2   60.29    7.00
   7  -5   2  749.53   44.30
  -7  -5  -2  696.93   38.20
  -7   5  -2  750.02   40.80
   7   5   2  805.22   44.50
  -7   5  -2  720.43   39.00
   9  -5   2   69.59   10.00
  -9  -5  -2   71.59    8.30
   9   5   2   94.29   11.70
  -9   5  -2   80.29   10.40
  11  -5   2  965.90   57.29
 -11  -5  -2  989.90   50.49
 -12  -6   2  538.55   29.60
  12  -6  -2  465.05   34.90
 -12   6   2  505.65   30.90
 -10  -6   2  454.15   25.20
  10  -6  -2  403.36   30.10
 -10   6   2  435.06   25.70
  10   6  -2  437.06   28.10
  -8  -6   2  206.48   14.60
   8   6  -2  213.38   16.40
   8   6  -2  222.58   16.60
   6  -6  -2 3549.74  169.98
   6   6  -2 3523.65  161.88
  -6   6   2 3478.55  162.88
   6   6  -2 3724.13  164.78
   4  -6  -2  526.25   25.90
  -4  -6   2  549.05   28.50
   4  -6  -2  593.04   33.90
  -4   6   2  518.85   28.80
  -4   6   2  533.95   26.00
   4   6  -2  474.25   30.30
  -2  -6   2 3287.57  155.58
   2  -6  -2 3700.13  154.38
   2  -6  -2 3505.65  161.18
  -2   6   2 3510.95  154.58
  -2   6   2 3566.34  156.08
   2   6  -2 3039.60  157.58
   0   6   2 9999.00  443.36
   2  -6   2  449.46   22.80
   2  -6   2  406.66   22.30
  -2  -6  -2  422.46   22.40
  -2  -6  -2  354.96   22.00
  -2   6  -2  393.96   23.80
  -2   6  -2  417.76   24.20
   2   6   2  356.76   24.70
   2   6   2  411.76   21.80
   4  -6   2  204.38   16.00
   4  -6   2  220.88   14.50
  -4  -6  -2  227.88   14.70
  -4   6  -2  258.97   16.70
   4   6   2  208.28   12.70
   4   6   2  202.68   16.80
  -6  -6  -2   49.60    6.40
   6  -6   2   59.19    8.80
  -6   6  -2   74.69    8.00
  -6   6  -2   70.19    8.00
   6   6   2   55.79    8.40
  -8  -6  -2   46.30    6.50
   8  -6   2   44.30   10.20
  -8   6  -2   51.29   10.50
  -8   6  -2   43.40    7.90
   8   6   2   49.90    8.80
 -10  -6  -2 1989.90   94.39
  10  -6   2 2142.89  101.99
  10   6   2 1744.53  101.19
 -13  -7   2    2.90    3.50
 -13   7   2    0.70    4.20
  11  -7  -2    8.30    5.10
 -11  -7   2   10.90    3.90
 -11   7   2    3.10    3.00
  -9  -7   2    3.80    2.30
   9  -7  -2    0.60    2.50
   9   7  -2    1.80    2.20
  -9   7   2    0.70    1.80
   7  -7  -2 1659.43   86.49
  -7  -7   2 1761.52   78.99
   7   7  -2 1502.95   83.29
  -7   7   2 1713.53   79.79
  -5  -7   2  308.47   19.10
   5  -7  -2  311.87   24.20
  -5   7   2  311.17   19.60
   5   7  -2  315.37   20.60
   3  -7  -2  191.68   16.60
   3  -7  -2  202.18   11.90
  -3  -7   2  185.18   12.70
  -3   7   2  167.48   13.20
   3   7  -2  183.18   13.90
   1  -7  -2   -1.10    1.70
   1  -7  -2    4.00    1.80
  -1  -7   2    1.00    1.20
   1   7  -2    0.30    0.90
  -1   7   2    1.70    1.90
  -1   7   2    0.50    1.20
   1  -7   2  103.99    6.90
  -1  -7  -2   88.59    7.90
   1  -7   2   84.09    8.00
   1   7   2   85.99    8.00
   1   7   2   89.09    9.80
  -1   7  -2   88.79    9.10
   3  -7   2 1514.45   73.09
   3  -7   2 1471.15   70.69
  -3  -7  -2 1444.06   71.69
   3   7   2 1466.95   74.39
   3   7   2 1509.25   73.09
  -3   7  -2 1499.35   73.49
   5  -7   2  291.77   23.30
  -5  -7  -2  388.76   21.50
   5  -7   2  370.66   21.30
  -5   7  -2  381.26   26.30
   5   7   2  326.87   25.10
  -7  -7  -2  125.89   10.70
   7  -7   2  127.19   14.10
   7   7   2  122.49   14.20
  -7   7  -2  120.59   11.20
  -7   7  -2  128.39   12.10
  -9  -7  -2    0.40    2.30
   9   7   2    0.60    2.80
  12  -8  -2    1.00    4.70
 -12  -8   2    0.70    2.70
 -12   8   2   -5.10    2.60
  10  -8  -2    9.00    4.60
 -10  -8   2   14.20    4.10
 -10   8   2   10.90    3.90
   8  -8  -2    1.70    2.90
  -8  -8   2    1.80    1.80
  -8   8   2    1.40    1.90
   8   8  -2    1.40    2.50
   6  -8  -2   55.09    9.40
  -6  -8   2   50.49    6.40
   6   8  -2   44.20    7.00
  -6   8   2   65.29    7.30
  -4  -8   2    5.30    2.10
   4  -8  -2    2.10    2.40
   4  -8  -2    5.00    2.10
   4   8  -2    6.10    3.10
  -4   8   2    3.60    2.20
   2  -8  -2  118.49    9.40
   2  -8  -2  131.89   13.70
  -2  -8   2  118.49    9.60
  -2   8   2  123.39   10.10
   2   8  -2  104.99   10.60
   0  -8  -2    2.10    2.80
   0  -8  -2    3.70    1.70
   0  -8   2    4.90    2.10
   0   8  -2    4.60    2.30
   0   8   2    6.50    2.50
  -2  -8  -2   58.79    6.60
   2  -8   2   57.59    6.50
   2   8   2   58.59    6.90
  -2   8  -2   58.99    7.50
   2   8   2   66.09    8.90
  -4  -8  -2    0.20    1.30
   4  -8   2   -0.40    1.50
   4   8   2   -3.20    2.30
  -4   8  -2   -1.90    1.60
  -6  -8  -2   12.30    3.70
  -6   8  -2   16.10    5.00
  -6   8  -2    8.20    4.00
   6   8   2   15.40    5.60
  -8  -8  -2    2.30    2.20
  -8   8  -2   11.20    4.60
   8   8   2    4.10    3.80
  10   8   2    4.00    7.90
 -11  -9   2    1.00    3.40
  11  -9  -2    1.20    4.00
 -11   9   2    6.70    3.60
  -9  -9   2  281.27   17.90
   9  -9  -2  229.08   23.20
   9   9  -2  243.88   20.00
  -9   9   2  236.18   16.90
   7  -9  -2 1416.96   79.19
  -7  -9   2 1530.85   70.49
  -7   9   2 1383.46   70.49
   7   9  -2 1396.46   73.19
  -5  -9   2   44.80    6.00
   5  -9  -2   43.80    9.10
   5   9  -2   55.29    7.70
  -5   9   2   63.09    7.20
  -3  -9   2    0.90    1.10
   3  -9  -2    0.60    1.80
   3  -9  -2    5.10    4.10
  -3   9   2    0.30    1.80
   3   9  -2    0.00    1.50
   1  -9  -2    5.70    3.90
   1  -9  -2    7.80    2.80
  -1  -9   2    7.90    2.80
   1   9  -2    6.90    3.10
  -1   9   2    7.00    3.10
  -1  -9  -2  352.16   20.50
   1  -9   2  329.97   20.10
  -1  -9  -2  284.47   24.30
   1   9   2  306.27   20.50
  -1   9  -2  321.07   21.00
   3  -9   2  213.88   15.40
  -3  -9  -2  203.18   15.20
   3   9   2  211.78   18.40
  -3   9  -2  206.98   16.70
   5  -9   2  650.13   37.80
  -5  -9  -2  650.73   35.90
  -5   9  -2  670.43   37.10
   5   9   2  654.73   41.10
  -7  -9  -2  801.32   41.00
  -7   9  -2  813.92   42.20
   7   9   2  684.63   46.20
  10 -10  -2 1672.93   90.89
 -10 -10   2 1680.73   91.69
  -8 -10   2   -1.50    1.60
   8 -10  -2   -2.10    5.10
   8  10  -2   -1.50    3.60
  -8  10   2    2.50    2.60
   6 -10  -2   37.70    9.80
  -6 -10   2   22.10    4.60
  -6  10   2   30.30    5.50
   6  10  -2   23.90    5.80
  -4 -10   2 1146.59   60.39
   4 -10  -2 1081.69   67.69
   4  10  -2 1329.47   63.19
  -4  10   2 1243.88   61.29
  -2 -10   2   99.29    9.70
   2 -10  -2  120.89   15.20
   2  10  -2   88.99   10.30
  -2  10   2  104.59   10.00
   0 -10  -2 1460.25   72.99
   0 -10  -2 1561.64   81.49
   0 -10   2 1487.95   73.89
   0  10   2 1462.85   74.59
   0  10  -2 1591.14   75.49
   2 -10   2  123.99   10.80
  -2 -10  -2  128.09   11.30
  -2 -10  -2  148.79   16.80
   2  10   2  128.19   12.40
  -2  10  -2  126.89   11.90
  -4 -10  -2 1206.98   59.09
   4 -10   2 1188.08   61.19
  -4  10  -2 1185.68   61.09
   4  10   2 1185.18   65.89
  -6 -10  -2  161.28   13.40
  -6  10  -2  165.68   14.60
  -8  10  -2  300.07   22.20
  -7 -11   2 1865.61   88.69
  -7  11   2 1896.21   89.69
   7  11  -2 1751.22   92.39
  -5 -11   2  143.99   13.00
   5 -11  -2  162.08   18.90
  -5  11   2  148.99   13.00
   5  11  -2  134.99   13.30
   3 -11  -2 1012.20   62.29
  -3 -11   2 1037.10   53.19
  -3  11   2 1052.99   54.59
   3  11  -2 1088.29   56.19
   1 -11  -2   25.40    9.40
  -1 -11   2   23.40    5.30
  -1  11   2   21.20    5.20
   1  11  -2   19.10    5.70
   1 -11   2   46.30    7.10
  -1 -11  -2   51.29    7.50
   1  11   2   44.40    7.90
  -1  11  -2   54.29    7.70
   3 -11   2 1916.01   93.79
  -3 -11  -2 1994.50   94.29
  -3  11  -2 1954.20   95.09
  -5 -11  -2  169.68   13.90
  -5  11  -2  157.08   14.90
  -6 -12   2  168.78   13.70
   6  12  -2  153.18   16.00
  -6  12   2  152.78   14.20
  -4 -12   2  173.58   13.50
   4  12  -2  150.88   14.50
  -4  12   2  153.68   13.70
  -2 -12   2  304.27   20.40
   2  12  -2  292.47   22.00
  -2  12   2  316.97   21.70
   0 -12   2  841.72   44.10
   0  12   2  820.62   45.50
   0  12  -2  801.52   44.90
   2 -12   2    9.80    4.20
  -2 -12  -2    2.70    3.10
  -2  12  -2    0.00    2.70
  -4 -12  -2  364.46   24.00
  -3  13   2  278.67   20.50
  -1 -13   2    8.00    4.00
  -1  13   2   10.80    4.90
 -14   0   3    2.60    3.90
  14   0  -3    0.40    3.30
 -12   0   3    2.40    2.50
  12   0  -3    2.10    2.40
 -10   0   3   -0.10    1.40
 -10   0   3    1.60    1.70
  10   0  -3   -2.20    2.00
  -8   0   3   -0.80    1.10
   8   0  -3   -1.20    1.60
  -8   0   3    1.00    1.20
   8   0  -3    1.50    1.40
   6   0  -3   -1.10    1.50
  -6   0   3    1.30    1.90
  -6   0   3   -0.70    0.70
   6   0  -3    0.90    0.80
  -6   0   3    0.70    1.00
   4   0  -3   -0.20    1.00
   4   0  -3    0.30    1.00
  -4   0   3    1.50    0.80
   4   0  -3   -0.20    0.70
   4   0  -3   -1.60    1.00
  -4   0   3   -0.10    0.80
   2   0  -3    0.60    0.70
  -2   0   3   -0.20    0.60
  -2   0   3    0.80    1.10
  -2   0   3   -0.40    0.60
   2   0  -3   -0.50    1.00
   2   0  -3    1.00    0.90
   0   0  -3   -0.20    0.70
   0   0  -3    1.00    0.80
   0   0   3   -0.90    0.80
   0   0  -3   -0.90    0.70
   0   0  -3    0.10    1.20
   0   0  -3    0.60    0.90
  -2   0  -3    1.70    0.90
   2   0   3   -0.80    1.00
  -2   0  -3    0.90    1.70
  -2   0  -3    0.60    0.90
  -2   0  -3   -0.40    0.80
   4   0   3   -0.50    1.40
  -4   0  -3    0.90    1.80
   6   0   3    0.20    1.60
  -6   0  -3    0.40    1.70
  -8   0  -3    0.60    1.80
   8   0   3   -1.30    1.70
  10   0   3   -0.30    1.90
 -10   0  -3    2.90    2.90
  15  -1  -3  270.87   24.00
  15   1  -3  247.78   22.80
 -13  -1   3  121.59   14.00
  13  -1  -3  111.19   14.40
 -13   1   3   99.79   12.00
  13   1  -3  104.49   13.40
  11  -1  -3   -1.00    2.10
 -11  -1   3   -2.10    1.90
  11   1  -3    1.50    2.40
 -11   1   3    0.20    1.60
  -9  -1   3  331.67   21.90
   9  -1  -3  332.57   25.30
  -9  -1   3  342.67   19.20
   9   1  -3  338.27   24.50
  -9   1   3  315.97   21.00
  -9   1   3  332.67   17.00
   7  -1  -3   72.19    5.00
   7  -1  -3   83.19    9.80
  -7  -1   3   87.69    8.40
  -7  -1   3   84.79    6.50
  -7  -1   3   65.09    9.30
  -7   1   3   83.89    5.00
   7   1  -3   79.39    9.50
   7   1  -3   86.99    6.70
  -7   1   3   82.29    8.00
   5  -1  -3 1600.14   74.69
  -5  -1   3 1603.84   78.19
  -5  -1   3 1598.44   76.59
  -5  -1   3 1644.14   73.49
   5  -1  -3 1631.34   78.89
   5  -1  -3 1672.03   71.89
   5   1  -3 1542.45   77.29
  -5   1   3 1557.74   75.69
  -5   1   3 1579.24   71.89
   5   1  -3 1648.34   73.29
  -5   1   3 1580.14   78.59
   5   1  -3 1568.44   75.19
   3  -1  -3 1034.60   48.30
   3  -1  -3 1071.79   47.60
   3  -1  -3 1068.19   52.49
   3  -1  -3 1019.30   50.39
   3  -1  -3  999.00   46.90
  -3  -1   3 1019.00   47.80
  -3   1   3  928.21   48.80
   3   1  -3 1014.90   50.49
   3   1  -3  976.70   49.30
   3   1  -3 1027.60   47.70
   3   1  -3 1025.20   48.90
   1  -1  -3  503.15   29.40
   1  -1  -3  598.94   29.20
   1  -1  -3  587.94   32.20
  -1  -1   3  612.84   30.00
   1  -1  -3  619.84   29.60
   1   1  -3  618.34   29.70
   1   1  -3  626.94   30.60
   1   1  -3  630.24   31.50
  -1   1   3  615.24   30.20
   1   1  -3  585.04   30.20
  -1  -1  -3 1733.63   92.69
  -1  -1  -3 2048.00   88.39
   1  -1   3 2033.80   93.19
  -1  -1  -3 2145.39   89.39
  -1  -1  -3 2038.20   90.69
  -1  -1  -3 1938.31   91.49
  -1   1  -3 1945.21   90.39
  -1   1  -3 1981.70   90.49
  -1   1  -3 1788.02   92.99
  -1   1  -3 2008.20   90.39
  -1   1  -3 2049.70   91.99
   3  -1   3  773.92   41.60
  -3  -1  -3  670.93   37.70
  -3   1  -3  787.82   36.40
  -3   1  -3  714.23   35.60
   3   1   3  709.43   40.80
  -3   1  -3  798.12   38.80
   5  -1   3  237.48   17.80
  -5  -1  -3  221.58   15.40
  -5   1  -3  232.08   15.90
  -5   1  -3  207.38   11.50
   5   1   3  234.48   18.10
  -7  -1  -3    1.90    1.90
   7  -1   3   -0.90    1.50
  -7   1  -3    2.10    2.00
   7   1   3    0.30    1.30
  -9  -1  -3  713.13   40.50
   9  -1   3  795.22   44.80
   9   1   3  708.43   44.70
  -9   1  -3  770.72   40.60
  11  -1   3   12.10    4.80
 -11  -1  -3   14.70    5.00
 -11   1  -3    9.10    4.00
  11   1   3   21.00    6.20
  14  -2  -3  212.58   20.00
 -14   2   3  229.48   19.20
  14   2  -3  214.48   20.20
  12  -2  -3 2623.34  138.19
  12   2  -3 2824.12  137.79
 -12   2   3 2878.61  133.49
  12   2  -3 2965.90  135.59
 -10  -2   3   28.50    5.10
  10  -2  -3   23.40    6.50
 -10  -2   3   29.60    6.60
  10   2  -3   28.90    7.70
 -10   2   3   26.70    4.90
  -8  -2   3 1312.27   62.79
   8  -2  -3 1381.06   66.59
  -8   2   3 1216.88   60.19
   8   2  -3 1127.09   58.49
   8   2  -3 1140.29   62.49
  -6  -2   3  136.79   11.50
  -6  -2   3  144.99    9.80
   6  -2  -3  147.19   13.90
  -6  -2   3  132.49   11.90
  -6   2   3  130.09   10.30
   6   2  -3  145.49   13.00
   6   2  -3  133.19    9.40
   4  -2  -3    4.30    1.90
   4  -2  -3    6.40    1.40
   4  -2  -3    5.90    1.20
  -4  -2   3    3.90    1.40
   4  -2  -3    3.90    2.20
   4  -2  -3    6.00    2.70
   4   2  -3    7.40    2.70
   4   2  -3    8.60    2.00
   4   2  -3    3.70    1.70
   4   2  -3    5.40    2.10
  -4   2   3    6.00    2.00
   4   2  -3    3.00    1.60
   2  -2  -3 8068.09  357.86
   0  -2   3  216.58   13.90
   0  -2  -3  238.98   13.80
   0  -2  -3  230.08   13.50
   0  -2  -3  238.18   12.50
   0  -2   3  240.48   14.80
   0   2  -3  208.58   14.10
   0   2  -3  261.47   15.20
   0   2   3  218.38   15.70
   0   2  -3  221.58   14.30
   0   2   3  238.48   13.10
   0   2  -3  219.98   13.50
   2  -2   3 2626.54  123.59
  -2  -2  -3 2803.02  121.39
   2  -2   3 2636.24  120.29
  -2   2  -3 2642.14  122.19
  -2   2  -3 2359.06  122.59
  -2   2  -3 2808.32  120.19
   4  -2   3   19.30    4.10
   4  -2   3   28.80    5.60
  -4  -2  -3   21.40    4.20
  -4   2  -3   30.40    4.20
   4   2   3   28.80    5.60
  -4   2  -3   30.20    4.70
   6  -2   3   88.49   10.70
  -6  -2  -3  117.79    9.60
   6   2   3   94.19   11.00
  -8  -2  -3 1997.40   96.59
   8  -2   3 2204.18  102.09
   8   2   3 1842.52  100.39
  -8   2  -3 2123.69   97.09
 -10  -2  -3  160.88   14.60
  10   2   3  188.48   16.30
 -10   2  -3  174.98   15.00
  13  -3  -3    5.90    3.90
  13   3  -3    3.50    3.70
  13   3  -3    6.00    4.70
 -13   3   3    4.00    3.00
 -11  -3   3  739.33   39.40
  11  -3  -3  752.62   45.00
  11   3  -3  766.12   42.30
 -11   3   3  733.23   40.60
  11   3  -3  738.93   44.80
   9  -3  -3 4863.51  208.48
  -9  -3   3 4210.08  200.18
   9   3  -3 4366.96  202.78
  -9   3   3 4330.47  201.18
   9   3  -3 4394.16  205.48
  -7  -3   3 1853.41   92.59
   7  -3  -3 1737.73   95.39
  -7  -3   3 1962.90   89.39
  -7   3   3 1896.11   90.09
   7   3  -3 2112.69   91.19
   7   3  -3 1942.31   92.29
   5  -3  -3 2166.18  107.59
  -5  -3   3 2167.38  104.19
  -5  -3   3 2214.38  102.49
  -5   3   3 2242.78  103.69
   5   3  -3 2280.17  103.79
   5   3  -3 2260.37  103.59
   5   3  -3 2349.06  105.29
  -3  -3   3  784.02   39.40
   3  -3  -3  828.72   37.90
   3  -3  -3  832.12   44.50
   3  -3  -3  791.52   37.60
   3  -3  -3  792.82   39.70
   3  -3  -3  866.41   42.40
   3   3  -3  773.82   40.80
   3   3  -3  776.12   39.20
   3   3  -3  817.52   39.40
   3   3  -3  848.72   38.20
  -3   3   3  794.72   39.70
   3   3  -3  789.52   41.60
   1  -3  -3 5605.44  238.88
   1  -3  -3 5107.99  238.18
   1   3  -3 5226.88  240.78
  -1   3   3 5541.95  238.78
   1   3  -3 5303.67  238.58
   1   3  -3 5372.06  240.28
   1  -3   3  650.03   33.00
  -1  -3  -3  593.74   32.80
   1  -3   3  620.84   33.60
  -1  -3  -3  641.94   31.10
   1  -3   3  662.03   34.40
  -1   3  -3  630.34   33.70
  -1   3  -3  718.23   35.20
   1   3   3  667.33   31.20
   1   3   3  647.54   36.30
  -3  -3  -3 1258.07   61.09
   3  -3   3 1270.07   71.19
   3  -3   3 1261.07   62.29
  -3   3  -3 1343.57   63.99
  -3   3  -3 1285.87   61.39
  -3   3  -3 1196.08   61.89
   5  -3   3 6099.59  277.97
  -5  -3  -3 5687.93  270.87
  -5   3  -3 6263.17  272.17
  -7  -3  -3    0.60    1.60
   7  -3   3    0.90    2.10
  -7   3  -3    1.80    2.40
   7   3   3    4.10    2.90
   9  -3   3  769.62   42.10
  -9  -3  -3  641.14   36.90
   9   3   3  703.63   40.40
  -9   3  -3  557.64   36.00
 -11  -3  -3  106.99   15.70
  11  -3   3   45.70    9.80
  14  -4  -3  393.06   30.00
 -14   4   3  420.26   28.00
 -12  -4   3 1475.25   72.29
  12  -4  -3 1385.96   78.09
 -12   4   3 1516.65   73.19
  12   4  -3 1467.95   78.99
  12   4  -3 1464.95   75.19
  10  -4  -3   59.29   10.70
 -10  -4   3   35.90    6.50
 -10   4   3   38.10    5.80
  10   4  -3   31.60    6.80
  10   4  -3   30.80    6.50
   8  -4  -3  379.86   25.80
  -8  -4   3  327.37   20.10
   8   4  -3  318.87   22.40
  -8   4   3  358.16   21.00
   8   4  -3  325.37   22.40
  -6  -4   3   89.49    9.10
  -6  -4   3   95.79    7.70
   6  -4  -3   96.09   11.10
   6   4  -3   74.69    8.50
   6   4  -3   74.49    7.60
  -6   4   3   94.29    8.40
  -4  -4   3    6.80    2.00
   4  -4  -3    8.40    1.30
   4  -4  -3    8.00    3.50
   4  -4  -3    8.40    1.40
   4   4  -3    5.30    1.50
   4   4  -3    9.00    1.50
   4   4  -3    6.90    2.60
  -4   4   3    6.30    2.20
   2  -4  -3 5602.34  255.07
   2   4  -3 5892.61  258.47
   0  -4  -3  586.84   30.10
   0  -4  -3  617.24   30.60
   0  -4   3  560.64   31.00
   0  -4   3  619.94   30.00
   0   4   3  596.44   34.10
   0   4  -3  584.34   30.50
   0   4   3  602.44   31.30
   0   4   3  609.34   29.90
   0   4  -3  611.14   32.30
  -2  -4  -3  725.03   33.80
   2  -4   3  695.33   36.30
  -2  -4  -3  682.23   36.50
   2  -4   3  692.13   37.20
  -2   4  -3  740.33   39.20
   2   4   3  718.83   33.60
  -2   4  -3  726.63   37.70
   2   4   3  730.33   40.40
   4  -4   3    0.10    2.10
   4   4   3   -0.20    1.20
  -4   4  -3    0.00    1.30
  -4   4  -3   -0.70    1.40
   6  -4   3   72.39   10.10
  -6  -4  -3   92.19    9.10
  -6   4  -3  104.29   10.20
  -6   4  -3   90.99    8.90
  -8  -4  -3  878.71   51.19
   8  -4   3 1074.99   57.29
   8   4   3 1013.60   55.79
  -8   4  -3 1062.09   52.99
 -10  -4  -3   99.09   10.70
  10  -4   3   71.99   11.60
 -10   4  -3   86.49   10.80
  10   4   3   66.79   10.60
  13  -5  -3   55.79   11.00
 -13   5   3   57.09    8.60
  11  -5  -3   26.40    7.70
 -11  -5   3   31.90    6.10
 -11   5   3   15.90    4.20
  11   5  -3   14.80    4.50
  -9  -5   3    5.40    2.30
   9  -5  -3    4.80    3.30
   9   5  -3    6.60    3.10
  -9   5   3   12.00    3.60
   9   5  -3    5.90    2.70
   7  -5  -3   14.80    6.00
  -7   5   3    9.30    3.00
   7   5  -3   13.00    4.40
   7   5  -3   12.40    3.50
  -5  -5   3   60.49    6.40
   5  -5  -3   50.19    8.00
   5   5  -3   47.00    6.50
  -5   5   3   61.99    6.60
   3  -5  -3  352.96   17.80
  -3  -5   3  345.77   19.40
   3  -5  -3  323.77   23.70
  -3   5   3  338.97   18.90
   3   5  -3  322.97   21.20
  -3   5   3  351.46   19.50
   1  -5  -3  292.77   15.90
   1  -5  -3  266.87   16.90
   1   5  -3  253.87   17.60
  -1   5   3  262.77   15.90
  -1   5   3  260.67   15.70
   1  -5   3  414.66   23.40
  -1  -5  -3  400.46   22.50
  -1  -5  -3  435.36   23.40
   1  -5   3  426.06   23.30
   1   5   3  424.86   22.00
   1   5   3  368.56   27.40
  -1   5  -3  417.56   24.20
  -1   5  -3  433.86   24.10
   3  -5   3  419.26   23.70
  -3  -5  -3  440.16   24.00
   3  -5   3  434.46   25.80
   3   5   3  389.76   27.10
  -3   5  -3  418.36   24.60
   5  -5   3    6.20    3.60
  -5   5  -3    3.60    2.30
  -5   5  -3    1.20    2.30
   5   5   3    1.20    2.10
   7  -5   3   78.19   11.50
  -7  -5  -3   90.29    9.00
   7   5   3  102.49   11.60
  -7   5  -3   77.59    9.00
  -9  -5  -3  143.69   12.10
   9  -5   3  156.98   15.90
   9   5   3  120.49   14.30
  -9   5  -3  123.59   13.40
  12  -6  -3   92.29   13.30
 -12   6   3   95.79   10.10
  12   6  -3   83.29   12.20
 -10  -6   3   12.50    3.70
  10  -6  -3   11.60    5.00
  10   6  -3   26.80    5.90
 -10   6   3   13.20    3.80
  -8  -6   3  249.58   15.60
   8  -6  -3  218.58   25.80
   8   6  -3  222.18   17.60
  -8   6   3  245.08   16.30
  -6  -6   3    3.50    1.50
   6  -6  -3   -0.50    1.80
   6   6  -3   -0.50    1.60
  -6   6   3    1.40    1.50
  -4  -6   3   72.39    7.30
   4  -6  -3   86.69    6.10
   4  -6  -3  107.59   12.30
  -4   6   3   96.99    8.50
   4   6  -3   96.59    9.20
   2  -6  -3  880.01   53.39
   2  -6  -3  922.31   45.50
  -2  -6   3  986.20   46.70
   2   6  -3  984.00   48.50
  -2   6   3  954.60   46.70
  -2   6   3  920.81   46.80
   0  -6  -3  129.79    9.60
   0  -6   3  115.09    9.50
   0   6  -3  133.29   11.00
   0   6   3   94.39   10.70
   0   6   3  131.49    9.30
   2  -6   3   43.00    5.20
   2  -6   3   28.80    5.10
  -2  -6  -3   33.70    5.00
   2   6   3   39.80    6.80
   2   6   3   32.00    4.20
  -2   6  -3   37.20    5.90
   4  -6   3    1.70    1.60
  -4  -6  -3    0.80    1.40
   4  -6   3    0.50    2.20
   4   6   3    2.60    2.40
  -4   6  -3    2.40    2.00
   6  -6   3   97.79   12.70
  -6   6  -3  120.39   11.30
  -6   6  -3   92.79   10.60
   6   6   3  105.99   13.30
   8  -6   3   44.50   13.70
  -8  -6  -3   34.30    5.80
   8   6   3   35.40    8.00
  -8   6  -3   28.70    7.00
 -11  -7   3   99.79   10.50
  11  -7  -3   79.59   12.80
  11   7  -3   98.79   12.30
 -11   7   3   91.89   10.20
  -9  -7   3  703.93   36.80
   9  -7  -3  700.13   45.10
   9   7  -3  642.64   39.30
  -9   7   3  723.03   37.90
   7  -7  -3  453.35   31.20
  -7  -7   3  419.66   26.40
  -7   7   3  504.85   27.70
   7   7  -3  512.55   29.50
   5  -7  -3 2082.09  112.99
  -5  -7   3 2472.25  106.39
   5   7  -3 2368.46  108.79
  -5   7   3 2197.88  106.79
   3  -7  -3  105.39   12.30
   3  -7  -3   83.89    7.30
  -3  -7   3   86.79    7.90
  -3   7   3   80.89    8.10
   3   7  -3   90.99    9.30
   1  -7  -3  255.97   16.20
   1  -7  -3  270.77   21.80
  -1  -7   3  280.37   17.20
  -1   7   3  273.37   16.70
   1   7  -3  255.17   18.50
   1  -7   3 1341.67   62.29
  -1  -7  -3 1173.08   61.89
   1   7   3 1204.58   60.89
  -1   7  -3 1360.06   64.29
   3  -7   3  144.59   11.40
  -3  -7  -3  134.89   11.40
  -3   7  -3  125.59   12.30
   3   7   3  163.08   15.10
  -5  -7  -3  706.43   39.90
  -5   7  -3  782.02   41.70
  -5   7  -3  718.63   42.10
   5   7   3  816.52   44.80
  -7  -7  -3  116.49   10.90
  -7   7  -3  110.99   12.20
   7   7   3  161.08   17.10
   9   7   3  887.31   51.69
  12  -8  -3 1789.92   96.49
 -12  -8   3 1796.22   88.09
 -12   8   3 1819.72   89.49
  10  -8  -3  284.87   25.40
 -10  -8   3  264.37   18.50
 -10   8   3  265.27   19.10
  10   8  -3  244.38   20.50
  -8  -8   3 1441.16   68.39
   8  -8  -3 1324.17   75.09
  -8   8   3 1416.36   69.19
   8   8  -3 1400.06   71.89
  -6  -8   3  456.05   26.40
   6  -8  -3  452.15   32.60
  -6   8   3  493.15   26.60
   6   8  -3  386.66   27.50
   4  -8  -3  211.68   19.90
  -4  -8   3  210.68   14.70
   4   8  -3  216.48   16.70
  -4   8   3  210.98   15.40
  -2  -8   3 3302.87  150.98
   2  -8  -3 3365.46  150.58
   2  -8  -3 3299.87  159.38
   2   8  -3 3232.88  153.78
  -2   8   3 3315.87  151.98
   0  -8   3    0.50    1.50
   0  -8  -3   -0.30    1.40
   0  -8  -3    0.70    2.30
   0   8   3    1.90    1.80
   0   8  -3    0.80    1.70
  -2  -8  -3 1866.11   89.99
   2  -8   3 1779.42   89.39
   2   8   3 2102.69   94.69
  -2   8  -3 1819.02   91.69
  -4  -8  -3  182.58   13.70
   4  -8   3  174.08   13.20
  -4   8  -3  174.78   14.70
   4   8   3  165.68   15.70
  -6  -8  -3  231.38   16.80
   6   8   3  247.08   22.30
  -6   8  -3  228.68   18.50
  -6   8  -3  233.88   18.30
  -8  -8  -3 2345.47  105.69
   8   8   3 2122.59  112.29
 -11  -9   3  589.94   32.70
  11  -9  -3  547.95   38.80
   9  -9  -3 1122.89   67.69
  -9  -9   3 1180.28   59.99
   9   9  -3 1284.47   64.49
  -9   9   3 1189.18   61.09
   7  -9  -3 1121.99   65.69
   7   9  -3 1095.99   60.39
  -7   9   3 1226.78   58.09
   5  -9  -3 1091.39   66.79
  -5  -9   3 1151.28   56.69
  -5   9   3 1188.28   57.89
   5   9  -3 1132.49   60.19
   3  -9  -3  192.88   18.40
  -3  -9   3  183.38   13.50
   3   9  -3  190.58   15.00
  -3   9   3  183.98   14.10
  -1  -9   3  652.03   33.00
   1  -9  -3  593.24   39.40
   1  -9  -3  540.95   32.00
  -1   9   3  563.54   32.70
   1   9  -3  599.44   34.60
  -1  -9  -3  216.68   20.30
  -1  -9  -3  184.98   14.40
   1  -9   3  199.78   14.50
   1   9   3  213.58   16.10
  -1   9  -3  203.28   15.90
  -3  -9  -3  177.28   13.50
   3  -9   3  174.88   13.60
  -3   9  -3  190.98   15.10
   3   9   3  158.98   16.60
  -5  -9  -3 1573.34   75.39
   5  -9   3 1511.15   75.79
   5   9   3 1611.84   85.39
  -5   9  -3 1469.25   77.79
  -7  -9  -3   50.39    7.60
   7   9   3   57.99   12.70
  10 -10  -3   55.99   14.40
   8 -10  -3  180.08   19.90
  -8 -10   3  155.18   13.40
  -8  10   3  147.89   13.50
   8  10  -3  156.58   15.40
   6 -10  -3  166.28   17.60
  -6 -10   3  174.58   13.50
   6  10  -3  147.79   14.50
  -6  10   3  170.18   14.20
  -4 -10   3   85.89    8.60
   4 -10  -3   70.69   11.50
  -4  10   3   88.09   13.80
   4  10  -3   88.69    9.80
  -2 -10   3 1249.68   62.39
   2 -10  -3 1285.47   71.19
  -2  10   3 1266.97   63.59
   2  10  -3 1250.97   65.09
   0 -10   3    5.30    2.40
   0 -10  -3    8.30    3.20
   0 -10  -3    9.20    5.60
   0  10   3    1.70    3.00
   0  10  -3    5.60    3.10
   2 -10   3   44.20    6.50
  -2 -10  -3   56.19   11.10
  -2 -10  -3   32.40    6.00
  -2  10  -3   32.90    6.30
   4 -10   3   22.00    5.40
  -4 -10  -3   21.50    5.10
   4  10   3   20.50    7.40
  -4  10  -3   27.80    6.50
  -6 -10  -3  224.98   16.10
  -6  10  -3  220.28   17.90
  -7 -11   3   28.70    5.90
   7 -11  -3   23.60    9.40
  -7  11   3   14.70    4.50
   7  11  -3   17.30    5.30
   5 -11  -3   22.00    8.20
  -5 -11   3   17.90    4.70
   5  11  -3   14.30    5.40
  -5  11   3   13.10    4.70
  -3 -11   3   48.60    6.70
   3 -11  -3   59.59   13.80
   3  11  -3   45.80    7.20
  -3  11   3   33.60    6.40
  -1 -11   3   30.90    5.70
   1 -11  -3   24.90    8.30
   1  11  -3   25.50    6.20
  -1  11   3   22.30    5.60
  -1 -11  -3   25.00    8.90
   1 -11   3   18.20    5.00
  -1  11  -3   10.70    4.40
  -3 -11  -3   22.70    5.70
   3 -11   3   21.60    7.10
  -3  11  -3   34.80    7.40
   6  12  -3   20.20    8.50
  -4 -12   3   68.09    9.00
   4  12  -3   60.69    9.70
  -4  12   3   56.29    8.70
  -2 -12   3  979.80   53.19
   2  12  -3 1089.19   55.79
   0 -12   3  565.74   32.00
   0  12  -3  551.24   34.50
   2 -12   3  328.77   22.40
 -14   0   4 2964.40  141.39
  14   0  -4 2923.21  144.09
  12   0  -4    1.50    3.10
 -12   0   4    1.20    2.80
  10   0  -4  548.85   45.90
 -10   0   4  471.35   29.50
  -8   0   4  298.37   16.90
   8   0  -4  315.17   23.30
  -8   0   4  312.07   20.40
  -6   0   4 4932.11  216.08
   6   0  -4 4734.43  223.18
   6   0  -4 4861.61  216.08
  -6   0   4 4878.11  220.28
   2   0  -4 5572.84  252.97
   2   0  -4 5798.52  251.27
   2   0  -4 5509.95  251.47
   0   0  -4 4352.06  201.08
   0   0  -4 4503.75  199.58
   0   0  -4 4524.75  201.28
   2   0   4  871.11   45.00
  -2   0  -4  832.62   44.50
   4   0   4 1879.91   87.89
  -4   0  -4 1616.94   85.29
   6   0   4  132.79   14.20
  -6   0  -4  161.68   13.20
   8   0   4    1.10    2.10
  -8   0  -4    0.20    2.20
  15  -1  -4   86.19   13.90
  15   1  -4   90.39   14.30
  15   1  -4   75.59   14.40
 -15   1   4   62.39   11.90
  13  -1  -4  270.67   24.20
 -13  -1   4  273.87   21.50
  13   1  -4  264.67   23.60
 -13   1   4  263.97   20.40
  11  -1  -4   70.99   10.60
 -11  -1   4   86.09    9.80
  11   1  -4   76.79   11.70
 -11   1   4   73.29    9.20
  -9  -1   4   65.59    6.60
  -9  -1   4   68.79    8.70
   9  -1  -4   75.89   10.60
   9   1  -4   79.29   11.60
  -9   1   4   61.39    7.70
  -7  -1   4 3566.04  153.48
   7  -1  -4 3380.76  160.98
  -7  -1   4 3262.67  157.18
   7   1  -4 3238.78  152.88
   7   1  -4 3425.36  159.88
  -7   1   4 3543.15  151.48
  -7   1   4 3374.26  156.48
   5  -1  -4  418.56   26.30
   5  -1  -4  395.36   21.10
  -5  -1   4  406.76   24.60
   5  -1  -4  414.36   21.30
  -5  -1   4  413.26   22.10
   5   1  -4  393.66   25.20
   5   1  -4  375.26   24.40
  -5   1   4  377.86   23.20
   5   1  -4  401.56   21.20
   3  -1  -4 2961.30  142.59
   3  -1  -4 3038.20  136.29
  -3  -1   4 3063.29  136.89
   3  -1  -4 3201.78  137.49
   3  -1  -4 2966.10  137.49
   3   1  -4 2824.32  136.29
   3   1  -4 2986.20  139.19
  -3   1   4 3014.80  138.89
   3   1  -4 3276.77  138.69
   3   1  -4 2916.11  140.59
   1  -1  -4  135.89    9.70
   1  -1  -4  138.89    9.90
  -1  -1   4  144.39   11.80
   1  -1  -4  147.19   10.50
  -1  -1   4  139.79   10.00
  -1   1   4  143.89   10.90
  -1   1   4  129.89   13.00
   1   1  -4  172.68   11.60
   1   1  -4  153.68   10.60
   1   1  -4  143.29   11.60
  -1  -1  -4  376.66   20.10
  -1  -1  -4  379.26   20.80
  -1  -1  -4  380.76   22.80
  -1   1  -4  443.16   22.80
   1   1   4  437.16   25.10
  -1   1  -4  384.56   23.30
  -1   1  -4  348.57   21.30
  -3  -1  -4 2454.85  114.39
   3  -1   4 2432.16  118.29
  -3   1  -4 2539.15  111.89
  -3   1  -4 2390.36  114.59
  -5  -1  -4    9.90    3.40
   5  -1   4   12.00    4.50
   5   1   4    7.80    3.90
  -5   1  -4   10.90    3.50
   7  -1   4  790.62   50.69
  -7  -1  -4  932.11   47.60
  -7   1  -4  897.91   48.00
   7   1   4 1005.80   52.59
  -9  -1  -4  311.67   20.40
   9  -1   4  298.57   23.50
   9   1   4  245.78   22.40
  -9   1  -4  290.47   19.40
  14  -2  -4   80.79   13.20
 -14   2   4   98.99   12.40
  14   2  -4   79.99   11.20
  12  -2  -4   11.80    5.10
  12   2  -4    6.00    4.40
  12   2  -4    5.30    4.30
 -12   2   4    6.60    3.70
 -10  -2   4  265.77   16.80
  10  -2  -4  263.07   21.70
  10   2  -4  254.37   21.50
 -10   2   4  247.28   19.30
   8  -2  -4  203.18   19.00
  -8  -2   4  199.78   13.30
   8   2  -4  224.48   18.90
  -8   2   4  204.98   15.00
   6  -2  -4   63.29    4.50
   6  -2  -4   64.09    9.10
   6  -2  -4   65.39    4.10
  -6  -2   4   59.99    6.10
   6   2  -4   59.19    6.30
   6   2  -4   56.69    7.90
   6   2  -4   60.39    8.00
   6   2  -4   66.29    7.70
  -6   2   4   53.29    6.60
   4  -2  -4 1073.69   50.29
   4  -2  -4 1056.89   56.89
  -4  -2   4 1096.69   50.79
   4   2  -4 1033.30   54.09
   4   2  -4 1041.10   52.99
   4   2  -4 1052.49   50.89
  -4   2   4  986.80   51.89
   4   2  -4 1138.39   53.89
  -2  -2   4  347.77   19.70
   2  -2  -4  333.77   19.10
   2  -2  -4  354.36   19.20
   2   2  -4  345.17   21.40
  -2   2   4  369.36   20.10
   2   2  -4  348.57   21.10
   2   2  -4  326.67   20.40
   0  -2   4   92.59    9.30
   0  -2   4   91.09    8.20
   0  -2  -4  127.79    9.60
   0  -2  -4   95.69    7.60
   0   2   4  102.69    8.50
   0   2   4  122.49   11.20
   0   2  -4   95.29    8.90
   0   2  -4  102.69    9.20
   0   2  -4  121.19   10.60
   2  -2   4   26.90    5.20
  -2  -2  -4   21.10    4.10
   2   2   4   23.10    5.00
  -2   2  -4   22.80    4.10
  -2   2  -4   15.50    3.50
  -4  -2  -4  250.17   17.80
   4  -2   4  255.47   19.10
  -4   2  -4  279.17   17.20
   4   2   4  239.18   19.90
  -6  -2  -4   71.19    7.80
   6  -2   4   79.69   10.20
  -6   2  -4   64.39    8.00
   6   2   4   53.79    8.60
  -8  -2  -4   75.59    8.80
  -8   2  -4   63.49    8.70
   8   2   4   80.89   11.10
  13  -3  -4  221.68   21.30
  13   3  -4  233.78   18.80
 -13   3   4  204.08   17.60
 -11  -3   4   42.30    6.60
  11  -3  -4   62.39   11.00
  11   3  -4   72.19   11.90
 -11   3   4   57.29    7.70
  11   3  -4   39.90    7.50
  -9  -3   4  402.06   22.00
   9  -3  -4  387.86   27.40
  -9   3   4  381.66   23.30
   9   3  -4  326.57   23.70
   9   3  -4  369.26   26.10
   7  -3  -4  198.98   17.70
  -7  -3   4  207.28   12.90
   7   3  -4  184.08   15.20
   7   3  -4  154.58   13.80
  -7   3   4  187.48   13.50
   5  -3  -4  178.28   16.60
   5  -3  -4  189.78   10.20
  -5  -3   4  198.58   12.80
   5  -3  -4  187.98   10.10
  -5   3   4  207.48   13.60
   5   3  -4  169.98   13.20
   5   3  -4  203.58   14.10
   5   3  -4  176.38   14.30
   3  -3  -4   27.50    5.70
   3  -3  -4   22.20    3.50
   3  -3  -4   29.80    4.20
  -3  -3   4   22.80    3.70
   3   3  -4   27.00    4.10
   3   3  -4   21.70    4.30
   3   3  -4   25.70    4.70
  -3   3   4   30.90    4.50
  -1  -3   4  208.58   14.90
   1  -3  -4  240.98   14.40
   1  -3  -4  209.28   13.50
   1  -3  -4  200.48   13.40
  -1  -3   4  217.58   14.10
   1   3  -4  222.78   15.30
  -1   3   4  220.48   14.00
  -1   3   4  229.68   15.90
   1   3  -4  205.28   14.60
   1  -3   4  288.57   17.80
   1  -3   4  287.57   19.90
  -1  -3  -4  301.77   18.20
  -1   3  -4  264.67   20.00
   1   3   4  304.27   21.10
  -1   3  -4  305.47   18.60
  -3  -3  -4  225.68   16.10
   3  -3   4  234.18   18.90
  -3   3  -4  256.77   16.90
  -3   3  -4  262.17   17.30
   5  -3   4  464.95   31.30
  -5  -3  -4  509.95   28.60
  -5   3  -4  487.85   28.60
  -7  -3  -4   58.79    7.40
   7  -3   4   51.59    9.50
   7   3   4   57.39    9.20
  -7   3  -4   83.69   10.60
  -9  -3  -4   84.79   11.30
   9  -3   4  100.89   13.90
  -9   3  -4  141.29   13.40
  14  -4  -4  428.56   31.60
 -14   4   4  377.66   27.60
  12  -4  -4  821.02   55.69
  12   4  -4  702.53   43.80
 -12   4   4  820.22   43.50
 -10  -4   4 1511.55   75.19
  10  -4  -4 1463.05   82.79
  10   4  -4 1643.04   78.79
 -10   4   4 1610.74   76.09
   8  -4  -4   43.10    8.20
  -8  -4   4   51.89    6.10
  -8   4   4   52.49    6.60
   8   4  -4   49.30    7.70
  -6  -4   4  100.79    8.90
   6  -4  -4  117.19   13.00
  -6   4   4  125.89   10.10
   6   4  -4  115.69   10.10
   6   4  -4  120.39   11.20
   4  -4  -4 1093.59   58.09
  -4  -4   4 1064.49   52.19
   4  -4  -4 1076.69   49.40
  -4   4   4 1097.19   52.59
   4   4  -4  987.50   50.39
   2  -4  -4   61.39    6.50
   2  -4  -4   72.69    6.60
  -2  -4   4   66.99    6.80
   2  -4  -4   62.99    6.90
   2  -4  -4   70.39    9.10
  -2   4   4   70.49    6.70
   2   4  -4   68.79    6.50
   2   4  -4   84.69    8.40
   0  -4  -4  938.71   44.60
   0  -4   4  903.61   45.00
   0  -4   4  898.71   46.30
   0   4   4  902.21   50.59
   0   4  -4  762.82   46.10
   0   4   4  988.60   44.70
   2  -4   4 1273.27   70.39
   2  -4   4 1331.67   65.79
  -2  -4  -4 1411.16   66.89
  -2   4  -4 1353.96   67.69
   2   4   4 1465.25   70.19
  -4  -4  -4 1032.70   54.79
   4  -4   4 1142.59   60.19
  -4   4  -4 1119.39   57.89
  -4   4  -4 1188.38   56.69
   4   4   4 1123.49   59.79
  -6  -4  -4  873.11   43.30
   6  -4   4  782.22   49.20
   6   4   4  782.72   47.80
  -6   4  -4  876.71   45.00
  -8  -4  -4  682.73   38.90
   8  -4   4  657.33   45.60
  -8   4  -4  738.23   41.10
   8   4   4  804.72   43.60
  13  -5  -4  800.62   49.30
 -13   5   4  795.82   45.50
  13   5  -4  866.31   48.20
 -11  -5   4  559.64   32.20
  11  -5  -4  541.45   37.50
  11   5  -4  614.74   35.20
 -11   5   4  500.85   33.50
  -9  -5   4  518.55   28.00
   9  -5  -4  525.75   34.10
  -9   5   4  494.65   28.40
   9   5  -4  413.16   29.30
  -7  -5   4 3649.23  162.78
   7  -5  -4 3759.82  169.68
   7   5  -4 3229.88  164.78
  -5  -5   4    6.60    2.40
   5  -5  -4    9.40    3.70
   5   5  -4   11.60    3.90
  -5   5   4    2.50    1.80
   3  -5  -4 2777.22  125.19
   3  -5  -4 2956.10  133.99
  -3   5   4 2610.94  126.89
   3   5  -4 2676.83  129.19
   1  -5  -4    5.00    2.00
  -1  -5   4    2.70    1.60
   1   5  -4    3.60    2.50
  -1   5   4    0.60    1.80
  -1   5   4    2.90    2.10
   1  -5   4    1.90    1.50
  -1  -5  -4    3.80    2.20
   1  -5   4   -0.60    1.80
  -1   5  -4    2.00    1.80
   1   5   4    1.80    1.80
   1   5   4    3.00    2.60
   3  -5   4 3527.15  170.58
  -3  -5  -4 3661.43  166.78
   3   5   4 3545.85  169.98
  -3   5  -4 3794.12  167.48
  -5  -5  -4  148.59   12.20
   5  -5   4  161.28   16.60
   5   5   4  186.38   15.50
  -5   5  -4  142.59   12.60
  -7  -5  -4 1146.49   55.49
   7   5   4  970.40   63.49
  -7   5  -4 1191.18   57.39
  -9   5  -4   14.70    6.10
  12  -6  -4  343.77   29.50
 -12  -6   4  335.47   23.20
  12   6  -4  338.97   24.70
 -12   6   4  359.06   24.00
 -10  -6   4  587.34   33.60
  10  -6  -4  522.45   38.80
 -10   6   4  599.24   34.40
  10   6  -4  688.73   36.20
   8  -6  -4    8.60    4.60
  -8  -6   4    6.70    2.60
  -8   6   4    8.50    3.50
   8   6  -4   14.30    4.40
  -6  -6   4  722.23   37.90
   6  -6  -4  806.62   45.50
  -6   6   4  778.22   38.70
   6   6  -4  612.14   39.10
   4  -6  -4 2309.67  111.09
  -4  -6   4 2256.07  103.89
   4   6  -4 2113.19  106.29
  -4   6   4 2230.98  104.59
  -2  -6   4  544.65   29.30
   2  -6  -4  522.75   29.10
   2  -6  -4  514.05   35.40
  -2   6   4  535.55   29.40
   2   6  -4  582.34   32.20
   0  -6   4 2157.88   99.19
   0  -6  -4 2209.18  100.19
   0   6  -4 1999.70  101.49
   0   6   4 2114.09   98.89
  -2  -6  -4   68.49   10.40
   2  -6   4   50.19    6.10
  -2   6  -4   39.70    6.90
   2   6   4   42.00    7.20
  -4  -6  -4 1300.37   62.19
  -4   6  -4 1076.09   63.19
  -4   6  -4 1329.47   64.19
   4   6   4 1277.57   66.49
  -6  -6  -4  528.65   32.30
  -6   6  -4  587.04   34.10
   6   6   4  587.24   37.40
  -8  -6  -4  300.57   20.00
  -8   6  -4  313.07   23.20
   8   6   4  308.17   23.60
 -11  -7   4   32.20    6.90
  11  -7  -4   20.70    8.60
  11   7  -4   25.80    8.10
 -11   7   4   17.10    4.50
  -9  -7   4  906.51   47.20
  -9   7   4  951.80   48.20
   9   7  -4  888.41   50.49
  -7  -7   4 1219.08   64.59
   7  -7  -4 1289.57   72.19
   7   7  -4 1431.76   67.89
  -7   7   4 1313.87   65.09
  -5  -7   4  242.28   16.20
   5  -7  -4  255.97   21.80
   5   7  -4  225.98   17.80
  -5   7   4  242.48   16.40
  -3  -7   4   73.29    7.60
   3   7  -4   66.79    8.70
  -3   7   4   85.29    8.10
   1  -7  -4  381.66   27.30
   1  -7  -4  335.87   21.30
  -1  -7   4  354.66   21.80
  -1   7   4  380.26   22.60
   1   7  -4  370.06   23.80
   1  -7   4   78.79    8.40
  -1  -7  -4   94.59    9.30
  -1   7  -4  111.89   11.10
   1   7   4  103.59   11.60
   3  -7   4 1290.47   65.99
  -3  -7  -4 1349.07   66.79
   3   7   4 1411.86   71.49
  -3   7  -4 1364.76   69.49
  -5  -7  -4  365.76   23.00
   5   7   4  356.36   27.10
  -7  -7  -4  193.08   15.60
   7   7   4  230.38   20.80
  -7   7  -4  213.48   17.70
 -12  -8   4   83.39   10.40
  12   8  -4  160.28   22.80
  10  -8  -4   38.70   11.00
 -10  -8   4   24.80    5.40
  10   8  -4   19.30    5.60
 -10   8   4   30.20    7.00
   8  -8  -4   16.70    6.60
  -8  -8   4   14.20    4.00
  -8   8   4   17.70    4.80
   8   8  -4   10.30    4.20
  -6  -8   4   96.19    8.90
   6  -8  -4   79.69   12.30
   6   8  -4   71.19    9.20
  -6   8   4   93.89    8.90
  -4  -8   4    2.00    1.50
   4  -8  -4    4.40    3.70
  -4   8   4    3.30    2.20
   4   8  -4   -0.80    1.80
   2  -8  -4  198.78   18.80
  -2  -8   4  175.18   13.50
   2   8  -4  186.88   15.30
  -2   8   4  154.58   13.40
   0  -8   4   82.49    8.60
   0  -8  -4   77.59   11.70
   0   8  -4   79.09    9.30
   2  -8   4  180.58   14.10
  -2  -8  -4  201.58   15.00
  -2   8  -4  177.28   15.50
   2   8   4  211.18   18.30
  -4  -8  -4  174.68   13.70
  -4   8  -4  178.58   15.80
   4   8   4  155.98   18.30
  -6  -8  -4  138.49   12.40
   6   8   4  106.69   15.50
  -6   8  -4  136.09   13.80
  11   9  -4   12.60    5.90
   9  -9  -4   51.79   10.40
  -9  -9   4   41.70    7.30
  -9   9   4   48.50    7.40
   9   9  -4   38.70    8.10
   7  -9  -4  702.33   44.10
  -7  -9   4  687.33   36.20
   7   9  -4  568.74   38.20
  -7   9   4  662.33   37.20
  -5  -9   4  143.59   11.80
   5  -9  -4  118.69   15.60
   5   9  -4  149.29   13.20
  -5   9   4  128.89   11.90
  -3  -9   4  151.18   12.50
   3  -9  -4  156.98   17.20
  -3   9   4  162.58   13.70
   3   9  -4  171.98   14.70
   1  -9  -4   24.20    8.00
  -1  -9   4   20.80    4.60
   1   9  -4   19.20    5.10
   1  -9   4   -1.30    1.70
  -1  -9  -4   -0.80    3.20
  -1  -9  -4   -0.30    2.30
  -1   9  -4    0.10    2.60
   3  -9   4  302.77   20.20
  -3  -9  -4  330.57   21.30
  -3   9  -4  299.97   21.90
   3   9   4  314.07   24.50
  -5  -9  -4  128.69   12.40
   5   9   4  135.79   17.20
  -5   9  -4  145.49   15.10
   8 -10  -4   35.30   10.30
  -8 -10   4   47.20    7.60
  -8  10   4   33.30    6.80
   6 -10  -4  160.18   19.60
  -6 -10   4  185.58   14.40
  -6  10   4  189.98   15.10
   6  10  -4  194.78   17.00
  -4 -10   4 1160.78   59.69
   4 -10  -4 1230.48   68.09
   4  10  -4 1234.98   61.39
  -4  10   4 1098.49   60.09
   2 -10  -4  297.57   25.30
  -2 -10   4  287.97   19.50
   2  10  -4  347.47   22.60
  -2  10   4  291.97   20.60
   0 -10   4 1176.88   57.69
   0 -10  -4 1064.59   64.29
   0  10  -4 1136.59   59.39
  -2 -10  -4   27.00    6.70
  -2 -10  -4   40.70   10.50
   2 -10   4   20.80    4.90
  -2  10  -4   31.50    6.80
   4 -10   4  409.96   26.40
  -4  10  -4  423.56   27.80
   7 -11  -4 1155.48   68.09
  -7  11   4 1058.49   57.29
  -5 -11   4  181.88   15.30
   5 -11  -4  257.97   24.20
  -5  11   4  204.78   17.20
   5  11  -4  252.87   18.40
   3 -11  -4 1611.04   88.79
  -3 -11   4 1621.94   76.99
  -3  11   4 1657.43   81.59
   3  11  -4 1458.15   79.49
  -1 -11   4  131.09   11.20
   1 -11  -4  103.09   15.30
   1  11  -4  116.59   12.90
   1 -11   4  246.18   17.80
  -1 -11  -4  246.88   25.10
  -1  11  -4  237.58   19.20
  14   0  -5    0.20    4.90
 -14   0   5   -0.90    3.90
  12   0  -5   -1.70    3.70
 -12   0   5    1.40    3.30
 -10   0   5    1.80    2.20
  10   0  -5   -0.90    2.60
  -8   0   5   -2.80    1.60
   8   0  -5    0.00    2.00
  -6   0   5   -0.20    2.10
  -6   0   5    2.00    1.50
   6   0  -5    1.90    2.20
   4   0  -5    0.20    1.70
  -4   0   5    5.70    2.90
   4   0  -5    0.40    1.50
   2   0  -5    0.80    1.60
  -2   0   5    1.00    1.40
   2   0  -5    0.20    1.40
   0   0   5   -0.80    1.60
   0   0  -5    0.90    1.80
   0   0  -5   -1.50    1.50
  -2   0  -5   -0.30    1.90
   2   0   5   -0.90    1.60
  -4   0  -5   -0.20    1.90
   4   0   5    1.70    2.50
  -6   0  -5    0.40    2.40
   6   0   5    1.70    2.70
  -8   0  -5   -1.10    2.80
   8   0   5   -2.50    3.20
  13  -1  -5   34.20   10.10
 -13   1   5   33.60    8.30
  13   1  -5   36.40   10.40
  11  -1  -5    0.50    3.30
 -11  -1   5   -0.70    3.10
 -11   1   5    1.80    2.60
  11   1  -5    1.40    3.30
   9  -1  -5  305.17   24.30
  -9  -1   5  278.97   21.00
   9   1  -5  305.27   24.10
  -9   1   5  291.37   20.60
  -7  -1   5   79.89    9.30
   7  -1  -5   83.39   11.30
  -7  -1   5   92.09    7.90
   7   1  -5   83.49   10.50
  -7   1   5   89.09    9.40
   5  -1  -5 1450.85   75.59
   5  -1  -5 1394.56   69.49
  -5  -1   5 1531.35   69.19
   5   1  -5 1523.95   76.09
  -5   1   5 1322.97   71.49
   5   1  -5 1519.75   72.49
  -3  -1   5  393.76   22.90
   3  -1  -5  425.36   24.20
   3  -1  -5  401.96   28.40
  -3   1   5  398.26   25.40
   3   1  -5  424.06   24.40
   3   1  -5  412.46   28.70
   1  -1  -5    5.00    2.30
  -1  -1   5    1.00    2.20
   1  -1  -5    2.70    2.30
  -1   1   5    1.90    2.20
   1   1  -5    2.00    1.60
   1   1  -5    1.60    2.00
  -1  -1  -5 1073.69   51.39
   1  -1   5  879.21   53.29
  -1   1  -5 1120.09   52.59
   1   1   5  936.01   55.49
  -1   1  -5 1081.29   51.29
  -3  -1  -5   30.90    6.10
   3  -1   5   24.80    7.30
   3   1   5   22.30    6.90
  -3   1  -5   11.70    3.50
  -5  -1  -5   75.59    9.00
   5  -1   5   77.89   11.00
   5   1   5  101.09   12.20
  -7  -1  -5  171.28   14.80
   7  -1   5  208.88   19.80
  -7   1  -5  209.08   16.40
   7   1   5  195.18   18.30
  14  -2  -5  235.48   22.10
 -14   2   5  218.08   19.60
  14   2  -5  232.98   20.00
 -12   2   5 1296.97   64.19
  12   2  -5 1177.68   63.29
  10  -2  -5   65.99   11.00
 -10   2   5   91.69    9.90
  10   2  -5   84.39    9.90
  10   2  -5   90.39   12.50
  -8  -2   5 1798.42   85.79
   8  -2  -5 1749.72   93.09
  -8   2   5 1840.22   88.19
   8   2  -5 1834.12   87.89
   8   2  -5 1841.72   92.89
  -6  -2   5  679.13   35.20
   6  -2  -5  604.84   40.90
   6   2  -5  780.02   38.90
   6   2  -5  679.03   40.50
  -6   2   5  639.74   36.80
   4  -2  -5  460.75   24.00
   4  -2  -5  407.66   29.50
  -4  -2   5  460.85   24.40
  -4   2   5  419.96   26.10
   4   2  -5  430.36   28.40
   4   2  -5  446.26   26.90
  -2  -2   5 2773.62  129.69
   2  -2  -5 2930.11  131.29
   2   2  -5 2829.62  132.69
   2   2  -5 2761.42  134.39
  -2   2   5 2810.02  131.29
   0  -2  -5   30.90    5.20
   0  -2  -5   13.70    4.30
   0  -2   5   22.20    5.60
   0   2  -5   19.50    4.60
   0   2  -5   20.60    4.40
   0   2   5   14.00    5.00
   2  -2   5 2283.97  114.79
  -2  -2  -5 2648.94  111.09
   2   2   5 2175.28  114.79
  -2   2  -5 2332.47  111.89
   4  -2   5   15.50    5.90
  -4  -2  -5   24.50    5.60
  -4   2  -5   10.10    3.10
   4   2   5   19.10    5.90
   6  -2   5   30.20    9.50
  -6  -2  -5   16.50    4.60
  -6   2  -5   12.50    6.30
   6   2   5   18.50    6.40
   8  -2   5 1353.36   79.09
  -8   2  -5 1198.58   72.59
  13  -3  -5  200.08   20.10
  13   3  -5  208.88   17.70
 -13   3   5  223.98   17.50
  11  -3  -5   86.49   12.30
 -11   3   5   80.89    9.80
  11   3  -5   67.19    9.50
  -9  -3   5 4995.50  234.98
  -9   3   5 5413.46  237.18
  -7  -3   5  417.26   23.30
   7  -3  -5  391.86   28.30
  -7   3   5  404.96   25.10
   7   3  -5  415.96   27.60
   7   3  -5  378.26   24.80
   5  -3  -5 1087.59   54.69
   5  -3  -5 1086.79   62.39
  -5  -3   5 1182.08   56.79
   5   3  -5 1182.78   59.79
   5   3  -5 1226.88   61.39
  -5   3   5 1208.48   58.89
   3  -3  -5    0.20    2.10
  -3  -3   5    0.60    1.10
   3  -3  -5    1.40    1.90
   3   3  -5    1.60    2.40
   3   3  -5    0.50    1.70
  -3   3   5    2.30    1.80
   1  -3  -5 1738.03   86.59
  -1  -3   5 1764.02   89.09
  -1  -3   5 1864.71   86.39
   1   3  -5 1987.90   89.49
  -1   3   5 1835.82   90.79
  -1   3   5 1807.62   87.89
  -1  -3  -5 1514.45   75.29
   1  -3   5 1601.04   79.59
  -1   3  -5 1500.25   76.99
  -1   3  -5 1474.05   76.49
   1   3   5 1709.73   80.29
   3  -3   5  461.05   30.10
  -3  -3  -5  453.95   26.70
  -3   3  -5  359.66   26.10
   3   3   5  461.05   29.80
  -5  -3  -5 1719.83   78.19
   5  -3   5 1603.84   84.09
   5   3   5 1528.15   90.59
  -7  -3  -5  100.29   10.50
   7  -3   5  112.59   14.00
  -7   3  -5  109.19   12.30
   7   3   5  102.49   17.10
  12  -4  -5  402.26   31.60
 -12   4   5  391.36   26.40
  12   4  -5  431.26   27.70
  10  -4  -5   14.30    6.10
 -10  -4   5   13.70    3.90
 -10   4   5   28.30    6.50
  10   4  -5   13.10    4.70
  -8  -4   5 1270.67   61.99
   8  -4  -5 1202.58   69.59
   8   4  -5 1283.47   64.79
  -8   4   5 1261.37   63.39
  -6  -4   5  118.89   10.00
   6  -4  -5  118.89   13.80
   6   4  -5  103.19   11.20
  -6   4   5  115.09   10.60
  -4  -4   5  573.94   30.50
   4  -4  -5  555.74   29.80
  -4   4   5  590.94   32.00
   4   4  -5  541.05   32.60
  -2  -4   5 1653.53   84.29
   2  -4  -5 1786.22   84.99
   2  -4  -5 1893.91   91.49
  -2   4   5 1743.03   85.69
   2   4  -5 1828.72   87.69
   0  -4  -5    1.20    1.80
   0  -4   5   -0.70    1.30
   0  -4   5    1.60    2.80
   0   4  -5    1.60    2.00
   0   4   5    0.90    1.90
  -2  -4  -5  803.22   44.20
   2  -4   5  822.72   47.40
  -2   4  -5  851.21   45.40
  -2   4  -5  909.91   47.00
   2   4   5  864.51   48.00
  -4  -4  -5   47.50    6.70
  -4   4  -5   55.89    8.00
   4   4   5   38.60    7.70
  -6  -4  -5   -0.60    2.00
  -6   4  -5    1.40    3.50
   6   4   5    0.90    3.20
  13  -5  -5    3.40    4.80
 -13   5   5   -1.30    3.20
  13   5  -5   -4.90    3.20
  11  -5  -5    2.60    4.30
  11   5  -5    4.60    2.90
 -11   5   5    3.00    2.80
   9  -5  -5   42.00    8.30
  -9  -5   5   35.90    5.80
  -9   5   5   41.00    6.70
   9   5  -5   32.10    6.00
  -7  -5   5   22.90    4.70
   7  -5  -5   21.40    6.80
   7   5  -5   21.20    5.00
  -7   5   5   19.40    4.60
  -5  -5   5  164.48   12.10
   5  -5  -5  145.69   15.90
   5   5  -5  163.48   14.10
  -3  -5   5   84.39    8.40
   3  -5  -5   69.39   10.90
   3  -5  -5  102.09    9.00
   3   5  -5   71.49    8.90
  -3   5   5   71.59    8.50
   1  -5  -5    6.70    3.00
  -1  -5   5   17.10    4.30
  -1   5   5   12.70    4.20
   1   5  -5   13.20    4.10
   1  -5   5  204.58   14.50
  -1  -5  -5  193.18   14.60
  -1   5  -5  218.48   16.80
   1   5   5  186.98   16.80
  -3  -5  -5    8.10    3.60
  -3   5  -5    5.30    3.30
   3   5   5   11.80    4.80
  -5  -5  -5   18.70    4.90
  -5   5  -5   13.60    4.70
   5   5   5   12.30    5.30
  -7   5  -5  132.19   21.20
  12  -6  -5   79.29   13.30
 -12   6   5   56.39    9.10
  12   6  -5   61.09    9.90
  10  -6  -5   20.80    7.00
 -10  -6   5   15.80    4.60
  10   6  -5   17.40    5.40
 -10   6   5   15.90    4.70
  -8  -6   5  103.29   10.00
  -8   6   5  113.39   10.80
   8   6  -5   96.49   11.00
  -6  -6   5   48.10    6.30
   6  -6  -5   48.60    9.80
   6   6  -5   42.20    6.80
  -6   6   5   44.20    6.50
   4  -6  -5    1.40    2.50
  -4  -6   5    8.90    3.00
  -4   6   5    8.00    3.20
   4   6  -5    6.20    2.90
   2  -6  -5  759.52   48.20
  -2  -6   5  812.22   41.30
   2  -6  -5  804.82   41.00
   2   6  -5  812.62   43.90
  -2   6   5  777.02   42.60
   0  -6   5  215.38   14.80
   0  -6  -5  208.08   15.00
   0   6  -5  204.48   15.70
   2  -6   5   15.90    4.10
  -2  -6  -5   12.60    4.10
   2   6   5   15.00    5.30
  -2   6  -5   25.60    6.10
  -4  -6  -5   62.79    8.00
  -4   6  -5   50.69    9.00
   4   6   5   92.79   12.30
  -6  -6  -5   13.30    4.90
   6   6   5   21.50    8.20
 -11  -7   5    8.00    3.70
  11  -7  -5    2.90    4.10
 -11   7   5    3.60    3.10
   9  -7  -5  488.45   35.30
  -9  -7   5  452.45   27.90
  -9   7   5  460.85   28.40
   7  -7  -5   13.80    5.90
  -7  -7   5   21.70    5.10
  -7   7   5   21.30    5.00
   7   7  -5   11.50    4.40
  -5  -7   5 1824.62   92.59
   5  -7  -5 2110.49  101.09
  -5   7   5 1878.31   94.49
   5   7  -5 1995.80   96.19
   3  -7  -5  492.25   33.00
  -3  -7   5  400.56   25.50
   3   7  -5  457.35   28.10
   1  -7  -5  126.09   15.40
  -1  -7   5  125.89   11.20
   1  -7  -5  125.29   11.80
   1   7  -5  153.48   13.20
   1  -7   5 1510.55   73.19
  -1  -7  -5 1581.44   73.59
   1   7   5 1549.45   78.19
  -1   7  -5 1374.16   75.79
  -3  -7  -5  164.18   14.30
  -3   7  -5  200.58   15.40
   3   7   5  174.98   16.80
  -5  -7  -5  255.87   18.00
   5   7   5  305.27   23.10
  -5   7  -5  247.08   21.10
 -10  -8   5    7.90    3.80
  10  -8  -5    9.50    5.70
 -10   8   5   10.30    4.10
  10   8  -5    9.30    3.70
   8  -8  -5  902.41   53.09
  -8   8   5  823.92   46.10
   8   8  -5  791.42   47.50
   6  -8  -5  357.56   28.00
  -6  -8   5  325.87   21.60
  -6   8   5  338.77   22.80
   6   8  -5  345.57   23.40
   4  -8  -5   65.69   10.80
  -4   8   5   32.70    6.80
   4   8  -5   43.10    7.60
   2  -8  -5 1814.52   96.39
  -2  -8   5 1850.61   88.59
   2   8  -5 1845.22   90.49
   0  -8  -5  116.39   14.80
   0  -8   5  125.39   10.80
   0   8  -5  118.39   12.30
   2  -8   5 2076.69  100.59
  -2  -8  -5 2125.89  101.89
  -2   8  -5 2201.38  103.99
   2   8   5 2085.09  106.39
  -4  -8  -5    9.40    3.90
   4   8   5    5.20    4.50
  -4   8  -5   12.00    4.20
   9  -9  -5 1362.06   76.49
  -9  -9   5 1412.66   67.99
   9   9  -5 1323.67   71.19
  -9   9   5 1384.76   70.69
  -7  -9   5   21.10    5.00
   7  -9  -5   18.90    7.50
  -7   9   5   14.50    5.60
   7   9  -5   19.00    6.20
   5  -9  -5  374.86   32.10
  -5  -9   5  450.55   26.00
  -5   9   5  389.96   26.20
   5   9  -5  455.75   27.60
  -3  -9   5  214.38   15.50
   3  -9  -5  225.28   20.80
   3   9  -5  200.98   16.80
   1  -9  -5  757.62   45.80
  -1  -9   5  670.93   37.90
   1   9  -5  660.03   40.40
   1  -9   5 1067.49   55.29
  -1  -9  -5 1105.69   63.39
  -1   9  -5 1067.39   57.59
  -3  -9  -5  350.96   23.50
   6 -10  -5  103.19   15.90
  -6 -10   5  126.19   12.00
   6  10  -5  152.48   14.70
  -6  10   5  142.29   14.00
  -4 -10   5  107.09   10.60
   4 -10  -5   82.69   14.00
   4  10  -5   95.99   11.00
   2 -10  -5  762.82   48.70
  -2 -10   5  702.83   40.00
   2  10  -5  740.63   42.40
   0 -10   5   21.80    5.50
   0 -10  -5   22.10    7.80
   0  10  -5   27.40    7.70
  12   0  -6   13.90    6.70
 -12   0   6   15.80    6.00
 -10   0   6 1126.99   60.59
  10   0  -6 1137.59   65.29
   8   0  -6    9.50    5.30
  -8   0   6   14.50    4.90
   6   0  -6  211.98   20.40
   6   0  -6  223.98   16.30
   6   0  -6  242.18   18.30
   4   0  -6 2458.05  122.29
   4   0  -6 2629.04  116.79
   4   0  -6 2276.07  114.49
   2   0  -6  122.09   14.30
   2   0  -6  133.49   12.30
   2   0  -6  136.29   12.80
   0   0  -6 2139.49  110.09
   0   0   6 2531.45  114.99
   2   0   6  376.46   26.10
  -2   0  -6  338.07   24.00
   4   0   6  494.15   34.00
  -4   0  -6  446.66   28.50
   6   0   6 1066.89   59.19
  13  -1  -6  495.95   37.10
  13   1  -6  593.54   34.60
 -13   1   6  542.25   34.20
  11  -1  -6 1306.17   72.19
 -11   1   6 1254.97   66.89
   9  -1  -6  637.84   43.50
  -9   1   6  675.53   38.70
   9   1  -6  614.64   42.80
   9   1  -6  719.93   39.70
   7  -1  -6  606.84   41.10
  -7  -1   6  669.43   35.70
  -7   1   6  712.63   39.20
   7   1  -6  707.83   44.00
   7   1  -6  628.54   37.10
   5  -1  -6    4.20    2.70
   5  -1  -6   11.10    5.10
  -5   1   6    7.40    3.90
   5   1  -6    4.80    3.40
   5   1  -6   -0.80    2.30
   5   1  -6    1.90    2.20
   3  -1  -6 2188.88  106.59
   3  -1  -6 2229.88   98.59
   3  -1  -6 2033.50  100.39
   3   1  -6 2078.69   99.79
   3   1  -6 1981.90  104.89
   3   1  -6 2034.80  101.49
   1  -1  -6    2.60    3.00
  -1  -1   6    0.40    2.40
   1   1  -6    3.10    2.90
   1   1  -6    0.80    2.00
  -1   1   6   -0.40    2.00
  -1  -1  -6  105.09   10.20
   1  -1   6   86.39   12.30
  -1   1  -6   73.19    9.60
   1   1   6  108.49   12.10
  -3  -1  -6 1362.36   79.49
   3  -1   6 1875.81   87.09
  -3   1  -6 1579.84   79.79
   3   1   6 1724.03   85.49
  -5  -1  -6  184.78   15.50
   5  -1   6  187.08   20.00
  -5   1  -6  177.28   15.90
   5   1   6  184.78   18.90
  12  -2  -6  401.56   30.50
 -12   2   6  384.26   25.70
  12   2  -6  301.27   24.50
  10  -2  -6  230.98   21.40
 -10   2   6  239.98   18.30
  -8  -2   6  157.98   13.40
   8  -2  -6  165.38   17.70
  -8   2   6  190.98   15.10
   8   2  -6  156.68   14.40
  -6  -2   6  157.78   12.50
   6  -2  -6  160.18   16.80
   6   2  -6  163.98   17.10
  -6   2   6  147.09   14.00
   6   2  -6  150.78   13.60
   4  -2  -6   -2.00    2.40
  -4  -2   6   -0.50    1.90
   4  -2  -6   -2.90    2.40
   4   2  -6   -0.60    2.00
  -4   2   6    1.30    2.70
   4   2  -6    0.40    3.30
   2  -2  -6  137.69   14.20
   2  -2  -6  197.08   14.40
   2  -2  -6  158.28   16.60
   2   2  -6  172.28   14.00
   2   2  -6  179.98   17.50
   2   2  -6  175.28   14.70
   0  -2  -6  561.64   31.00
   0  -2   6  532.25   35.90
   0   2  -6  577.04   31.70
   0   2   6  507.05   34.70
   2  -2   6  869.21   53.09
  -2  -2  -6  950.90   47.50
   2   2   6  911.91   51.99
  -2   2  -6  818.62   46.60
   4  -2   6   14.80    6.40
  -4  -2  -6   17.70    5.10
  -4   2  -6    4.20    3.90
   4   2   6   19.60    6.30
  13  -3  -6   10.40    6.50
  13   3  -6   24.20    7.10
  11  -3  -6   29.10    8.70
 -11   3   6   23.10    6.10
  11   3  -6   26.50    6.30
   9  -3  -6    0.30    3.10
   9   3  -6    1.80    2.60
  -9   3   6   -0.30    2.50
  -7  -3   6  257.17   18.40
   7  -3  -6  267.47   23.60
  -7   3   6  303.67   20.70
   7   3  -6  287.97   20.80
  -5  -3   6  132.49   11.10
   5  -3  -6  127.79   14.40
   5   3  -6  141.29   12.40
  -5   3   6  111.49   12.00
  -3  -3   6    3.30    1.90
   3  -3  -6    3.90    3.50
   3  -3  -6    4.90    3.10
   3   3  -6    3.80    2.50
   1  -3  -6  116.69   12.00
   1   3  -6  138.29   14.80
  -1   3   6  145.29   14.30
   1   3  -6  158.18   13.70
  -1  -3  -6    1.80    2.70
  -1   3  -6    4.20    3.00
   1   3   6    1.80    2.70
  -3  -3  -6    3.30    2.70
   3   3   6   -0.30    2.80
  -3   3  -6    1.70    2.70
  -5  -3  -6   -0.60    2.50
   5   3   6   -0.80    3.50
  -5   3  -6    4.00    3.90
  12  -4  -6   42.80   11.30
  12   4  -6   48.30    9.90
 -12   4   6   48.90    9.50
  10  -4  -6  976.00   54.49
  10   4  -6  754.52   47.70
 -10   4   6  948.01   48.60
   8  -4  -6   92.69   13.40
   8   4  -6   97.29   11.40
  -8   4   6   92.39   10.80
  -6  -4   6    6.60    2.90
   6  -4  -6    6.20    3.90
   6   4  -6   20.90    5.80
  -6   4   6    6.90    3.40
   4  -4  -6 1255.27   68.99
  -4  -4   6 1265.37   62.09
   4   4  -6 1234.68   64.09
  -4   4   6 1239.68   64.39
  -2  -4   6   71.49    8.00
   2  -4  -6   69.29   11.00
   2  -4  -6   65.19    8.80
   2   4  -6   56.09    9.10
   0  -4  -6  552.94   35.40
   0   4   6  720.43   40.20
   0   4  -6  683.93   39.10
   0   4  -6  626.14   37.50
  -2  -4  -6  132.59   12.10
  -2   4  -6  134.89   12.60
   4   4   6  120.69   14.50
  11  -5  -6  329.07   27.40
  11   5  -6  360.76   25.30
 -11   5   6  338.27   24.40
   9  -5  -6   18.30    7.20
  -9  -5   6    8.80    4.00
   9   5  -6    7.10    3.70
  -9   5   6    5.10    3.40
  -7  -5   6 1966.80   95.39
   7  -5  -6 1956.60  102.39
  -7   5   6 1996.10   96.89
   7   5  -6 2062.59   97.79
   5  -5  -6  658.33   43.00
  -5  -5   6  680.13   37.80
  -5   5   6  699.63   39.10
   5   5  -6  662.23   38.80
  -3  -5   6 1953.60   89.49
   3  -5  -6 1865.71   97.19
  -3   5   6 1835.02   92.19
   3   5  -6 1819.12   92.09
   1  -5  -6  889.61   47.40
  -1  -5   6  909.31   46.90
   1   5  -6  922.41   49.30
  -1  -5  -6  206.58   16.00
  -1   5  -6  242.68   17.70
   1   5   6  180.08   18.10
  -3  -5  -6  457.45   28.10
   3   5   6  378.76   32.10
  -3   5  -6  509.45   29.40
  10  -6  -6  815.12   52.89
  10   6  -6  849.41   47.30
 -10   6   6  885.51   47.50
  -8  -6   6  552.84   31.60
   8  -6  -6  513.15   37.30
   8   6  -6  571.64   33.30
  -8   6   6  530.65   32.40
   6  -6  -6  157.28   17.90
  -6  -6   6  177.38   13.80
  -6   6   6  170.88   14.80
   6   6  -6  158.08   14.80
   4  -6  -6 3308.67  161.28
  -4  -6   6 3342.17  153.78
   4   6  -6 3408.56  156.18
  -4   6   6 3247.88  156.18
  -2  -6   6  394.86   24.00
   2  -6  -6  376.46   29.50
   2   6  -6  438.46   27.40
   0  -6  -6  582.74   35.50
   0  -6  -6  624.64   41.30
   0  -6   6  652.83   34.90
   0   6  -6  660.23   37.60
  -2  -6  -6    1.10    3.50
   2   6   6    0.50    2.40
  -2   6  -6    0.00    2.20
  -4  -6  -6  385.46   25.20
   9  -7  -6  208.58   21.60
  -9  -7   6  193.48   16.50
  -9   7   6  203.38   19.40
   9   7  -6  226.78   18.10
   7  -7  -6  315.67   27.40
  -7  -7   6  337.77   21.40
   7   7  -6  333.97   22.80
  -7   7   6  330.07   23.00
   5  -7  -6   54.69   10.40
  -5  -7   6   62.49    7.90
   5   7  -6   60.79    9.30
  -5   7   6   50.99    9.50
   3  -7  -6  404.46   31.00
  -3  -7   6  448.66   25.90
   3   7  -6  415.86   27.90
  -1  -7   6   68.49    8.10
   1  -7  -6   77.69   12.10
   1   7  -6   63.09    9.20
  -1   7  -6  125.49   13.30
  -3  -7  -6  135.09   13.70
  -8  -8   6   76.99    9.50
   8  -8  -6   76.39   14.00
   8   8  -6   79.49   10.30
  -8   8   6   84.39   11.00
  -6  -8   6   20.30    4.70
   6  -8  -6   32.30    9.50
  -6   8   6   23.00    6.10
   6   8  -6   14.00    5.30
  -4  -8   6   74.89    8.40
   4  -8  -6   58.39   10.80
   4   8  -6   56.09    8.60
  -2  -8   6   13.30    3.90
   2  -8  -6    4.80    4.90
   2   8  -6   11.40    4.30
   0  -8   6   21.20    4.80
   0   8  -6   28.70    7.60
  -7   9   6  161.98   15.30
   5  -9  -6   26.20    7.80
  -5  -9   6   28.00    5.90
   5   9  -6   37.90    8.80
  -3  -9   6  130.99   11.70
   3  -9  -6  105.49   14.80
   3   9  -6  108.99   14.00
   1   9  -6   80.19   12.20
  10   0  -7   -0.70    3.50
   8   0  -7   -0.90    2.40
   8   0  -7   -1.90    4.10
   6   0  -7   -1.30    2.60
   6   0  -7   -0.60    3.90
   4   0  -7    1.30    3.30
   4   0  -7    4.40    3.00
   4   0  -7    1.10    3.60
   2   0  -7    1.30    3.90
   2   0  -7   -2.90    2.70
   0   0  -7   -3.40    3.00
   0   0   7   -0.30    3.40
  -2   0  -7    2.40    3.90
   2   0   7    0.20    4.30
  11   1  -7    6.30    4.00
 -11   1   7   -0.20    3.90
   9  -1  -7   86.59   14.10
   9   1  -7   81.09   10.50
  -9   1   7   93.69   11.80
   7  -1  -7   83.59   12.10
   7  -1  -7  101.49   14.10
   7   1  -7  100.29   11.00
   5  -1  -7 1142.69   64.59
   5  -1  -7 1221.58   69.29
   5   1  -7 1233.78   63.09
   5   1  -7 1253.47   64.19
   3  -1  -7   74.29   12.30
   3  -1  -7   52.89    8.60
   3   1  -7   63.19   10.20
   3   1  -7   64.69    9.70
   1  -1  -7   78.09   13.30
   1  -1  -7   86.09   10.40
   1   1  -7   88.79   10.50
  -1  -1  -7  297.07   20.50
   1   1   7  306.87   23.20
  -3  -1  -7   28.30    7.20
  -3   1  -7   31.40    7.40
   3   1   7   27.50    8.30
  12  -2  -7  615.24   42.80
  10  -2  -7  157.68   18.70
 -10   2   7  159.08   16.10
  10   2  -7  180.58   15.60
   8  -2  -7  686.83   43.40
   8   2  -7  587.14   38.80
  -8   2   7  683.03   39.50
   6  -2  -7  687.43   45.80
  -6   2   7  703.13   42.10
   6   2  -7  722.23   41.50
   6   2  -7  714.73   40.10
   4  -2  -7   88.79   13.50
   4   2  -7   77.29   10.10
   4   2  -7   64.89   10.20
   2  -2  -7  879.41   51.19
   2  -2  -7 1029.10   59.09
   2   2  -7  998.70   52.29
   0  -2  -7  259.17   17.60
   0   2  -7  191.08   16.50
  -2  -2  -7 1175.88   61.49
  -2   2  -7 1197.68   61.89
   2   2   7 1196.68   67.89
  11  -3  -7  134.39   17.00
  11   3  -7  134.59   14.40
 -11   3   7  146.09   15.50
   9  -3  -7 1821.82   95.99
  -9   3   7 1792.02   89.99
   9   3  -7 1740.63   89.29
   7  -3  -7   -0.40    3.30
  -7  -3   7   -1.20    2.90
  -7   3   7    1.50    3.80
   7   3  -7   -2.50    2.50
  -5  -3   7 1490.55   71.49
   5  -3  -7 1640.34   81.19
  -5   3   7 1367.06   75.79
   5   3  -7 1312.17   73.29
   3  -3  -7  150.78   17.60
   3   3  -7  168.28   14.60
   3   3  -7  148.79   15.40
   1  -3  -7  160.38   18.10
   1  -3  -7  172.78   15.20
   1   3  -7  175.88   15.00
  -1  -3  -7 1135.29   58.29
  -1   3  -7 1197.98   58.79
   1   3   7 1105.49   64.69
  10  -4  -7   94.09   15.00
 -10   4   7   88.59   11.90
  10   4  -7   70.09    9.80
  -8   4   7  650.93   38.90
   8   4  -7  652.83   39.50
  -6  -4   7  230.08   17.10
   6  -4  -7  208.98   21.50
  -6   4   7  236.58   20.00
   6   4  -7  263.47   19.70
  -4  -4   7  191.58   14.20
   4  -4  -7  147.39   18.20
   4   4  -7  181.48   16.30
   2  -4  -7  693.13   46.20
   2   4  -7  704.43   40.00
   0  -4  -7   98.09   11.80
   0   4  -7   73.79   10.10
  -2  -4  -7  408.16   26.40
   9  -5  -7   23.70    9.00
  -9   5   7   23.60    6.30
   9   5  -7   48.40    8.80
  -7  -5   7    1.30    2.90
   7  -5  -7    0.10    3.60
  -7   5   7   -3.90    5.10
   7   5  -7    0.60    3.10
   5  -5  -7  466.85   34.10
  -5  -5   7  449.56   26.90
   5   5  -7  432.56   29.50
   3  -5  -7   71.99   12.70
  -3  -5   7   79.59    8.90
   3   5  -7   98.79   12.30
   1  -5  -7  172.58   20.00
   1   5  -7  159.08   14.80
  -1   5  -7  168.98   21.20
   8  -6  -7   64.09   13.40
  -8  -6   7   74.49   10.30
  -8   6   7   66.89   11.10
   8   6  -7  101.89   11.70
  -6  -6   7   57.19    8.30
   6   6  -7   52.79    9.90
   4  -6  -7   61.29   12.10
  -4  -6   7   63.59    8.50
   4   6  -7   90.89   12.10
   2  -6  -7  124.99   16.50
  -2  -6   7  136.89   12.00
  -7  -7   7  123.39   12.50
  -5  -7   7  939.91   49.30
   5  -7  -7  885.61   56.69
   5   7  -7  980.40   52.39
   3  -7  -7    7.80    7.60
  -3  -7   7   -1.20    3.30
   8   0  -8  142.29   15.00
   9  -1  -8   26.10    7.00
   9   1  -8   27.20    7.70
   7  -1  -8 1183.18   64.79
   8  -2  -8    4.00    4.80
   8   2  -8    3.80    5.00
   6  -2  -8  135.29   19.90
   6   2  -8  137.59   15.30
   4  -2  -8   77.39   15.80
   2  -2  -8    5.60    6.40
   7   3  -8   26.40    7.80
   5  -3  -8    2.00    5.40
   3  -3  -8  178.38   20.90
   3   3  -8  180.28   18.00
   6  -4  -8    5.20    5.80
   6   4  -8    1.90    4.50
   4  -4  -8    3.00    6.10
   4   4  -8    3.20    4.40
   0   0   0    0.00    0.00

_computing_structure_solution     'SHELXT 2018/2 (Sheldrick, 2018)'
