# Supplementary material for: Defect-Mediated Diffusion Pathways in Spodumene Accelerate Lithium Transport
Source: ACS Mater Lett. 2025 Sep 8;7(10):3388–93. doi: 10.1021/acsmaterialslett.5c00876 (PMC12505375; doi:10.1021/acsmaterialslett.5c00876)
Supplement: Supplementary file 3 [file tz5c00876_si_003.zip › 1d_sample 1/1d_a.res]

TITL 1d_a.res in C2/c
    1d_a.res
    created by SHELXL-2019/3 at 13:48:31 on 10-Feb-2025
REM Old TITL 1d in C2/c
REM SHELXT solution in C2/c: R1 0.040, Rweak 0.001, Alpha 0.084
REM <I/s>   0.350 for   28 systematic absences,  Orientation as input
REM Formula found by SHELXT:  Li O6 Al Si2

CELL  0.7288   9.4702   8.3885   5.2295   90.000  110.281   90.000
ZERR   4.000   0.0010   0.0008   0.0005    0.000    0.004    0.000
LATT  7
SYMM -X, Y, 1/2-Z
SFAC LI O AL SI
DISP    Li    0.00035    0.00006         2.26
DISP    O     0.01151    0.00644        34.18
DISP    Al    0.06760    0.05471       242.96
DISP    Si    0.08644    0.07496       328.54
UNIT 4 24 4 8

ACTA

TEMP -173
SIZE 0.180 0.030 0.030

REM colourless rod

L.S. 10
BOND
FMAP 2
PLAN 20

WGHT    0.081600    0.116600
FVAR       0.89316
SI1   4    0.705968    0.406492    0.243068    11.00000    0.00177    0.00178 =
         0.00195   -0.00006    0.00070   -0.00026
AL2   3    0.500000    0.093056    0.250000    10.50000    0.00104    0.00122 =
         0.00195    0.00000    0.00070    0.00000
O3    2    0.643395    0.513811    0.439825    11.00000    0.00274    0.00548 =
         0.00247   -0.00177    0.00093   -0.00019
O4    2    0.890269    0.417419    0.358780    11.00000    0.00199    0.00345 =
         0.00260   -0.00008    0.00042   -0.00002
O5    2    0.635267    0.232652    0.199325    11.00000    0.00420    0.00246 =
         0.00511   -0.00016    0.00198   -0.00150
LI6   1    1.000000    0.225452    0.250000    10.50000    0.00350    0.00409 =
         0.00491    0.00000    0.00142    0.00000
HKLF 4


REM  1d_a.res in C2/c
REM wR2 = 0.1162, GooF = S = 1.139, Restrained GooF = 1.139 for all data
REM R1 = 0.0358 for 789 Fo > 4sig(Fo) and 0.0373 for all 849 data
REM 47 parameters refined using 0 restraints

END  
     
WGHT      0.0816      0.1166 

REM Highest difference peak  0.867,  deepest hole -0.756,  1-sigma level  0.232
Q1    1   0.6719  0.4993  0.6169  11.00000  0.05    0.87
Q2    1   0.5685  0.4992  0.1973  11.00000  0.05    0.76
Q3    1   0.6500  0.1814  0.2960  11.00000  0.05    0.70
Q4    1   0.8570  0.5135  0.1548  11.00000  0.05    0.68
Q5    1   0.7118  0.5132  0.4540  11.00000  0.05    0.68
Q6    1   1.0164  0.4856  0.4552  11.00000  0.05    0.67
Q7    1   0.6480  0.3204  0.1559  11.00000  0.05    0.64
Q8    1   0.5793  0.1983  0.1725  11.00000  0.05    0.62
Q9    1   0.8416  0.3373  0.2603  11.00000  0.05    0.62
Q10   1   0.8516  0.3208  0.0857  11.00000  0.05    0.59
Q11   1   0.7995  0.4095  0.2975  11.00000  0.05    0.58
Q12   1   0.7311  0.1730  0.2872  11.00000  0.05    0.57
Q13   1   0.9260  0.4933  0.3179  11.00000  0.05    0.57
Q14   1   1.0834  0.1629  0.1585  11.00000  0.05    0.55
Q15   1   0.6265  0.1625  0.4071  11.00000  0.05    0.55
Q16   1   0.8424  0.4844  0.2660  11.00000  0.05    0.54
Q17   1   0.5621  0.3280  0.1912  11.00000  0.05    0.52
Q18   1   0.6485  0.1796  0.1105  11.00000  0.05    0.51
Q19   1   0.5084  0.1613  0.0343  11.00000  0.05    0.49
Q20   1   0.5426  0.5063  0.3246  11.00000  0.05    0.49
