# Supplementary material for: Defect-Mediated Diffusion Pathways in Spodumene Accelerate Lithium Transport
Source: ACS Mater Lett. 2025 Sep 8;7(10):3388–93. doi: 10.1021/acsmaterialslett.5c00876 (PMC12505375; doi:10.1021/acsmaterialslett.5c00876)
Supplement: Supplementary file 3 [file tz5c00876_si_003.zip › 1e_sample2/1e.lxt]

 ++++++++++++++++++++++++++++++++++++++++++++++++++++++++++++++++++++++
 +  SHELXTL XT - CRYSTAL STRUCTURE SOLUTION    VERSION 2018/2         +
 +  Copyright(c)  Bruker AXS 2010-2018  All Rights Reserved           +
 +  Started at 15:48:18 on 15 Jun 2023                                +
 ++++++++++++++++++++++++++++++++++++++++++++++++++++++++++++++++++++++

 XT should be started by:

 xt name

 to read name.ins and name.hkl, followed by any of the following switches
 on the same line (default settings in square brackets). The cell, types of
 element present and Laue group (but not space group or numbers of atoms)
 are taken from the .ins file. Only CELL, LATT, SYMM, SFAC and HKLF are read
 from this file. If -l is not set, the SYMM instructions set the Laue group.

 General:
 -l Laue group N (SADABS code). N=15 all hexagonal and trigonal
 N=16 monoclinic with a unique, N=17 monoclinic with c unique
 -tN use N threads, otherwise use 5 or max available, if less.
 -d highest resolution to be employed [-d0.8]
 -e fill out missing data to specified resolution [-eX]
    where X is max(0.8,d-0.1) and d is the observed resolution

 Phasing:
 -q structure factors Go=E^q*Fo^(1-q) [-q0.5]
 -iN NGo-(N-1)Gc map in dual space recycling [-i3]
 -o switch OFF Patterson superpostion (not recommended)
 -kN apply random omit every kth cycle [-k3]
 -fX randomly omit fraction X of atoms [-f0.3]
 -z sigma threshold for P1 peak-search [-z2.5]
 -uX tangent expansion for E>X after random omit [off]
 -v atomic volume threshold for P1 peak-search [-v13]
 -m initial number of P1 dual space iterations [-m100]
 -b spread factor for atom masks [-b3]
 -jX CFOM = 0.01*CC - X*R(weak) [-j1]
 -y CFOM = CHEM*CC (alternative to default -j1) [off]
 -xX accept if CFOM > X+0.01*max(20-m,0) where m is try number [-x0.65]

 CHEM is a 'chemical' figure of merit that should be between 1.0 (most
 reasonable) and 0.0 (awful). Currently the only option (-y or -y1) is
 the fraction of bond angles between 95 and 135 degrees ignoring the
 20% highest and 10% lowest peaks. This is only useful for organic
 compounds and ligands, not for inorganics, but can be invaluable when
 CC and R(weak) fail to distinguish between correct and incorrect P1
 solutions.

 Space group determination:
 -s"Name" space group (replace "/" by "_" e.g. -s"P2(1)_c") [off]
 -c space group restricted to the Sohncke space groups [off]
 -n space group restricted to non-centrosymmetric [off]
 -w worst alpha gap for a possible solution [-w0.15]
 -p maximum number of atoms in full matrix, rest are blocked [-p20]
 -g smallest gap in R1 to best cent. for non-cent. SG [-g0.02]
 -h halt if R1 is less that this [-h0.08]
 -r radius around peak for density integration [-r0.7]
 -aX search ALL space groups in given Laue group with alpha < X [off]

 -a overrides -g, -h and -w, but not -c or -n; -a without a number is
 equivalent to -a0.3.

 If the default settings fail, try -e0.7, -y or -a if the CC is good but the
 solution is a mess, -q1 or -m1000 if all the CC values are less than
 0.85. Also worth trying is truncating noisy outer data with -d.

 Command line parameters:  1e

 16 threads running in parallel

 Unit-cell:   9.467   8.385   5.222   90.00  110.21   90.00

 -a set to extend space group search because atom heavier than Sc expected

 Laue group identified as number  2:   2/m                         

    7792 reflections read from file 1e.hkl

 R(sym) = 0.0184,  R(rim) = 0.0196,  R(pim) = 0.0064

 Highest resln. = 0.612 A. For 1.2>d>1.1, <I/sig> = 142.6 and %(F>4sig) =100.0
     912 unique reflections converted to      793  with d > 0.800 A  in P1

       5 data added to fill out missing data to  0.800A in P1

 Fourier grid:    36 x  30 x  18:   0.263 x 0.280 x 0.290 A

 Mean |E^2-1|    0kl  1.036    h0l  1.057    hk0  0.950    Rest  1.019
    84 Reflections with E < 0.070 employed for R(weak)


 Unique Patterson peaks (origin + d>1.7A) for superposition:

    N      X        Y        Z    Height Distance
    1   0.0000   0.0000   0.0000  999.00   0.000
    2   0.2078   0.5000   0.4912  415.08   4.374
    3   0.0000   0.8159   0.5000  401.81   3.033
    4   0.0931   0.5000   0.0413  273.51   3.931
    5   0.2042   0.6922  -0.0058  210.25   3.223
    6   0.3934   0.5000   0.6040  157.36   1.963
    7   0.0779   0.3237   0.5524  147.17   3.816
    8   0.3203   0.6745   0.4100  105.76   3.484
    9   0.3629   0.3400   0.0593  105.46   1.964
   10   0.1603   0.4079   0.3130   93.19   3.868
   11   0.1461   0.3948   0.7938   85.42   3.267
   12   0.4486   0.6015   0.6653   81.12   1.852
   13   0.1416   0.6000   0.6882   80.52   3.324
   14   0.0006   0.7446   0.7124   79.07   2.617
   15   0.2763   0.0000   0.8841   72.84   2.881
   16   0.2640   0.2848   0.6809   71.01   2.907
   17   0.1389   0.3337   0.4523   70.90   3.605
   18   0.0000   0.5590   0.5000   68.77   4.527
   19   0.2159   0.5000   0.7198   59.94   2.580
   20   0.4225   0.6968   0.9446   54.83   1.789
   21   0.0000   0.9734   0.5000   53.98   2.621
   22   0.3811   0.2181   0.7678   53.67   2.717
   23   0.2795   0.4234   0.0424   53.54   2.267
   24   0.0000   0.2784   0.0000   49.23   2.334
   25   0.3032   0.2835   0.1703   49.09   2.949
   26   0.4209   0.5697   0.4458   48.92   2.743

   26 unique Patterson peaks with heights greater than  48 selected as
 superposition vectors

 Setup:   0.074 secs

 16 threads running in parallel

  Try N(iter)  CC   R(weak)   CHEM    CFOM    best  Sig(min) N(C1) Vol/N
    1   100   90.81  0.0709  0.7143  0.8372  0.8372  4.132    15   12.97
    2   100   88.47  0.0744  1.0000  0.8102  0.8372  4.929    15   12.97
    3   100   88.48  0.0957  1.0000  0.7891  0.8372  3.977    15   12.97
    4   100   90.73  0.0565  1.0000  0.8508  0.8508  4.741    15   12.97
    5   100   91.23  0.0435  1.0000  0.8688  0.8688  3.706    15   12.97
    6   100   91.21  0.0677  1.0000  0.8443  0.8688  3.914    15   12.97
    7   100   91.07  0.0715  1.0000  0.8392  0.8688  4.048    15   12.97
    8   100   90.88  0.0622  1.0000  0.8465  0.8688  4.635    15   12.97
    9   100   91.11  0.0646  0.0000  0.8464  0.8688  4.160    15   12.97
   10   100   88.25  0.0917  1.0000  0.7908  0.8688  3.633    15   12.97
   11   100   90.82  0.0724  1.0000  0.8358  0.8688  3.715    15   12.97
   12   100   90.56  0.0482  0.7500  0.8574  0.8688  4.293    15   12.97
   13   100   90.74  0.0685  0.0000  0.8389  0.8688  3.746    15   12.97
   14   100   91.06  0.0554  1.0000  0.8551  0.8688  4.102    15   12.97
   15   100   90.47  0.0826  1.0000  0.8221  0.8688  3.380    15   12.97
   16   100   91.16  0.0514  1.0000  0.8601  0.8688  3.833    15   12.97

      16 attempts, solution  5 selected with best CFOM = 0.8688, Alpha0 = 0.102

 Structure solution:       0.142 secs

   2 Centrosymmetric and   3 non-centrosymmetric space groups evaluated

 Space group determination:       0.008 secs

   R1  Rweak Alpha SysAbs  Orientation      Space group  Flack_x  File Formula
 0.031 0.001 0.068 0.72      as input       C2/c                 1e_a  Li O6 Al3
 0.031 0.001 0.094 0.00      as input       C2            0.44   1e_b  Li O6 Al3
 0.129 0.001 0.008 0.72      as input       Cc            0.43   1e_c  Li3 O4 Al3

 Assign elements and isotropic refinement     0.801 secs

  Please cite: G.M. Sheldrick (2015) "SHELXT - Integrated space-group
  and crystal-structure determination", Acta Cryst., A71, 3-8 (Open
  Access) if SHELXT proves useful.

 ++++++++++++++++++++++++++++++++++++++++++++++++++++++++++++++
 +  XT finished at 15:48:19    Total time:        1.025 secs  +
 ++++++++++++++++++++++++++++++++++++++++++++++++++++++++++++++
