# Supplementary material for: Defect-Mediated Diffusion Pathways in Spodumene Accelerate Lithium Transport
Source: ACS Mater Lett. 2025 Sep 8;7(10):3388–93. doi: 10.1021/acsmaterialslett.5c00876 (PMC12505375; doi:10.1021/acsmaterialslett.5c00876)
Supplement: Supplementary file 3 [file tz5c00876_si_003.zip › 1e_sample2/Spodumene1e_0m.p4p]

FILEID SAINT        V8.40B        4.00        06/15/23 15:43:53 Spodumene1e  
SITEID BrukerAXS                           ?                                    
TITLE  Integration of Spodumene1e               
SMAP   1 0 0 0 0 0 0 0 
CHEM   ?                                                                                
CELL      9.4667    8.3854    5.2222   90.0000  110.2105   90.0000    389.025 
CELLSD    0.0009    0.0008    0.0005    0.0000    0.0029    0.0000     0.107 
ORT1     1.0759619e-001 -1.2661434e-002  1.4922005e-002 
ORT2     3.8321775e-003 -1.0567477e-001  9.0904847e-002 
ORT3    -3.2850351e-002 -5.3798102e-002 -1.8207489e-001 
ZEROS   0.0000000 -0.0615087  0.1453300   -0.1299    0.0887    0.0702 
SOURCE ?      0.72880   0.72880   0.72880   1.00000    0.00    0.00 
LIMITS    0.00    0.00    0.00    0.00    0.00    0.00    0.00    0.00    0.00    0.00 
MORPH  ? 
DNSMET ? 
CCOLOR ? 
CSIZE  ?            ?            ?            ?            ?            
ADPAR      503.2000    388.9000      3.9960     768    1024 
ADCOR       -1.5270    -11.1237      0.7147     -0.0055      0.0733     -0.1862 
BRAVAIS Monoclinic(b-unique)  C  
MOSAIC   0.71 0.57 
SAINTD          0    0.0000    0.0000            0            0   0.00000 
SAINOV       9046      8208   36.5444  0.969182    0    0    0 
SAINOV       9046      8208   36.5444  0.969182    1    0    0 
SAINOV       9046      8208   36.5444  0.969182    1    1    1 
SAINGL       7071    3.4259   36.3130    0    0    0 
SAINGL       7071    3.4259   36.3130    1    0    0 
SAINGL       7071    3.4259   36.3130    1    1    1 
SAINMC          0         0         0    0.0000    0.0000    1    1    1 
REF1K AH     -4   4   5   0.000  -1.350   0.000  54.716  853.98  654.43   67.17  25.50 -0.403447  0.025069 -0.997578   0.000   0.000   0.000   0.000 
REF1K A      -3  -5  -2   0.000  -1.650   0.000  54.716  198.00  330.08 3114.65    150 -0.290059  0.332492  0.733804   0.000   0.000   0.000   0.000 
REF1K AH     -3   5   4   0.000  -1.650   0.000  54.716  842.64  546.20  159.48  37.81 -0.320865 -0.171443 -0.902126   0.000   0.000   0.000   0.000 
REF1K AC     -3  -1  -4   0.000  -1.724   0.000  54.716  265.96   83.88 1285.82  96.69 -0.376152 -0.271151  0.877801   0.000   0.000   0.000   0.000 
REF1K AC      4   0   4   0.000  -1.609   0.000  54.716  445.55  727.82  724.74  73.20 -0.311977  0.776356 -0.380987   0.000   0.000   0.000   0.000 
REF1K A       0   0   0   0.000  -2.250   0.000  54.716  442.00  134.00   13.87  11.93 -0.212864 -0.478315  0.540238   0.000   0.000   0.000   0.000 
REF1K AC     -1   1  -3   0.000  -1.986   0.000  54.716  430.55  173.42  846.67  78.77 -0.171365 -0.383428  0.523470   0.000   0.000   0.000   0.000 
REF1K AH     -5  -7  -1   0.000  -2.850   0.000  54.716   71.91  430.07  576.96  67.87 -0.461828  0.629139  0.725470   0.000   0.000   0.000   0.000 
REF1K AH     -1  -3   0   0.000  -2.850   0.000  54.716  394.01  434.03 1568.23    109 -0.068361  0.311972  0.197055   0.000   0.000   0.000   0.000 
REF1K A      -6  -8   1   0.000  -2.850   0.000  54.716   67.94  620.02   95.78  29.92 -0.523761  0.915794  0.447763   0.000   0.000   0.000   0.000 
REF1K AH     -2   8  -1   0.000  -3.150   0.000  54.716  791.95  110.06 1489.79    106 -0.339214 -0.940321 -0.187650   0.000   0.000   0.000   0.000 
REF1K ACH    -2  -2  -3   0.000  -2.875   0.000  54.716  301.84  216.03 1099.18  88.70 -0.238234 -0.071945  0.718344   0.000   0.000   0.000   0.000 
REF1K AH     -2   8   1   0.000  -3.150   0.000  54.716  864.64  265.84  542.44  66.08 -0.305486 -0.757248 -0.551508   0.000   0.000   0.000   0.000 
REF1K A      -5  -7   2   0.000  -3.450   0.000  54.716  210.01  657.99   89.42  29.17 -0.414450  0.906006  0.179156   0.000   0.000   0.000   0.000 
REF1K AH     -3  -5   2   0.000  -3.750   0.000  54.716  351.81  593.85 2302.51    130 -0.224675  0.701006  0.004488   0.000   0.000   0.000   0.000 
REF1K AH     -2   6   3   0.000  -4.050   0.000  54.716  840.01  456.13   86.39  28.81 -0.246347 -0.364896 -0.805481   0.000   0.000   0.000   0.000 
REF1K AH     -3  -3  -3   0.000  -4.650   0.000  54.716  233.96  218.02  393.07  56.08 -0.332850  0.029848  0.805379   0.000   0.000   0.000   0.000 
REF1K AH     -1   7   0   0.000  -4.650   0.000  54.716  767.70  236.22  171.90  39.52 -0.202398 -0.741732 -0.347764   0.000   0.000   0.000   0.000 
REF1K AH     -4  -6   2   0.000  -4.650   0.000  54.716  286.00  620.95   29.76  17.28 -0.320778  0.803492  0.093285   0.000   0.000   0.000   0.000 
REF1K A       0   2   1   0.000  -4.950   0.000  54.716  600.09  411.75 2419.81    134 -0.009527 -0.118580 -0.290179   0.000   0.000   0.000   0.000 
REF1K AH     -5  -7   0   0.000  -4.950   0.000  54.716  125.07  504.85   77.57  26.88 -0.446286  0.722180  0.543662   0.000   0.000   0.000   0.000 
REF1K ACH     0   4  -1   0.000  -5.111   0.000  54.716  610.01  256.83 1921.29    119 -0.069822 -0.514113 -0.034872   0.000   0.000   0.000   0.000 
REF1K AH     -5  -7   1   0.000  -5.550   0.000  54.716  169.84  578.02  497.37  63.30 -0.431803  0.812572  0.360556   0.000   0.000   0.000   0.000 
REF1K AH     -1   7  -1   0.000  -5.850   0.000  54.716  732.99  164.00   40.59  19.34 -0.218036 -0.832181 -0.165591   0.000   0.000   0.000   0.000 
REF1K AH     -1   7   1   0.000  -6.150   0.000  54.716  804.00  303.99  772.13  77.22 -0.182915 -0.649919 -0.529857   0.000   0.000   0.000   0.000 
REF1K AH     -2  -4   1   0.000  -6.150   0.000  54.716  374.00  507.97   24154    412 -0.146773  0.508209  0.100772   0.000   0.000   0.000   0.000 
REF1K A      -3   1  -4   0.000  -6.750   0.000  54.716  340.16   38.77  697.30  74.39 -0.402707 -0.481581  0.768588   0.000   0.000   0.000   0.000 
REF1K AH      0   4   1   0.000  -7.050   0.000  54.716  672.53  376.18 1025.65  89.19 -0.034987 -0.330915 -0.397927   0.000   0.000   0.000   0.000 
REF1K A      -4  -6   0   0.000  -7.050   0.000  54.716  211.41  480.59   49.12  21.89 -0.353344  0.618947  0.456549   0.000   0.000   0.000   0.000 
REF1K A      -1   3   3   0.000  -7.350   0.000  54.716  700.56  514.00 1600.16    110 -0.097577 -0.044077 -0.675812   0.000   0.000   0.000   0.000 
REF1K AH     -1  -1  -2   0.000  -7.950   0.000  54.716  394.16  281.78 2847.70    144 -0.128243 -0.080858  0.451128   0.000   0.000   0.000   0.000 
REF1K A      -3  -5   0   0.000  -7.950   0.000  54.716  281.97  462.01 1725.55    114 -0.256784  0.516735  0.370119   0.000   0.000   0.000   0.000 
REF1K AH     -3  -5   1   0.000  -7.950   0.000  54.716  316.00  526.00   15.46  12.38 -0.242221  0.610425  0.187435   0.000   0.000   0.000   0.000 
REF1K A      -4   0  -4   0.000  -9.750   0.000  54.716  260.10   34.59  153.13  37.22 -0.497586 -0.379783  0.855245   0.000   0.000   0.000   0.000 
REF1K ACH     0   6   0   0.000 -10.005   0.000  54.716  721.49  272.29 2581.89    138 -0.078765 -0.633942 -0.325881   0.000   0.000   0.000   0.000 
REF1K AC     -2   8   3   0.000  -9.856   0.000  54.716  970.01  417.81 1080.54  89.27 -0.272023 -0.574117 -0.915869   0.000   0.000   0.000   0.000 
REF1K A       0   0   0   0.000 -10.350   0.000  54.716  964.00  390.00   14.73  12.18 -0.256147 -0.621279 -0.877484   0.000   0.000   0.000   0.000 
REF1K AH     -3   1   5   0.000 -10.350   0.000  54.716  690.00  708.00   14.59  12.14 -0.252123  0.341975 -0.866978   0.000   0.000   0.000   0.000 
REF1K AH     -2   6   4   0.000 -10.650   0.000  54.716  897.96  541.98  186.35  41.33 -0.228716 -0.272208 -0.989955   0.000   0.000   0.000   0.000 
REF1K AH     -4  -4  -2   0.000 -11.250   0.000  54.716  208.00  301.11   30.91  17.51 -0.409854  0.222945  0.711133   0.000   0.000   0.000   0.000 
REF1K AH      0   6   1   0.000 -11.250   0.000  54.716  757.89  336.05  243.84  45.91 -0.061933 -0.542190 -0.508868   0.000   0.000   0.000   0.000 
REF1K AH      0   6  -1   0.000 -11.550   0.000  54.716  687.92  206.05  278.08  48.43 -0.097128 -0.725248 -0.145513   0.000   0.000   0.000   0.000 
REF1K AH      0   4   2   0.000 -11.850   0.000  54.716  708.22  438.05 1145.69  94.48 -0.018342 -0.237782 -0.580274   0.000   0.000   0.000   0.000 
REF1K ACH    -5  -3  -3   0.000 -12.142   0.000  54.716  151.74  180.11 1259.24  98.57 -0.549607  0.021231  0.869133   0.000   0.000   0.000   0.000 
REF1K AH     -2  -2  -2   0.000 -12.150   0.000  54.716  339.91  288.56  146.34  36.58 -0.222711  0.017672  0.537076   0.000   0.000   0.000   0.000 
REF1K AH     -3  -3  -2   0.000 -12.450   0.000  54.716  278.00  296.00   19.07  13.36 -0.316697  0.123124  0.624225   0.000   0.000   0.000   0.000 
REF1K ACH    -2   0   4   0.000 -12.179   0.000  54.716  610.14  636.18 2929.17    144 -0.148445  0.361616 -0.660923   0.000   0.000   0.000   0.000 
REF1K A      -7  -7   2   0.000 -12.450   0.000  54.716  114.11  663.86  256.27  46.84 -0.631319  0.898986  0.244431   0.000   0.000   0.000   0.000 
REF1K A       0   2   2   0.000 -12.750   0.000  54.716  632.33  471.62  118.89  33.19  0.007092 -0.026203 -0.472038   0.000   0.000   0.000   0.000 
REF1K AH     -1   7   3   0.000 -13.350   0.000  54.716  902.00  448.00   14.01  11.97 -0.152754 -0.465881 -0.894929   0.000   0.000   0.000   0.000 
REF1K ACH    -3  -1  -3   0.000 -14.233   0.000  54.716  304.01  183.99  345.69  53.06 -0.360916 -0.180472  0.695896   0.000   0.000   0.000   0.000 
REF1K AH      0   6   2   0.000 -14.250   0.000  54.716  799.32  401.93 2640.98    140 -0.046980 -0.449153 -0.690773   0.000   0.000   0.000   0.000 
REF1K ACH     0   4  -2   0.000 -15.246   0.000  54.716  573.88  190.03 5163.93    192 -0.086427 -0.606355  0.145001   0.000   0.000   0.000   0.000 
REF1K A      -6  -6   2   0.000 -16.650   0.000  54.716  208.04  618.44  794.95  79.40 -0.536029  0.795984  0.158523   0.000   0.000   0.000   0.000 
REF1K AH     -2   4   5   0.000 -16.950   0.000  54.716  840.18  673.98  398.70  56.83 -0.184496  0.032142 -1.062074   0.000   0.000   0.000   0.000 
REF1K A       0   4   3   0.000 -17.850   0.000  54.716  750.01  507.92  237.34  45.42 -0.003648 -0.144833 -0.763789   0.000   0.000   0.000   0.000 
REF1K AH     -2   6   5   0.000 -17.850   0.000  54.716  974.00  654.88   32.65  17.85 -0.213959 -0.178760 -1.171512   0.000   0.000   0.000   0.000 
REF1K ACH     0   8  -1   0.000 -18.103   0.000  54.716  781.99  136.02  123.37  32.97 -0.120874 -0.934517 -0.254374   0.000   0.000   0.000   0.000 
REF1K AC      0   0   0   0.000 -10.858   0.000  54.716  503.58  597.29  259324   1343 -0.138959  0.480164 -0.371560   0.000   0.000   0.000   0.000 
REF1K A       1   5   0   0.000 -18.450   0.000  54.716  687.73  303.79  822.69  80.61  0.042146 -0.524117 -0.305565   0.000   0.000   0.000   0.000 
REF1K AH     -5  -5   0   0.000 -18.450   0.000  54.716  216.02  450.17  405.35  57.24 -0.475752  0.508767  0.435279   0.000   0.000   0.000   0.000 
REF1K ACH     0   6  -2   0.000 -18.676   0.000  54.716  648.08  131.73 5418.47    197 -0.111664 -0.814562  0.036837   0.000   0.000   0.000   0.000 
REF1K AH     -1   7   4   0.000 -18.750   0.000  54.716  972.55  539.43   54.61  22.74 -0.135129 -0.374085 -1.076397   0.000   0.000   0.000   0.000 
REF1K ACH    -1  -1  -1   0.000 -19.338   0.000  54.716  425.96  342.07 3978.66    169 -0.111499  0.008055  0.269073   0.000   0.000   0.000   0.000 
REF1K ACH    -2   2   5   0.000 -19.354   0.000  54.716  732.21  701.91  963.82  82.12 -0.159375  0.243293 -0.952601   0.000   0.000   0.000   0.000 
REF1K A       1   3   0   0.000 -19.950   0.000  54.716  614.13  343.79 1258.66  98.08  0.068893 -0.312919 -0.195314   0.000   0.000   0.000   0.000 
REF1K A      -2  -2  -1   0.000 -20.850   0.000  54.716  373.22  351.91  933.92  85.27 -0.205762  0.111695  0.355519   0.000   0.000   0.000   0.000 
REF1K AH     -5  -5   2   0.000 -20.850   0.000  54.716  283.56  586.68  125.24  33.16 -0.440257  0.694415  0.070557   0.000   0.000   0.000   0.000 
REF1K AH      1   7   0   0.000 -21.150   0.000  54.716  776.13  252.81  251.07  46.45  0.016961 -0.734659 -0.413004   0.000   0.000   0.000   0.000 
REF1K AH      1   7   1   0.000 -21.150   0.000  54.716  817.96  319.99  288.77  49.19  0.031163 -0.643123 -0.595993   0.000   0.000   0.000   0.000 
REF1K AH      0   2   3   0.000 -21.150   0.000  54.716  668.00  539.12   32.36  17.80  0.023120  0.064193 -0.654691   0.000   0.000   0.000   0.000 
REF1K AH     -5  -1  -3   0.000 -21.750   0.000  54.716  220.00  144.00   13.43  11.80 -0.576022 -0.187396  0.761229   0.000   0.000   0.000   0.000 
REF1K A       0  10   0   0.000 -22.050   0.000  54.716  961.69  121.82  763.17  77.71 -0.132206 -1.051621 -0.544984   0.000   0.000   0.000   0.000 
REF1K AH     -4  -4   0   0.000 -22.050   0.000  54.716  286.58  434.21 1127.64  93.08 -0.380311  0.406826  0.348859   0.000   0.000   0.000   0.000 
REF1K AC     -1   5  -3   0.000 -22.177   0.000  54.716  550.25   64.18  471.51  60.37 -0.222873 -0.804923  0.304649   0.000   0.000   0.000   0.000 
REF1K A      -6  -4  -1   0.000 -23.250   0.000  54.716  168.01  352.01  379.35  55.22 -0.611473  0.308033  0.595029   0.000   0.000   0.000   0.000 
REF1K AH     -7  -5   0   0.000 -23.250   0.000  54.716  122.41  439.10  618.57  70.30 -0.688905  0.503423  0.500968   0.000   0.000   0.000   0.000 
REF1K AH      1   7  -1   0.000 -23.550   0.000  54.716  738.02  183.72  427.16  58.55 -0.001409 -0.824621 -0.232845   0.000   0.000   0.000   0.000 
REF1K AH     -4  -2  -2   0.000 -23.550   0.000  54.716  275.98  266.03 2099.55    125 -0.437430  0.011082  0.602346   0.000   0.000   0.000   0.000 
REF1K AH     -3  -3   3   0.000 -23.550   0.000  54.716  436.82  614.03  361.14  55.32 -0.234317  0.582256 -0.283065   0.000   0.000   0.000   0.000 
REF1K A       1   3   2   0.000 -24.150   0.000  54.716  682.00  463.45  161.50  38.00  0.102221 -0.128195 -0.559629   0.000   0.000   0.000   0.000 
REF1K A       0  10  -1   0.000 -24.450   0.000  54.716  912.00   26.99   33.66  18.05 -0.149446 -1.142716 -0.364376   0.000   0.000   0.000   0.000 
REF1K A       0   6   4   0.000 -24.450   0.000  54.716  914.01  566.04  647.60  71.40 -0.012267 -0.263863 -1.054276   0.000   0.000   0.000   0.000 
REF1K AH     -4  -4   1   0.000 -25.050   0.000  54.716  317.99  496.04  272.88  48.06 -0.362484  0.498478  0.167353   0.000   0.000   0.000   0.000 
REF1K AH      0   4   4   0.000 -25.050   0.000  54.716  799.65  592.32  114.99  32.78  0.014357 -0.053877 -0.945697   0.000   0.000   0.000   0.000 
REF1K A      -4  -4   2   0.000 -25.350   0.000  54.716  346.54  562.01  554.86  67.07 -0.346343  0.592180 -0.014395   0.000   0.000   0.000   0.000 
REF1K ACH    -2   2  -3   0.000 -25.368   0.000  54.716  418.62  136.59 1189.47  91.92 -0.292053 -0.493948  0.500248   0.000   0.000   0.000   0.000 
REF1K A      -3  -3   0   0.000 -25.650   0.000  54.716  348.00  421.51  288.19  49.62 -0.284759  0.305662  0.260314   0.000   0.000   0.000   0.000 
REF1K A       1   3  -1   0.000 -25.950   0.000  54.716  582.97  285.78  168.58  39.23  0.052120 -0.404207 -0.014850   0.000   0.000   0.000   0.000 
REF1K AC     -3   1  -3   0.000 -26.038   0.000  54.716  356.75  144.00   45.36  19.00 -0.385730 -0.389998  0.586904   0.000   0.000   0.000   0.000 
REF1K AH      1   5   3   0.000 -26.250   0.000  54.716  811.99  502.03  181.15  40.89  0.090876 -0.248427 -0.850272   0.000   0.000   0.000   0.000 
REF1K A      -3  -1  -2   0.000 -26.550   0.000  54.716  338.03  261.28 1914.35    120 -0.343691 -0.089333  0.515005   0.000   0.000   0.000   0.000 
REF1K AH      1   7   3   0.000 -26.850   0.000  54.716  928.02  469.58  284.15  49.33  0.066904 -0.457346 -0.959648   0.000   0.000   0.000   0.000 
REF1K AH     -1   3   5   0.000 -26.850   0.000  54.716  788.21  700.62  147.49  36.69 -0.062783  0.141650 -1.039003   0.000   0.000   0.000   0.000 
REF1K A       1   9  -1   0.000 -27.750   0.000  54.716  847.76   98.33  124.38  33.76 -0.028608 -1.035569 -0.341092   0.000   0.000   0.000   0.000 
REF1K AC     -5  -3  -1   0.000 -27.982   0.000  54.716  245.52  343.43 2556.18    137 -0.516428  0.206032  0.506610   0.000   0.000   0.000   0.000 
REF1K AH      2   6   1   0.000 -28.350   0.000  54.716  784.79  351.05  105.31  30.26  0.154804 -0.534231 -0.573975   0.000   0.000   0.000   0.000 
REF1K AC      0   0   2   0.000 -28.311   0.000  54.716  563.06  505.21 7796.53    236  0.033420  0.183937 -0.363267   0.000   0.000   0.000   0.000 
REF1K AH     -7  -5   2   0.000 -28.350   0.000  54.716  193.92  585.86 1143.09  94.38 -0.655981  0.687934  0.135786   0.000   0.000   0.000   0.000 
REF1K ACH    -1   1  -2   0.000 -28.909   0.000  54.716  448.75  245.91 5272.42    195 -0.154381 -0.293219  0.341109   0.000   0.000   0.000   0.000 
REF1K AH     -2   0  -2   0.000 -28.950   0.000  54.716  394.55  254.03  134.78  35.47 -0.249896 -0.192371  0.428491   0.000   0.000   0.000   0.000 
REF1K A      -2  -2   0   0.000 -28.950   0.000  54.716  402.93  410.00   30.34  17.40 -0.188875  0.204475  0.174159   0.000   0.000   0.000   0.000 
REF1K AC     -8  -2  -2   0.000 -28.992   0.000  54.716   61.76  189.68  126.26  30.39 -0.867178 -0.000037  0.731594   0.000   0.000   0.000   0.000 
REF1K AH      2   8   1   0.000 -29.550   0.000  54.716  894.58  299.94  898.38  83.81  0.125956 -0.743519 -0.682860   0.000   0.000   0.000   0.000 
REF1K A       1   3   3   0.000 -29.550   0.000  54.716  722.00  533.82  392.93  56.48  0.118289 -0.036164 -0.741400   0.000   0.000   0.000   0.000 
REF1K AH     -3  -3   1   0.000 -29.850   0.000  54.716  376.02  480.06 4800.48    186 -0.268414  0.396728  0.080646   0.000   0.000   0.000   0.000 
REF1K AH      2   6   2   0.000 -30.150   0.000  54.716  831.40  419.45   48.83  21.84  0.171283 -0.441620 -0.755617   0.000   0.000   0.000   0.000 
REF1K AH     -8  -4   0   0.000 -30.750   0.000  54.716  100.00  408.00   16.76  12.74 -0.810298  0.395296  0.478873   0.000   0.000   0.000   0.000 
REF1K AC     -3  -3   2   0.000 -30.612   0.000  54.716  403.05  543.06  168.87  36.84 -0.251207  0.490016 -0.101483   0.000   0.000   0.000   0.000 
REF1K AH     -7  -3  -1   0.000 -31.050   0.000  54.716  148.00  320.00   14.59  12.14 -0.734671  0.198075  0.571230   0.000   0.000   0.000   0.000 
REF1K AH      1   5  -2   0.000 -31.950   0.000  54.716  616.00  172.00   15.75  12.46  0.009350 -0.708394  0.056783   0.000   0.000   0.000   0.000 
REF1K AH      2   6  -1   0.000 -31.950   0.000  54.716  708.00  221.05   31.49  17.63  0.119292 -0.717412 -0.210083   0.000   0.000   0.000   0.000 
REF1K AH     -1  -1   0   0.000 -32.550   0.000  54.716  454.07  398.77  428.17  59.38 -0.095322  0.101140  0.088807   0.000   0.000   0.000   0.000 
REF1K AH      2   8  -1   0.000 -32.850   0.000  54.716  803.13  152.41  468.48  62.44  0.093139 -0.927511 -0.319506   0.000   0.000   0.000   0.000 
REF1K AH     -5  -1  -2   0.000 -33.150   0.000  54.716  259.96  233.98 1423.20    104 -0.557976 -0.096848  0.579306   0.000   0.000   0.000   0.000 
REF1K AH      1   1   1   0.000 -33.450   0.000  54.716  582.20  435.73 1724.10    114  0.111067 -0.008922 -0.267763   0.000   0.000   0.000   0.000 
REF1K A       0   0   0   0.000 -33.750   0.000  54.716  842.00  691.99  285.74  48.98  0.052075  0.045681 -1.094900   0.000   0.000   0.000   0.000 
REF1K ACH    -7  -1  -2   0.000 -34.640   0.000  54.716  155.81  194.22  470.07  61.41 -0.774180 -0.105460  0.643115   0.000   0.000   0.000   0.000 
REF1K AH     -5  -3   0   0.000 -34.650   0.000  54.716  278.02  408.00  100.25  30.43 -0.501420  0.298550  0.326445   0.000   0.000   0.000   0.000 
REF1K AH     -8  -4   1   0.000 -35.250   0.000  54.716  137.45  481.43   47.82  21.68 -0.795982  0.485111  0.296428   0.000   0.000   0.000   0.000 
REF1K AH     -6  -4   2   0.000 -35.250   0.000  54.716  266.16  556.02   89.27  29.15 -0.563825  0.584473  0.051581   0.000   0.000   0.000   0.000 
REF1K A       3   7   1   0.000 -35.850   0.000  54.716  860.02  334.93  193.86  41.41  0.249342 -0.634350 -0.660841   0.000   0.000   0.000   0.000 
REF1K ACH     1   1   2   0.000 -35.574   0.000  54.716  613.88  496.16 4085.12    170  0.128336  0.080919 -0.450381   0.000   0.000   0.000   0.000 
REF1K ACH    -2  -2   1   0.000 -36.059   0.000  54.716  429.47  466.76 6553.76    217 -0.172525  0.294745 -0.006791   0.000   0.000   0.000   0.000 
REF1K A       2   4   3   0.000 -36.150   0.000  54.716  786.03  530.04  229.25  44.79  0.213401 -0.137501 -0.827491   0.000   0.000   0.000   0.000 
REF1K AH      1   3   4   0.000 -36.150   0.000  54.716  768.00  622.00   13.43  11.80  0.132178  0.057244 -0.924146   0.000   0.000   0.000   0.000 
REF1K AH      2   4  -1   0.000 -36.450   0.000  54.716  634.11  270.69 4368.98    178  0.146213 -0.507398 -0.100566   0.000   0.000   0.000   0.000 
REF1K A      -8  -2  -1   0.000 -37.050   0.000  54.716  114.61  284.01  448.11  60.54 -0.852518  0.089984  0.550623   0.000   0.000   0.000   0.000 
REF1K A      -6  -2  -1   0.000 -37.050   0.000  54.716  226.30  313.69  315.64  51.95 -0.638353  0.097020  0.484450   0.000   0.000   0.000   0.000 
REF1K A       3   7   2   0.000 -37.050   0.000  54.716  916.05  408.70  293.68  50.00  0.265232 -0.542628 -0.842079   0.000   0.000   0.000   0.000 
REF1K A       3   5   1   0.000 -37.350   0.000  54.716  764.00  380.00   16.03  12.54  0.274238 -0.423659 -0.552144   0.000   0.000   0.000   0.000 
REF1K AH     -7  -3   0   0.000 -37.350   0.000  54.716  187.94  392.99  178.84  40.13 -0.714886  0.290878  0.390937   0.000   0.000   0.000   0.000 
REF1K AC     -1  -1   3   0.000 -37.120   0.000  54.716  536.10  583.96 1726.56    112 -0.045646  0.379215 -0.456558   0.000   0.000   0.000   0.000 
REF1K A       3   9   0   0.000 -37.650   0.000  54.716  937.14  194.00   30.77  17.48  0.205762 -0.935821 -0.589083   0.000   0.000   0.000   0.000 
REF1K A     -10  -4   2   0.000 -37.950   0.000  54.716   29.99  562.01  342.65  52.86 -0.993065  0.570793  0.180104   0.000   0.000   0.000   0.000 
REF1K A       0   0   0   0.000 -38.250   0.000  54.716  744.00  588.00   19.50  13.47  0.178342  0.042586 -0.838620   0.000   0.000   0.000   0.000 
REF1K AH      3   5   0   0.000 -38.550   0.000  54.716  726.02  316.10 1491.96    106  0.258759 -0.517228 -0.368844   0.000   0.000   0.000   0.000 
REF1K A      -4   0  -2   0.000 -38.850   0.000  54.716  321.95  229.97 2243.57    129 -0.463135 -0.199125  0.492100   0.000   0.000   0.000   0.000 
REF1K ACH     3   5   2   0.000 -38.689   0.000  54.716  809.51  448.01 2093.48    124  0.291023 -0.332879 -0.734329   0.000   0.000   0.000   0.000 
REF1K ACH    -3  -1  -1   0.000 -39.424   0.000  54.716  367.62  326.02 1014.24  88.48 -0.326639  0.000544  0.333270   0.000   0.000   0.000   0.000 
REF1K AH      2   2   1   0.000 -39.450   0.000  54.716  635.32  426.04 1361.23    101  0.206611 -0.112840 -0.355433   0.000   0.000   0.000   0.000 
REF1K AC     -2  -2   2   0.000 -39.210   0.000  54.716  453.99  527.99 2180.59    125 -0.156334  0.388166 -0.188747   0.000   0.000   0.000   0.000 
REF1K AH      3   7  -1   0.000 -39.750   0.000  54.716  774.00  196.00   16.47  12.66  0.214624 -0.818128 -0.299095   0.000   0.000   0.000   0.000 
REF1K ACH     1   1   0   0.000 -39.667   0.000  54.716  554.01  378.35  614.81  68.79  0.094769 -0.103694 -0.085541   0.000   0.000   0.000   0.000 
REF1K ACH    -5  -3   1   0.000 -40.051   0.000  54.716  305.94  470.00   24651    414 -0.482129  0.390428  0.144790   0.000   0.000   0.000   0.000 
REF1K A       0   6  -3   0.000 -40.650   0.000  54.716  578.00   40.00   16.18  12.58 -0.127402 -0.907958  0.216185   0.000   0.000   0.000   0.000 
REF1K AH     -6   0  -2   0.000 -40.650   0.000  54.716  230.00  196.00   14.73  12.18 -0.678992 -0.205028  0.556718   0.000   0.000   0.000   0.000 
REF1K A       2   2   2   0.000 -40.650   0.000  54.716  668.05  488.86  189.24  41.02  0.223024 -0.018962 -0.535950   0.000   0.000   0.000   0.000 
REF1K ACH     2   6  -2   0.000 -40.920   0.000  54.716  669.57  148.71 1013.66  87.94  0.104794 -0.809385 -0.029935   0.000   0.000   0.000   0.000 
REF1K AC      1   1   3   0.000 -41.206   0.000  54.716  646.02  566.58 1195.82  95.35  0.144838  0.174756 -0.631086   0.000   0.000   0.000   0.000 
REF1K AH      2   4   4   0.000 -41.550   0.000  54.716  842.17  624.57  154.28  37.33  0.230191 -0.044310 -1.008991   0.000   0.000   0.000   0.000 
REF1K AH     -9  -1  -1   0.000 -41.850   0.000  54.716   64.02  241.95   92.89  29.58 -0.973939 -0.019048  0.525724   0.000   0.000   0.000   0.000 
REF1K AH     -9  -3   1   0.000 -42.150   0.000  54.716  100.14  451.99  279.96  48.57 -0.916982  0.375014  0.273151   0.000   0.000   0.000   0.000 
REF1K ACH    -3   3  -3   0.000 -42.215   0.000  54.716  386.07   92.02 1346.78  98.86 -0.411640 -0.602787  0.477147   0.000   0.000   0.000   0.000 
REF1K AH     -7  -3   1   0.000 -42.750   0.000  54.716  216.58  460.39  578.41  68.28 -0.700339  0.382219  0.210017   0.000   0.000   0.000   0.000 
REF1K A       3   5  -1   0.000 -43.050   0.000  54.716  692.02  253.51   65.15  25.23  0.241011 -0.608475 -0.188941   0.000   0.000   0.000   0.000 
REF1K AH      2   2   0   0.000 -43.050   0.000  54.716  605.91  368.03  281.26  48.66  0.189838 -0.205954 -0.174415   0.000   0.000   0.000   0.000 
REF1K ACH    -5  -3   2   0.000 -43.679   0.000  54.716  327.81  534.16  187.80  36.76 -0.466449  0.483063 -0.035728   0.000   0.000   0.000   0.000 
REF1K AH     -5  -1  -1   0.000 -44.250   0.000  54.716  290.59  306.05  274.04  48.62 -0.543757 -0.006898  0.398103   0.000   0.000   0.000   0.000 
REF1K AH      1   3   5   0.000 -44.250   0.000  54.716  821.99  741.09  536.52  65.42  0.150658  0.149486 -1.104544   0.000   0.000   0.000   0.000 
REF1K ACH    -5   3  -3   0.000 -44.260   0.000  54.716  289.94   40.31 2154.30    123 -0.625303 -0.610354  0.541817   0.000   0.000   0.000   0.000 
REF1K AH      4   6   0   0.000 -44.550   0.000  54.716  796.00  298.07  299.03  49.91  0.352734 -0.618964 -0.456578   0.000   0.000   0.000   0.000 
REF1K A       2   2   3   0.000 -44.550   0.000  54.716  705.99  562.01 2421.40    133  0.239850  0.072862 -0.718720   0.000   0.000   0.000   0.000 
REF1K AH      3   3   2   0.000 -44.850   0.000  54.716  730.00  482.00   17.91  13.05  0.317835 -0.123411 -0.624579   0.000   0.000   0.000   0.000 
REF1K AC     -5  -3   3   0.000 -44.622   0.000  54.716  348.02  605.99 2487.56    134 -0.451348  0.575890 -0.217566   0.000   0.000   0.000   0.000 
REF1K ACH    -7   1  -2   0.000 -45.988   0.000  54.716  186.00  148.03 1290.73  99.67 -0.799400 -0.316111  0.534067   0.000   0.000   0.000   0.000 
REF1K A       0   0   0   0.000 -46.050   0.000  54.716  435.99  185.99  346.84  53.14 -0.245773 -0.461310  0.364766   0.000   0.000   0.000   0.000 
REF1K ACH    -3   1  -2   0.000 -46.100   0.000  54.716  375.94  223.91 3620.55    160 -0.367881 -0.300766  0.405003   0.000   0.000   0.000   0.000 
REF1K AH      3   5   4   0.000 -46.350   0.000  54.716  935.96  633.88 1539.63    108  0.324997 -0.146234 -1.096666   0.000   0.000   0.000   0.000 
REF1K AH      3   3   0   0.000 -46.650   0.000  54.716  660.17  356.68  465.73  61.91  0.283971 -0.306432 -0.260302   0.000   0.000   0.000   0.000 
REF1K AH     -5   1  -2   0.000 -47.850   0.000  54.716  291.32  192.82  590.25  69.21 -0.583607 -0.309022  0.470137   0.000   0.000   0.000   0.000 
REF1K AC      3   3   3   0.000 -47.951   0.000  54.716  774.00  560.85  114.27  29.76  0.333366 -0.028400 -0.808375   0.000   0.000   0.000   0.000 
REF1K AH     -9  -3   3   0.000 -48.150   0.000  54.716  143.93  610.04 1843.86    117 -0.882480  0.560525 -0.087979   0.000   0.000   0.000   0.000 
REF1K ACH    -7  -3   3   0.000 -48.676   0.000  54.716  255.99  604.00 1497.45    107 -0.667173  0.567669 -0.153135   0.000   0.000   0.000   0.000 
REF1K AH      1   1   4   0.000 -48.750   0.000  54.716  679.41  654.59   52.29  22.39  0.160838  0.268118 -0.813245   0.000   0.000   0.000   0.000 
REF1K ACH     5   7   1   0.000 -48.756   0.000  54.716  934.32  349.83  860.82  77.64  0.462364 -0.626774 -0.727328   0.000   0.000   0.000   0.000 
REF1K A       0   0   0   0.000 -49.050   0.000  54.716   52.00  380.00   17.05  12.82 -1.040273  0.174835  0.278585   0.000   0.000   0.000   0.000 
REF1K AH      4   4   2   0.000 -49.050   0.000  54.716  800.00  477.06  190.25  41.10  0.413455 -0.222667 -0.711489   0.000   0.000   0.000   0.000 
REF1K AH     -8   2  -2   0.000 -49.350   0.000  54.716  124.15   86.64  128.86  34.88 -0.920362 -0.424966  0.510684   0.000   0.000   0.000   0.000 
REF1K ACH     0   0   4   0.000 -49.076   0.000  54.716  614.89  659.02 1888.21    116  0.065313  0.370007 -0.725953   0.000   0.000   0.000   0.000 
REF1K AC     -2   4  -3   0.000 -49.638   0.000  54.716  434.07   80.45  336.88  52.92 -0.317033 -0.705274  0.389825   0.000   0.000   0.000   0.000 
REF1K AH      5   7   0   0.000 -49.950   0.000  54.716  881.98  275.75  461.83  60.57  0.448635 -0.718552 -0.545589   0.000   0.000   0.000   0.000 
REF1K AH     -4  -2   1   0.000 -49.950   0.000  54.716  360.00  455.09   31.64  17.65 -0.391307  0.288275  0.059163   0.000   0.000   0.000   0.000 
REF1K AH      4   4   0   0.000 -50.250   0.000  54.716  721.37  343.93 1771.34    116  0.379488 -0.407979 -0.348880   0.000   0.000   0.000   0.000 
REF1K AH     -8  -2   1   0.000 -50.250   0.000  54.716  180.14  433.85  220.44  44.10 -0.821749  0.274639  0.186779   0.000   0.000   0.000   0.000 
REF1K A     -10  -2   2   0.000 -51.450   0.000  54.716   71.98  501.90  606.43  69.36 -1.019592  0.360017  0.070363   0.000   0.000   0.000   0.000 
REF1K ACH     2   4  -2   0.000 -51.507   0.000  54.716  599.97  205.98 2368.82    130  0.130778 -0.599598  0.078558   0.000   0.000   0.000   0.000 
REF1K AH     -6  -2   1   0.000 -51.750   0.000  54.716  279.99  444.01  371.55  54.73 -0.604747  0.280625  0.124055   0.000   0.000   0.000   0.000 
REF1K A       5   9  -1   0.000 -52.050   0.000  54.716  959.93  112.53  419.51  58.48  0.404146 -1.020924 -0.472705   0.000   0.000   0.000   0.000 
REF1K AH     -9   1  -1   0.000 -52.350   0.000  54.716   84.00  192.00   14.16  12.01 -0.999448 -0.229956  0.416497   0.000   0.000   0.000   0.000 
REF1K AH    -10   0   0   0.000 -52.650   0.000  54.716   36.80  286.50  230.84  44.92 -1.077905 -0.038609  0.323142   0.000   0.000   0.000   0.000 
REF1K AH     -7  -1   0   0.000 -52.650   0.000  54.716  223.66  352.01  652.52  72.27 -0.741296  0.078300  0.281211   0.000   0.000   0.000   0.000 
REF1K AH     -3  -1   0   0.000 -52.650   0.000  54.716  390.74  385.23 2889.44    146 -0.311205  0.093611  0.152368   0.000   0.000   0.000   0.000 
REF1K C      -1  -1   1   0.000 -52.942   0.000  54.716  477.99  455.68 4710.77    184 -0.078329  0.194204 -0.094485   0.000   0.000   0.000   0.000 
REF1K H       3   3   4   0.000 -52.950   0.000  54.716  826.00  660.00   13.72  11.89  0.351314  0.064852 -0.986501   0.000   0.000   0.000   0.000 
