# Supplementary material for: Defect-Mediated Diffusion Pathways in Spodumene Accelerate Lithium Transport
Source: ACS Mater Lett. 2025 Sep 8;7(10):3388–93. doi: 10.1021/acsmaterialslett.5c00876 (PMC12505375; doi:10.1021/acsmaterialslett.5c00876)
Supplement: Supplementary file 3 [file tz5c00876_si_003.zip › 1e_sample2/1e_a.lst]

 ++++++++++++++++++++++++++++++++++++++++++++++++++++++++++++++++++++
 +  SHELXTL XLMP CRYSTAL STRUCTURE REFINEMENT -  MULTI-CPU VERSION  +
 +  Copyright(c) Bruker AXS Inc. 1993-2019          Version 2019/3  +
 +  1e_a                        started at 14:30:57 on 10-Feb-2025  +
 ++++++++++++++++++++++++++++++++++++++++++++++++++++++++++++++++++++

 Command line parameters: 1e_a -a50000 -b3000 -c624 -g0 -m0 -t16

 -a sets the approximate maximum number of atoms including hydrogens.
 -b sets the maximum number of full-matrix parameters (not used by CGLS).
 For example -b9000 allows refinement of 1000 anisotropic atoms or 3000
 with BLOC 1. For a 32-bit version, -b times the square root of the
 number of threads should not exceed about 65500. -c sets the reflection
 buffer size. This depends on the CPU cache size but will rarely
 need changing.

 -g sets the number of reflection groups used for calculating R_complete,
 This must be greater than 1 but not greater than the total number of
 reflections for refinement. -m sets the current reflection group number.
 This may not be less than 1 nor greater than the number set by -g. These
 command line flags override other ways of defining free-R reflections.
 The -m value is also used as a seed for the WIGL pseudo-random shifts.

 -t sets the number of threads, otherwise it is set to the apparent
 number of CPUs. For optimal performance on hyperthreading systems,
 -t should be set to a little more than half the number of CPUs;
 e.g. -t4 or -t5 for an Intel i7 processor.

 Running 16 threads on 16 processors

 TITL 1e_a.res in C2/c
     1e_a.res
     created by SHELXL-2019/3 at 14:27:56 on 10-Feb-2025
 REM Old TITL 1e in C2/c
 REM SHELXT solution in C2/c: R1 0.031, Rweak 0.001, Alpha 0.068
 REM <I/s>   0.718 for   28 systematic absences,  Orientation as input
 REM Formula found by SHELXT:  Li O6 Al3
  
 CELL  0.7288   9.4667   8.3854   5.2222   90.000  110.211   90.000
 ZERR   2.000   0.0009   0.0008   0.0005    0.000    0.003    0.000
 LATT  7
 SYMM -X, Y, 1/2-Z
 SFAC LI O AL SI
 DISP    Li    0.00035    0.00006         2.26
 DISP    O     0.01151    0.00644        34.18
 DISP    Al    0.06760    0.05471       242.96
 DISP    Si    0.08644    0.07496       328.54
 UNIT 4 24 4 8

 V =      389.02     F(000) =     368.0     Mu =   1.14 mm-1      Cell Wt =      744.40    Rho =  3.177

  
 ACTA
  
 REM (Iobs-Icalc)/Sigma(W) > 10 Outliers
 OMIT   1  3  1
 OMIT  -3  1  2
  
 TEMP -173
 SIZE 0.160 0.050 0.040
  
 REM colourless rod
  
 L.S. 10
 BOND
 FMAP 2
 PLAN 20
  
 WGHT      0.0432      0.0927
 FVAR       0.82746
 SI1   4    0.705992    0.406435    0.243147    11.00000    0.00162    0.00186 =
          0.00167   -0.00011    0.00045   -0.00027
 AL2   3    0.500000    0.092893    0.250000    10.50000    0.00167    0.00197 =
          0.00206    0.00000    0.00046    0.00000
 O3    2    0.643382    0.514319    0.439508    11.00000    0.00297    0.00494 =
          0.00315   -0.00147    0.00099    0.00031
 O4    2    0.890423    0.417407    0.359070    11.00000    0.00202    0.00328 =
          0.00268    0.00016    0.00041   -0.00040
 O5    2    0.635356    0.232490    0.199950    11.00000    0.00373    0.00277 =
          0.00513   -0.00016    0.00160   -0.00138
 LI6   1    1.000000    0.226026    0.250000    10.50000    0.00826    0.00738 =
          0.00802    0.00000    0.00299    0.00000
 HKLF 4


 Covalent radii and connectivity table for  1e_a.res in C2/c                                                           
 LI     1.520
 O      0.660
 AL     1.250
 SI     1.170

 Si1 - O5 O3 O3_$9 O4 Li6_$1 Li6
 Al2 - O5_$12 O5 O4_$11 O4_$6 O4_$10 O4_$8 Li6_$6 Li6_$1 Li6_$10
 O3 - Si1 Si1_$3 Li6_$13
 O4 - Si1 Al2_$6 Al2_$5 Li6
 O5 - Si1 Al2 Li6_$1
 Li6 - O4_$2 O4 O3_$8 O3_$7 O5_$4 O5_$1 Si1_$1 Si1_$4 Al2_$6 Al2_$1 Al2_$5 Si1_$2


 Operators for generating equivalent atoms:
 $1   -x+3/2, -y+1/2, -z
 $2   -x+2, y, -z+1/2
 $3   x, -y+1, z+1/2
 $4   x+1/2, -y+1/2, z+1/2
 $5   x+1/2, y+1/2, z
 $6   -x+3/2, -y+1/2, -z+1
 $7   x+1/2, y-1/2, z
 $8   -x+3/2, y-1/2, -z+1/2
 $9   x, -y+1, z-1/2
 $10  x-1/2, y-1/2, z
 $11  x-1/2, -y+1/2, z-1/2
 $12  -x+1, y, -z+1/2
 $13  x-1/2, y+1/2, z


   h   k   l        Fo^2      Sigma    Why rejected (first 50 of each listed)
  -2   0   1        1.30      0.40     systematically absent but >3sig(I)
   0   0   1        1.10      0.30     systematically absent but >3sig(I)
  -2   0   3        2.60      0.80     systematically absent but >3sig(I)
   4   0   3        5.70      1.80     systematically absent but >3sig(I)

      267  Systematically absent reflections rejected


     7792  Reflections read, of which     313  rejected

 -15 =< h =< 15,    -13 =< k =< 13,     -8 =< l =<  8,   Max. 2-theta =   73.14

        4  Systematic absence violations (I>3sig(I)) before merging

        0  Inconsistent equivalents

      863  Unique reflections, of which       0  suppressed

 R(int) = 0.0263     R(sigma) = 0.0149      Friedel opposites merged

 Maximum memory for data reduction =     1395 /    10396


 Reflection statistics for all twin components combined (TWST 0 set)
 Number of data for d > 0.612A (CIF: max) and d > 0.833A (CIF: full)
 (ignoring systematic absences):
 Unique reflections found (point group)        863     347
 Unique reflections possible (point group)     896     353
 Unique reflections found (Laue group)         863     347
 Unique reflections possible (Laue group)      896     353

 Special position constraints for Al2
 x =  0.5000   z =  0.2500   U23 = 0   U12 = 0   sof = 0.50000   
 Input constraints retained (at least in part) for  sof

 Special position constraints for Li6
 x =  1.0000   z =  0.2500   U23 = 0   U12 = 0   sof = 0.50000   
 Input constraints retained (at least in part) for  sof


 Least-squares cycle   1   Maximum vector length =  623   Memory required =     29 /   1508 /    87819

 wR2 =  0.0627 before cycle   1 for     863 data and     47 /     47 parameters

 GooF = S =     1.143;     Restrained GooF =      1.143 for       0 restraints

 Weight = 1 / [ sigma^2(Fo^2) + ( 0.0432 * P )^2 +   0.09 * P ]   where  P = ( Max ( Fo^2, 0 ) + 2 * Fc^2 ) / 3


     N      value        esd    shift/esd  parameter

     1     0.82745     0.00213    -0.006    OSF

 Mean shift/esd =   0.011  Maximum =    -0.081 for  U23 Si1      

 Max. shift = 0.000 A for Li6        Max. dU = 0.000 for Al2       


 Least-squares cycle   2   Maximum vector length =  623   Memory required =     29 /   1508 /    87819

 wR2 =  0.0627 before cycle   2 for     863 data and     47 /     47 parameters

 GooF = S =     1.143;     Restrained GooF =      1.143 for       0 restraints

 Weight = 1 / [ sigma^2(Fo^2) + ( 0.0432 * P )^2 +   0.09 * P ]   where  P = ( Max ( Fo^2, 0 ) + 2 * Fc^2 ) / 3


     N      value        esd    shift/esd  parameter

     1     0.82746     0.00213     0.004    OSF

 Mean shift/esd =   0.004  Maximum =    -0.028 for  U23 Si1      

 Max. shift = 0.000 A for O5        Max. dU = 0.000 for Al2        


 Least-squares cycle   3   Maximum vector length =  623   Memory required =     29 /   1508 /    87819

 wR2 =  0.0627 before cycle   3 for     863 data and     47 /     47 parameters

 GooF = S =     1.143;     Restrained GooF =      1.143 for       0 restraints

 Weight = 1 / [ sigma^2(Fo^2) + ( 0.0432 * P )^2 +   0.09 * P ]   where  P = ( Max ( Fo^2, 0 ) + 2 * Fc^2 ) / 3


     N      value        esd    shift/esd  parameter

     1     0.82746     0.00213     0.000    OSF

 Mean shift/esd =   0.000  Maximum =     0.001 for   x  Si1      

 Max. shift = 0.000 A for Li6        Max. dU = 0.000 for O3        


 Least-squares cycle   4   Maximum vector length =  623   Memory required =     29 /   1508 /    87819

 wR2 =  0.0627 before cycle   4 for     863 data and     47 /     47 parameters

 GooF = S =     1.143;     Restrained GooF =      1.143 for       0 restraints

 Weight = 1 / [ sigma^2(Fo^2) + ( 0.0432 * P )^2 +   0.09 * P ]   where  P = ( Max ( Fo^2, 0 ) + 2 * Fc^2 ) / 3


     N      value        esd    shift/esd  parameter

     1     0.82745     0.00213     0.000    OSF

 Mean shift/esd =   0.000  Maximum =     0.001 for   x  Si1      

 Max. shift = 0.000 A for O3        Max. dU = 0.000 for Li6        


 Least-squares cycle   5   Maximum vector length =  623   Memory required =     29 /   1508 /    87819

 wR2 =  0.0627 before cycle   5 for     863 data and     47 /     47 parameters

 GooF = S =     1.143;     Restrained GooF =      1.143 for       0 restraints

 Weight = 1 / [ sigma^2(Fo^2) + ( 0.0432 * P )^2 +   0.09 * P ]   where  P = ( Max ( Fo^2, 0 ) + 2 * Fc^2 ) / 3


     N      value        esd    shift/esd  parameter

     1     0.82746     0.00213     0.000    OSF

 Mean shift/esd =   0.000  Maximum =     0.001 for   x  Si1      

 Max. shift = 0.000 A for O3        Max. dU = 0.000 for Li6        


 Least-squares cycle   6   Maximum vector length =  623   Memory required =     29 /   1508 /    87819

 wR2 =  0.0627 before cycle   6 for     863 data and     47 /     47 parameters

 GooF = S =     1.143;     Restrained GooF =      1.143 for       0 restraints

 Weight = 1 / [ sigma^2(Fo^2) + ( 0.0432 * P )^2 +   0.09 * P ]   where  P = ( Max ( Fo^2, 0 ) + 2 * Fc^2 ) / 3


     N      value        esd    shift/esd  parameter

     1     0.82746     0.00213     0.000    OSF

 Mean shift/esd =   0.000  Maximum =     0.001 for   x  Si1      

 Max. shift = 0.000 A for O3        Max. dU = 0.000 for O4         


 Least-squares cycle   7   Maximum vector length =  623   Memory required =     29 /   1508 /    87819

 wR2 =  0.0627 before cycle   7 for     863 data and     47 /     47 parameters

 GooF = S =     1.143;     Restrained GooF =      1.143 for       0 restraints

 Weight = 1 / [ sigma^2(Fo^2) + ( 0.0432 * P )^2 +   0.09 * P ]   where  P = ( Max ( Fo^2, 0 ) + 2 * Fc^2 ) / 3


     N      value        esd    shift/esd  parameter

     1     0.82745     0.00213     0.000    OSF

 Mean shift/esd =   0.000  Maximum =     0.001 for   x  Si1      

 Max. shift = 0.000 A for O4        Max. dU = 0.000 for O3         


 Least-squares cycle   8   Maximum vector length =  623   Memory required =     29 /   1508 /    87819

 wR2 =  0.0627 before cycle   8 for     863 data and     47 /     47 parameters

 GooF = S =     1.143;     Restrained GooF =      1.143 for       0 restraints

 Weight = 1 / [ sigma^2(Fo^2) + ( 0.0432 * P )^2 +   0.09 * P ]   where  P = ( Max ( Fo^2, 0 ) + 2 * Fc^2 ) / 3


     N      value        esd    shift/esd  parameter

     1     0.82745     0.00213     0.000    OSF

 Mean shift/esd =   0.000  Maximum =     0.001 for   x  Si1      

 Max. shift = 0.000 A for Si1        Max. dU = 0.000 for O3        


 Least-squares cycle   9   Maximum vector length =  623   Memory required =     29 /   1508 /    87819

 wR2 =  0.0627 before cycle   9 for     863 data and     47 /     47 parameters

 GooF = S =     1.143;     Restrained GooF =      1.143 for       0 restraints

 Weight = 1 / [ sigma^2(Fo^2) + ( 0.0432 * P )^2 +   0.09 * P ]   where  P = ( Max ( Fo^2, 0 ) + 2 * Fc^2 ) / 3


     N      value        esd    shift/esd  parameter

     1     0.82745     0.00213     0.000    OSF

 Mean shift/esd =   0.000  Maximum =     0.001 for   x  Si1      

 Max. shift = 0.000 A for O4        Max. dU = 0.000 for O5         


 Least-squares cycle  10   Maximum vector length =  623   Memory required =     29 /   1508 /    87819

 wR2 =  0.0627 before cycle  10 for     863 data and     47 /     47 parameters

 GooF = S =     1.143;     Restrained GooF =      1.143 for       0 restraints

 Weight = 1 / [ sigma^2(Fo^2) + ( 0.0432 * P )^2 +   0.09 * P ]   where  P = ( Max ( Fo^2, 0 ) + 2 * Fc^2 ) / 3


     N      value        esd    shift/esd  parameter

     1     0.82746     0.00213     0.000    OSF

 Mean shift/esd =   0.000  Maximum =     0.001 for   x  Si1      

 Max. shift = 0.000 A for O3        Max. dU = 0.000 for O3         


 Largest correlation matrix elements

     0.687 U33 Al2 / U33 Si1                 0.616 U33 Si1 / OSF                     0.602 U13 Al2 / U13 Si1
     0.647 U11 Al2 / U11 Si1                 0.611 U11 Si1 / OSF                     0.512 U13 Si1 / U11 Si1
     0.637 U22 Al2 / U22 Si1                 0.606 U22 Si1 / OSF                     0.506 U13 O3 / U33 O3


  1e_a.res in C2/c                                                           

 ATOM           x        y        z         sof        U11      U22      U33      U23      U13      U12       Ueq

 Si1         0.70599  0.40644  0.24315    1.00000    0.00162  0.00186  0.00168 -0.00011  0.00045 -0.00027   0.00175
   0.00037   0.00002  0.00002  0.00004    0.00000    0.00012  0.00012  0.00012  0.00005  0.00008  0.00004   0.00008

 Al2         0.50000  0.09289  0.25000    0.50000    0.00167  0.00197  0.00206  0.00000  0.00046  0.00000   0.00195
   0.00027   0.00000  0.00003  0.00000    0.00000    0.00015  0.00015  0.00016  0.00000  0.00012  0.00000   0.00009

 O3          0.64338  0.51432  0.43951    1.00000    0.00297  0.00494  0.00315 -0.00147  0.00099  0.00031   0.00370
   0.00095   0.00005  0.00006  0.00010    0.00000    0.00020  0.00020  0.00021  0.00015  0.00015  0.00014   0.00011

 O4          0.89042  0.41741  0.35907    1.00000    0.00202  0.00328  0.00268  0.00016  0.00041 -0.00040   0.00277
   0.00100   0.00006  0.00006  0.00011    0.00000    0.00021  0.00021  0.00021  0.00013  0.00016  0.00013   0.00011

 O5          0.63536  0.23249  0.19995    1.00000    0.00373  0.00277  0.00513 -0.00016  0.00160 -0.00138   0.00386
   0.00097   0.00005  0.00006  0.00010    0.00000    0.00019  0.00020  0.00021  0.00014  0.00016  0.00014   0.00011

 Li6         1.00000  0.22603  0.25000    0.50000    0.00826  0.00738  0.00802  0.00000  0.00299  0.00000   0.00784
   0.00203   0.00000  0.00024  0.00000    0.00000    0.00075  0.00077  0.00078  0.00000  0.00063  0.00000   0.00033


 Final Structure Factor Calculation for  1e_a.res in C2/c                                                           

 Total number of l.s. parameters =    47  Maximum vector length =  623   Memory required =     29 /   1461 /    28035

 wR2 =  0.0627 before cycle  11 for     863 data and      0 /     47 parameters

 GooF = S =     1.143;     Restrained GooF =      1.143 for       0 restraints

 Weight = 1 / [ sigma^2(Fo^2) + ( 0.0432 * P )^2 +   0.09 * P ]   where  P = ( Max ( Fo^2, 0 ) + 2 * Fc^2 ) / 3

 wR2 = 0.0627, GooF = S = 1.143, Restrained GooF = 1.143 for all data
 R1 = 0.0199 for 825 Fo > 4sig(Fo) and 0.0208 for all 863 data

 Occupancy sum of asymmetric unit =     5.00 for non-hydrogen and     0.00 for H and D atoms


 Principal mean square atomic displacements U

   0.0020   0.0018   0.0014   Si1  
   0.0022   0.0020   0.0016   Al2  
   0.0060   0.0030   0.0022   O3  
   0.0036   0.0028   0.0019   O4  
   0.0052   0.0047   0.0017   O5  
   0.0083   0.0078   0.0074   Li6  

     0  atoms may be split and     0  atoms NPD


 Analysis of variance for reflections employed in refinement      K = Mean[Fo^2] / Mean[Fc^2]  for group


 Fc/Fc(max)       0.000    0.025    0.046    0.075    0.102    0.130    0.176    0.224    0.300    0.396    1.000

 Number in group        89.      88.      84.      84.      88.      89.      84.      84.      86.      87.

            GooF      1.075    1.238    1.160    0.779    1.336    1.390    1.190    0.978    1.081    1.054

             K        1.013    0.993    0.997    1.002    1.012    1.009    1.007    1.004    1.000    0.977


 Resolution(A)    0.61     0.64     0.66     0.69     0.73     0.78     0.83     0.92     1.04     1.31     inf

 Number in group        88.      85.      86.      89.      85.      85.      86.      86.      86.      87.

            GooF      0.920    0.806    0.761    0.680    0.792    0.607    0.886    0.772    1.478    2.433

             K        1.012    0.979    0.989    1.000    1.009    1.006    1.003    1.007    0.960    0.978

             R1       0.030    0.021    0.017    0.015    0.016    0.011    0.017    0.011    0.027    0.032


 Recommended weighting scheme:  WGHT    0.0432    0.0927


 Most Disagreeable Reflections (* if suppressed or used for Rfree).
 Error/esd is calculated as sqrt(wD^2/<wD^2>) where w is given by the weight
 formula, D = Fo^2-Fc^2 and <> refers to the average over all reflections.

     h   k   l          Fo^2          Fc^2    Error/esd  Fc/Fc(max)  Resolution(A)

     0   4   0        162.27        261.54       7.98       0.130       2.10
     0   2   2        582.06        405.99       7.35       0.162       2.12
    -1   1   2         30.79         19.13       5.71       0.035       2.49
     4   0   0       2085.52       1600.05       5.45       0.321       2.22
     3   3   1         48.26         35.52       4.23       0.048       1.74
     2   0   2        428.76        348.91       4.02       0.150       1.89
     4   2   0         10.30         16.06       3.79       0.032       1.96
    -2   2   2        667.96        560.76       3.54       0.190       2.18
    -5   1   2         35.95         46.50       3.39       0.055       1.72
    -4   0   4       6936.43       8270.40       3.39       0.729       1.28
    -1   3   1        448.88        530.88       3.20       0.185       2.45
     3   3   0       1061.38        911.85       3.12       0.242       2.03
    -6   4   3        116.37        139.88       3.03       0.095       1.14
     2   4   0         57.90         70.95       3.02       0.068       1.90
    -6   4   1          7.34          4.53       3.02       0.017       1.26
    -4   2   3         11.49          8.01       2.86       0.023       1.50
     1   1   4        447.81        518.04       2.76       0.182       1.15
     4   2   1        176.21        151.90       2.68       0.099       1.66
     8   2   0         20.67         15.65       2.61       0.032       1.07
     3   1   0       8517.26       9870.38       2.54       0.797       2.79
    -3   3   1       4111.28       3643.30       2.50       0.484       2.06
     4  10   4        604.60        491.88       2.47       0.178       0.63
    -5   9   5        470.56        539.13       2.44       0.186       0.69
    -4   2   1        491.13        434.46       2.44       0.167       2.05
     6   2   0         75.58         64.72       2.40       0.065       1.40
    -6   6   1          3.80          1.89       2.39       0.011       1.05
    -3  11   5        219.20        175.75       2.33       0.106       0.62
    -8   2   8          2.05          6.62       2.32       0.021       0.63
     1   3   2        577.94        515.47       2.28       0.182       1.72
    -3   3   4         31.57         38.07       2.24       0.049       1.18
    -6  10   2         39.07         31.31       2.17       0.045       0.73
    -5   5   2       1100.04       1224.05       2.10       0.281       1.21
    -3   7   1        286.46        320.21       2.06       0.143       1.11
     0   8   0        214.93        242.67       2.03       0.125       1.05
     1   5   3        525.03        583.60       2.03       0.194       1.12
     8   0   2        280.65        249.50       2.02       0.127       0.90
     6   2   6       1240.40       1094.37       1.99       0.265       0.62
     2   2   1       3093.32       3413.18       1.96       0.468       2.35
    -2   4   1       7983.63       8934.82       1.93       0.758       1.86
     3   3   4        322.23        290.31       1.93       0.137       0.95
    -7   1   2      11075.59      12216.44       1.91       0.886       1.31
     6   0   2        266.35        238.06       1.87       0.124       1.11
     8   0   0       1509.93       1661.81       1.87       0.327       1.11
     4  12   0         -0.18          1.80       1.84       0.011       0.67
     0   8   2          7.32          5.24       1.81       0.018       0.96
     3   1   1       2102.58       1926.32       1.80       0.352       2.14
    -2   6   3       1318.82       1206.75       1.79       0.279       1.09
    -4   6   2        622.31        568.65       1.78       0.191       1.15
    -7   1   8       1359.87       1489.33       1.73       0.309       0.64
     3   9   5        374.56        431.32       1.71       0.167       0.63


 Bond lengths and angles

 Si1 -           Distance        Angles
 O5        1.5879 (0.0005) 
 O3        1.6252 (0.0005)  111.93 (0.03)
 O3_$9     1.6303 (0.0005)  104.03 (0.03) 107.31 (0.02)
 O4        1.6410 (0.0006)  116.49 (0.03) 108.03 (0.03) 108.60 (0.03)
 Li6_$1    2.8633 (0.0008)   52.65 (0.04) 119.99 (0.03)  51.50 (0.04) 131.36 (0.02)
 Li6       3.1572 (0.0010)   83.56 (0.04) 140.52 (0.02) 103.25 (0.02)  36.99 (0.03)  98.52 (0.01)
                 Si1             O5            O3            O3_$9         O4            Li6_$1       

 Al2 -           Distance        Angles
 O5_$12    1.8198 (0.0005) 
 O5        1.8199 (0.0005)   99.93 (0.03)
 O4_$11    1.9463 (0.0005)   91.87 (0.02)  91.40 (0.02)
 O4_$6     1.9463 (0.0005)   91.40 (0.02)  91.87 (0.02) 174.91 (0.03)
 O4_$10    1.9935 (0.0005)   88.40 (0.02) 167.83 (0.02)  97.21 (0.02)  78.98 (0.02)
 O4_$8     1.9935 (0.0005)  167.83 (0.02)  88.40 (0.02)  78.98 (0.02)  97.21 (0.02)  84.85 (0.03)
 Li6_$6    3.0205 (0.0010)   48.87 (0.02)  90.64 (0.03) 140.34 (0.02)  43.51 (0.03)  88.21 (0.03) 140.67 (0.03)
 Li6_$1    3.0205 (0.0010)   90.63 (0.03)  48.87 (0.02)  43.51 (0.03) 140.34 (0.02) 140.67 (0.03)  88.21 (0.03) 119.64 (0.07)
 Li6_$10   3.0763 (0.0022)  130.03 (0.02) 130.03 (0.02)  87.46 (0.02)  87.46 (0.02)  42.42 (0.02)  42.42 (0.02) 120.18 (0.03)
                 Al2             O5_$12        O5            O4_$11        O4_$6         O4_$10        O4_$8         Li6_$6       

 O3 -            Distance        Angles
 Si1       1.6252 (0.0005) 
 Si1_$3    1.6303 (0.0005)  138.70 (0.03)
 Li6_$13   2.2462 (0.0017)  117.29 (0.03)  93.88 (0.03)
                 O3              Si1           Si1_$3       

 O4 -            Distance        Angles
 Si1       1.6410 (0.0006) 
 Al2_$6    1.9463 (0.0005)  119.87 (0.03)
 Al2_$5    1.9935 (0.0005)  121.89 (0.03) 101.02 (0.02)
 Li6       2.0938 (0.0016)  114.87 (0.04)  96.70 (0.02)  97.61 (0.04)
                 O4              Si1           Al2_$6        Al2_$5       

 O5 -            Distance        Angles
 Si1       1.5879 (0.0005) 
 Al2       1.8199 (0.0005)  148.57 (0.03)
 Li6_$1    2.2812 (0.0006)   93.75 (0.05)  94.20 (0.04)
                 O5              Si1           Al2          

 Li6 -           Distance        Angles
 O4_$2     2.0938 (0.0016) 
 O4        2.0938 (0.0016)   79.93 (0.08)
 O3_$8     2.2461 (0.0017)  140.06 (0.02) 116.41 (0.02)
 O3_$7     2.2461 (0.0017)  116.41 (0.02) 140.06 (0.02)  75.56 (0.07)
 O5_$4     2.2812 (0.0006)   90.49 (0.05)  75.98 (0.04) 127.83 (0.07)  68.15 (0.03)
 O5_$1     2.2812 (0.0006)   75.98 (0.04)  90.49 (0.05)  68.15 (0.03) 127.83 (0.07) 162.46 (0.10)
 Si1_$1    2.8633 (0.0008)  107.46 (0.02) 107.13 (0.02)  34.62 (0.02) 102.11 (0.07) 162.04 (0.07)  33.60 (0.02)
 Si1_$4    2.8633 (0.0008)  107.13 (0.02) 107.46 (0.02) 102.11 (0.07)  34.62 (0.02)  33.60 (0.02) 162.04 (0.07) 134.35 (0.08)
 Al2_$6    3.0205 (0.0010)   89.88 (0.06)  39.79 (0.02) 126.71 (0.02) 101.36 (0.02)  36.93 (0.02) 130.24 (0.06) 140.27 (0.01)
 Al2_$1    3.0205 (0.0010)   39.79 (0.02)  89.88 (0.06) 101.36 (0.02) 126.71 (0.02) 130.24 (0.06)  36.93 (0.02)  67.72 (0.01)
 Al2_$5    3.0764 (0.0021)   39.96 (0.04)  39.96 (0.04) 142.22 (0.03) 142.22 (0.03)  81.23 (0.05)  81.23 (0.05) 112.82 (0.04)
 Si1_$2    3.1571 (0.0010)   28.14 (0.01)  98.47 (0.07) 141.25 (0.04)  88.71 (0.01)  74.69 (0.03)  96.77 (0.04) 121.32 (0.01)
                 Li6             O4_$2         O4            O3_$8         O3_$7         O5_$4         O5_$1         Si1_$1       


 FMAP and GRID set by program

 FMAP   2   3  12
 GRID    -2.778  -1  -2     2.778   1   2

 R1 =  0.0207 for    863 unique reflections after merging for Fourier


 Electron density synthesis with coefficients Fo-Fc

 Highest peak    0.43  at  0.3052  0.3005  0.1959  [  0.85 A from O5 ]
 Deepest hole   -0.58  at  0.2816  0.4229  0.2562  [  0.18 A from SI1 ]


 Fourier peaks appended to .res file

              x       y       z       sof     U      Peak   Distances to nearest atoms (including eq.)

 Q1    1   0.6948  0.3005  0.3041   1.00000  0.05    0.43   0.85 O5  0.96 SI1  2.03 O4  2.05 O3^a
 Q2    1   0.8117  0.4208  0.3108   1.00000  0.05    0.43   0.70 O4  0.95 SI1  2.08 O3^a  2.11 O3^a
 Q3    1   0.6513  0.4636  0.3310   1.00000  0.05    0.41   0.73 O3^a  0.93 SI1  2.03 O3^a  2.04 O5
 Q4    1   0.6535  0.3285  0.2443   1.00000  0.05    0.41   0.82 SI1  0.84 O5  1.88 O3^a  2.04 O3^a
 Q5    1   0.5836  0.1813  0.2014   1.00000  0.05    0.38   0.65 O5  1.17 AL2  2.19 SI1  2.23 O4
 Q6    1   0.6844  0.5427  0.5595   1.00000  0.05    0.34   0.66 O3^a  1.00 SI1  2.06 O4  2.08 SI1
 Q7    1   0.9181  0.4758  0.2634   1.00000  0.05    0.33   0.81 O4  1.27 AL2  2.06 SI1  2.18 O4
 Q8    1   0.6680  0.0856  0.0801   1.00000  0.05    0.28   1.46 O5  1.59 O4  1.92 O3^a  1.94 SI1
 Q9    1   0.5183  0.4518  0.3936   1.00000  0.05    0.26   1.24 O3^a  1.95 O3^a  2.03 O3^a  2.03 SI1
 Q10   1   0.8346  0.4909  0.4109   1.00000  0.05    0.26   0.91 O4  1.42 SI1  1.88 O3^a  2.04 AL2
 Q11   1   0.8568  0.4608  0.0564   1.00000  0.05    0.26   1.54 O4  1.56 O4  1.77 AL2  1.91 O3^a
 Q12   1   0.6100  0.4648  0.4753   1.00000  0.05    0.26   0.59 O3^a  1.75 SI1  1.82 SI1  2.34 O3^a
 Q13   1   0.9803  0.2251  0.1148   1.00000  0.05    0.25   0.66 LI6  1.67 O5  2.00 O4  2.08 O3^a
 Q14   1   0.5000  0.4221  0.2500   0.50000  0.05    0.25   1.58 O3^a  1.97 SI1  2.11 O5  2.51 O3^a
 Q15   1   0.7034  0.5716  0.4145   1.00000  0.05    0.24   0.79 O3^a  1.65 SI1  1.72 SI1  2.23 LI6
 Q16   1   0.8569  0.3442  0.4463   1.00000  0.05    0.24   0.89 O4  1.55 SI1  1.77 AL2  1.93 O5
 Q17   1   0.8748  0.3033  0.2783   1.00000  0.05    0.24   1.04 O4  1.40 LI6  1.77 SI1  2.24 O5
 Q18   1   0.6052  0.2748 -0.0245   1.00000  0.05    0.24   1.16 O5  1.25 LI6  1.78 SI1  1.83 O3^a
 Q19   1   0.6286  0.1779  0.3978   1.00000  0.05    0.23   1.15 O5  1.39 AL2  1.56 O4  2.11 SI1
 Q20   1   0.5551  0.4646  0.3099   1.00000  0.05    0.23   0.97 O3^a  1.66 SI1  1.93 O3^a  2.24 O5

 Shortest distances between peaks (including symmetry equivalents)

      1   4  0.47     14  20  0.62      9  20  0.65      9  14  0.75      2  10  0.77      8  11  0.77     13  18  0.78
      8  10  0.80     16  19  0.80     10  11  0.82      9  12  0.83     12  20  0.84      6  15  0.87      3  20  0.88
      2  16  0.94      6  12  0.95      3  12  0.96      5  19  0.97     16  17  1.01     20  20  1.01      7  11  1.04
      3  15  1.05      9  20  1.05      2  17  1.19      2   7  1.21      8  15  1.21      3   4  1.22     10  16  1.25
      7  10  1.29      3   6  1.30     12  14  1.32     13  13  1.33     12  15  1.37      1  19  1.38      4   5  1.38
      3  14  1.39      4  18  1.39      3   9  1.41     11  15  1.41      1   5  1.42      9   9  1.42     10  15  1.42
      5   8  1.43     13  17  1.45      1   3  1.45      2   6  1.47      2   8  1.48      5  18  1.49      1   2  1.49
      1  16  1.50      9   9  1.51      7  17  1.51      4   6  1.54     17  18  1.55      3   6  1.55      4  19  1.56
      2  11  1.56      2  11  1.57      4  20  1.58      6  20  1.59     15  20  1.59      2   3  1.60      7   7  1.60
      2   4  1.61      7   8  1.62      3   9  1.63      6  11  1.64      1  18  1.64      2  19  1.65      3  10  1.65
     13  17  1.66      4  14  1.66     15  18  1.68      7  16  1.69      6   9  1.69      6  18  1.69     10  19  1.70
     17  19  1.71      8  18  1.72     11  17  1.73     11  16  1.73      5   7  1.73      9  12  1.73      5  13  1.74
      5  16  1.74     12  20  1.75      1  17  1.76      7  10  1.76      7   8  1.77      4  12  1.81     10  17  1.81
      1   6  1.81      5   5  1.82      6   8  1.82      2  15  1.82      3  20  1.83     11  19  1.83     13  18  1.85
      4   9  1.85      4  16  1.85      1  19  1.86      3  12  1.86      7  19  1.88      7  11  1.89      6  10  1.89
      9  12  1.89      5  19  1.89      3   8  1.91      6  10  1.91      1  20  1.92      4  13  1.92     10  11  1.95
      5  10  1.95     13  16  1.95      1  12  1.96      1  16  1.96      2  15  1.97      8  19  1.98      9  13  1.99
      9  15  1.99      3  11  2.00      4   9  2.00      8  17  2.00      7  11  2.01      6   9  2.02      5  11  2.02
      1  10  2.03     11  18  2.03      9  20  2.03      8  16  2.04      6  15  2.04      1  14  2.04      4  17  2.05
     12  20  2.07      6  20  2.08      3  16  2.08      6   7  2.10      5  16  2.11      4  15  2.11      1   8  2.11
      2   8  2.12      1   1  2.13     13  15  2.13      4  10  2.13      8  13  2.13      9  18  2.14      6  13  2.15
      7  16  2.17     17  18  2.17      6  14  2.17     12  15  2.18      4  12  2.18     12  18  2.18      6  17  2.19
      9  20  2.19     15  17  2.20      4  16  2.20      9  14  2.20      6   8  2.20      5  11  2.20     14  15  2.21
      4  15  2.21      4  20  2.21      5  14  2.21      4   8  2.23     13  19  2.24      7  15  2.25      8  11  2.25
      1  13  2.25     12  14  2.25      4  19  2.26     11  16  2.26     11  13  2.26     12  12  2.26     13  20  2.26
      1   9  2.27     10  12  2.27     12  13  2.28     15  17  2.28     18  19  2.29      9  13  2.29     12  20  2.29
      2   6  2.29      2  10  2.30      1   9  2.30      3   9  2.31      6  14  2.31      2  12  2.31      7  13  2.31
     11  12  2.31      6  16  2.32      1  15  2.33     13  14  2.33     12  13  2.33     18  20  2.34      1  15  2.34
      7  19  2.35     14  18  2.36     10  19  2.36      3  18  2.36     15  16  2.37     14  19  2.37      2  12  2.38
      9  15  2.38      7  13  2.38      8  19  2.38      4   6  2.38      5  10  2.39      7  10  2.39      2   7  2.39
      3  19  2.39     19  19  2.39      5  17  2.41      3  18  2.41      2   5  2.41      3  15  2.41     15  18  2.41
     13  20  2.41      7  18  2.41      9  18  2.42      5   7  2.42      7   8  2.43      3  12  2.44      8  12  2.44
      3  19  2.44      5   9  2.45      1   6  2.45      2  18  2.45     12  19  2.45      2  20  2.46      7   7  2.46
     10  18  2.47      5  15  2.47      5  20  2.48      3   5  2.48     15  20  2.49     19  19  2.49     17  17  2.49
      2  13  2.49     11  17  2.49     19  20  2.50      6  20  2.50      6  12  2.50     18  18  2.50      7  17  2.51
     13  15  2.51     17  18  2.51     16  18  2.51     16  19  2.51     10  17  2.51     10  15  2.51      6  19  2.52
     13  20  2.52      9  19  2.52      2  18  2.52     10  20  2.52      7  19  2.52     18  20  2.53      6  16  2.54
      1   4  2.54      2   5  2.54     12  12  2.55     10  12  2.55      8  18  2.55      7  15  2.55      1  12  2.55
      8  17  2.55     16  18  2.55      2  19  2.56     12  17  2.57      8  12  2.57      6  20  2.58      1  15  2.58
      3  13  2.59      1  11  2.59      6   9  2.59      3   9  2.60     12  16  2.60     13  16  2.60      3  17  2.60
      4   9  2.60     15  19  2.61     20  20  2.61      8  17  2.61     10  10  2.62     12  19  2.62      4  12  2.62
      1  20  2.62      7  16  2.62     12  16  2.62      2   3  2.63     13  14  2.63      9  15  2.63      8  16  2.63
      1  17  2.63      8  10  2.63      6  11  2.63      5   7  2.64      5   9  2.64      7   7  2.64      1   7  2.64
     18  19  2.65     13  20  2.65      4   5  2.66     12  18  2.67      3   7  2.67      5  17  2.67      9  13  2.67
     12  12  2.68     20  20  2.68      3   3  2.68      8  20  2.68      1  11  2.68      4  11  2.68     11  19  2.69
      1   8  2.69      3   3  2.69     11  11  2.69     18  20  2.69     18  18  2.70      4   8  2.70     14  20  2.70
      5   6  2.70      4  11  2.70      5  20  2.70      9  12  2.71      6   6  2.71      9  17  2.71      1   5  2.71
     11  13  2.72      6   9  2.72      2  13  2.72      7  18  2.72     11  17  2.73      3  13  2.73      6  12  2.73
      3  13  2.73      5  10  2.73      9   9  2.73      5  11  2.73      5  12  2.74      6  17  2.74      4  20  2.75
      9  16  2.75      1   2  2.75      2   7  2.75     11  18  2.75      5   7  2.76      4   7  2.76     11  11  2.77
      3   4  2.77     11  20  2.77     16  16  2.77      5  13  2.77     10  13  2.77     18  20  2.78      3  11  2.79
     15  19  2.79      3   7  2.79      7  10  2.79     14  16  2.80      1  10  2.80      1   5  2.81      2   5  2.81
      2  19  2.81      4  19  2.81      5  16  2.81     17  19  2.82      4  15  2.82      1  11  2.82      4  17  2.82
      7  12  2.83     16  18  2.83      5   6  2.83     16  19  2.83     14  18  2.83      1  18  2.83      8  17  2.83
      5  17  2.84      6  18  2.84      9  19  2.84      3  16  2.84      8  16  2.84      2  14  2.86      2   5  2.86
     10  16  2.86      1  12  2.87      4   8  2.87     10  13  2.87     12  13  2.87      2  16  2.87      4  11  2.87
     15  15  2.87     10  11  2.88     16  20  2.88     16  20  2.88      2   7  2.88     11  16  2.89     15  20  2.89
     11  15  2.89     15  16  2.89      6  13  2.89      7  18  2.90      3  17  2.90      1   7  2.90      1   8  2.90
      5   8  2.91     14  14  2.92      1  10  2.92      7  16  2.93      4   4  2.93      2   2  2.93      8  13  2.93
      2   9  2.94     19  20  2.95     10  10  2.95      5  12  2.95      8  19  2.95      1   3  2.96      5  18  2.96
      4  10  2.96      9  13  2.96      9  18  2.96      2   9  2.97      4  13  2.97      8   8  2.98      9  18  2.98
      9  10  2.98      7   8  2.99     17  20  2.99      2  11  2.99      3   4  3.00      3  13  3.00     13  15  3.00
      5  15  3.00     15  17  3.00


 Time profile in seconds
 -----------------------

      0.02: Read and process instructions
      0.00: Fit rigid groups
      0.00: Interpret restraints etc.
      0.00: Generate connectivity array
      0.00: Analyse DFIX and DANG restraints
      0.00: Analyse SAME, SADI and NCSY restraints
      0.00: Generate CHIV restraints
      0.00: Check if bonds in residues restrained
      0.00: Generate DELU and RIGU restraints
      0.00: Generate SIMU restraints
      0.00: Generate ISOR restraints
      0.00: Analyse electron density
      0.00: Analyse other restraints etc.
      0.03: Read intensity data, sort/merge etc.
      0.00: Set up constraints
      0.00: OSF, H-atoms from difference map
      0.05: Set up l.s. refinement
      0.00: Generate idealized H-atoms
      0.02: Structure factors and derivatives
      0.00: Sum l.s. matrices
      0.00: Generate and apply antibumping restraints
      0.00: Apply other restraints
      0.00: Solve l.s. equations
      0.00: Generate HTAB table
      0.16: Other dependent quantities, CIF, tables
      0.02: Analysis of variance
      0.03: Merge reflections for Fourier and .fcf
      0.00: Fourier summations
      0.00: Peaksearch
      0.00: Analyse peaklist

 ** WARNING: These times are only approximate for multiple threads.
             To get better estimates run with -t1 **

   Please cite: G.M. Sheldrick (2015) "Crystal structure refinement with
   SHELXL", Acta Cryst., C71, 3-8 (Open Access) if SHELXL proves useful.

 +++++++++++++++++++++++++++++++++++++++++++++++++++++++++++++++++++++++++++++
 +  1e_a          finished at 14:30:57   Total elapsed time:      0.31 secs  +
 +++++++++++++++++++++++++++++++++++++++++++++++++++++++++++++++++++++++++++++
