# Supplementary material for: Defect-Mediated Diffusion Pathways in Spodumene Accelerate Lithium Transport
Source: ACS Mater Lett. 2025 Sep 8;7(10):3388–93. doi: 10.1021/acsmaterialslett.5c00876 (PMC12505375; doi:10.1021/acsmaterialslett.5c00876)
Supplement: Supplementary file 3 [file tz5c00876_si_003.zip › 1e_sample2/1e.abs]

 SADABS-2016/2 - Bruker AXS area detector scaling and absorption correction 
 --------------------------------------------------------------------------

 Reference: Krause, L., Herbst-Irmer, R., Sheldrick G.M. & Stalke D.,
 J. Appl. Cryst. 48 (2015) 3-10.

 Equivalent reflections defined by point group 2/m    for scaling

 Equivalent reflections defined by point group 2/m    for error model

 Reading file Spodumene1e_0m.raw

 Mean and maximum errors in direction cosine check function =   0.000   0.003
 The mean error should not exceed 0.005, and is usually caused by matrix
 changes during data processing.

 Approximate wavelength, cell and maximum 2-theta (from cosines etc.):
 0.72898    9.474    8.389    5.221   90.000  110.235   90.004   73.04

 Scan  2-theta  high res  %[I>3sig(I)]
   1     0.00    0.7832      86.21
   2   -20.00    0.6151      85.96
   3   -20.00    0.6159      88.63
   4   -20.00    0.6123      89.91
   5   -20.00    0.6143      87.73
   6   -20.00    0.6156      89.07
   7   -20.00    0.6148      90.34

 Fast scans:  1

 These scans are used only to provide replacements for reflections missing
 in all other scans (e.g.  overloads suppressed by SAINT) and do not otherwise
 contribute to the final reflection file.

 Fast scans truncated to  1.5000 Angstroms

 ==============================================================================

 PART 1 - Refinement of parameters to model systematic errors


 Determination of crystal position in pixel units relative to detector

 Scan#  2theta    x        y        z      fit
    2  -20.00  252.915  189.704  211.096  0.100969E-05
    3  -20.00  252.941  189.466  211.242  0.137673E-05
    4  -20.00  253.052  189.641  211.244  0.762168E-06
    5  -20.00  252.916  189.519  211.173  0.627444E-06
    6  -20.00  252.993  189.293  211.268  0.142614E-05
    7  -20.00  252.836  189.757  211.089  0.863739E-06


 Settings for parameter refinement:

 Maximum resolution =  0.1000 A
 (Intensity/sigma) threshold = 1.500
 Restraint esd for equal adjacent scale factors =  0.0200
 Maximum odd and even orders for spherical harmonics =   3   6

    7394 Reflections employed for parameter determination
 Effective data to parameter ratio =    0.75

 wR2(int) =  0.1454 (selected reflections only, before parameter refinement)

 Cycle  wR2(incid)  wR2(diffr)  Mean wt.
    1     0.0642      0.0545     0.9232
    2     0.0489      0.0470     0.9337
    3     0.0452      0.0446     0.9361
    4     0.0442      0.0439     0.9365
    5     0.0438      0.0437     0.9366
    6     0.0436      0.0436     0.9366
    7     0.0435      0.0435     0.9366
    8     0.0435      0.0435     0.9365
    9     0.0434      0.0435     0.9364
   10     0.0434      0.0434     0.9364
   11     0.0434      0.0434     0.9364
   12     0.0434      0.0434     0.9364
   13     0.0434      0.0434     0.9363
   14     0.0434      0.0434     0.9363
   15     0.0434      0.0434     0.9363
   16     0.0434      0.0434     0.9363
   17     0.0434      0.0434     0.9363
   18     0.0434      0.0434     0.9363
   19     0.0434      0.0434     0.9363
   20     0.0434      0.0434     0.9363
   21     0.0434      0.0434     0.9363
   22     0.0434      0.0434     0.9363
   23     0.0434      0.0434     0.9363
   24     0.0434      0.0434     0.9363
   25     0.0434      0.0434     0.9363

 Detector phosphor efficiency refined to  0.978

 wR2(int) =  0.0434 (selected reflections only, after parameter refinement)

 ==============================================================================

 PART 2 - Reject outliers and establish error model

 Rejected reflections are ignored in the statistics and Postscript plots
 (except the detector diagnostics) and in the output .hkl file
 Before applying rejections there are:

    7857 total and    911 unique reflections assuming Friedel's law
 plus    208 total and    64 unique reflections in fast scans

 Reflections rejected for which |I-<I>|/su >   4.00
 where:  su^2 = sigma(I)^2 + (  0.04000 <I>)^2  (sigma(I) from SAINT)

    7791 total and    911 unique reflections left after |I-<I>|/su test
 plus    205 total and    64 unique reflections in fast scans

 su^2 = [K*sigma(I)]^2 + [g<I>]^2  where sigma(I) is from SAINT


 Error model 5: refine all K and overall g

 Run 2theta R(int) Incid. factors Diffr. factors    K      g   I/s(lim) Total I>2sig(I)
   1f  0.0  0.0056  1.299 - 2.672  0.983 - 1.013  0.970  0.0288  34.7     205     185
   2 -20.0  0.0245  1.124 - 2.361  0.979 - 1.026  1.007  0.0288  34.7    1324    1177
   3 -20.0  0.0278  0.610 - 1.178  0.979 - 1.035  1.058  0.0288  34.7    1290    1168
   4 -20.0  0.0258  0.422 - 0.963  0.980 - 1.035  1.126  0.0288  34.7    1276    1166
   5 -20.0  0.0320  0.826 - 1.824  0.979 - 1.034  1.277  0.0288  34.7    1300    1156
   6 -20.0  0.0218  0.564 - 0.882  0.979 - 1.035  0.990  0.0288  34.7    1298    1185
   7 -20.0  0.0274  0.470 - 1.693  0.979 - 1.035  1.091  0.0288  34.7    1303    1197

 I/s(lim) is the limiting value of I/sigma(I) for a reflection of infinite
 intensity, and may be used as a criterion for data quality (Diederichs(2010),
 Acta Cryst, D66, 733-740. The above statistics are based on all non-rejected
 data, ignoring reflections without equivalents when estimating R(int) and K.

 ** Scan  6 has only** reflections in common with other scans, too few for good scaling


 ==============================================================================

 PART 3 - Output Postscript diagnostics and corrected data

 Diagnostic plots written to Postscript file sad.eps


 ** R(int) could not be plotted for   2 scans - insufficient common reflections
 Reflections not merged
       1 Overloads replaced by fast scan measurements
    7792 Corrected reflections written to file Spodumene1e_0m.hkl
 Estimated minimum and maximum transmission:  0.7029  0.7472
 The ratio of these values is more reliable than their absolute values!
 Additional spherical absorption correction applied with mu*r =  0.2000
