# Supplementary material for: Defect-Mediated Diffusion Pathways in Spodumene Accelerate Lithium Transport
Source: ACS Mater Lett. 2025 Sep 8;7(10):3388–93. doi: 10.1021/acsmaterialslett.5c00876 (PMC12505375; doi:10.1021/acsmaterialslett.5c00876)
Supplement: Supplementary file 3 [file tz5c00876_si_003.zip › 1e_sample2/Spodumene1e_0m.prp]

+++++++++++++++++++++++++++++++++++++++++++++++++++++++++++++++++++++++
+  XPREP - Reciprocal space exploration - Version 2014/2 for Windows  +
+  Copyright(C) 2014 Bruker-AXS                  All Rights Reserved  +
+  Spodumene1e_0m                 started at 15:47:38 on 15-Jun-2023  +
+++++++++++++++++++++++++++++++++++++++++++++++++++++++++++++++++++++++


Original cell in Angstroms and degrees:

    9.467    8.385    5.222    90.00   110.21    90.00

    7792 Reflections read from file Spodumene1e_0m.hkl; mean (I/sigma) =   18.53


Lattice exceptions:  P      A      B      C      I      F     Obv    Rev    All

N (total) =           0   3856   3856      0   3917   3856   5181   5203   7792
N (int>3sigma) =      0   3244   3244      0   3301   3244   4577   4563   6854
Mean intensity =    0.0   55.7   55.7    0.0   54.3   55.7   59.2   57.4   58.7
Mean int/sigma =    0.0   17.6   17.6    0.0   17.8   17.6   18.7   18.4   18.6

Lattice type: C chosen          Volume:       389.03

-------------------------------------------------------------------------------

DETERMINATION OF REDUCED (NIGGLI) CELL

Transformation from original cell (HKLF-matrix): 
    0.0000  0.0000  1.0000   -0.5000  0.5000  0.0000   -0.5000 -0.5000  0.0000

Unitcell:       5.222    6.323    6.323   83.07   75.01   75.01

Niggli form:     a.a =     27.27      b.b =     39.98      c.c =     39.98
                 b.c =      4.83      a.c =      8.54      a.b =      8.54

-------------------------------------------------------------------------------

Search for higher metric symmetry
Identical indices and Friedel opposites combined before calculating R(sym)
------------------------------------------------------------------------------
Option A: FOM = 0.000 deg.   MONOCLINIC   C-lattice   R(sym) = 0.012 [    778]
Cell:    9.467   8.385   5.222   90.00  110.21   90.00    Volume:       389.03
Matrix: 1.0000  0.0000  0.0000  0.0000  1.0000  0.0000  0.0000  0.0000  1.0000
------------------------------------------------------------------------------
Option B: FOM = 0.000 deg.   MONOCLINIC   I-lattice   R(sym) = 0.012 [    778]
Cell:    5.222   8.385   9.096   90.00  102.39   90.00    Volume:       389.03
Matrix: 0.0000  0.0000 -1.0000  0.0000  1.0000  0.0000  1.0000  0.0000  1.0000

Option A selected

-------------------------------------------------------------------------------

SPACE GROUP DETERMINATION


Lattice exceptions:  P      A      B      C      I      F     Obv    Rev    All

N (total) =           0   3856   3856      0   3917   3856   5181   5203   7792
N (int>3sigma) =      0   3244   3244      0   3301   3244   4577   4563   6854
Mean intensity =    0.0   55.7   55.7    0.0   54.3   55.7   59.2   57.4   58.7
Mean int/sigma =    0.0   17.6   17.6    0.0   17.8   17.6   18.7   18.4   18.6


Crystal system M and Lattice type C selected

Mean |E*E-1| = 1.014 [expected .968 centrosym and .736 non-centrosym]

Chiral flag NOT set


Systematic absence exceptions:

         -c- 

N       267
N I>3s    5
<I>     0.1
<I/s>   0.6


Identical indices and Friedel opposites combined before calculating R(sym)

Option  Space Group  No.  Type  Axes  CSD  R(sym) N(eq)  Syst. Abs.   CFOM

[A] C2/c           # 15  centro   1  3696  0.012    778  0.6 / 18.6   0.79
[B] Cc             #  9  non-cen  1   566  0.012    778  0.6 / 18.6   8.45

Option [A] chosen

-------------------------------------------------------------------------------

INTENSITY STATISTICS FOR DATASET # 1  Spodumene1e_0m.hkl

 Resolution   #Data #Theory %Complete Redundancy Mean I Mean I/s Rmerge  Rsigma

  Inf - 2.48      14     16     87.5    11.81    125.00   86.62  0.0237  0.0159
 2.48 - 1.68      33     34     97.1    17.47     99.44  101.43  0.0260  0.0119
 1.68 - 1.33      46     47     97.9    16.72    145.07   97.63  0.0263  0.0122
 1.33 - 1.17      45     45    100.0    13.87    146.61   86.21  0.0256  0.0140
 1.17 - 1.06      43     43    100.0    12.67     67.85   69.67  0.0260  0.0102
 1.06 - 0.98      58     58    100.0    10.00     65.46   59.21  0.0236  0.0108
 0.98 - 0.93      36     36    100.0     9.67     80.16   57.30  0.0250  0.0111
 0.93 - 0.88      43     43    100.0     9.05     53.52   50.16  0.0277  0.0121
 0.88 - 0.85      43     43    100.0     8.67     46.52   49.09  0.0260  0.0137
 0.85 - 0.81      49     49    100.0     8.12     49.03   44.97  0.0227  0.0138
 0.81 - 0.78      47     47    100.0     7.77     47.10   48.68  0.0296  0.0139
 0.78 - 0.75      57     57    100.0     7.54     44.67   44.48  0.0276  0.0147
 0.75 - 0.73      44     44    100.0     7.16     54.18   45.64  0.0281  0.0140
 0.73 - 0.71      39     39    100.0     6.49     42.96   44.50  0.0244  0.0152
 0.71 - 0.69      64     64    100.0     6.27     30.02   37.42  0.0314  0.0185
 0.69 - 0.68      28     28    100.0     6.32     33.91   37.42  0.0322  0.0180
 0.68 - 0.66      61     61    100.0     5.74     28.66   31.21  0.0296  0.0204
 0.66 - 0.65      32     32    100.0     5.25     25.38   31.80  0.0332  0.0210
 0.65 - 0.64      34     34    100.0     5.24     21.83   30.21  0.0330  0.0223
 0.64 - 0.63      42     42    100.0     4.90     19.48   23.26  0.0350  0.0248
 0.63 - 0.61      54     81     66.7     1.52     27.42   18.29  0.0294  0.0356
------------------------------------------------------------------------------
 0.71 - 0.61     315    342     92.1     4.69     26.90   29.70  0.0316  0.0230
  Inf - 0.61     912    943     96.7     8.26     56.91   50.24  0.0264  0.0145

Merged [A],  lowest resolution =  6.10 Angstroms                              

-------------------------------------------------------------------------------

Current dataset is # 1  Spodumene1e_0m.hkl

-------------------------------------------------------------------------------

Determination of unit-cell contents

Formula: LiSIAlO                                           

Formula weight =    208.89

Tentative Z (number of formula units/cell) =   4.0  giving rho = 3.567,
non-H atomic volume =  19.5  and following cell contents and analysis:

 Li      4.00     3.32 %              O       4.00     7.66 %
 Al      4.00    12.92 %              S       4.00    15.35 %
 I       4.00    60.75 %

F(000) =     372.0        ? -K(alpha) radiation        Mu (mm-1) =   0.00


-------------------------------------------------------------------------------

File 1e.ins set up as follows:

TITL 1e in C2/c  
CELL 0.71073   9.46670   8.38540   5.22220  90.0000 110.2105  90.0000
ZERR    4.00   0.00090   0.00080   0.00050   0.0000   0.0029   0.0000
LATT  7
SYMM -X, Y, 0.5-Z
SFAC LI O AL S I
UNIT 4 4 4 4 4
TEMP 0
TREF     
HKLF 4
END 

    7792 Reflections written to new reflection file 1e.hkl

-------------------------------------------------------------------------------
