# Supplementary material for: Defect-Mediated Diffusion Pathways in Spodumene Accelerate Lithium Transport
Source: ACS Mater Lett. 2025 Sep 8;7(10):3388–93. doi: 10.1021/acsmaterialslett.5c00876 (PMC12505375; doi:10.1021/acsmaterialslett.5c00876)
Supplement: Supplementary file 3 [file tz5c00876_si_003.zip › 1e_sample2/1e_a.res]

TITL 1e_a.res in C2/c
    1e_a.res
    created by SHELXL-2019/3 at 14:30:57 on 10-Feb-2025
REM Old TITL 1e in C2/c
REM SHELXT solution in C2/c: R1 0.031, Rweak 0.001, Alpha 0.068
REM <I/s>   0.718 for   28 systematic absences,  Orientation as input
REM Formula found by SHELXT:  Li O6 Al3

CELL  0.7288   9.4667   8.3854   5.2222   90.000  110.211   90.000
ZERR   2.000   0.0009   0.0008   0.0005    0.000    0.003    0.000
LATT  7
SYMM -X, Y, 1/2-Z
SFAC LI O AL SI
DISP    Li    0.00035    0.00006         2.26
DISP    O     0.01151    0.00644        34.18
DISP    Al    0.06760    0.05471       242.96
DISP    Si    0.08644    0.07496       328.54
UNIT 4 24 4 8

ACTA

REM (Iobs-Icalc)/Sigma(W) > 10 Outliers
OMIT   1  3  1
OMIT  -3  1  2

TEMP -173
SIZE 0.160 0.050 0.040

REM colourless rod

L.S. 10
BOND
FMAP 2
PLAN 20

WGHT    0.043200    0.092700
FVAR       0.82746
SI1   4    0.705992    0.406435    0.243147    11.00000    0.00162    0.00186 =
         0.00168   -0.00011    0.00045   -0.00027
AL2   3    0.500000    0.092893    0.250000    10.50000    0.00167    0.00197 =
         0.00206    0.00000    0.00046    0.00000
O3    2    0.643382    0.514319    0.439508    11.00000    0.00297    0.00494 =
         0.00315   -0.00147    0.00099    0.00031
O4    2    0.890423    0.417407    0.359070    11.00000    0.00202    0.00328 =
         0.00268    0.00016    0.00041   -0.00040
O5    2    0.635356    0.232490    0.199950    11.00000    0.00373    0.00277 =
         0.00513   -0.00016    0.00160   -0.00138
LI6   1    1.000000    0.226025    0.250000    10.50000    0.00826    0.00738 =
         0.00802    0.00000    0.00299    0.00000
HKLF 4


REM  1e_a.res in C2/c
REM wR2 = 0.0627, GooF = S = 1.143, Restrained GooF = 1.143 for all data
REM R1 = 0.0199 for 825 Fo > 4sig(Fo) and 0.0208 for all 863 data
REM 47 parameters refined using 0 restraints

END  
     
WGHT      0.0432      0.0927 

REM Highest difference peak  0.427,  deepest hole -0.582,  1-sigma level  0.117
Q1    1   0.6948  0.3005  0.3041  11.00000  0.05    0.43
Q2    1   0.8117  0.4208  0.3108  11.00000  0.05    0.43
Q3    1   0.6513  0.4636  0.3310  11.00000  0.05    0.41
Q4    1   0.6535  0.3285  0.2443  11.00000  0.05    0.41
Q5    1   0.5836  0.1813  0.2014  11.00000  0.05    0.38
Q6    1   0.6844  0.5427  0.5595  11.00000  0.05    0.34
Q7    1   0.9181  0.4758  0.2634  11.00000  0.05    0.33
Q8    1   0.6680  0.0856  0.0801  11.00000  0.05    0.28
Q9    1   0.5183  0.4518  0.3936  11.00000  0.05    0.26
Q10   1   0.8346  0.4909  0.4109  11.00000  0.05    0.26
Q11   1   0.8568  0.4608  0.0564  11.00000  0.05    0.26
Q12   1   0.6100  0.4648  0.4753  11.00000  0.05    0.26
Q13   1   0.9803  0.2251  0.1148  11.00000  0.05    0.25
Q14   1   0.5000  0.4221  0.2500  10.50000  0.05    0.25
Q15   1   0.7034  0.5716  0.4145  11.00000  0.05    0.24
Q16   1   0.8569  0.3442  0.4463  11.00000  0.05    0.24
Q17   1   0.8748  0.3033  0.2783  11.00000  0.05    0.24
Q18   1   0.6052  0.2748 -0.0245  11.00000  0.05    0.24
Q19   1   0.6286  0.1779  0.3978  11.00000  0.05    0.23
Q20   1   0.5551  0.4646  0.3099  11.00000  0.05    0.23
