# Supplementary material for: Defect-Mediated Diffusion Pathways in Spodumene Accelerate Lithium Transport
Source: ACS Mater Lett. 2025 Sep 8;7(10):3388–93. doi: 10.1021/acsmaterialslett.5c00876 (PMC12505375; doi:10.1021/acsmaterialslett.5c00876)
Supplement: Supplementary file 3 [file tz5c00876_si_003.zip › 1e_sample2/1e_a.hkl]

  -2   0   0  897.61   26.70
  -2   0   0  901.21   26.70
  -2   0   0  897.71   26.30
   2   0   0  920.81   27.90
   2   0   0  870.01   27.00
   2   0   0  893.81   26.60
   2   0   0  901.91   28.50
   2   0   0  888.91   26.70
  -2   0   0  892.91   27.90
  -2   0   0  888.61   27.10
   4   0   0 1404.96   42.90
   4   0   0 1516.45   45.00
  -4   0   0 1262.57   45.80
  -4   0   0 1381.36   42.80
  -4   0   0 1480.45   42.00
  -4   0   0 1404.16   42.50
  -4   0   0 1467.45   45.40
  -4   0   0 1453.55   43.70
   4   0   0 1416.46   42.70
   4   0   0 1422.16   42.10
   4   0   0 1461.85   43.60
   6   0   0 2049.40   62.49
   6   0   0 2123.09   61.09
   6   0   0 2066.39   66.49
   6   0   0 2008.20   68.49
   6   0   0 2004.80   61.89
  -6   0   0 2087.09   65.99
  -6   0   0 2009.70   62.09
  -6   0   0 2113.59   60.79
  -6   0   0 2048.40   63.19
   6   0   0 2118.79   65.09
   6   0   0 2063.49   63.09
  -6   0   0 2039.90   61.39
  -8   0   0 1034.10   34.90
  -8   0   0 1036.30   32.10
   8   0   0 1103.69   37.20
  -8   0   0  975.70   32.80
  -8   0   0  996.70   31.60
   8   0   0 1014.10   32.80
   8   0   0 1097.59   32.30
   8   0   0 1009.00   38.20
 -10   0   0 1854.81   56.79
  10   0   0 1846.12   60.29
 -10   0   0 1913.31   59.99
  10   0   0 1748.13   62.09
 -12   0   0  809.32   27.20
  12   0   0  769.72   33.90
  12   0   0  802.62   31.50
 -12   0   0  815.82   31.00
  14   0   0 1329.47   48.10
 -14   0   0 1361.26   43.60
   1  -1   0  351.96   10.80
   1  -1   0  356.56   11.30
  -1  -1   0  345.37   12.10
   1  -1   0  371.06   11.40
  -1  -1   0  343.27   12.10
  -1  -1   0  348.87   10.90
   1  -1   0  373.76   10.80
  -1  -1   0  347.77   10.50
   1   1   0  345.97   12.00
  -1   1   0  359.36   10.90
   1   1   0  363.46   10.40
  -1   1   0  350.86   10.70
   1   1   0  365.66   10.70
  -1   1   0  354.56   11.70
   1   1   0  346.17   10.80
  -1   1   0  359.26   11.30
   1   1   0  350.86   11.10
   3   1   0 5831.62  171.88
  -5  -1   0 1824.62   57.39
   5  -1   0 1987.90   56.79
   5  -1   0 1854.51   58.09
   5  -1   0 1933.11   57.89
  -5  -1   0 1896.91   56.59
  -5  -1   0 1919.71   61.29
  -5  -1   0 1918.41   56.29
   5  -1   0 1941.61   59.49
   5  -1   0 1876.81   57.49
  -5  -1   0 2069.09   59.19
   5  -1   0 1898.01   61.29
  -5   1   0 1759.92   62.19
  -5   1   0 1929.11   58.19
  -5   1   0 1901.81   61.79
  -5   1   0 1946.61   57.59
  -5   1   0 1919.61   57.49
  -5   1   0 1687.83   57.19
   5   1   0 1907.41   58.29
   5   1   0 2019.50   60.89
   5   1   0 1974.30   56.29
   5   1   0 1872.11   61.79
   5   1   0 1971.20   62.69
   5   1   0 1963.50   57.89
   5   1   0 1985.70   56.79
   7  -1   0 1508.85   49.50
  -7  -1   0 1493.05   45.60
  -7  -1   0 1510.05   48.50
  -7  -1   0 1472.55   45.00
   7  -1   0 1559.34   45.70
   7  -1   0 1486.65   47.10
   7  -1   0 1496.25   47.80
   7  -1   0 1578.94   51.29
  -7  -1   0 1453.75   46.50
   7   1   0 1569.44   52.09
  -7   1   0 1539.05   46.50
  -7   1   0 1424.16   46.50
  -7   1   0 1586.54   45.30
   7   1   0 1519.85   45.80
   7   1   0 1507.35   50.09
  -7   1   0 1482.15   48.00
   9  -1   0  123.19    8.20
  -9  -1   0  122.29    7.50
  -9  -1   0  116.39    4.90
   9  -1   0  122.89    5.80
  -9  -1   0  115.49    6.20
   9  -1   0  122.29    9.10
   9   1   0  120.39    5.70
  -9   1   0  115.89    5.90
  -9   1   0  117.19    6.10
   9   1   0  114.39    9.50
   9   1   0  114.79    8.20
  -9   1   0  117.09    7.20
 -11  -1   0  695.73   26.90
  11  -1   0  683.33   29.60
 -11  -1   0  692.43   24.10
  11  -1   0  709.73   27.40
 -11   1   0  699.43   24.10
  11   1   0  728.83   30.90
 -11   1   0  693.63   26.90
  11   1   0  694.83   28.10
 -13  -1   0   27.40    5.30
  13  -1   0   24.70    5.30
 -13  -1   0   21.20    2.70
  13  -1   0   25.60    4.50
  13   1   0   15.40    4.20
  13   1   0   18.40    4.10
 -13   1   0   21.70    2.70
  -2  -2   0  265.77    8.20
   2  -2   0  270.37    9.80
  -2  -2   0  276.27    9.60
  -2  -2   0  257.77    9.10
   2  -2   0  270.37    8.90
  -2  -2   0  271.97    8.50
  -2  -2   0  277.27   11.30
  -2  -2   0  264.77   10.90
   2  -2   0  268.17   10.40
   2  -2   0  273.57    9.60
   2  -2   0  264.37    8.80
   2  -2   0  273.07    8.60
   2   2   0  271.57   11.00
   2   2   0  269.67   10.80
  -2   2   0  264.87    8.70
  -2   2   0  271.27   10.00
  -2   2   0  272.97   10.40
   2   2   0  258.77    8.80
  -2   2   0  257.17    9.40
  -2   2   0  267.97    9.00
   2   2   0  269.07    8.00
   2   2   0  267.27    8.60
  -2   2   0  259.07    9.60
   2   2   0  262.67    9.30
   4  -2   0    8.20    1.10
  -4  -2   0    8.70    1.30
   4  -2   0    8.10    1.80
  -4  -2   0    4.70    1.60
   4  -2   0    7.90    1.30
  -4  -2   0    5.70    1.70
   4  -2   0    4.30    1.40
  -4  -2   0    8.00    0.90
   4  -2   0    7.60    1.00
  -4   2   0    6.90    1.00
  -4   2   0    7.10    1.10
   4   2   0    4.20    0.90
   4   2   0    8.10    2.00
  -4   2   0    7.70    1.80
  -4   2   0    5.40    1.20
   4   2   0    6.70    0.80
   4   2   0    5.10    1.50
   4   2   0    8.60    1.10
  -4   2   0    6.20    0.80
   6  -2   0   51.59    5.00
   6  -2   0   52.09    3.80
   6  -2   0   48.40    3.60
  -6  -2   0   50.59    2.90
   6  -2   0   53.19    4.30
  -6  -2   0   51.29    3.20
   6  -2   0   55.19    3.10
   6   2   0   49.40    5.00
  -6   2   0   49.90    3.70
   6   2   0   51.29    2.90
   6   2   0   47.70    3.30
  -6   2   0   56.09    3.40
  -6   2   0   52.99    3.50
   6   2   0   52.79    5.60
   6   2   0   51.29    5.90
   6   2   0   52.59    3.80
  -6   2   0   52.09    4.90
  -6   2   0   49.40    5.30
  -6   2   0   51.99    2.70
   8  -2   0   15.00    2.90
   8  -2   0   16.50    2.00
   8  -2   0   15.20    3.10
  -8  -2   0   14.80    1.80
  -8  -2   0   13.50    2.10
  -8  -2   0    9.40    2.00
   8   2   0   14.20    2.90
  -8   2   0   12.20    2.30
   8   2   0   14.70    1.80
   8   2   0    6.90    2.50
  -8   2   0   13.30    1.80
  -8   2   0   16.90    2.00
 -10  -2   0  332.87   13.20
  10  -2   0  341.47   17.70
 -10  -2   0  359.46   15.50
  10  -2   0  328.17   16.00
  10   2   0  335.77   16.70
 -10   2   0  348.97   13.40
 -10   2   0  328.47   13.30
  10   2   0  337.97   18.70
 -10   2   0  330.37   15.40
  12  -2   0   15.70    3.40
 -12  -2   0   21.10    2.80
 -12  -2   0   21.00    4.10
  12  -2   0   15.50    3.80
  12   2   0   19.30    4.40
 -12   2   0   17.90    2.50
  12   2   0   18.30    4.40
  14  -2   0   44.80    6.90
 -14  -2   0   45.40    6.60
 -14  -2   0   51.39    4.80
   1  -3   0  954.50   34.30
  -1  -3   0 1016.00   30.00
   1  -3   0  938.91   29.10
   1  -3   0  997.40   29.50
  -1  -3   0  976.70   30.80
   1  -3   0  921.11   30.50
  -1  -3   0 1015.10   30.30
  -1  -3   0 1067.79   32.40
   1   3   0  943.31   30.00
   1   3   0  982.30   31.40
   1   3   0  986.70   29.60
  -1   3   0 1037.50   30.30
  -1   3   0  848.42   31.60
   1   3   0 1026.20   32.00
  -1   3   0 1005.60   29.40
  -1   3   0 1033.80   29.10
  -1   3   0  946.31   31.60
  -1   3   0 1023.80   30.90
  -3  -3   0  731.43   23.20
  -3  -3   0  739.13   21.60
   3  -3   0  756.22   24.30
  -3  -3   0  719.23   27.10
  -3  -3   0  741.53   22.20
   3  -3   0  762.82   25.70
  -3  -3   0  724.63   26.10
   3  -3   0  717.53   22.50
  -3  -3   0  690.33   24.10
   3  -3   0  707.53   23.90
   3  -3   0  721.63   22.30
   3  -3   0  726.33   22.70
  -3   3   0  721.33   22.90
  -3   3   0  748.63   24.30
   3   3   0  712.53   23.30
  -3   3   0  742.63   22.50
   3   3   0  717.93   21.30
  -3   3   0  726.43   24.10
  -3   3   0  680.43   23.50
   3   3   0  725.33   22.30
   3   3   0  750.32   25.80
   3   3   0  690.93   26.30
   3   3   0  750.22   22.70
  -3   3   0  720.03   25.50
  -5  -3   0  217.58    8.60
  -5  -3   0  217.58   13.00
  -5  -3   0  204.78    9.90
  -5  -3   0  232.28    8.30
  -5  -3   0  217.38   12.00
   5  -3   0  219.68    8.70
   5  -3   0  228.28    8.80
   5  -3   0  234.38   10.30
   5  -3   0  212.28   11.10
   5  -3   0  220.68    8.40
   5  -3   0  208.38    9.20
  -5   3   0  227.48    8.50
   5   3   0  203.18   11.30
   5   3   0  220.68    8.10
   5   3   0  236.68    9.50
   5   3   0  240.58   10.80
  -5   3   0  219.68    8.00
   5   3   0  216.58   11.80
  -5   3   0  209.48   11.30
  -5   3   0  213.98    9.90
  -5   3   0  215.28    9.10
  -5   3   0  210.58   10.20
   7  -3   0 1078.99   36.80
   7  -3   0 1042.50   37.70
  -7  -3   0 1070.79   33.60
  -7  -3   0 1022.50   33.90
  -7  -3   0 1079.59   36.40
   7  -3   0 1085.59   35.60
  -7   3   0 1087.39   33.80
   7   3   0 1050.39   33.30
  -7   3   0 1114.29   36.20
  -7   3   0 1065.79   32.90
   7   3   0 1024.10   38.30
  -7   3   0 1087.89   34.50
  -9  -3   0   28.90    2.70
  -9  -3   0   24.30    3.40
   9  -3   0   36.70    4.40
   9  -3   0   27.50    4.10
  -9   3   0   28.90    2.90
  -9   3   0   28.80    2.70
  -9   3   0   32.30    3.70
   9   3   0   28.80    5.00
   9   3   0   29.40    4.40
   9   3   0   28.10    2.70
 -11  -3   0  104.49    7.60
  11  -3   0  112.29    8.40
 -11  -3   0  110.19    6.20
  11  -3   0  112.79    9.40
  11   3   0  107.89   10.40
 -11   3   0  108.19    6.40
  11   3   0   90.39    8.20
 -11   3   0  107.69    6.10
  13  -3   0   88.29    9.40
  13  -3   0  100.19    8.70
 -13  -3   0   93.29    6.00
  13   3   0   91.19    9.80
  13   3   0   98.69    8.60
 -13   3   0   99.29    5.80
   0  -4   0  115.19    6.10
   0  -4   0  107.19    5.20
   0  -4   0  121.59    4.80
   0  -4   0  114.89    6.20
   0  -4   0  103.89    6.40
   0   4   0  105.19    5.10
   0   4   0  111.69    4.60
   0   4   0  102.89    5.60
   0   4   0  111.59    4.80
   2  -4   0   34.70    3.40
  -2  -4   0   42.80    3.20
   2  -4   0   38.90    2.10
   2  -4   0   42.30    2.00
  -2  -4   0   38.80    2.40
  -2  -4   0   40.10    3.10
  -2  -4   0   39.80    4.00
   2  -4   0   46.20    3.20
  -2  -4   0   41.90    1.70
   2  -4   0   41.50    3.20
  -2   4   0   43.10    3.00
   2   4   0   32.60    1.60
   2   4   0   40.50    2.10
  -2   4   0   39.50    2.30
  -2   4   0   44.30    2.10
   2   4   0   39.10    3.50
   2   4   0   33.80    2.50
  -2   4   0   35.70    3.40
   2   4   0   39.20    2.60
  -2   4   0   38.50    3.10
  -2   4   0   38.30    3.00
   2   4   0   36.60    3.70
  -4  -4   0 3805.62  104.89
  -4  -4   0 3572.64  111.69
   4  -4   0 3609.74  105.69
  -4  -4   0 3492.25  106.49
  -4  -4   0 3325.07  107.59
   4  -4   0 3439.26  105.69
  -4   4   0 3717.43  107.69
   4   4   0 3892.71  105.19
   4   4   0 3529.65  110.99
  -4   4   0 3648.14  107.69
   4   4   0 3478.15  106.59
  -4   4   0 3458.05  106.59
  -6  -4   0   53.89    4.00
  -6  -4   0   56.59    6.60
   6  -4   0   58.79    4.90
   6  -4   0   46.80    4.80
  -6  -4   0   55.09    4.60
   6  -4   0   56.09    3.40
   6  -4   0   54.69    4.00
  -6  -4   0   58.49    3.40
  -6   4   0   58.99    4.60
  -6   4   0   55.29    3.40
   6   4   0   58.39    3.30
  -6   4   0   57.09    3.90
  -6   4   0   54.99    3.40
   6   4   0   49.99    3.50
   6   4   0   49.30    5.40
  -8  -4   0  452.65   18.70
   8  -4   0  455.05   18.70
  -8  -4   0  443.16   15.80
   8  -4   0  423.16   19.90
   8  -4   0  441.96   16.50
   8   4   0  451.65   16.00
  -8   4   0  451.25   17.80
  -8   4   0  462.65   16.90
  -8   4   0  428.56   16.00
   8   4   0  444.06   20.20
   8   4   0  417.86   22.20
  10  -4   0 2562.24   84.19
  10  -4   0 2629.34   82.19
 -10  -4   0 2556.44   78.29
 -10  -4   0 2616.74   81.49
 -10   4   0 2583.54   78.09
  10   4   0 2477.05   87.79
  10   4   0 2572.84   83.39
 -10   4   0 2569.34   78.69
 -12  -4   0   33.40    3.50
  12  -4   0   35.10    5.40
  12  -4   0   39.30    5.90
 -12  -4   0   38.50    4.90
  12   4   0   31.50    5.30
 -12   4   0   35.20    3.40
  12   4   0   43.80    7.70
  -1  -5   0 1449.06   43.70
  -1  -5   0 1352.16   47.70
  -1  -5   0 1417.86   43.90
   1  -5   0 1423.96   44.30
   1  -5   0 1367.76   46.70
   1  -5   0 1406.96   41.80
   1  -5   0 1410.56   45.40
  -1  -5   0 1414.26   46.00
   1  -5   0 1441.66   42.90
  -1  -5   0 1416.76   45.70
   1  -5   0 1379.86   46.60
   1   5   0 1410.86   43.00
  -1   5   0 1389.76   44.40
   1   5   0 1459.15   46.10
  -1   5   0 1433.26   41.70
  -1   5   0 1450.95   42.90
  -1   5   0 1535.75   43.80
  -1   5   0 1372.76   46.70
   1   5   0 1455.65   45.50
   1   5   0 1389.86   43.60
  -1   5   0 1408.76   44.90
  -3  -5   0 1871.11   60.89
   3  -5   0 2017.90   61.09
  -3  -5   0 1963.20   58.99
   3  -5   0 2000.80   61.49
   3  -5   0 1890.31   63.19
   3  -5   0 1824.32   58.89
   3  -5   0 2048.30   58.59
  -3  -5   0 2025.00   61.49
  -3  -5   0 2194.68   64.59
  -3  -5   0 2035.80   57.89
  -3   5   0 1951.50   58.79
   3   5   0 1917.91   59.79
  -3   5   0 2042.30   60.99
  -3   5   0 1943.61   60.19
  -3   5   0 1854.91   60.39
   3   5   0 1896.91   63.29
  -3   5   0 1948.71   61.19
   3   5   0 1902.01   64.79
  -3   5   0 2097.49   58.59
   3   5   0 1982.50   62.39
   3   5   0 2081.19   58.29
   3   5   0 1887.21   57.99
  -3   5   0 2004.00   63.09
  -5  -5   0 1214.48   43.90
   5  -5   0 1173.28   40.70
  -5  -5   0 1196.68   35.80
   5  -5   0 1212.88   39.20
   5  -5   0 1085.59   36.80
   5  -5   0 1194.48   36.80
  -5  -5   0 1065.79   38.80
   5  -5   0 1282.77   36.20
   5   5   0 1166.38   36.40
  -5   5   0 1126.09   37.30
  -5   5   0 1176.18   36.70
   5   5   0 1145.29   41.70
  -5   5   0 1187.08   36.40
  -5   5   0 1228.88   38.50
   5   5   0 1132.79   36.00
   7  -5   0 4104.59  122.39
  -7  -5   0 3991.40  132.49
  -7  -5   0 4157.68  122.09
   7  -5   0 4182.88  126.39
  -7  -5   0 4198.78  125.89
   7   5   0 4111.99  122.29
  -7   5   0 4257.17  124.59
  -7   5   0 4077.59  122.39
  -7   5   0 4128.19  123.39
   7   5   0 4082.49  128.69
   9  -5   0   11.10    3.00
  -9  -5   0    4.90    1.80
  -9  -5   0    6.50    1.60
   9  -5   0   11.00    3.10
   9   5   0    5.10    2.40
   9   5   0    7.30    2.90
   9   5   0    6.30    1.40
  -9   5   0   10.70    2.00
  -9   5   0    9.30    1.90
 -11  -5   0  267.47   13.60
  11  -5   0  273.77   14.80
  11  -5   0  267.47   15.30
 -11  -5   0  237.08   10.90
  11   5   0  277.67   18.00
  11   5   0  248.88   14.60
 -11   5   0  264.37   11.80
 -11   5   0  265.87   11.10
  13  -5   0  327.97   17.00
 -13  -5   0  324.67   15.70
  13  -5   0  301.37   18.30
  13   5   0  312.57   16.80
 -13   5   0  314.77   15.70
  -2  -6   0   83.59    5.00
  -2  -6   0   79.19    6.70
  -2  -6   0   83.09    4.40
   2  -6   0   74.79    3.40
   2  -6   0   64.99    5.70
   2  -6   0   70.79    3.70
   2  -6   0   75.39    5.50
  -2   6   0   75.49    5.30
   2   6   0   74.19    3.80
  -2   6   0   78.69    3.30
  -2   6   0   72.89    3.90
   2   6   0   79.19    6.80
  -2   6   0   67.29    4.40
  -2   6   0   82.39    4.90
   2   6   0   72.59    4.20
   2   6   0   79.89    6.70
  -4  -6   0  609.24   19.00
   4  -6   0  629.94   20.80
   4  -6   0  619.64   23.00
   4  -6   0  609.04   24.10
  -4  -6   0  618.44   26.40
  -4  -6   0  607.84   22.50
  -4  -6   0  616.84   20.10
   4  -6   0  615.94   19.80
   4  -6   0  633.44   20.40
  -4   6   0  600.64   21.50
   4   6   0  623.74   19.10
  -4   6   0  635.14   20.00
   4   6   0  651.33   20.70
  -4   6   0  571.84   21.30
   4   6   0  561.34   25.00
   4   6   0  655.93   19.20
  -4   6   0  609.54   22.10
  -6  -6   0  119.89   10.20
   6  -6   0  115.69    5.60
  -6  -6   0  118.19    7.70
   6  -6   0  122.19    8.80
  -6  -6   0  125.49    5.70
   6  -6   0  117.39    7.80
  -6   6   0  124.39    6.60
  -6   6   0  127.79    5.90
   6   6   0  123.59    6.00
   6   6   0  108.79    8.50
  -6   6   0  122.99    7.30
  -8  -6   0   50.29    3.80
  -8  -6   0   53.49    5.20
   8  -6   0   66.99    6.40
  -8   6   0   60.09    4.40
   8   6   0   55.49    4.10
   8   6   0   49.40    6.40
  -8   6   0   60.59    4.20
  -8   6   0   59.89    5.00
  10  -6   0 2853.71   92.59
 -10  -6   0 2684.43   86.89
  10  -6   0 2732.43   90.19
 -10  -6   0 2705.63   88.39
  10   6   0 2953.70   88.29
  10   6   0 3094.69   97.99
  10   6   0 2762.02   91.49
 -10   6   0 2782.22   85.99
 -10   6   0 2696.13   85.59
  12  -6   0  373.16   20.00
 -12  -6   0  399.16   17.80
  12  -6   0  373.86   18.80
 -12   6   0  378.96   16.00
 -12   6   0  378.26   15.10
  12   6   0  383.46   19.40
  12   6   0  392.96   22.50
  -1  -7   0  975.40   31.50
  -1  -7   0  891.81   35.70
   1  -7   0  960.80   35.50
   1  -7   0  978.30   33.80
  -1  -7   0  994.30   31.30
   1  -7   0 1031.30   30.70
   1   7   0  977.90   30.90
  -1   7   0  982.80   30.80
  -1   7   0  858.51   30.30
   1   7   0  901.81   36.00
  -1   7   0  971.00   31.50
   1   7   0  913.71   30.40
   3  -7   0    1.40    0.90
   3  -7   0    1.50    1.20
  -3  -7   0    1.10    0.80
  -3  -7   0    1.90    0.90
  -3  -7   0    2.10    1.30
   3  -7   0    1.40    0.90
  -3   7   0    3.10    1.00
   3   7   0    0.80    0.50
  -3   7   0    2.80    1.00
  -3   7   0    1.30    0.80
   3   7   0    0.80    1.10
   3   7   0    4.60    1.20
  -5  -7   0 1148.69   45.20
  -5  -7   0 1145.69   34.70
   5  -7   0 1126.99   35.50
  -5  -7   0 1151.58   39.30
   5  -7   0 1150.98   41.30
   5  -7   0 1159.08   40.00
   5   7   0 1159.38   36.30
   5   7   0 1146.79   42.50
  -5   7   0 1165.68   37.80
  -5   7   0 1070.59   37.00
  -5   7   0 1142.29   35.90
   7  -7   0 1959.00   65.09
   7  -7   0 1962.00   63.69
  -7  -7   0 1946.01   69.99
  -7  -7   0 1954.00   63.29
  -7   7   0 1970.70   59.39
  -7   7   0 1745.43   63.79
   7   7   0 1971.00   59.79
   7   7   0 2039.10   66.79
   9  -7   0   15.10    3.80
   9  -7   0   21.20    4.50
  -9  -7   0   22.80    3.80
  -9   7   0   23.10    2.50
   9   7   0   22.70    2.80
   9   7   0   20.50    4.60
   9   7   0   21.80    5.20
  -9   7   0   18.70    2.60
  11  -7   0   15.90    4.00
  11  -7   0   19.10    4.60
 -11  -7   0   12.80    3.20
  11   7   0   26.20    6.60
 -11   7   0   15.50    3.00
 -11   7   0   20.30    2.90
  11   7   0   17.40    4.60
   0  -8   0  149.39    7.60
   0  -8   0  148.69    9.40
   0  -8   0  155.88   10.40
   0   8   0  134.19    7.30
   0   8   0  151.08    7.10
   2  -8   0   16.60    3.40
   2  -8   0   22.60    3.60
  -2  -8   0   17.30    3.50
   2  -8   0   16.80    2.30
  -2  -8   0   19.70    2.70
   2   8   0   19.50    2.20
  -2   8   0   19.90    2.30
   2   8   0   16.30    1.90
   2   8   0   11.60    3.50
  -2   8   0   18.50    2.40
  -4  -8   0  105.79    9.70
   4  -8   0  107.29    8.50
   4  -8   0  111.39   11.40
   4  -8   0  110.69    5.70
  -4  -8   0  104.89    7.00
  -4   8   0  103.69    5.20
   4   8   0  106.79    5.70
  -4   8   0  105.99    6.10
   4   8   0  104.99    9.10
   4   8   0  107.69    5.10
  -6  -8   0  125.89    8.10
   6  -8   0  124.29    9.10
   6  -8   0  118.89    8.80
  -6  -8   0  121.49   11.20
  -6   8   0  125.89    7.30
  -6   8   0  121.49    6.40
   6   8   0  126.89   10.50
   6   8   0  122.79    6.40
  -6   8   0  125.19    6.70
   8  -8   0   52.89    6.20
   8  -8   0   51.49    6.10
  -8  -8   0   58.99    5.70
  -8   8   0   53.09    4.20
  -8   8   0   50.09    4.20
   8   8   0   50.49    6.80
   8   8   0   56.39    4.20
  10  -8   0  190.58   12.80
  10  -8   0  192.38   12.40
 -10  -8   0  200.68   11.20
  10   8   0  212.48   13.60
 -10   8   0  198.08    9.40
  10   8   0  155.48   14.60
  -1  -9   0    2.80    1.20
  -1  -9   0    2.40    1.50
   1  -9   0    3.40    1.90
   1  -9   0    2.90    1.50
   1  -9   0    4.10    1.30
  -1   9   0    3.10    1.10
  -1   9   0    6.20    1.60
   1   9   0    3.00    1.80
   1   9   0    5.20    1.40
   1   9   0    5.40    1.30
  -3  -9   0  395.16   20.40
  -3  -9   0  400.86   16.40
   3  -9   0  361.76   19.00
   3  -9   0  370.36   17.50
   3   9   0  369.06   14.40
  -3   9   0  360.46   14.80
  -3   9   0  378.86   14.70
   3   9   0  358.26   13.70
   3   9   0  420.36   20.40
  -5  -9   0  216.18   11.40
   5  -9   0  224.68   13.20
  -5  -9   0  208.88   15.20
   5  -9   0  211.68   12.40
   5   9   0  215.08   14.10
  -5   9   0  217.58   10.20
  -5   9   0  210.98    9.80
   5   9   0  217.28    9.70
   7  -9   0  530.75   22.60
  -7  -9   0  488.65   21.30
  -7  -9   0  493.15   26.90
   7  -9   0  513.35   23.00
  -7   9   0  522.45   21.10
   7   9   0  496.05   23.90
   7   9   0  495.35   18.50
  -7   9   0  494.15   18.70
   9  -9   0    7.10    3.10
  -9  -9   0    4.40    1.80
   9  -9   0    5.70    2.60
   9   9   0    7.70    2.00
  -9   9   0    6.50    1.90
   9   9   0    3.60    3.30
   0 -10   0 2691.73   83.69
   0 -10   0 2635.84   88.69
   0  10   0 2761.42   81.69
   0  10   0 2688.53   89.39
   0  10   0 2619.14   81.69
  -2 -10   0  167.88    9.80
   2 -10   0  181.98   12.00
   2 -10   0  175.08   11.60
  -2 -10   0  169.98   12.60
  -2  10   0  160.38    8.20
   2  10   0  166.88    8.20
   2  10   0  168.18   12.60
   2  10   0  175.88    8.20
  -2  10   0  163.48    8.00
   4 -10   0  394.46   20.00
  -4 -10   0  396.76   22.70
  -4 -10   0  412.16   18.50
   4 -10   0  432.86   21.20
  -4  10   0  414.66   16.50
  -4  10   0  372.16   16.00
   4  10   0  470.75   22.50
   4  10   0  442.86   15.70
   6 -10   0  185.88   12.40
  -6 -10   0  175.58   14.60
   6 -10   0  164.28   12.10
   6  10   0  189.98   13.90
   6  10   0  183.48    8.60
  -6  10   0  183.08    9.10
  -6  10   0  193.48    9.60
  -8 -10   0    2.50    2.60
   8 -10   0    2.20    2.00
  -8 -10   0    2.30    2.10
   8 -10   0   -0.50    2.30
   8  10   0    1.50    2.80
  -8  10   0    4.00    1.50
   8  10   0    2.60    1.60
   1 -11   0   13.00    3.60
  -1 -11   0   10.00    3.20
  -1 -11   0   15.70    3.30
  -1  11   0   14.50    2.40
  -1  11   0   13.60    2.10
   1  11   0   16.30    4.90
  -1  11   0   18.60    5.10
   1  11   0   12.90    2.40
   1  11   0   12.90    2.40
  -3 -11   0 2008.70   70.49
   3 -11   0 1878.01   67.59
  -3 -11   0 1855.71   64.29
   3 -11   0 1986.50   67.29
   3  11   0 1985.30   60.49
  -3  11   0 1903.71   60.89
  -3  11   0 2052.39   61.09
   3  11   0 1941.41   68.99
  -5 -11   0  251.77   14.30
   5 -11   0  282.97   16.70
   5 -11   0  278.27   16.60
  -5 -11   0  277.57   19.10
   5  11   0  259.77   11.20
  -5  11   0  270.37   12.40
  -5  11   0  266.47   11.70
   5  11   0  266.47   17.30
  -7 -11   0  443.66   26.90
   7 -11   0  468.75   23.30
  -7 -11   0  471.45   21.00
   7  11   0  487.35   17.70
  -7  11   0  478.55   18.00
   7  11   0  483.55   24.30
   0 -12   0 1852.41   67.69
   0  12   0 1967.80   59.69
   0  12   0 1931.01   60.19
   0  12   0 1896.41   68.99
   2 -12   0   47.00    6.90
  -2 -12   0   48.50    7.10
  -2  12   0   53.99    4.40
   2  12   0   51.19    4.10
   2  12   0   56.59    8.80
  -2  12   0   54.19    4.30
  -4 -12   0    0.00    2.00
   4 -12   0   -1.10    2.70
  -4 -12   0   -0.90    1.90
   4 -12   0    1.70    1.90
   4  12   0    2.00    1.40
   4  12   0   -3.20    2.80
  -4  12   0   -0.80    1.00
  -6 -12   0   40.30    6.40
   6 -12   0   50.49    7.50
  -6 -12   0   44.80    9.30
   6  12   0   57.89    9.60
   6  12   0   46.30    4.00
  -6  12   0   41.60    4.10
  -1 -13   0  122.19   11.70
   1 -13   0  120.29   11.00
  -1  13   0  105.59    6.60
   1  13   0  107.89    6.40
   1  13   0  111.99   11.80
  -3 -13   0   10.40    4.40
  -3  13   0   11.10    2.10
  -3  13   0   10.90    2.60
   3  13   0    8.20    4.90
 -14   0   1    0.80    1.20
  12   0  -1    0.80    1.50
 -12   0   1    0.50    1.50
 -12   0   1   -0.10    0.80
  12   0  -1   -0.80    1.50
 -10   0   1   -0.80    0.60
  10   0  -1   -0.20    1.00
  10   0  -1    0.40    1.30
 -10   0   1    0.40    0.80
 -10   0   1   -0.60    0.80
  10   0  -1   -0.20    1.10
  -8   0   1    0.00    0.60
   8   0  -1    0.70    1.70
  -8   0   1   -0.70    0.50
   8   0  -1    0.60    0.80
  -8   0   1   -0.20    0.70
  -8   0   1    0.40    0.60
   8   0  -1    0.40    0.90
  -8   0   1    0.50    0.50
   8   0  -1    0.00    0.50
   6   0  -1   -0.50    0.40
   6   0  -1    0.10    0.30
  -6   0   1    0.90    0.60
  -6   0   1    0.10    0.40
  -6   0   1    0.80    0.50
   6   0  -1   -0.50    0.50
  -6   0   1    0.70    1.00
  -6   0   1    0.00    0.30
   6   0  -1    0.00    0.90
  -6   0   1    0.50    0.40
   6   0  -1    0.20    0.40
   6   0  -1   -0.60    0.60
  -4   0   1    0.40    0.40
  -4   0   1   -0.30    0.20
  -4   0   1    0.60    0.30
   4   0  -1    0.00    0.40
   4   0  -1    0.10    0.20
  -4   0   1   -0.10    0.50
   4   0  -1   -0.10    0.30
  -4   0   1    0.30    0.30
   4   0  -1   -0.30    0.30
  -4   0   1    0.30    0.30
   4   0  -1   -0.20    0.30
   2   0  -1   -0.10    0.10
   2   0  -1    0.30    0.20
   2   0  -1    0.20    0.20
   2   0  -1    0.20    0.10
  -2   0   1   -0.30    0.20
  -2   0   1    0.10    0.20
   2   0  -1    0.00    0.10
  -2   0   1    0.10    0.10
  -2   0   1    1.30    0.40
  -2   0   1    0.00    0.10
   2   0  -1    0.00    0.10
   2   0  -1    0.20    0.20
   0   0   1    0.20    0.10
   0   0   1    1.10    0.30
   0   0  -1    0.20    0.10
   0   0   1    1.80    0.60
   0   0  -1    0.00    0.20
   0   0   1    0.00    0.20
   0   0   1    0.10    0.10
  -2   0  -1    0.20    0.20
  -2   0  -1    0.30    0.50
  -2   0  -1    0.00    0.10
   2   0   1    0.10    0.30
  -2   0  -1    0.20    0.50
   2   0   1   -0.40    0.30
   2   0   1    0.50    0.50
   2   0   1    0.80    0.30
  -2   0  -1   -0.40    0.20
   2   0   1   -0.40    0.20
  -4   0  -1    0.60    0.40
  -4   0  -1    0.10    0.70
   4   0   1   -0.10    0.50
  -4   0  -1    0.50    0.30
   4   0   1    0.80    0.50
  -4   0  -1   -0.50    0.80
   4   0   1    0.40    0.60
  -4   0  -1    0.00    0.30
   4   0   1   -0.30    0.30
   4   0   1    1.10    0.80
  -6   0  -1   -1.00    0.60
   6   0   1    1.40    0.90
  -6   0  -1    0.00    0.30
   6   0   1   -0.30    0.70
  -6   0  -1   -0.20    0.40
   6   0   1    1.00    0.70
  -8   0  -1    0.60    0.50
   8   0   1    0.40    1.00
  -8   0  -1    0.60    0.80
  -8   0  -1    0.20    0.60
   8   0   1    0.30    0.90
  10   0   1   -0.30    1.10
 -10   0  -1    0.00    1.00
  10   0   1   -0.80    1.30
  12   0   1   -1.80    1.90
 -12   0  -1   -0.20    1.00
  12   0   1    0.20    1.70
 -12   0  -1    0.10    1.60
  13  -1  -1   68.39    6.60
 -13  -1   1   66.29    4.80
 -13  -1   1   70.59    6.90
  13   1  -1   59.39    6.60
 -13   1   1   67.49    4.60
 -11  -1   1   25.20    2.60
  11  -1  -1   31.10    5.10
  11  -1  -1   24.20    4.00
 -11  -1   1   20.80    3.50
 -11   1   1   19.50    2.60
  11   1  -1   27.10    4.10
  11   1  -1   25.00    4.60
 -11   1   1   22.70    2.70
   9  -1  -1  167.18    7.70
  -9  -1   1  171.88    8.00
  -9  -1   1  169.68    7.60
  -9  -1   1  167.78    8.90
   9  -1  -1  169.88   10.30
  -9  -1   1  165.48    7.30
   9  -1  -1  174.18    9.80
   9   1  -1  173.38    7.70
  -9   1   1  164.98    8.70
  -9   1   1  163.48    7.40
   9   1  -1  161.68   10.60
   9   1  -1  152.38    9.80
  -9   1   1  160.18    7.90
  -7  -1   1   20.80    2.60
  -7  -1   1   23.60    2.10
   7  -1  -1   20.40    2.90
  -7  -1   1   23.80    2.00
   7  -1  -1   22.90    2.50
   7  -1  -1   21.60    3.00
   7  -1  -1   22.70    2.30
   7  -1  -1   25.00    2.20
  -7  -1   1   20.10    2.00
  -7  -1   1   21.40    1.80
  -7   1   1   21.00    1.80
   7   1  -1   20.90    2.40
   7   1  -1   24.50    3.20
  -7   1   1   16.60    1.90
   7   1  -1   22.70    2.00
  -7   1   1   29.40    2.90
  -7   1   1   18.00    3.30
   7   1  -1   22.90    3.30
  -7   1   1   24.40    2.50
   7   1  -1   18.00    3.70
   5  -1  -1 2037.10   64.89
   5  -1  -1 2268.97   64.99
  -5  -1   1 2202.48   67.99
   5  -1  -1 2194.68   65.19
  -5  -1   1 2198.28   64.59
   5  -1  -1 2115.39   64.39
   5  -1  -1 2200.38   67.19
   5  -1  -1 2215.78   66.79
  -5  -1   1 2144.49   64.39
  -5  -1   1 2222.28   65.89
  -5  -1   1 2177.38   65.19
  -5   1   1 2259.67   64.59
  -5   1   1 2079.59   65.29
   5   1  -1 2201.38   65.09
   5   1  -1 2192.88   64.59
   5   1  -1 2209.58   67.89
   5   1  -1 2122.39   67.39
  -5   1   1 2120.89   64.79
  -5   1   1 2251.17   65.09
  -5   1   1 2113.79   66.89
  -5   1   1 2166.38   67.59
   5   1  -1 2137.09   67.59
   5   1  -1 2196.88   65.09
   3  -1  -1 1245.38   38.10
  -3  -1   1 1210.58   38.60
   3  -1  -1 1286.27   38.90
  -3  -1   1 1307.57   39.00
  -3  -1   1 1321.37   40.50
  -3  -1   1 1287.87   38.40
   3  -1  -1 1393.36   39.30
  -3  -1   1 1309.37   38.90
   3  -1  -1 1289.97   40.10
  -3  -1   1 1273.57   40.00
   3  -1  -1 1308.37   39.30
   3  -1  -1 1287.97   38.90
   3   1  -1 1339.07   38.50
   3   1  -1 1339.47   38.70
  -3   1   1 1300.67   38.30
   3   1  -1 1309.97   39.70
  -3   1   1 1292.97   39.40
   3   1  -1 1225.08   38.70
   3   1  -1 1330.47   38.80
  -3   1   1 1287.17   40.10
   3   1  -1 1284.67   40.20
  -3   1   1 1301.77   39.10
  -3   1   1 1274.17   38.80
  -3   1   1 1313.97   39.50
   1  -1  -1 1051.49   32.20
   1  -1  -1 1041.60   31.80
  -1  -1   1 1078.59   31.40
  -1  -1   1 1085.09   32.00
  -1  -1   1 1115.79   31.50
   1  -1  -1 1049.40   31.30
   1  -1  -1 1028.70   32.10
  -1   1   1 1073.79   31.30
  -1   1   1 1032.30   32.00
   1   1  -1 1081.99   31.80
  -1   1   1 1059.89   32.00
  -1   1   1 1042.00   31.30
  -1   1   1 1080.89   31.70
  -1   1   1 1041.60   31.10
  -1   1   1 1058.59   31.60
   1   1  -1 1002.30   31.70
   1  -1   1 1630.04   53.09
  -1  -1  -1 1812.52   53.09
   1  -1   1 1853.51   54.09
  -1  -1  -1 1878.41   56.59
  -1  -1  -1 1809.82   53.99
   1   1   1 1875.31   53.99
   1   1   1 1729.73   53.89
   1   1   1 1778.42   53.09
   1   1   1 1805.72   55.19
  -1   1  -1 1852.11   53.39
   1   1   1 1845.52   56.29
   1   1   1 1809.22   54.49
   3  -1   1 1424.26   44.20
  -3  -1  -1 1421.76   44.60
  -3  -1  -1 1406.16   46.20
  -3  -1  -1 1430.66   43.20
  -3  -1  -1 1434.36   43.40
   3  -1   1 1457.65   43.30
   3  -1   1 1446.96   43.10
  -3  -1  -1 1429.56   42.30
   3  -1   1 1436.16   44.40
   3  -1   1 1297.77   46.30
  -3   1  -1 1572.84   47.00
   3   1   1 1413.56   42.30
   3   1   1 1434.66   44.60
   3   1   1 1383.86   43.00
  -3   1  -1 1472.05   42.90
   3   1   1 1457.55   42.30
  -3   1  -1 1505.65   43.40
   3   1   1 1407.16   47.90
   3   1   1 1449.06   47.30
  -3   1  -1 1469.05   45.10
  -3   1  -1 1444.46   44.50
   5  -1   1  930.11   29.90
   5  -1   1  907.71   28.80
  -5  -1  -1  904.61   30.00
  -5  -1  -1  906.91   26.90
  -5  -1  -1  890.01   27.90
   5  -1   1  887.21   28.30
  -5  -1  -1  881.81   28.40
  -5  -1  -1  849.12   31.80
   5  -1   1  918.51   30.50
   5  -1   1  860.61   32.70
  -5   1  -1  902.51   34.00
  -5   1  -1  918.31   29.90
   5   1   1  878.01   28.20
  -5   1  -1  944.41   31.40
   5   1   1  778.22   33.50
  -5   1  -1  900.31   27.80
   5   1   1  906.01   31.70
  -5   1  -1  897.71   28.40
   5   1   1  923.21   27.50
   5   1   1  931.01   26.90
  -7  -1  -1    6.20    1.40
  -7  -1  -1    5.50    1.70
   7  -1   1    8.70    2.70
  -7  -1  -1    7.40    1.00
  -7  -1  -1   11.10    1.60
   7  -1   1    7.90    1.80
   7  -1   1    8.50    2.20
   7   1   1    4.60    1.70
   7   1   1    6.10    1.20
  -7   1  -1    8.50    1.20
   7   1   1    7.00    1.00
   7   1   1    4.40    1.90
  -7   1  -1    4.40    1.40
  -7   1  -1    8.70    1.40
  -9  -1  -1  481.25   16.80
   9  -1   1  448.06   19.80
  -9  -1  -1  460.95   19.00
   9  -1   1  453.65   21.50
  -9   1  -1  436.16   16.40
  -9   1  -1  459.25   16.20
  -9   1  -1  429.86   18.80
   9   1   1  442.16   21.90
   9   1   1  458.35   20.10
  11  -1   1   71.29    6.80
 -11  -1  -1   90.69    7.40
 -11  -1  -1  103.59    5.70
  11  -1   1   93.79    8.90
  11   1   1   90.09    8.40
  11   1   1   94.89    8.00
 -11   1  -1   84.79    5.20
 -11   1  -1   92.09    7.40
 -13  -1  -1   10.30    3.20
 -13  -1  -1    9.90    2.20
  13  -1   1    8.70    3.40
  13  -1   1    5.10    2.90
  13   1   1   11.00    4.00
 -13   1  -1    6.50    1.90
  13   1   1    9.80    3.30
 -14  -2   1    1.30    1.50
  14  -2  -1   -0.30    2.20
 -14  -2   1    1.00    1.90
  14   2  -1    1.30    2.40
 -14   2   1   -0.50    1.10
 -12  -2   1 2194.68   68.39
  12  -2  -1 2215.98   75.29
 -12  -2   1 2201.98   71.59
  12  -2  -1 2201.08   72.69
  12   2  -1 2226.88   72.99
  12   2  -1 2262.27   77.59
 -12   2   1 2243.88   68.49
  10  -2  -1  459.85   20.50
 -10  -2   1  467.35   16.70
  10  -2  -1  457.65   19.80
  10  -2  -1  465.65   17.50
 -10  -2   1  454.85   18.90
 -10   2   1  482.75   16.90
 -10   2   1  459.95   17.50
  10   2  -1  472.35   22.50
 -10   2   1  411.56   18.90
  10   2  -1  448.76   20.00
  10   2  -1  468.55   17.10
   8  -2  -1 1146.79   36.50
  -8  -2   1 1165.18   38.40
  -8  -2   1 1104.89   35.50
  -8  -2   1 1138.49   36.10
   8  -2  -1 1097.49   36.30
  -8  -2   1 1168.18   35.20
   8  -2  -1 1202.88   39.40
  -8  -2   1 1135.69   34.40
   8  -2  -1 1154.68   39.90
   8   2  -1 1120.39   41.50
  -8   2   1 1037.20   41.20
   8   2  -1 1169.88   36.10
  -8   2   1 1143.69   35.50
  -8   2   1 1210.78   37.60
  -8   2   1 1155.38   37.00
  -8   2   1 1158.68   36.10
   8   2  -1 1121.39   39.70
   8   2  -1 1143.29   41.70
  -6  -2   1  440.26   16.00
   6  -2  -1  417.26   16.70
   6  -2  -1  386.46   14.60
   6  -2  -1  414.76   14.70
  -6  -2   1  427.06   13.90
  -6  -2   1  430.26   13.20
  -6  -2   1  432.26   14.20
   6  -2  -1  379.96   14.80
   6  -2  -1  440.06   16.70
   6  -2  -1  422.06   14.10
  -6  -2   1  410.26   14.40
  -6  -2   1  420.86   18.00
  -6   2   1  424.86   17.00
   6   2  -1  439.46   18.00
   6   2  -1  408.46   14.60
   6   2  -1  421.96   14.20
   6   2  -1  408.56   14.80
  -6   2   1  427.86   14.40
  -6   2   1  424.96   14.60
   6   2  -1  416.86   17.40
   6   2  -1  423.66   17.60
  -6   2   1  400.06   15.30
  -6   2   1  433.96   14.20
  -6   2   1  396.36   17.10
  -4  -2   1  348.57   14.00
  -4  -2   1  340.77   10.60
  -4  -2   1  343.27   13.90
   4  -2  -1  348.57   10.50
   4  -2  -1  331.27   12.60
   4  -2  -1  310.87   12.00
   4  -2  -1  311.87   11.60
   4  -2  -1  326.87   11.50
  -4  -2   1  331.47   12.10
  -4  -2   1  340.17   11.30
   4  -2  -1  327.37   12.90
  -4  -2   1  342.77   11.50
  -4   2   1  339.97   13.00
   4   2  -1  356.16   10.90
   4   2  -1  336.17   11.30
  -4   2   1  330.97   13.00
   4   2  -1  332.87   11.70
   4   2  -1  330.87   13.40
  -4   2   1  336.47   11.50
  -4   2   1  357.86   10.80
  -4   2   1  334.57   11.50
   4   2  -1  323.67   13.00
  -4   2   1  328.37   12.30
   0  -2  -1 2378.06   73.99
   0  -2   1 2531.15   72.19
   0   2  -1 2619.04   72.09
   0   2   1 2474.45   72.79
   0   2   1 2400.16   74.19
   0   2   1 2475.45   74.39
   0   2   1 2380.96   73.59
   0   2   1 2469.15   71.89
  -2  -2  -1 2066.69   63.79
  -2  -2  -1 2220.68   66.29
  -2  -2  -1 2235.88   62.29
  -2  -2  -1 2027.90   67.29
   2  -2   1 2139.69   63.69
   2  -2   1 2016.50   63.19
   2  -2   1 2165.48   62.69
  -2  -2  -1 1977.20   63.59
  -2   2  -1 2093.69   63.29
   2   2   1 2201.88   65.99
   2   2   1 2202.28   63.59
   2   2   1 2133.69   66.59
  -2   2  -1 2008.30   62.69
   2   2   1 2156.18   62.19
   2   2   1 2080.69   62.69
  -4  -2  -1  127.49    6.30
  -4  -2  -1  122.39    6.60
   4  -2   1  119.59    6.30
   4  -2   1  114.69    5.90
   4  -2   1  116.59    5.80
  -4  -2  -1  115.19    5.20
   4  -2   1  116.49    5.20
  -4   2  -1  110.69    7.50
   4   2   1  111.79    6.20
   4   2   1  121.49    4.70
   4   2   1  110.29    8.20
  -4   2  -1  120.89    4.00
  -4   2  -1  119.89    5.20
   4   2   1  125.59    5.20
   4   2   1  135.99    7.80
  -4   2  -1  138.49    7.40
   4   2   1  117.99    8.50
  -4   2  -1  123.39    5.20
   6  -2   1 1114.19   37.80
   6  -2   1 1154.78   40.90
  -6  -2  -1 1179.58   37.20
   6  -2   1 1134.49   38.80
  -6  -2  -1 1131.39   36.30
   6  -2   1 1177.78   37.50
  -6  -2  -1 1192.78   38.50
  -6   2  -1 1171.08   36.40
   6   2   1 1031.80   42.70
  -6   2  -1 1182.98   36.10
   6   2   1 1208.08   40.40
   6   2   1 1192.58   35.30
  -6   2  -1 1238.18   38.50
  -8  -2  -1 1794.32   55.79
   8  -2   1 1873.21   61.49
  -8  -2  -1 1796.22   58.19
   8  -2   1 1720.53   58.99
  -8   2  -1 1765.72   55.69
  -8   2  -1 1758.02   55.29
   8   2   1 1933.11   62.49
   8   2   1 1872.41   54.59
  -8   2  -1 1752.92   57.99
   8   2   1 1806.82   60.19
 -10  -2  -1  773.82   29.20
 -10  -2  -1  774.62   26.40
  10  -2   1  798.22   33.20
  10  -2   1  779.32   30.30
 -10   2  -1  787.52   26.50
 -10   2  -1  757.32   26.30
  10   2   1  787.02   34.20
 -10   2  -1  771.62   29.90
  10   2   1  803.22   31.00
 -12  -2  -1 1028.40   38.80
  12  -2   1 1041.90   42.40
 -12  -2  -1 1169.08   37.30
  12  -2   1 1177.78   48.00
  12  -2   1 1037.20   40.00
  12   2   1 1177.08   43.90
 -12   2  -1 1018.60   35.30
  12   2   1 1075.89   40.70
 -13  -3   1   98.89    7.90
  13  -3  -1  105.19    8.30
 -13  -3   1  100.99    6.10
  13   3  -1  104.79    8.60
 -13   3   1   97.89    6.10
  11  -3  -1  835.92   33.70
 -11  -3   1  818.72   28.00
  11  -3  -1  830.62   31.50
 -11  -3   1  832.22   30.60
  11   3  -1  787.92   32.00
  11   3  -1  860.51   36.10
  11   3  -1  841.82   28.70
 -11   3   1  832.22   29.20
 -11   3   1  853.51   28.10
   9  -3  -1 1028.20   36.60
  -9  -3   1 1002.80   32.80
   9  -3  -1 1050.49   37.80
  -9  -3   1 1038.80   35.70
   9  -3  -1 1042.70   34.20
   9   3  -1 1027.30   40.10
  -9   3   1 1027.90   33.00
  -9   3   1 1018.90   34.30
   9   3  -1 1005.10   33.00
   9   3  -1 1022.40   37.40
  -9   3   1 1034.50   34.30
  -7  -3   1 2481.85   76.39
   7  -3  -1 2571.54   79.59
   7  -3  -1 2560.54   78.99
   7  -3  -1 2449.85   76.59
  -7  -3   1 2518.55   74.49
  -7  -3   1 2613.34   75.99
   7  -3  -1 2473.15   75.49
  -7  -3   1 2574.24   78.09
  -7   3   1 2694.73   77.69
   7   3  -1 2430.36   80.29
  -7   3   1 2473.45   81.19
   7   3  -1 2524.95   75.99
  -7   3   1 2546.45   75.89
   7   3  -1 2402.66   80.29
  -7   3   1 2483.95   75.69
   7   3  -1 2647.83   82.89
  -7   3   1 2606.74   76.09
   5   3  -1 9999.00  294.97
  -3  -3   1 2756.22   82.69
  -3  -3   1 2798.02   82.99
  -3  -3   1 2763.62   85.89
   3  -3  -1 2962.80   85.19
  -3  -3   1 2792.52   82.29
   3  -3  -1 2789.42   84.99
  -3  -3   1 2805.02   83.69
   3  -3  -1 2716.53   82.69
  -3   3   1 2979.60   82.69
  -3   3   1 2782.52   84.59
   3   3  -1 2861.31   85.09
  -3   3   1 2826.92   84.29
   3   3  -1 2732.03   85.79
  -1  -3   1  309.47    9.80
  -1  -3   1  309.37    9.80
  -1  -3   1  321.97   10.40
   1  -3  -1  307.07    9.50
  -1  -3   1  311.87   12.20
   1  -3  -1  311.67   10.10
  -1  -3   1  278.07   10.50
   1  -3  -1  293.57   12.20
  -1  -3   1  301.47   10.20
   1  -3  -1  310.07   11.90
  -1   3   1  315.37    9.70
  -1   3   1  321.47   11.00
  -1   3   1  306.77   11.90
   1   3  -1  300.07   10.80
   1   3  -1  330.37   10.10
   1   3  -1  305.77   10.30
   1   3  -1  306.27   11.60
  -1   3   1  309.47   11.60
  -1   3   1  313.27    9.70
  -1   3   1  297.37   12.50
   1   3  -1  302.87   11.80
   1   3  -1  319.07   10.60
  -1   3   1  260.77   10.60
   1  -3   1   77.19    3.50
   1  -3   1   73.99    3.70
  -1  -3  -1   74.29    4.90
   1  -3   1   75.89    4.60
  -1  -3  -1   60.59    5.30
  -1  -3  -1   72.79    3.90
  -1  -3  -1   74.29    2.80
   1  -3   1   72.29    3.00
  -1  -3  -1   72.79    3.30
   1  -3   1   73.79    3.70
   1  -3   1   66.39    3.60
  -1   3  -1   72.69    3.20
  -1   3  -1   78.29    3.50
   1   3   1   78.19    5.20
   1   3   1   70.49    3.30
  -1   3  -1   65.49    3.00
  -1   3  -1   72.09    3.70
   1   3   1   70.79    3.60
   1   3   1   80.19    4.50
  -1   3  -1   69.19    3.50
   1   3   1   62.19    4.10
   1   3   1   74.99    5.50
   1   3   1   71.89    2.80
  -1   3  -1   76.19    4.90
   3  -3   1   36.80    3.60
  -3  -3  -1   33.70    2.00
   3  -3   1   31.30    2.40
   3  -3   1   33.30    2.70
   3  -3   1   29.90    2.20
  -3  -3  -1   31.60    3.00
   3  -3   1   32.90    2.80
  -3  -3  -1   29.80    3.00
   3  -3   1   37.80    2.80
  -3  -3  -1   28.70    4.00
   3   3   1   34.50    1.50
  -3   3  -1   28.30    2.20
   3   3   1   36.30    2.20
  -3   3  -1   35.90    3.00
   3   3   1   31.80    2.80
   3   3   1   29.70    3.60
   3   3   1   31.60    3.40
  -3   3  -1   34.10    2.20
  -3   3  -1   37.10    3.50
   3   3   1   29.90    1.90
   3   3   1   27.10    3.70
  -3   3  -1   34.80    1.90
  -5  -3  -1 9643.64  282.67
   7  -3   1  436.26   19.50
   7  -3   1  434.16   17.90
  -7  -3  -1  421.16   15.30
   7  -3   1  459.75   16.60
  -7  -3  -1  394.86   17.00
   7   3   1  409.66   19.00
   7   3   1  419.76   22.30
   7   3   1  431.36   14.70
  -7   3  -1  419.46   15.40
  -7   3  -1  414.46   15.30
  -9  -3  -1  676.03   22.80
  -9  -3  -1  650.13   25.20
   9  -3   1  577.84   26.90
   9  -3   1  655.73   26.00
   9  -3   1  631.74   24.10
   9   3   1  675.73   26.90
   9   3   1  748.13   30.50
  -9   3  -1  676.33   22.80
  -9   3  -1  661.53   22.70
  11  -3   1  139.79   10.50
 -11  -3  -1  131.39    9.00
  11  -3   1  127.79    8.70
  11  -3   1  141.09   10.30
 -11  -3  -1  127.89    7.00
  11   3   1  142.49   10.30
  11   3   1  126.69   11.20
 -11   3  -1  152.58   10.50
 -13  -3  -1   13.80    2.70
  13  -3   1   12.50    4.10
 -13  -3  -1   12.50    3.30
  13  -3   1    7.60    3.10
  13   3   1   11.90    4.00
  13   3   1   10.80    4.20
 -13   3  -1   13.00    3.40
  14  -4  -1   13.70    4.30
 -14  -4   1   10.90    2.70
 -14  -4   1   17.20    3.80
 -14   4   1   15.30    2.70
 -12  -4   1 1213.48   42.50
 -12  -4   1 1228.88   39.40
  12  -4  -1 1211.58   43.20
  12  -4  -1 1185.68   45.40
 -12   4   1 1173.88   39.10
 -12   4   1 1210.88   40.40
  12   4  -1 1253.97   50.19
  12   4  -1 1208.08   44.20
 -10  -4   1  132.69    8.80
 -10  -4   1  138.89    7.10
  10  -4  -1  156.98   10.90
  10  -4  -1  142.19    9.40
  10   4  -1  138.99    7.20
  10   4  -1  152.48   10.10
 -10   4   1  154.48    8.20
 -10   4   1  130.79    6.90
  10   4  -1  146.09   11.80
 -10   4   1  137.09   10.60
  -8  -4   1  286.07   12.90
   8  -4  -1  276.27   13.60
   8  -4  -1  269.57   10.50
   8   4  -1  288.87   16.60
  -8   4   1  282.57   11.00
  -8   4   1  284.37   12.00
   8   4  -1  270.47   14.20
  -6  -4   1    5.30    0.80
  -6  -4   1    4.90    2.10
   6  -4  -1    4.30    0.80
   6  -4  -1    3.80    1.10
   6  -4  -1    5.20    1.40
   6  -4  -1    3.10    1.10
  -6  -4   1    4.20    0.70
   6  -4  -1    5.70    1.70
  -6  -4   1    4.70    1.40
   6  -4  -1    5.50    0.80
  -6  -4   1    4.60    1.00
   6   4  -1    6.10    1.30
  -6   4   1    5.60    1.20
  -6   4   1    3.90    1.20
   6   4  -1    3.10    1.60
  -6   4   1    2.70    1.50
  -6   4   1    6.70    1.50
   6   4  -1    7.90    2.40
   6   4  -1    7.10    1.10
  -4  -4   1  408.16   13.30
  -4  -4   1  391.36   17.00
   4  -4  -1  411.06   16.30
  -4  -4   1  380.26   14.20
   4  -4  -1  411.66   14.10
   4  -4  -1  475.05   15.50
  -4  -4   1  447.86   13.90
  -4  -4   1  403.26   15.00
   4  -4  -1  408.76   16.10
  -4  -4   1  424.36   17.90
  -4   4   1  396.56   16.30
  -4   4   1  402.16   15.40
   4   4  -1  387.96   16.30
   4   4  -1  431.96   17.60
   4   4  -1  406.66   14.70
   4   4  -1  429.86   13.80
   4   4  -1  415.16   14.00
  -4   4   1  402.56   14.40
  -4   4   1  418.26   16.10
   4   4  -1  402.36   13.60
  -4   4   1  453.75   13.90
  -2   4   1 5466.25  162.68
   0  -4  -1 2877.11   85.89
   0  -4  -1 2887.51   87.89
   0  -4  -1 2910.61   88.99
   0  -4  -1 2621.74   88.69
   0  -4   1 2982.60   86.39
   0   4  -1 2897.41   86.09
   0   4   1 2863.31   87.49
   0   4   1 2895.81   87.29
   0   4   1 2875.71   83.79
   0   4   1 3005.10   83.69
   0   4   1 2956.70   85.79
  -2  -4  -1  323.47   13.90
   2  -4   1  339.27   11.40
  -2  -4  -1  346.07   16.00
   2  -4   1  316.87   13.00
   2  -4   1  351.86   13.80
  -2  -4  -1  325.37   13.10
   2  -4   1  348.37   12.70
  -2  -4  -1  344.57   10.80
   2  -4   1  343.07   12.50
   2  -4   1  296.87   12.10
  -2   4  -1  338.37   12.70
   2   4   1  349.77   11.10
   2   4   1  340.97   15.50
   2   4   1  369.06   10.90
   2   4   1  328.27   14.00
  -2   4  -1  320.17   14.90
   2   4   1  332.77   12.30
   2   4   1  335.57   12.20
  -2   4  -1  347.77   11.60
  -2   4  -1  344.97   11.40
   2   4   1  327.87   14.80
   2   4   1  323.37   11.40
  -2   4  -1  361.06   11.90
  -2   4  -1  342.57   12.10
   4  -4   1  349.17   14.20
  -4  -4  -1  355.26   12.20
   4  -4   1  361.26   12.50
  -4  -4  -1  345.37   14.60
   4  -4   1  346.97   15.80
   4  -4   1  360.46   13.70
  -4  -4  -1  346.57   14.80
   4  -4   1  365.56   13.10
  -4  -4  -1  369.56   18.70
  -4   4  -1  375.26   12.10
   4   4   1  355.76   12.50
  -4   4  -1  344.97   13.30
   4   4   1  345.67   12.10
   4   4   1  359.06   16.90
  -4   4  -1  350.96   12.50
  -4   4  -1  350.26   14.40
  -4   4  -1  367.36   12.50
  -6  -4  -1  690.33   22.50
   6  -4   1  666.03   26.80
   6  -4   1  710.73   23.50
   6  -4   1  700.13   25.10
  -6  -4  -1  664.43   25.30
  -6  -4  -1  689.33   25.20
  -6   4  -1  699.23   22.80
  -6   4  -1  683.53   21.50
  -6   4  -1  704.73   21.70
  -6   4  -1  693.13   23.20
   6   4   1  692.43   22.40
   6   4   1  697.63   27.60
   8  -4   1  357.16   16.10
   8  -4   1  355.26   14.50
   8  -4   1  360.46   18.00
  -8  -4  -1  338.87   13.20
  -8  -4  -1  355.36   15.60
   8   4   1  354.96   17.60
   8   4   1  347.17   20.60
  -8   4  -1  344.17   13.40
   8   4   1  371.36   13.30
  -8   4  -1  362.26   13.90
  10  -4   1  495.25   22.00
  10  -4   1  522.65   22.20
  10  -4   1  491.65   19.80
 -10  -4  -1  491.35   18.20
 -10  -4  -1  501.25   20.60
  10   4   1  465.05   24.40
 -10   4  -1  507.25   18.20
 -10   4  -1  504.85   18.40
  10   4   1  514.95   22.70
 -12  -4  -1  773.72   30.10
 -12  -4  -1  787.82   27.50
  12  -4   1  802.22   33.40
  12  -4   1  803.52   31.90
  12   4   1  742.33   33.90
 -12   4  -1  800.22   27.30
  12   4   1  811.62   32.40
 -13  -5   1   68.79    5.80
 -13  -5   1   72.79    7.10
  13  -5  -1   76.49    7.70
 -13   5   1   67.29    5.10
  13   5  -1   79.79    7.80
  11  -5  -1    3.30    2.00
 -11  -5   1    2.20    1.40
  11  -5  -1    3.80    2.20
 -11  -5   1    2.10    1.70
  11   5  -1    4.50    1.70
  11   5  -1    8.00    3.60
  11   5  -1    7.30    2.70
 -11   5   1    5.90    1.60
 -11   5   1    5.80    1.80
   9  -5  -1   17.60    3.80
   9  -5  -1   25.20    4.10
  -9  -5   1   15.60    4.80
  -9  -5   1   20.00    2.60
  -9   5   1   22.50    2.90
   9   5  -1   30.90    4.70
   9   5  -1   22.30    2.50
   9   5  -1   32.50    5.60
  -9   5   1   17.90    5.10
  -9   5   1   18.40    2.30
  -7  -5   1    1.60    1.00
   7  -5  -1    2.20    1.30
  -7  -5   1    1.40    0.80
  -7  -5   1    2.70    1.90
   7  -5  -1    1.20    0.50
   7  -5  -1    0.30    1.10
  -7   5   1    2.60    1.60
   7   5  -1    2.90    0.90
   7   5  -1    1.40    1.10
   7   5  -1    1.90    1.60
  -7   5   1    3.00    1.10
  -7   5   1    3.60    1.10
  -5  -5   1  533.15   17.10
  -5  -5   1  505.05   19.20
  -5  -5   1  504.95   16.90
  -5  -5   1  532.75   23.20
   5  -5  -1  526.15   17.80
   5  -5  -1  527.05   20.80
   5  -5  -1  525.45   20.20
  -5   5   1  545.35   17.50
   5   5  -1  530.55   17.20
   5   5  -1  533.65   17.90
  -5   5   1  502.55   21.00
  -5   5   1  536.85   18.20
  -5   5   1  509.75   19.20
   5   5  -1  493.95   20.70
   5   5  -1  524.25   21.60
   5   5  -1  525.55   16.50
   3  -5  -1  182.58    9.70
   3  -5  -1  192.88    6.50
  -3  -5   1  199.88    7.40
  -3  -5   1  190.28    6.80
  -3  -5   1  181.18    8.00
   3  -5  -1  178.28    8.60
  -3  -5   1  178.38    8.20
  -3  -5   1  192.68   10.50
   3  -5  -1  182.68    7.00
   3  -5  -1  187.68    9.50
   3   5  -1  192.28    7.00
  -3   5   1  182.48    9.70
   3   5  -1  174.58    9.20
  -3   5   1  173.38    8.20
   3   5  -1  180.78    7.50
  -3   5   1  179.18    9.10
  -3   5   1  190.28    6.20
   3   5  -1  179.08   10.20
   3   5  -1  180.58    9.60
  -3   5   1  224.88    8.90
  -3   5   1  196.08    9.90
   3   5  -1  191.88    7.80
  -3   5   1  184.28    6.80
   1  -5  -1    1.20    1.00
  -1  -5   1    0.20    0.30
  -1  -5   1    0.20    0.60
   1  -5  -1   -0.40    0.40
   1  -5  -1    0.50    0.60
   1  -5  -1    0.10    0.60
  -1  -5   1   -0.10    0.20
  -1  -5   1    0.20    0.60
  -1   5   1   -0.60    0.50
   1   5  -1   -0.10    0.30
  -1   5   1   -0.40    0.30
  -1   5   1   -0.50    0.50
   1   5  -1    0.60    0.80
   1   5  -1    2.30    1.00
   1   5  -1   -0.90    0.60
  -1   5   1    0.30    0.50
   1   5  -1    0.20    0.30
  -1   5   1   -0.50    0.50
  -1   5   1    0.50    0.70
   1   5  -1    0.30    0.40
   1  -5   1  226.38   10.60
  -1  -5  -1  246.98   11.70
   1  -5   1  243.08    9.20
   1  -5   1  253.67   10.50
  -1  -5  -1  259.57    9.40
  -1  -5  -1  231.68   13.00
  -1  -5  -1  233.68   10.10
   1  -5   1  237.28   11.40
  -1  -5  -1  255.67   12.20
   1  -5   1  242.18    8.40
  -1   5  -1  237.38   10.00
   1   5   1  235.18    9.20
   1   5   1  248.38   12.20
   1   5   1  235.68    9.40
  -1   5  -1  233.18    9.40
  -1   5  -1  255.37   11.10
  -1   5  -1  255.47    9.30
  -1   5  -1  251.57    8.50
   1   5   1  232.58   10.80
  -1   5  -1  241.18    9.30
   1   5   1  260.67   10.30
  -3  -5  -1  138.49   10.40
   3  -5   1  156.88    6.40
   3  -5   1  145.89    8.80
  -3  -5  -1  146.29    7.90
   3  -5   1  144.49    7.50
   3  -5   1  142.79    6.10
  -3  -5  -1  145.79    8.70
  -3  -5  -1  144.59    5.50
   3  -5   1  136.09    7.20
   3   5   1  140.69    6.80
   3   5   1  142.49    5.30
  -3   5  -1  135.99    6.20
   3   5   1  147.69    5.60
   3   5   1  142.59    5.30
   3   5   1  129.99    9.40
  -3   5  -1  140.69    7.40
  -3   5  -1  145.59    6.10
  -3   5  -1  144.19    6.80
   3   5   1  149.09    6.60
  -5  -5  -1    5.90    2.30
   5  -5   1   11.20    1.70
  -5  -5  -1    8.00    2.00
  -5  -5  -1   11.20    1.50
   5  -5   1    7.30    2.00
   5  -5   1   11.80    2.90
   5  -5   1    5.50    1.60
   5   5   1    7.30    1.50
   5   5   1    6.90    2.60
  -5   5  -1   12.30    1.70
  -5   5  -1   11.70    1.60
  -5   5  -1    9.30    1.40
  -5   5  -1   10.30    1.60
   5   5   1   10.10    1.40
   7  -5   1   30.20    4.00
  -7  -5  -1   36.00    3.00
  -7  -5  -1   37.30    4.10
   7  -5   1   35.10    4.40
   7  -5   1   32.20    3.30
   7   5   1   32.30    4.90
  -7   5  -1   27.60    2.70
  -7   5  -1   32.50    3.00
   7   5   1   37.30    2.90
   7   5   1   32.00    5.30
   9  -5   1  112.39    7.20
  -9  -5  -1  116.89    6.50
   9  -5   1  115.39    9.10
  -9  -5  -1  107.49    7.70
   9  -5   1  110.09    8.80
   9   5   1  125.19   11.40
  -9   5  -1  113.79    6.40
  -9   5  -1  113.39    6.40
   9   5   1  114.79    9.40
 -11  -5  -1  116.59    8.20
  11  -5   1  112.49    9.80
  11  -5   1  116.89    9.70
 -11  -5  -1  121.59    7.10
 -11   5  -1  117.29    6.70
 -11   5  -1  121.79    7.30
  11   5   1  107.09    8.90
  11   5   1  114.09   11.40
  12  -6  -1  367.06   20.20
 -12  -6   1  371.86   16.70
 -12   6   1  357.56   14.30
  12   6  -1  354.36   18.20
 -12   6   1  355.96   15.00
 -10  -6   1    1.90    1.20
  10  -6  -1    2.60    1.80
 -10  -6   1    3.40    1.50
  10  -6  -1    3.30    2.10
 -10   6   1    3.40    1.30
 -10   6   1    1.00    1.20
  10   6  -1    4.10    1.40
  10   6  -1    2.50    2.60
  10   6  -1    2.80    2.30
   8  -6  -1    1.60    1.50
  -8  -6   1    0.50    1.50
  -8  -6   1    0.60    0.90
   8  -6  -1    1.90    1.20
  -8  -6   1   -0.40    0.90
   8   6  -1    3.30    1.80
  -8   6   1   -0.40    0.60
  -8   6   1    0.70    1.50
   8   6  -1    0.60    0.60
  -8   6   1   -0.60    0.60
   6  -6  -1    3.80    1.50
  -6  -6   1    2.20    1.00
   6  -6  -1    1.30    1.00
  -6  -6   1    0.80    1.40
  -6  -6   1    2.40    0.90
  -6   6   1    3.40    1.60
   6   6  -1    1.60    1.50
  -6   6   1    2.60    1.00
   6   6  -1    1.50    0.70
  -6   6   1    6.50    1.30
   6   6  -1    2.00    0.70
   4  -6  -1  142.09    8.80
  -4  -6   1  134.29    6.50
   4  -6  -1  142.59    6.10
   4  -6  -1  133.99    8.40
  -4  -6   1  134.29    7.30
  -4  -6   1  134.79   10.00
  -4  -6   1  141.29    5.40
   4   6  -1  143.39    6.30
   4   6  -1  130.59    9.10
  -4   6   1  143.89    5.80
   4   6  -1  142.59    5.80
  -4   6   1  143.69    8.50
  -2  -6   1  288.07   11.50
  -2  -6   1  319.47    9.40
   2  -6  -1  253.37   10.50
  -2  -6   1  293.57    9.40
  -2  -6   1  288.17   11.40
   2  -6  -1  315.67   14.60
  -2  -6   1  292.57   14.30
   2  -6  -1  293.07   13.30
   2  -6  -1  295.57    9.50
  -2   6   1  289.77    9.30
   2   6  -1  291.17   12.60
  -2   6   1  285.47   11.90
  -2   6   1  288.37   10.00
   2   6  -1  282.57   11.10
  -2   6   1  290.97   13.00
   2   6  -1  300.97   10.60
   2   6  -1  279.67   10.80
   2   6  -1  289.07   14.30
   0  -6   1  823.12   29.60
   0  -6  -1  855.31   27.00
   0  -6   1  817.72   24.60
   0  -6   1  857.81   26.20
   0  -6   1  844.52   27.20
   0  -6   1  820.32   24.50
   0  -6  -1  753.62   26.70
   0  -6   1  835.92   28.30
   0  -6  -1  816.22   29.20
   0  -6  -1  757.22   30.40
   0  -6   1  835.12   28.40
   0   6  -1  828.02   27.50
   0   6   1  817.02   25.90
   0   6   1  807.52   26.40
   0   6   1  789.22   27.50
   0   6  -1  808.22   26.00
   0   6  -1  734.03   26.20
   0   6  -1  732.13   25.90
  -2  -6  -1  692.03   28.90
   2  -6   1  727.83   26.60
  -2  -6  -1  656.73   25.10
   2  -6   1  731.63   23.20
   2  -6   1  709.83   26.80
   2  -6   1  705.23   22.40
  -2   6  -1  738.63   23.50
  -2   6  -1  697.43   24.90
  -2   6  -1  702.73   22.40
   2   6   1  692.63   28.70
  -2   6  -1  705.33   23.40
  -2   6  -1  720.13   23.30
   2   6   1  721.93   23.00
   2   6   1  707.83   23.40
   2   6   1  719.13   23.80
   4  -6   1   45.90    3.20
   4  -6   1   45.30    3.30
   4  -6   1   40.10    4.80
  -4  -6  -1   33.50    5.20
   4  -6   1   45.80    4.10
  -4  -6  -1   44.80    2.60
  -4  -6  -1   44.60    4.10
   4  -6   1   41.80    4.10
   4   6   1   36.50    5.20
   4   6   1   32.90    2.90
  -4   6  -1   43.00    3.20
  -4   6  -1   41.50    3.50
  -4   6  -1   49.50    3.30
  -4   6  -1   44.60    3.10
  -6  -6  -1   26.40    5.60
   6  -6   1   35.20    4.60
   6  -6   1   29.90    4.30
  -6  -6  -1   31.60    2.70
   6  -6   1   28.00    2.80
   6   6   1   29.60    2.60
  -6   6  -1   30.60    2.80
  -6   6  -1   31.20    2.70
   6   6   1   25.90    5.30
  -6   6  -1   28.00    2.80
   8  -6   1   44.70    5.30
   8  -6   1   54.89    6.10
  -8  -6  -1   51.79    5.30
  -8  -6  -1   55.19    4.30
  -8   6  -1   58.29    4.20
   8   6   1   58.29    4.50
   8   6   1   56.29    7.60
  -8   6  -1   54.99    4.30
 -10  -6  -1    0.60    1.30
  10  -6   1   -0.20    1.30
  10  -6   1    3.30    2.30
  10   6   1   -0.80    1.90
 -10   6  -1    0.50    0.80
  10   6   1    1.80    1.90
 -10   6  -1    5.20    1.70
  12  -6   1  151.28   11.80
 -12   6  -1  156.48    8.20
  12   6   1  136.19   13.30
 -13   7   1   13.60    3.10
  11  -7  -1   21.30    4.50
  11  -7  -1   25.40    5.00
 -11  -7   1   17.10    3.70
  11   7  -1   17.50    4.30
 -11   7   1   18.00    2.90
 -11   7   1   18.60    2.80
  11   7  -1   14.70    4.60
  11   7  -1   17.60    3.20
  -9  -7   1  759.62   36.50
   9  -7  -1  733.23   30.40
  -9  -7   1  761.72   28.80
   9  -7  -1  754.42   29.20
  -9   7   1  776.72   26.60
   9   7  -1  725.43   25.50
  -9   7   1  641.54   28.40
   9   7  -1  793.12   31.30
  -9   7   1  757.02   25.50
  -7  -7   1   88.49    6.50
  -7  -7   1   81.59    4.70
   7  -7  -1   81.79    7.10
  -7  -7   1   88.29    9.30
   7  -7  -1   85.89    6.80
   7   7  -1   77.39    4.70
   7   7  -1   80.29    7.70
  -7   7   1   84.49    4.90
  -7   7   1   70.69    5.20
  -7   7   1   77.59    6.60
  -5  -7   1 1602.44   52.29
   5  -7  -1 1584.54   54.29
   5  -7  -1 1639.64   55.29
  -5  -7   1 1617.24   58.19
  -5  -7   1 1642.44   48.90
   5   7  -1 1620.44   50.79
  -5   7   1 1660.43   49.60
   5   7  -1 1664.53   49.30
  -5   7   1 1661.23   51.69
   5   7  -1 1626.44   55.99
  -5   7   1 1604.24   53.19
  -3  -7   1  192.88    9.20
   3  -7  -1  199.58    7.80
  -3  -7   1  202.38   12.30
   3  -7  -1  182.68   11.20
   3  -7  -1  195.88   10.60
  -3  -7   1  184.88    9.00
   3  -7  -1  186.68    7.10
   3   7  -1  200.48   12.10
   3   7  -1  191.28    8.30
  -3   7   1  210.68    7.00
  -3   7   1  201.58    7.50
  -3   7   1  212.58    9.30
   3   7  -1  189.98    7.90
  -3   7   1  181.08    9.90
   1  -7  -1 1303.67   41.60
   1  -7  -1 1321.77   44.50
  -1  -7   1 1291.97   41.70
   1  -7  -1 1320.87   47.20
  -1  -7   1 1342.27   45.70
  -1   7   1 1259.57   40.60
   1   7  -1 1326.77   40.90
   1   7  -1 1338.47   43.30
   1   7  -1 1467.35   46.80
  -1   7   1 1270.37   41.80
  -1   7   1 1320.67   43.00
   1   7  -1 1277.37   41.20
   1  -7   1  524.45   17.50
   1  -7   1  526.65   18.90
   1  -7   1  553.64   21.40
  -1  -7  -1  539.35   19.60
  -1  -7  -1  552.14   24.40
   1  -7   1  562.74   22.40
  -1  -7  -1  573.44   20.20
   1   7   1  533.55   19.30
  -1   7  -1  523.15   19.20
  -1   7  -1  587.84   19.30
   1   7   1  582.54   19.20
   1   7   1  553.54   19.60
  -1   7  -1  569.04   19.00
   1   7   1  516.85   24.30
  -1   7  -1  558.64   17.60
  -1   7  -1  539.95   20.80
   3  -7   1  731.03   24.00
   3  -7   1  678.53   27.90
  -3  -7  -1  698.03   26.20
  -3  -7  -1  737.83   30.50
   3  -7   1  708.53   26.60
  -3   7  -1  712.23   24.00
  -3   7  -1  702.83   23.10
   3   7   1  738.63   22.80
   3   7   1  729.23   24.20
  -3   7  -1  696.33   24.00
   5  -7   1 2482.65   79.19
  -5  -7  -1 2565.44   78.59
   5  -7   1 2627.84   75.99
   5  -7   1 2390.36   80.59
  -5   7  -1 2486.85   75.59
  -5   7  -1 2439.66   75.19
   5   7   1 2417.96   82.39
  -5   7  -1 2518.25   75.79
   5   7   1 2462.75   75.39
   7  -7   1    4.20    1.90
   7  -7   1    4.80    2.60
  -7  -7  -1    8.50    2.10
   7   7   1    8.40    1.80
  -7   7  -1    8.30    1.80
   7   7   1    6.80    2.70
  -7   7  -1    9.10    1.70
   9  -7   1  305.67   16.60
   9  -7   1  324.17   17.20
  -9  -7  -1  310.67   15.30
   9   7   1  323.67   17.60
   9   7   1  302.67   19.30
  -9   7  -1  325.47   13.30
  -9   7  -1  325.37   13.40
 -11  -7  -1    9.80    2.80
  11  -7   1    6.70    3.00
 -11   7  -1    6.80    2.50
  11   7   1    3.80    2.90
 -11   7  -1    4.40    1.80
  11   7   1    6.20    3.80
  12  -8  -1 1999.50   69.29
 -12   8   1 2071.19   64.29
  10  -8  -1  428.66   20.00
  10  -8  -1  411.56   20.70
 -10  -8   1  384.06   18.00
  10   8  -1  428.96   21.00
 -10   8   1  426.66   16.40
  10   8  -1  409.46   16.20
  10   8  -1  409.96   23.60
   8  -8  -1  511.85   23.20
  -8  -8   1  513.95   21.30
   8  -8  -1  523.25   22.40
  -8  -8   1  501.95   27.50
  -8   8   1  533.45   22.30
  -8   8   1  512.05   19.40
  -8   8   1  488.95   18.80
   8   8  -1  513.55   18.80
   8   8  -1  561.44   24.70
   6  -8  -1  685.43   26.80
  -6  -8   1  685.43   25.50
  -6  -8   1  672.03   31.20
   6  -8  -1  614.34   27.60
   6   8  -1  678.73   28.70
  -6   8   1  683.83   24.30
  -6   8   1  657.33   22.70
  -6   8   1  718.53   25.70
   6   8  -1  663.03   23.10
   4  -8  -1   93.79    8.00
   4  -8  -1  108.19    7.50
  -4  -8   1   97.79    6.40
  -4  -8   1   99.39    9.20
  -4   8   1  109.39    6.30
   4   8  -1   94.29    5.20
   4   8  -1  108.99    9.20
  -4   8   1   98.79    6.80
   2  -8  -1 2637.04   82.69
  -2  -8   1 2648.94   79.09
  -2  -8   1 2648.73   84.79
   2  -8  -1 2512.85   84.29
   2   8  -1 2589.04   77.89
  -2   8   1 2492.65   78.89
   2   8  -1 2602.74   84.39
   2   8  -1 2532.25   77.39
   0  -8   1  407.26   17.10
   0  -8   1  492.45   20.40
   0  -8  -1  475.45   18.40
   0  -8  -1  463.25   22.10
   0  -8   1  493.25   21.60
   0  -8  -1  477.95   20.60
   0   8   1  503.85   17.80
   0   8  -1  477.05   17.00
   0   8  -1  498.45   17.10
   0   8   1  486.45   17.40
  -2  -8  -1 2942.11   99.09
   2  -8   1 3107.89   95.29
   2  -8   1 3094.19   91.29
  -2  -8  -1 3020.90   93.59
  -2   8  -1 3115.69   91.59
  -2   8  -1 3040.60   89.89
  -2   8  -1 3012.20   91.09
   2   8   1 2987.10   90.59
   2   8   1 2974.10   98.49
   4  -8   1    3.50    1.80
  -4  -8  -1    3.40    1.50
   4  -8   1    3.10    1.10
   4  -8   1    3.90    1.90
  -4  -8  -1    1.90    1.70
  -4   8  -1    3.50    1.20
  -4   8  -1    3.80    1.20
  -4   8  -1    3.70    1.10
   4   8   1    4.20    1.20
   4   8   1    4.10    2.60
  -6  -8  -1  244.98   12.70
  -6  -8  -1  228.28   16.90
   6  -8   1  261.27   13.90
   6  -8   1  272.97   14.60
   6   8   1  239.88   10.60
   6   8   1  251.67   15.40
  -6   8  -1  246.68   10.70
  -6   8  -1  245.68   10.80
   8  -8   1 1732.23   60.19
   8  -8   1 1739.43   60.19
  -8  -8  -1 1749.92   58.39
  -8   8  -1 1765.82   55.29
   8   8   1 1751.92   61.69
   8   8   1 1739.33   65.59
   8   8   1 1822.22   55.29
  -8   8  -1 1755.02   55.59
  10  -8   1  378.36   18.90
 -10  -8  -1  334.57   16.60
 -10   8  -1  348.47   14.60
  10   8   1  349.77   22.60
  10   8   1  355.46   19.60
  11  -9  -1   85.79    9.20
  11  -9  -1   93.99   10.00
  11   9  -1   81.89    9.90
 -11   9   1  104.09    6.60
   9  -9  -1  500.45   22.40
  -9  -9   1  486.85   28.10
   9  -9  -1  473.25   23.50
  -9  -9   1  486.65   28.50
   9   9  -1  477.85   18.50
  -9   9   1  497.55   18.90
   9   9  -1  491.35   23.60
   7  -9  -1  541.15   24.50
  -7  -9   1  523.05   21.70
  -7  -9   1  502.85   27.40
  -7   9   1  531.35   21.30
   7   9  -1  526.75   24.60
   7   9  -1  550.14   19.20
  -7   9   1  545.35   20.20
   5  -9  -1 1778.42   59.19
  -5  -9   1 1648.24   55.79
   5  -9  -1 1718.83   58.29
  -5  -9   1 1740.83   62.59
   5   9  -1 1675.63   52.99
   5   9  -1 1701.93   60.79
  -5   9   1 1701.73   54.89
  -5   9   1 1698.43   54.19
  -3  -9   1  143.99    8.20
  -3  -9   1  146.99   10.80
   3  -9  -1  140.29    9.90
   3  -9  -1  142.89   10.30
   3   9  -1  140.89    7.10
   3   9  -1  139.69   11.00
  -3   9   1  139.59    7.50
  -3   9   1  138.59    7.90
   3   9  -1  140.29    7.00
  -1  -9   1  645.74   23.40
   1  -9  -1  662.13   23.90
   1  -9  -1  638.24   28.20
  -1  -9   1  668.63   27.50
   1  -9  -1  661.63   26.60
   1   9  -1  569.44   27.60
   1   9  -1  666.43   22.30
  -1   9   1  627.84   23.00
   1   9  -1  652.13   22.20
  -1   9   1  649.74   22.90
   1  -9   1    2.90    1.90
   1  -9   1    1.20    0.90
  -1  -9  -1    0.40    0.90
  -1  -9  -1    1.50    1.60
   1  -9   1    1.00    1.10
   1   9   1    1.70    0.90
  -1   9  -1    4.00    1.20
   1   9   1    0.70    0.60
  -1   9  -1    0.90    0.60
   1   9   1    1.60    2.00
  -3  -9  -1  177.78   13.40
   3  -9   1  191.18   11.80
   3  -9   1  179.48    9.00
  -3  -9  -1  180.68   10.30
   3   9   1  202.78   13.50
  -3   9  -1  189.28    8.80
  -3   9  -1  192.68    8.80
   3   9   1  177.48    8.60
  -5  -9  -1 3738.63  122.09
   5  -9   1 3677.53  116.79
  -5  -9  -1 3578.74  117.99
   5  -9   1 3628.04  116.39
  -5   9  -1 3923.21  111.99
   5   9   1 3658.03  110.99
   5   9   1 3731.43  119.49
  -5   9  -1 3705.83  111.59
  -7  -9  -1   46.20    8.10
   7  -9   1   46.00    5.80
  -7  -9  -1   48.30    5.50
   7   9   1   42.80    6.60
  -7   9  -1   49.40    4.00
   7   9   1   47.00    4.00
   9  -9   1   17.60    4.00
  -9  -9  -1   27.70    4.50
   9   9   1   35.50    7.30
   9   9   1   21.50    5.50
  -9   9  -1   18.60    2.60
  10 -10  -1   -2.00    2.80
  10 -10  -1    1.00    2.30
  10  10  -1   -2.20    4.20
  10  10  -1    0.00    4.40
  10  10  -1   -0.20    1.70
   8 -10  -1  140.99   10.90
  -8 -10   1  141.29    9.30
   8 -10  -1  137.09   11.30
  -8 -10   1  129.79   13.50
   8  10  -1  157.08   12.20
   8  10  -1  143.89    7.70
  -8  10   1  143.09    7.70
  -6 -10   1   -2.10    1.10
   6 -10  -1   -0.50    1.20
  -6 -10   1   -0.30    1.80
   6 -10  -1    1.70    1.90
   6  10  -1    1.00    0.80
  -6  10   1    1.40    1.30
   6  10  -1    0.50    2.30
  -6  10   1    0.90    1.00
   4 -10  -1  499.45   22.50
  -4 -10   1  521.05   20.60
   4 -10  -1  498.15   23.60
  -4 -10   1  452.75   24.50
   4  10  -1  480.45   17.80
  -4  10   1  488.55   19.10
   4  10  -1  506.65   24.30
  -4  10   1  490.25   18.70
  -2 -10   1  320.87   14.40
   2 -10  -1  325.87   17.00
   2 -10  -1  342.77   18.60
  -2 -10   1  351.96   18.70
  -2  10   1  322.07   13.40
   2  10  -1  293.37   12.70
  -2  10   1  326.87   13.70
   2  10  -1  322.67   13.00
   2  10  -1  337.47   18.30
   0 -10   1  915.91   41.00
   0 -10   1  905.71   32.20
   0 -10  -1  942.21   33.50
   0 -10  -1  946.71   36.90
   0  10   1  942.71   31.10
   0  10  -1  893.01   30.70
   0  10   1  898.51   31.00
   0  10   1  935.61   38.20
   0  10  -1  980.10   37.90
   0  10  -1  910.41   30.60
  -2 -10  -1  191.28   10.80
   2 -10   1  187.48   12.30
   2 -10   1  178.48    9.30
   2 -10   1  181.28   12.10
  -2 -10  -1  165.38   13.20
  -2  10  -1  172.48    8.60
  -2  10  -1  182.58    8.60
   2  10   1  178.58    8.60
   2  10   1  196.38   13.50
   4 -10   1  171.48   11.80
  -4 -10  -1  166.58   10.30
   4 -10   1  165.08   11.40
  -4 -10  -1  165.78   14.00
   4  10   1  187.38   12.90
  -4  10  -1  157.68    8.10
  -4  10  -1  153.38    8.10
   4  10   1  176.78    8.30
  -6 -10  -1    4.80    2.30
  -6 -10  -1    5.20    3.10
  -6  10  -1    8.30    1.90
   6  10   1    3.10    2.80
   8 -10   1   20.50    4.90
  -8 -10  -1   16.30    4.30
  -8 -10  -1   16.00    5.60
  -8  10  -1   15.40    2.40
   8  10   1   16.70    2.90
   8  10   1   14.70    4.40
   9 -11  -1    3.30    3.40
  -9 -11   1    4.80    4.30
  -7 -11   1   21.70    5.90
   7 -11  -1   34.90    6.20
   7 -11  -1   50.09    8.10
  -7 -11   1   31.50    4.70
  -7  11   1   35.60    3.60
   7  11  -1   36.20    3.50
  -7  11   1   34.10    4.40
   7  11  -1   27.90    5.60
  -5 -11   1  140.29   12.40
   5 -11  -1  147.99   11.20
  -5 -11   1  139.19    9.50
   5 -11  -1  131.99   10.80
   5  11  -1  145.19    7.60
  -5  11   1  158.98    8.70
  -5  11   1  147.59    7.80
   5  11  -1  144.39   11.80
   3 -11  -1   18.80    4.40
  -3 -11   1   13.30    4.20
  -3 -11   1   13.10    2.90
   3 -11  -1   14.40    4.10
  -3  11   1   18.40    2.70
   3  11  -1   23.50    2.50
  -3  11   1   21.90    2.90
   3  11  -1   17.80    4.60
  -1 -11   1   31.20    4.20
  -1 -11   1   35.20    5.70
  -1  11   1   32.00    3.60
   1  11  -1   36.60    3.10
   1  11  -1   30.60    8.90
   1  11  -1   32.30    3.30
  -1  11   1   35.50    3.80
   1 -11   1   94.99    8.80
  -1 -11  -1   92.59    9.50
  -1  11  -1   92.29    5.70
   1  11   1   91.29    5.90
  -1  11  -1   95.49    5.70
   1  11   1   90.49    9.80
  -1  11  -1  104.39   11.30
  -3 -11  -1   39.50    5.40
   3 -11   1   46.80    6.40
  -3 -11  -1   40.60    6.90
  -3  11  -1   52.19    4.20
  -3  11  -1   42.60    3.80
   3  11   1   39.80    3.70
   3  11   1   40.20    7.30
  -5 -11  -1    5.90    2.70
   5 -11   1    4.40    2.30
  -5 -11  -1    4.10    2.40
   5  11   1    4.30    2.70
  -5  11  -1    4.40    1.30
   5  11   1    5.40    1.60
  -7 -11  -1  101.99   12.60
  -7 -11  -1   98.39    8.60
   7 -11   1  110.39    9.50
   7  11   1  104.39    6.40
  -7  11  -1  103.39    6.20
   7  11   1   94.59   10.40
  -6 -12   1   19.10    5.90
   6 -12  -1   18.70    5.20
   6 -12  -1   14.60    3.90
  -6 -12   1   17.00    4.00
   6  12  -1   15.10    2.60
  -6  12   1   18.30    3.30
   6  12  -1    9.30    4.20
  -6  12   1   16.70    2.90
  -4 -12   1    5.70    2.20
   4 -12  -1    2.50    2.30
  -4 -12   1    0.10    2.10
   4 -12  -1   -4.30    2.40
   4  12  -1    2.30    3.90
   4  12  -1    3.20    1.30
  -4  12   1    2.40    1.20
  -4  12   1    1.10    1.20
   2 -12  -1 1071.29   42.20
  -2 -12   1  996.60   41.80
   2  12  -1 1079.79   43.50
  -2  12   1 1016.30   34.70
   2  12  -1 1059.79   33.80
  -2  12   1 1010.90   34.60
   0 -12   1  318.27   18.70
   0 -12  -1  319.57   19.60
   0  12  -1  318.07   13.50
   0  12   1  361.46   20.70
   0  12  -1  333.37   13.20
   0  12   1  309.27   13.10
   2 -12   1  145.39   11.80
  -2 -12  -1  157.38   13.10
   2  12   1  150.88    7.80
  -2  12  -1  152.28    7.90
   2  12   1  143.69   12.90
  -2  12  -1  143.79    7.80
  -4 -12  -1   82.09   10.60
   4 -12   1   65.59    7.80
  -4  12  -1   60.59    4.90
   4  12   1   61.49    4.80
   4  12   1   72.29    9.80
   3 -13  -1   12.70    3.80
  -3 -13   1   14.80    4.30
   3  13  -1   16.20    2.70
  -3  13   1   15.40    3.10
  -3  13   1   23.60    3.40
   1 -13  -1   68.09    9.40
  -1 -13   1   63.09    8.00
  -1  13   1   67.49    5.00
   1  13  -1   61.39    4.60
  -1 -13  -1  331.77   20.80
  -1  13  -1  320.77   13.90
   1  13   1  331.87   20.40
   1  13   1  324.27   13.50
  -1  13  -1  311.37   13.40
  14   0  -2 1241.58   44.40
  12   0  -2 1212.68   42.40
 -12   0   2 1225.78   38.50
  12   0  -2 1149.58   39.90
 -12   0   2 1194.88   41.50
  10   0  -2 2376.36   74.29
  10   0  -2 2415.26   77.89
  10   0  -2 2424.26   77.69
 -10   0   2 2381.06   73.99
 -10   0   2 2491.35   76.19
 -10   0   2 2483.85   75.29
   8   0  -2  584.94   22.80
   8   0  -2  570.54   20.10
  -8   0   2  585.84   20.10
  -8   0   2  591.64   20.70
  -8   0   2  591.24   19.80
   8   0  -2  600.64   20.30
  -8   0   2  601.94   21.10
   8   0  -2  597.04   23.60
   8   0  -2  602.44   22.10
   6   0  -2 1954.90   57.19
  -6   0   2 1867.81   56.89
  -6   0   2 1928.31   57.59
  -6   0   2 1899.31   59.99
   6   0  -2 1908.41   57.19
   6   0  -2 1755.32   59.19
  -6   0   2 1872.21   56.89
   6   0  -2 1853.11   57.29
  -6   0   2 1853.41   57.49
  -6   0   2 1959.70   57.89
   6   0  -2 1890.01   58.69
   6   0  -2 1953.10   57.59
  -4   0   2 1325.27   39.20
   4   0  -2 1315.57   40.80
   4   0  -2 1253.77   39.70
   4   0  -2 1331.47   39.50
   4   0  -2 1339.17   39.80
   4   0  -2 1264.67   39.10
  -4   0   2 1316.27   39.50
  -4   0   2 1285.27   39.90
  -4   0   2 1317.57   39.40
  -4   0   2 1277.27   41.10
  -2   0   2 2353.36   73.49
  -2   0   2 2581.74   73.69
   2   0  -2 2498.85   73.89
   2   0  -2 2587.44   73.99
   2   0  -2 2486.55   73.99
  -2   0   2 2480.85   73.79
  -2   0   2 2531.65   74.09
  -2   0  -2  285.57   12.10
   2   0   2  291.77   10.10
   2   0   2  287.77    9.90
   2   0   2  289.57   10.30
   2   0   2  318.67   13.70
   2   0   2  291.57   11.30
  -2   0  -2  270.97   10.50
  -2   0  -2  289.47   10.00
   2   0   2  288.37   11.70
  -2   0  -2  307.37   13.50
   2   0   2  317.07    9.20
  -2   0  -2  282.67   11.70
  -4   0  -2 2664.53   75.19
  -4   0  -2 2450.55   75.89
   4   0   2 2559.54   75.29
  -4   0  -2 2565.34   79.69
   4   0   2 2626.34   78.89
   4   0   2 2322.87   81.19
  -4   0  -2 2589.24   77.79
   4   0   2 2506.55   78.99
   4   0   2 2527.95   77.39
  -6   0  -2  196.08    7.40
  -6   0  -2  188.48    9.70
   6   0   2  194.98   11.80
   6   0   2  166.18    8.00
  -6   0  -2  171.88    7.90
   6   0   2  177.78   10.00
  -8   0  -2  188.28    8.80
   8   0   2  209.88   12.50
  -8   0  -2  189.98   10.70
   8   0   2  182.18   11.20
  -8   0  -2  193.48    8.30
  10   0   2 3111.09  100.99
 -10   0  -2 3146.79   93.19
 -10   0  -2 3026.10   97.09
  10   0   2 3025.20   97.59
  12   0   2   26.00    5.70
  12   0   2   25.60    5.20
 -12   0  -2   29.80    3.40
  13  -1  -2  572.94   24.00
 -13  -1   2  551.24   20.00
 -13  -1   2  544.85   23.10
  13   1  -2  560.34   23.70
 -13   1   2  554.44   20.20
 -11  -1   2   11.60    2.50
 -11  -1   2   12.20    1.90
  11  -1  -2   11.50    2.90
  11  -1  -2    9.70    2.20
  11  -1  -2    8.60    2.70
  11   1  -2   14.20    3.30
  11   1  -2    9.60    3.00
 -11   1   2   13.10    1.90
  11   1  -2    9.70    2.00
 -11   1   2   11.50    2.50
 -11   1   2    8.60    2.30
   9  -1  -2  303.87   14.00
  -9  -1   2  307.87   13.40
  -9  -1   2  283.37   11.60
   9  -1  -2  302.17   13.90
  -9  -1   2  276.47   11.90
   9  -1  -2  314.07   12.40
  -9   1   2  299.37   12.80
  -9   1   2  298.97   12.60
   9   1  -2  310.07   14.60
  -9   1   2  302.87   11.70
   9   1  -2  306.37   14.50
   7  -1  -2 7411.86  224.58
  -7  -1   2 7511.35  222.08
  -7   1   2 7889.21  222.18
   7   1  -2 7497.45  224.58
  -5  -1   2   23.80    1.80
   5  -1  -2   25.00    1.70
   5  -1  -2   24.50    2.10
  -5  -1   2   26.50    1.90
  -5  -1   2   22.80    2.80
   5  -1  -2   22.30    2.00
   5  -1  -2   20.60    2.60
  -5  -1   2   24.80    2.10
  -5  -1   2   23.00    2.00
   5  -1  -2   24.00    1.80
  -5   1   2   25.80    1.80
   5   1  -2   26.30    2.00
   5   1  -2   24.30    2.00
   5   1  -2   27.60    2.20
  -5   1   2   20.80    2.60
   5   1  -2   23.90    2.70
  -5   1   2   28.30    2.30
  -5   1   2   24.70    2.00
  -5   1   2   21.80    2.00
   5   1  -2   27.40    2.10
   5   1  -2   25.60    2.10
  -5   1   2   24.60    2.20
  -5   1   2   21.20    2.10
  -3  -1   2  104.19    4.50
   3  -1  -2  106.99    4.20
   3  -1  -2  107.69    5.40
  -3  -1   2  108.49    4.60
   3  -1  -2  106.79    4.50
  -3  -1   2  115.29    4.10
  -3  -1   2  111.29    4.50
  -3  -1   2  106.19    4.60
  -3  -1   2  103.59    5.10
   3  -1  -2  103.99    4.80
  -3   1   2  102.19    4.10
  -3   1   2  108.29    4.60
   3   1  -2  103.79    5.00
  -3   1   2  102.19    4.60
   3   1  -2  105.09    4.60
   3   1  -2  116.39    4.60
  -3   1   2  110.79    5.20
  -3   1   2  101.49    4.50
   3   1  -2  106.69    4.00
  -3   1   2  103.39    5.20
   3   1  -2  102.79    4.60
  -3   1   2  102.69    4.00
  -1  -1   2   20.20    1.40
   1  -1  -2   21.10    1.60
   1  -1  -2   22.10    2.00
   1  -1  -2   20.90    1.60
  -1  -1   2   22.30    1.50
  -1  -1   2   22.50    1.60
   1  -1  -2   21.30    2.40
  -1  -1   2   24.30    2.10
  -1  -1   2   22.60    1.80
  -1   1   2   20.20    1.50
  -1   1   2   21.30    1.80
   1   1  -2   17.40    1.40
   1   1  -2   20.10    1.40
  -1   1   2   20.30    1.60
  -1   1   2   22.40    1.60
   1   1  -2   18.40    2.10
  -1   1   2   22.80    1.90
  -1   1   2   22.50    2.30
   1   1  -2   22.60    1.80
   1   1  -2   20.60    1.60
   1   1  -2   18.50    1.40
  -1   1   2   22.20    1.60
  -1   1   2   20.80    1.60
   1  -1   2 4364.46  128.09
  -1  -1  -2 4103.69  127.99
  -1  -1  -2 4396.26  126.49
  -1   1  -2 4527.85  127.19
   1   1   2 4286.17  127.79
   1   1   2 4286.57  129.09
   1   1   2 4300.07  127.69
  -3  -1  -2 3665.83  112.29
   3  -1   2 3812.32  110.19
  -3  -1  -2 3720.33  110.59
   3  -1   2 3689.63  111.89
   3  -1   2 3766.52  111.59
  -3  -1  -2 3706.43  114.19
   3  -1   2 3773.02  110.29
   3   1   2 3772.22  109.19
   3   1   2 3959.50  109.29
   3   1   2 3704.03  111.99
   3   1   2 3553.54  113.19
   3   1   2 3802.22  117.19
   3   1   2 3764.72  110.19
   5  -1   2 2145.09   65.49
   5  -1   2 2242.18   67.89
  -5  -1  -2 2234.48   64.09
   5  -1   2 2142.19   70.49
  -5  -1  -2 2176.48   67.29
  -5  -1  -2 2120.39   65.19
   5   1   2 2177.98   69.09
   5   1   2 2026.20   71.39
   5   1   2 2084.69   64.39
  -5   1  -2 2147.99   69.19
  -5   1  -2 2120.19   65.19
  -5   1  -2 2180.98   64.59
  -5   1  -2 2189.28   67.59
   7  -1   2 1977.70   64.59
  -7  -1  -2 2030.20   63.89
   7  -1   2 2067.59   66.49
  -7  -1  -2 2005.60   59.79
  -7  -1  -2 1971.70   60.99
   7   1   2 1995.30   68.29
  -7   1  -2 1949.51   63.59
  -7   1  -2 1992.70   60.49
   7   1   2 1984.00   65.19
  -7   1  -2 1929.61   61.09
  -9  -1  -2   22.40    2.80
   9  -1   2   25.60    4.60
   9  -1   2   22.80    4.40
  -9  -1  -2   23.80    3.70
  -9   1  -2   22.10    2.60
   9   1   2   35.20    5.00
   9   1   2   16.10    4.20
  11  -1   2   75.19    7.50
  11  -1   2   71.29    7.70
  11  -1   2   72.29    6.20
 -11  -1  -2   76.09    5.20
 -11  -1  -2   85.09    7.50
  11   1   2   63.89    8.40
 -11   1  -2   70.49    5.10
  11   1   2   76.69    7.80
  14  -2  -2   23.10    4.60
 -14  -2   2   19.50    3.10
 -14   2   2   23.40    2.80
  14   2  -2   21.10    4.80
 -12  -2   2  340.57   16.00
  12  -2  -2  347.57   16.40
 -12  -2   2  330.47   13.30
  12   2  -2  348.17   17.00
  12   2  -2  349.17   14.50
 -12   2   2  331.77   14.90
 -12   2   2  332.77   13.60
  10  -2  -2 1499.25   52.89
 -10  -2   2 1580.84   52.09
 -10  -2   2 1531.25   49.70
  10  -2  -2 1723.23   50.49
  10  -2  -2 1575.84   52.99
 -10  -2   2 1596.44   49.30
  10   2  -2 1562.34   53.39
  10   2  -2 1556.34   54.89
 -10   2   2 1574.14   49.00
 -10   2   2 1612.34   51.09
  10   2  -2 1522.25   49.50
 -10   2   2 1530.95   50.39
   8  -2  -2    4.90    1.10
  -8  -2   2    4.70    1.00
   8  -2  -2    2.80    1.00
  -8  -2   2    5.70    1.30
  -8  -2   2    3.80    1.40
   8  -2  -2    6.00    2.00
   8  -2  -2    3.30    1.30
  -8  -2   2    2.10    0.90
  -8   2   2    2.80    1.60
   8   2  -2    4.00    1.60
   8   2  -2    2.20    0.80
   8   2  -2    9.00    2.30
   8   2  -2    2.20    1.20
  -8   2   2    3.70    1.10
  -8   2   2    2.30    0.80
  -6  -2   2  772.32   27.60
  -6  -2   2  735.33   23.50
  -6  -2   2  725.43   24.60
  -6  -2   2  731.33   23.90
   6  -2  -2  763.72   24.90
  -6  -2   2  743.53   24.90
   6  -2  -2  739.23   24.20
   6  -2  -2  742.13   23.10
   6  -2  -2  744.13   25.20
   6  -2  -2  711.73   26.60
   6   2  -2  792.62   26.90
  -6   2   2  747.13   25.60
   6   2  -2  746.73   26.90
  -6   2   2  768.72   26.40
  -6   2   2  766.12   27.20
   6   2  -2  775.12   24.60
   6   2  -2  759.32   24.40
   6   2  -2  776.92   25.70
  -6   2   2  727.43   24.40
  -6   2   2  757.22   24.60
   6   2  -2  776.12   24.40
  -6   2   2  728.53   24.30
  -6   2   2  782.72   23.70
   4  -2  -2 1419.86   41.70
   4  -2  -2 1433.46   40.50
   4  -2  -2 1273.87   43.60
  -4  -2   2 1395.66   41.30
  -4  -2   2 1314.57   42.50
   4  -2  -2 1462.45   42.30
  -4  -2   2 1322.77   43.80
  -4  -2   2 1323.37   41.40
  -4  -2   2 1430.56   42.10
   4  -2  -2 1366.86   42.20
  -4  -2   2 1361.16   41.90
  -4   2   2 1382.56   42.90
  -4   2   2 1333.97   42.20
   4   2  -2 1366.76   41.90
   4   2  -2 1401.36   42.00
  -4   2   2 1379.76   40.40
   4   2  -2 1361.76   41.40
   4   2  -2 1419.86   43.10
  -4   2   2 1369.76   42.20
  -4   2   2 1364.06   43.40
  -4   2   2 1322.27   41.90
  -4   2   2 1368.06   41.80
   4   2  -2 1384.96   41.80
   4   2  -2 1363.76   41.60
  -2  -2   2  453.75   14.90
   2  -2  -2  435.16   15.50
  -2  -2   2  469.35   14.70
  -2  -2   2  470.25   15.50
   2  -2  -2  465.75   14.70
  -2  -2   2  458.45   15.30
   2  -2  -2  453.45   16.60
  -2  -2   2  462.85   14.80
  -2  -2   2  446.66   14.80
  -2  -2   2  454.35   15.00
   2  -2  -2  452.85   16.50
  -2   2   2  448.96   16.00
   2   2  -2  481.05   15.30
   2   2  -2  441.16   15.50
  -2   2   2  473.75   15.90
  -2   2   2  427.36   14.80
  -2   2   2  458.45   15.10
  -2   2   2  460.35   14.70
   2   2  -2  474.75   14.50
  -2   2   2  470.05   15.30
   2   2  -2  440.26   14.90
  -2   2   2  452.65   14.30
   0  -2   2  371.56   14.80
   0  -2   2  415.66   13.10
   0  -2  -2  382.36   13.00
   0  -2  -2  403.06   13.70
   0  -2  -2  391.56   15.10
   0  -2   2  383.56   12.60
   0  -2  -2  380.76   14.00
   0  -2  -2  362.76   16.40
   0  -2   2  405.46   13.70
   0  -2  -2  403.06   13.30
   0   2   2  399.16   12.90
   0   2  -2  410.96   13.30
   0   2   2  406.46   14.60
   0   2   2  395.86   13.20
   0   2  -2  397.46   13.90
   0   2  -2  377.46   13.30
   0   2   2  394.06   15.90
   0   2   2  415.56   13.10
   0   2  -2  415.36   15.60
   0   2  -2  420.46   12.80
   0   2   2  410.46   14.00
   2  -2   2  577.94   18.20
   2  -2   2  556.84   18.20
   2  -2   2  552.34   17.10
   2  -2   2  539.55   21.10
  -2  -2  -2  539.85   19.80
   2  -2   2  569.34   19.30
  -2  -2  -2  556.74   17.60
   2  -2   2  559.74   18.20
   2  -2   2  559.24   19.70
  -2  -2  -2  562.24   18.00
   2   2   2  572.94   20.50
  -2   2  -2  531.05   24.50
   2   2   2  580.14   22.70
   2   2   2  568.94   21.60
  -2   2  -2  476.35   18.40
   2   2   2  566.94   23.00
  -2   2  -2  561.64   18.30
   2   2   2  572.64   18.20
   2   2   2  567.24   19.50
   2   2   2  532.85   17.70
  -2   2  -2  599.34   19.00
  -2   2  -2  571.34   16.90
   2   2   2  571.14   18.90
   2   2   2  561.94   18.10
  -4  -2  -2 2572.64   86.29
   4  -2   2 2744.83   83.39
  -4  -2  -2 2809.52   81.79
   4  -2   2 2738.93   82.29
  -4  -2  -2 2817.22   80.59
  -4  -2  -2 2608.74   83.79
   4   2   2 2903.41   80.69
  -4   2  -2 2761.22   81.59
   4   2   2 2494.85   88.29
   4   2   2 2830.32   85.79
   4   2   2 2789.02   81.49
   4   2   2 2756.02   81.09
  -4   2  -2 2731.93   84.49
   4   2   2 2745.93   80.39
   6  -2   2   20.10    2.80
  -6  -2  -2   23.50    2.30
  -6  -2  -2   19.50    2.90
  -6  -2  -2   23.00    1.70
   6  -2   2   21.70    3.70
   6  -2   2   23.60    3.30
   6   2   2   24.20    3.80
   6   2   2   18.90    1.50
  -6   2  -2   25.10    2.40
  -6   2  -2   20.90    2.10
   6   2   2   20.70    3.80
   8  -2   2 1132.19   41.50
   8  -2   2  976.50   37.10
  -8  -2  -2 1091.69   35.60
   8  -2   2 1133.89   38.90
  -8  -2  -2 1102.19   38.40
  -8   2  -2 1142.49   35.50
  -8   2  -2 1096.39   35.70
   8   2   2 1170.48   44.10
   8   2   2 1064.89   40.00
  10  -2   2  481.55   24.30
 -10  -2  -2  525.05   21.40
  10  -2   2  477.85   20.40
 -10  -2  -2  509.55   18.70
  10  -2   2  521.95   22.10
  10   2   2  515.35   23.00
  10   2   2  500.75   24.80
 -10   2  -2  509.15   18.70
  12  -2   2  193.48   13.80
 -12  -2  -2  178.38    9.50
 -12  -2  -2  193.98   12.10
  12   2   2  201.08   15.40
 -12   2  -2  184.58    9.20
  12   2   2  187.78   13.00
 -13  -3   2   13.80    3.10
  13  -3  -2   19.40    3.90
 -13  -3   2   13.30    2.60
 -13   3   2   16.40    2.60
  13   3  -2    9.20    3.20
 -11  -3   2   14.70    2.40
  11  -3  -2   12.40    3.20
  11  -3  -2    9.90    2.70
 -11  -3   2   13.00    2.90
  11  -3  -2   11.40    2.60
  11   3  -2   15.80    4.20
 -11   3   2   18.40    3.00
  11   3  -2   11.30    2.80
  11   3  -2   13.80    2.40
 -11   3   2   16.40    2.10
  -9  -3   2   49.50    3.70
   9  -3  -2   41.50    3.90
   9  -3  -2   40.10    4.40
  -9  -3   2   43.30    3.50
   9  -3  -2   41.00    4.50
  -9  -3   2   36.00    3.90
   9   3  -2   40.20    5.50
  -9   3   2   43.40    4.10
  -9   3   2   46.40    3.40
   9   3  -2   43.60    5.10
  -9   3   2   44.50    3.60
   9   3  -2   39.50    3.30
  -7  -3   2   13.90    1.40
  -7  -3   2   12.90    1.70
   7  -3  -2   11.80    1.80
  -7  -3   2   16.30    2.00
   7  -3  -2   19.20    2.90
   7  -3  -2   12.90    1.20
   7  -3  -2   15.10    2.50
  -7  -3   2   12.30    2.10
   7   3  -2   13.20    2.70
   7   3  -2   12.80    1.70
  -7   3   2   11.10    1.60
  -7   3   2   13.60    2.20
   7   3  -2   13.20    2.60
  -7   3   2   11.30    2.70
  -7   3   2   13.70    1.40
   7   3  -2   15.30    2.90
   5  -3  -2  336.07   12.40
   5  -3  -2  322.07   12.90
  -5  -3   2  334.77   11.60
  -5  -3   2  330.77   12.30
  -5  -3   2  338.27   11.20
   5  -3  -2  328.97   11.60
   5  -3  -2  286.17   12.50
  -5  -3   2  328.67   11.80
  -5  -3   2  323.37   14.80
  -5  -3   2  340.27   14.40
   5  -3  -2  321.37   13.70
  -5   3   2  330.77   13.70
   5   3  -2  344.47   13.10
  -5   3   2  327.77   11.80
   5   3  -2  328.37   11.80
  -5   3   2  318.37   13.20
   5   3  -2  333.07   11.40
  -5   3   2  317.77   12.80
   5   3  -2  326.57   11.50
   5   3  -2  303.87   11.80
   5   3  -2  338.07   13.60
  -5   3   2  312.67   11.80
   3  -3  -2  813.92   25.60
   3  -3  -2  784.92   26.60
  -3  -3   2  738.73   24.40
  -3  -3   2  762.92   25.20
  -3  -3   2  781.42   26.40
   3  -3  -2  726.33   26.50
  -3  -3   2  788.32   24.20
  -3  -3   2  735.13   24.50
   3  -3  -2  767.02   24.20
  -3  -3   2  789.02   26.20
  -3   3   2  787.42   26.00
  -3   3   2  794.42   25.60
   3   3  -2  777.42   25.10
  -3   3   2  813.92   24.50
   3   3  -2  779.22   24.50
   3   3  -2  756.32   24.90
   3   3  -2  817.22   26.10
  -3   3   2  840.12   25.30
  -3   3   2  778.92   26.30
   3   3  -2  781.72   25.60
   1  -3  -2   15.10    1.80
  -1  -3   2   19.00    1.50
   1  -3  -2   15.70    2.40
  -1  -3   2   19.00    1.60
  -1  -3   2   19.10    1.90
   1  -3  -2   19.70    1.80
  -1  -3   2   19.10    2.30
   1  -3  -2   19.70    2.50
  -1  -3   2   20.90    1.50
   1   3  -2   20.50    1.70
  -1   3   2   20.70    1.50
  -1   3   2   19.20    1.80
   1   3  -2   14.50    1.40
  -1   3   2   19.90    1.70
   1   3  -2   18.90    1.50
   1   3  -2   22.80    1.40
   1   3  -2   19.40    2.40
   1   3  -2   18.80    1.80
  -1   3   2   20.90    2.00
  -1   3   2   18.80    2.50
  -1   3   2   19.20    1.50
  -1   3   2   20.90    2.40
   1  -3   2  390.86   13.20
  -1  -3  -2  380.46   17.70
   1  -3   2  407.06   13.60
  -1  -3  -2  402.06   13.10
   1  -3   2  375.56   15.70
  -1  -3  -2  362.86   14.40
   1  -3   2  360.86   13.90
   1   3   2  383.66   12.90
  -1   3  -2  419.86   12.70
   1   3   2  407.86   14.70
  -1   3  -2  381.26   13.00
   1   3   2  413.66   15.40
   1   3   2  442.76   13.50
  -1   3  -2  393.06   13.50
   1   3   2  386.96   12.90
  -1   3  -2  401.76   16.30
   1   3   2  395.56   16.90
   1   3   2  414.46   14.00
   1   3   2  388.26   15.50
  -1   3  -2  389.36   14.00
  -1   3  -2  389.36   13.60
   1   3   2  386.26   16.80
   3  -3   2  229.78   10.30
   3  -3   2  241.58    9.60
   3  -3   2  229.58    9.40
   3  -3   2  235.08    8.90
  -3  -3  -2  226.78   10.50
  -3  -3  -2  231.68    8.80
   3  -3   2  243.98    9.20
  -3  -3  -2  238.48   14.60
   3  -3   2  258.47   12.40
   3  -3   2  231.28    9.60
   3   3   2  218.48    8.50
  -3   3  -2  244.28   10.30
   3   3   2  249.18   10.30
   3   3   2  227.38   11.60
   3   3   2  236.78    9.10
   3   3   2  226.68    8.60
  -3   3  -2  234.28    9.20
  -3   3  -2  236.58    9.10
   3   3   2  244.78   12.40
  -3   3  -2  246.58    7.60
   3   3   2  236.08    9.40
   3   3   2  239.48    8.00
   5  -3   2    6.30    1.90
  -5  -3  -2    5.50    1.60
   5  -3   2    5.40    1.40
   5  -3   2    5.70    2.00
  -5  -3  -2    4.00    1.10
   5   3   2    4.60    2.00
  -5   3  -2    5.30    1.20
   5   3   2    6.30    1.10
   5   3   2    6.50    2.20
   5   3   2    5.50    1.30
  -5   3  -2    5.90    2.30
  -5   3  -2    5.70    1.40
  -7  -3  -2    1.60    0.90
  -7  -3  -2    2.30    1.30
   7  -3   2    1.00    1.30
   7  -3   2    3.00    1.80
   7  -3   2    4.20    1.40
   7   3   2    1.90    1.80
   7   3   2    2.20    1.60
  -7   3  -2    5.30    1.30
  -7   3  -2    3.60    1.20
   9  -3   2   23.70    4.40
  -9  -3  -2   20.70    2.80
   9  -3   2   21.70    3.20
  -9  -3  -2   13.80    3.00
  -9   3  -2   21.50    2.60
   9   3   2   16.20    3.90
   9   3   2   24.80    5.10
  -9   3  -2   20.80    2.70
  11  -3   2   48.70    7.00
  11  -3   2   61.99    7.10
 -11  -3  -2   63.09    5.10
  11  -3   2   63.19    6.20
 -11  -3  -2   60.49    6.40
  11   3   2   72.69    8.30
 -11   3  -2   58.99    4.60
  11   3   2   63.89    7.70
 -14  -4   2  300.07   15.80
 -14  -4   2  314.17   13.40
  14  -4  -2  304.67   16.10
  14   4  -2  315.07   16.80
 -14   4   2  320.27   13.10
 -12  -4   2  136.79    9.30
  12  -4  -2  133.79    9.60
 -12  -4   2  141.99    7.60
 -12   4   2  143.89    7.20
  12   4  -2  134.89    7.90
 -12   4   2  137.39    8.50
  12   4  -2  137.99   10.10
  10  -4  -2  860.71   32.10
  10  -4  -2  842.92   30.30
 -10  -4   2  860.51   31.20
  10  -4  -2  870.21   33.60
 -10  -4   2  850.11   28.50
  10   4  -2  857.51   32.80
  10   4  -2  896.81   36.90
  10   4  -2  800.52   28.90
 -10   4   2  883.01   30.70
 -10   4   2  857.91   28.50
   8  -4  -2   33.20    3.90
   8  -4  -2   31.20    3.90
  -8  -4   2   34.80    2.70
  -8  -4   2   37.40    3.80
   8  -4  -2   27.70    3.10
  -8  -4   2   30.00    2.70
  -8   4   2   25.40    3.20
   8   4  -2   31.20    2.80
   8   4  -2   30.70    4.70
  -8   4   2   28.90    2.80
   8   4  -2   27.90    3.90
   6  -4  -2  473.25   18.30
  -6  -4   2  446.46   19.70
   6  -4  -2  435.06   18.10
  -6  -4   2  438.46   14.70
   6  -4  -2  447.16   18.40
   6  -4  -2  454.45   16.80
  -6  -4   2  462.55   16.90
  -6  -4   2  460.25   15.80
  -6  -4   2  459.75   20.20
  -6   4   2  444.46   18.50
  -6   4   2  459.05   15.60
   6   4  -2  456.65   17.90
   6   4  -2  436.76   16.60
   6   4  -2  437.66   15.50
  -6   4   2  414.96   17.40
   6   4  -2  452.75   15.10
   6   4  -2  460.15   18.60
   4  -4  -2  994.60   33.90
   4  -4  -2 1032.20   34.00
  -4  -4   2  860.61   33.50
   4  -4  -2  984.20   32.40
  -4  -4   2 1038.30   31.10
   4  -4  -2  871.11   32.00
  -4  -4   2  994.70   30.90
  -4  -4   2 1078.89   32.00
  -4  -4   2 1039.10   34.40
   4  -4  -2  976.10   30.70
  -4  -4   2 1002.30   30.60
   4   4  -2 1027.30   31.80
   4   4  -2  998.00   34.10
  -4   4   2  982.70   33.40
  -4   4   2  914.01   32.90
  -4   4   2 1003.90   31.80
  -4   4   2 1028.80   31.20
   4   4  -2 1040.00   30.80
   4   4  -2 1005.20   30.70
   4   4  -2 1013.50   33.20
   4   4  -2  990.10   31.30
  -4   4   2 1017.90   33.30
  -2  -4   2 1259.57   39.00
   2  -4  -2 1262.87   38.40
  -2  -4   2 1339.77   38.60
   2  -4  -2 1235.48   42.00
  -2  -4   2 1187.08   39.20
  -2  -4   2 1308.07   38.50
  -2  -4   2 1302.87   38.70
  -2  -4   2 1358.56   41.50
   2  -4  -2 1289.67   42.40
   2  -4  -2 1245.88   39.80
   2   4  -2 1238.68   39.30
  -2   4   2 1271.67   37.90
  -2   4   2 1397.16   40.20
  -2   4   2 1294.97   43.40
  -2   4   2 1267.47   41.20
  -2   4   2 1243.48   38.30
   2   4  -2 1248.68   41.20
  -2   4   2 1282.07   39.60
   2   4  -2 1194.98   38.80
  -2   4   2 1145.59   40.50
   2   4  -2 1248.98   38.70
  -2   4   2 1301.67   38.30
   2   4  -2 1297.17   40.20
   2   4  -2 1253.57   39.20
   0  -4   2 2695.93   79.99
   0  -4  -2 2548.84   85.39
   0  -4  -2 2549.94   83.39
   0  -4   2 2724.53   83.09
   0  -4  -2 2760.52   80.99
   0  -4   2 2637.04   79.69
   0   4  -2 2648.33   79.59
   0   4   2 2705.93   79.19
   0   4   2 2679.83   79.19
   0   4   2 2680.13   83.09
   0   4   2 2682.53   83.09
   0   4   2 2862.41   81.19
   0   4   2 2898.11   80.99
   0   4   2 2722.13   82.59
   0   4   2 2748.23   79.99
   0   4  -2 2622.24   83.59
   2  -4   2   15.00    2.10
   2  -4   2   19.70    2.10
  -2  -4  -2   16.40    3.30
   2  -4   2   19.80    2.90
  -2  -4  -2   17.60    1.60
   2  -4   2   16.60    1.90
   2  -4   2   18.70    1.80
  -2  -4  -2   18.60    2.30
   2   4   2   18.40    1.50
  -2   4  -2   17.30    2.20
   2   4   2   17.10    2.40
  -2   4  -2   21.20    1.60
   2   4   2   14.40    1.70
  -2   4  -2   18.90    3.10
  -2   4  -2   18.80    1.80
   2   4   2   20.60    2.40
   2   4   2   15.30    3.00
   2   4   2   21.20    2.30
  -2   4  -2   15.40    1.70
   2   4   2   15.50    1.50
  -4  -4  -2  604.14   19.50
   4  -4   2  615.64   20.50
   4  -4   2  590.34   20.90
   4  -4   2  596.14   23.70
  -4  -4  -2  552.14   27.20
   4   4   2  569.44   19.30
  -4   4  -2  557.84   21.90
  -4   4  -2  620.24   18.00
  -4   4  -2  584.34   18.50
  -4   4  -2  580.74   19.80
   4   4   2  569.04   20.40
   4   4   2  587.04   17.70
  -4   4  -2  583.34   19.80
   4   4   2  575.64   19.20
   4   4   2  528.45   18.00
   4   4   2  574.34   24.50
   6  -4   2  140.69    6.90
  -6  -4  -2  117.69    6.00
   6  -4   2  118.49    8.90
   6  -4   2  133.39    7.90
  -6  -4  -2  117.39    7.60
   6   4   2  116.39    5.50
  -6   4  -2  121.39    6.20
  -6   4  -2  123.39    6.20
   6   4   2   96.09    8.20
   6   4   2   98.69    9.90
   8  -4   2   85.29    6.20
  -8  -4  -2   96.79    5.70
  -8  -4  -2   95.19    7.00
   8  -4   2  118.19    8.50
   8  -4   2   88.49    8.30
  -8   4  -2   95.29    5.60
   8   4   2   58.59   10.80
  -8   4  -2   94.49    5.60
   8   4   2   96.79    8.50
 -10  -4  -2  696.83   24.80
  10  -4   2  673.83   30.00
  10  -4   2  718.13   26.10
  10  -4   2  672.23   28.30
 -10   4  -2  705.03   24.40
  10   4   2  712.43   29.40
  10   4   2  690.93   31.60
 -13  -5   2   12.50    3.10
 -13  -5   2   13.90    2.70
  13  -5  -2    8.90    2.80
  13   5  -2   17.30    4.30
 -13   5   2    8.90    2.40
 -13   5   2    9.00    1.90
  11  -5  -2  367.76   18.60
 -11  -5   2  385.06   17.00
 -11  -5   2  369.66   14.30
  11  -5  -2  351.36   17.20
  11   5  -2  370.56   18.30
 -11   5   2  375.16   20.60
 -11   5   2  385.56   16.00
 -11   5   2  326.37   16.10
  11   5  -2  345.37   14.60
  -9  -5   2   86.49    5.30
  -9  -5   2   93.59    6.70
   9  -5  -2   88.29    7.30
   9  -5  -2   91.79    7.60
   9   5  -2   86.99    5.30
   9   5  -2   84.19    7.20
  -9   5   2   94.29    6.60
  -9   5   2   87.09    5.20
   9   5  -2   94.49    9.10
  -7  -5   2 3028.60   92.69
   7  -5  -2 3141.59   97.09
  -7  -5   2 3277.77   95.09
   7  -5  -2 3174.38   96.49
   7  -5  -2 3147.79   94.49
  -7  -5   2 3056.89   99.89
  -7   5   2 2768.22   93.49
   7   5  -2 3309.07   98.69
   7   5  -2 3201.88   93.09
  -7   5   2 2996.10   94.79
   7   5  -2 3031.40   93.99
   5  -5  -2  770.22   27.50
  -5  -5   2  681.03   29.00
  -5  -5   2  745.63   23.90
  -5  -5   2  718.63   25.60
  -5  -5   2  760.62   24.40
   5  -5  -2  759.32   27.60
   5  -5  -2  786.32   24.40
   5   5  -2  760.82   27.80
   5   5  -2  781.12   24.00
   5   5  -2  746.23   24.50
  -5   5   2  739.33   27.50
   5   5  -2  766.12   24.10
  -5   5   2  771.02   24.20
  -5   5   2  722.63   26.10
   5   5  -2  751.22   27.30
   3  -5  -2 4684.23  143.69
   3  -5  -2 4670.53  144.49
   3  -5  -2 4693.33  139.49
  -3  -5   2 4989.90  143.99
  -3   5   2 4860.71  139.89
   3   5  -2 4891.71  142.39
   3   5  -2 4754.42  140.59
  -3   5   2 4490.35  144.89
  -3   5   2 4741.63  143.59
   3   5  -2 4965.60  143.19
  -1  -5   2   77.69    5.80
  -1  -5   2   76.19    3.60
  -1  -5   2   71.79    3.60
  -1  -5   2   66.69    4.10
  -1  -5   2   70.19    4.10
   1  -5  -2   74.99    4.50
   1  -5  -2   69.19    6.20
   1  -5  -2   73.49    4.20
   1  -5  -2   63.19    5.30
   1   5  -2   69.49    3.80
   1   5  -2   66.99    5.00
  -1   5   2   77.49    4.60
  -1   5   2   71.99    3.20
  -1   5   2   59.59    3.20
   1   5  -2   79.79    4.30
  -1   5   2   74.29    3.80
  -1   5   2   71.69    5.70
   1   5  -2   77.59    5.20
   1   5  -2   84.69    4.60
  -1   5   2   67.39    5.40
   1   5  -2   76.49    4.00
   1  -5   2   45.70    3.10
   1  -5   2   43.00    3.20
   1  -5   2   41.70    4.50
   1  -5   2   44.70    2.70
  -1  -5  -2   47.70    3.70
  -1  -5  -2   41.80    5.30
   1  -5   2   37.90    3.40
   1   5   2   39.80    2.30
   1   5   2   41.30    2.80
   1   5   2   41.50    3.20
   1   5   2   29.80    4.40
  -1   5  -2   42.90    2.80
  -1   5  -2   38.50    2.90
   1   5   2   42.90    3.80
  -1   5  -2   41.30    3.00
   1   5   2   47.40    4.10
  -1   5  -2   38.40    3.20
  -1   5  -2   46.20    2.70
   1   5   2   45.50    2.40
   1   5   2   37.70    3.20
  -3  -5  -2 6206.18  181.08
   3  -5   2 5905.51  180.08
   3  -5   2 5925.61  181.48
  -3  -5  -2 6173.58  177.98
   3   5   2 6129.09  179.38
  -3   5  -2 5947.10  180.58
   3   5   2 6061.39  177.78
   3   5   2 6238.28  185.68
   3   5   2 6344.77  178.18
   3   5   2 5945.91  177.08
   5  -5   2   62.99    6.20
   5  -5   2   70.09    4.80
   5  -5   2   66.89    5.60
  -5  -5  -2   64.09    5.30
  -5  -5  -2   65.59    8.20
  -5  -5  -2   65.19    4.10
   5   5   2   67.79    4.00
  -5   5  -2   63.09    4.20
   5   5   2   64.29    6.90
  -5   5  -2   65.79    4.20
  -5   5  -2   63.79    3.20
   7  -5   2  620.64   23.80
   7  -5   2  639.84   32.10
  -7  -5  -2  680.43   25.20
   7  -5   2  662.23   27.00
  -7  -5  -2  657.33   22.50
  -7   5  -2  643.94   22.70
   7   5   2  605.64   28.60
  -7   5  -2  651.13   22.50
   7   5   2  653.73   27.80
   7   5   2  669.53   22.20
   9  -5   2   74.49    7.60
   9  -5   2   81.69    6.40
  -9  -5  -2   87.39    7.00
  -9  -5  -2   84.39    5.80
  -9   5  -2   85.09    5.50
  -9   5  -2   84.79    5.50
   9   5   2   84.29    9.40
   9   5   2   81.29    8.60
 -11  -5  -2  936.51   33.80
  11  -5   2  900.91   36.40
  11   5   2  864.61   39.80
  11   5   2  950.80   36.30
 -11   5  -2  913.51   30.90
 -12  -6   2  398.76   18.10
  12  -6  -2  435.36   19.50
  12   6  -2  401.26   16.60
  12   6  -2  402.36   19.90
 -12   6   2  401.16   15.80
 -12   6   2  398.56   17.30
 -10  -6   2  364.96   16.90
 -10  -6   2  389.96   15.00
  10  -6  -2  367.56   17.60
  10  -6  -2  380.26   19.00
 -10   6   2  390.36   15.00
 -10   6   2  380.66   16.20
  10   6  -2  372.46   14.90
  10   6  -2  386.26   18.90
  10   6  -2  392.56   22.40
   8  -6  -2  173.38   10.40
  -8  -6   2  179.98    8.10
  -8  -6   2  173.68    9.60
  -8  -6   2  180.88   13.60
   8  -6  -2  162.38   10.60
  -8   6   2  171.28   11.70
  -8   6   2  177.28    7.90
   8   6  -2  170.78   11.10
   8   6  -2  180.08    8.20
   6  -6  -2 2746.13   88.29
   6  -6  -2 2756.12   89.09
  -6  -6   2 2864.21   84.79
  -6  -6   2 2744.13   92.19
  -6  -6   2 2723.23   86.49
   6   6  -2 2776.52   84.69
  -6   6   2 2945.41   84.39
  -6   6   2 2957.20   90.79
   6   6  -2 2864.11   84.19
   6   6  -2 2823.32   89.79
  -4  -6   2  430.16   15.10
  -4  -6   2  425.36   14.50
   4  -6  -2  417.26   14.50
   4  -6  -2  434.86   18.80
   4  -6  -2  430.26   18.20
  -4  -6   2  420.76   19.10
  -4  -6   2  432.36   14.70
  -4  -6   2  426.46   16.20
  -4   6   2  412.16   14.60
  -4   6   2  437.86   18.90
   4   6  -2  435.66   18.80
   4   6  -2  416.86   17.20
  -4   6   2  451.35   16.80
   4   6  -2  411.16   14.90
   4   6  -2  420.36   14.80
   2  -6  -2 3046.70   95.79
  -2  -6   2 3069.29   91.29
   2  -6  -2 3182.28   91.69
  -2  -6   2 3137.99   96.79
   2  -6  -2 3177.38   97.89
  -2   6   2 3107.59   93.59
   2   6  -2 3258.27   95.79
  -2   6   2 3078.39   90.69
   2   6  -2 3080.99   92.19
  -2   6   2 3146.09   90.89
   2   6  -2 3148.39   93.49
   2   6  -2 3125.09   92.09
  -2   6   2 2802.82   90.69
  -2   6   2 2917.61   95.79
   0  -6  -2 7753.92  233.18
   0   6   2 7918.31  226.88
   0   6   2 7827.62  232.48
   2  -6   2  339.37   11.90
   2  -6   2  334.07   15.90
  -2  -6  -2  344.47   14.30
   2  -6   2  328.47   14.80
  -2  -6  -2  309.37   17.70
   2  -6   2  342.17   13.70
   2  -6   2  331.77   12.80
   2   6   2  346.87   12.60
  -2   6  -2  311.47   12.40
   2   6   2  332.07   13.20
   2   6   2  332.07   17.20
  -2   6  -2  339.37   12.10
   2   6   2  343.47   10.90
  -2   6  -2  319.57   12.00
  -2   6  -2  327.87   13.40
   2   6   2  331.07   11.80
   2   6   2  290.77   10.80
   4  -6   2  179.88    8.60
   4  -6   2  176.18   10.90
  -4  -6  -2  165.88    7.30
  -4  -6  -2  186.88   13.60
  -4  -6  -2  178.58    9.60
   4  -6   2  187.58    9.60
  -4   6  -2  179.38    7.20
  -4   6  -2  169.58    8.20
   4   6   2  178.38    8.20
  -4   6  -2  179.48    8.00
   4   6   2  176.58   11.70
  -6  -6  -2   55.29    4.00
  -6  -6  -2   60.29    5.30
   6  -6   2   47.80    5.50
   6  -6   2   52.79    4.40
   6  -6   2   55.99    5.90
   6   6   2   45.30    6.80
   6   6   2   37.90    6.50
   6   6   2   52.79    3.80
  -6   6  -2   52.29    3.80
  -6   6  -2   53.09    4.00
   8  -6   2   33.30    4.30
  -8  -6  -2   37.30    4.50
  -8   6  -2   35.90    3.40
  -8   6  -2   32.70    3.40
   8   6   2   30.20    6.10
   8   6   2   38.20    6.70
 -10  -6  -2 1439.86   48.60
  10  -6   2 1499.25   50.59
  10   6   2 1403.06   51.39
 -10   6  -2 1397.96   45.20
  10   6   2 1272.87   53.29
 -10   6  -2 1402.56   45.50
 -13   7   2    2.70    1.70
 -13   7   2    0.10    1.80
  11  -7  -2    5.90    2.90
 -11  -7   2    8.20    2.50
 -11   7   2    6.20    1.80
 -11   7   2    6.40    1.70
  11   7  -2    5.20    1.60
  11   7  -2   10.20    3.70
   9  -7  -2    2.60    1.60
   9  -7  -2    1.00    1.30
  -9  -7   2    0.90    2.10
  -9  -7   2    0.30    1.10
   9   7  -2    0.90    1.80
  -9   7   2    0.80    2.00
  -9   7   2   -0.40    0.80
   9   7  -2    1.80    0.80
  -9   7   2    0.80    0.90
  -7  -7   2 1596.74   50.99
   7  -7  -2 1589.94   53.09
   7  -7  -2 1524.85   53.89
  -7  -7   2 1550.84   58.19
  -7  -7   2 1575.44   48.70
  -7   7   2 1601.44   48.90
   7   7  -2 1579.04   55.09
  -7   7   2 1631.84   54.39
  -7   7   2 1516.15   51.09
   7   7  -2 1568.94   49.20
  -5  -7   2  264.27   15.50
   5  -7  -2  260.67   13.40
  -5  -7   2  234.78   11.40
   5  -7  -2  256.07   14.00
  -5   7   2  284.37   13.90
   5   7  -2  266.67   10.60
  -5   7   2  250.37   11.90
  -5   7   2  274.77    9.90
   5   7  -2  261.37   10.30
   5   7  -2  263.07   14.20
  -3  -7   2  154.98    7.80
  -3  -7   2  157.38   10.50
  -3  -7   2  165.78    6.60
   3  -7  -2  147.69   10.10
   3  -7  -2  157.28    9.60
  -3   7   2  153.78    8.20
  -3   7   2  152.18    9.40
   3   7  -2  158.58   10.00
   3   7  -2  150.88    9.10
   3   7  -2  158.98    7.00
  -3   7   2  161.38    6.00
   3   7  -2  152.28    7.20
   1  -7  -2    0.70    0.90
  -1  -7   2    0.60    0.60
   1  -7  -2    1.40    1.20
  -1  -7   2    0.20    0.40
  -1  -7   2   -0.50    0.80
   1  -7  -2    0.40    0.90
  -1  -7   2    0.50    0.60
   1   7  -2    1.30    1.40
   1   7  -2    0.90    1.30
  -1   7   2    0.80    0.80
   1   7  -2   -0.20    0.40
  -1   7   2    1.50    1.00
   1   7  -2    0.00    0.40
   1  -7   2   87.49    5.10
   1  -7   2   80.79    6.00
   1  -7   2   83.29    6.70
  -1  -7  -2   83.79    5.90
  -1  -7  -2   80.59    8.20
   1   7   2   88.29    8.60
   1   7   2   81.79    5.50
  -1   7  -2   80.39    4.40
   1   7   2   84.89    5.40
  -1   7  -2   81.39    4.80
  -1   7  -2   83.89    4.60
   3  -7   2 1380.06   43.90
  -3  -7  -2 1287.37   43.20
   3  -7   2 1291.47   44.50
   3  -7   2 1237.08   40.90
  -3  -7  -2 1180.48   48.70
  -3   7  -2 1294.27   40.30
   3   7   2 1187.28   39.40
  -3   7  -2 1295.17   39.90
   3   7   2 1270.17   47.20
  -3   7  -2 1282.67   40.10
   3   7   2 1303.07   40.80
  -5  -7  -2  321.17   20.10
  -5  -7  -2  300.27   14.20
   5  -7   2  301.07   16.00
   5  -7   2  309.67   15.10
   5  -7   2  295.07   12.70
   5   7   2  290.77   12.00
   5   7   2  288.07   16.90
  -5   7  -2  305.37   12.40
  -5   7  -2  302.67   12.10
   7  -7   2  106.29    9.20
   7  -7   2  119.29    9.20
  -7  -7  -2  111.79    8.00
  -7   7  -2  120.29    6.60
   7   7   2  101.39   10.40
  -7   7  -2  123.99    7.10
   7   7   2  117.59   10.00
   7   7   2  109.99    6.60
   9  -7   2   -0.40    1.40
  -9  -7  -2   -2.10    1.50
  -9   7  -2    1.00    1.40
   9   7   2   -0.80    1.90
   9   7   2   -1.80    2.50
  -9   7  -2    1.10    1.10
 -12  -8   2   -2.80    2.30
  12  -8  -2    0.50    2.40
  12   8  -2    4.10    3.80
 -12   8   2   -0.70    1.40
  12   8  -2   -0.20    1.50
 -10  -8   2    8.30    2.40
  10  -8  -2   11.60    3.60
  10  -8  -2    6.30    3.00
 -10   8   2    4.50    1.50
  10   8  -2   12.70    4.30
  10   8  -2    8.50    2.20
  -8  -8   2   -0.30    1.00
  -8  -8   2    0.20    2.00
   8  -8  -2    0.50    1.30
   8  -8  -2    0.60    1.40
   8   8  -2    0.30    2.40
   8   8  -2    1.00    0.80
  -8   8   2    1.10    1.60
  -8   8   2   -0.30    0.60
  -6  -8   2   51.49    7.20
   6  -8  -2   53.39    5.70
   6  -8  -2   47.90    6.00
   6   8  -2   56.89    4.20
   6   8  -2   57.09    6.70
  -6   8   2   43.20    5.10
  -6   8   2   52.09    4.40
   4  -8  -2    0.90    1.70
   4  -8  -2    3.50    1.80
  -4  -8   2    3.70    1.30
  -4  -8   2    4.00    2.10
  -4   8   2    4.00    1.60
   4   8  -2    2.70    1.00
   4   8  -2    3.50    2.30
   4   8  -2    4.80    1.30
  -4   8   2    1.90    1.10
   2  -8  -2   95.69    5.70
  -2  -8   2  100.69    5.80
  -2  -8   2   83.99    4.60
   2  -8  -2   97.79    8.70
   2  -8  -2   98.19    7.40
  -2  -8   2   92.99    8.10
  -2   8   2  109.49    6.60
   2   8  -2   98.69    5.30
   2   8  -2   96.89    5.30
  -2   8   2   96.09    6.60
   2   8  -2   87.19    8.10
   0  -8   2    5.20    1.80
   0  -8  -2    4.90    1.90
   0  -8   2    3.90    1.30
   0  -8   2    7.10    1.40
   0  -8  -2    5.20    2.10
   0  -8  -2    5.90    2.40
   0   8  -2    3.30    1.00
   0   8  -2    5.60    1.50
   0   8   2    5.70    1.70
   0   8   2    3.50    1.30
   0   8  -2    4.90    2.40
   2  -8   2   60.59    5.90
  -2  -8  -2   46.00    6.90
   2  -8   2   51.29    5.70
   2  -8   2   61.79    4.40
  -2  -8  -2   55.39    5.20
  -2   8  -2   57.49    3.90
   2   8   2   54.89    4.20
  -2   8  -2   52.49    3.80
   2   8   2   48.30    4.00
   2   8   2   52.69    6.80
  -2   8  -2   52.29    3.90
  -4  -8  -2    0.00    1.00
   4  -8   2    1.60    1.00
  -4  -8  -2    0.80    1.20
   4  -8   2    0.40    1.10
   4  -8   2    1.30    2.90
  -4   8  -2   -0.20    0.30
   4   8   2    1.00    2.10
  -4   8  -2    0.70    0.80
   4   8   2    0.50    0.70
  -4   8  -2    1.60    0.80
   6  -8   2   14.60    3.80
  -6  -8  -2    6.90    3.10
  -6  -8  -2   11.20    2.80
  -6   8  -2   15.60    2.50
   6   8   2   13.50    2.30
   6   8   2   16.70    4.60
  -6   8  -2   13.90    2.10
   8  -8   2    2.50    1.60
  -8  -8  -2    4.30    2.00
  -8   8  -2    5.20    1.60
   8   8   2    5.50    3.20
   8   8   2    6.90    3.40
  -8   8  -2    7.50    2.10
 -11  -9   2    1.60    2.10
  11   9  -2    1.00    1.40
 -11   9   2    2.20    1.30
  11   9  -2    3.20    3.40
   9  -9  -2  219.18   13.10
  -9  -9   2  219.98   11.80
   9  -9  -2  229.88   15.10
  -9  -9   2  167.08   27.00
  -9   9   2  207.68   10.80
  -9   9   2  206.48   12.50
   9   9  -2  241.48   16.20
   9   9  -2  209.48   10.00
   7  -9  -2 1193.38   46.60
  -7  -9   2 1268.97   42.10
   7  -9  -2 1243.08   44.70
  -7  -9   2 1241.38   50.79
   7   9  -2 1236.68   39.40
   7   9  -2 1132.99   46.50
  -7   9   2 1251.17   43.20
  -7   9   2 1267.47   41.10
  -5  -9   2   57.19    7.40
   5  -9  -2   44.50    5.50
   5  -9  -2   45.30    6.20
  -5  -9   2   46.40    4.60
   5   9  -2   41.90    3.40
   5   9  -2   43.80    6.10
  -5   9   2   52.49    5.30
  -5   9   2   46.40    4.30
   3  -9  -2    3.00    1.70
  -3  -9   2    0.30    1.20
  -3  -9   2    0.40    0.70
   3  -9  -2    0.70    1.40
   3   9  -2   -1.10    2.10
  -3   9   2    0.90    0.80
   3   9  -2    0.60    0.70
   3   9  -2    0.60    0.70
  -3   9   2    0.00    1.00
   1  -9  -2    6.70    2.40
  -1  -9   2    7.10    1.80
  -1  -9   2    9.10    3.00
   1  -9  -2    6.60    2.50
   1   9  -2    7.10    1.60
   1   9  -2    6.10    1.40
  -1   9   2    6.50    1.80
   1   9  -2    3.50    2.40
  -1   9   2    7.00    2.00
  -1  -9  -2  301.37   17.90
   1  -9   2  264.37   15.30
  -1  -9  -2  313.77   14.40
   1  -9   2  316.67   12.60
   1   9   2  276.37   12.50
   1   9   2  298.27   17.20
  -1   9  -2  299.57   12.10
   1   9   2  303.47   12.70
  -1   9  -2  277.77   11.70
  -3  -9  -2  174.48   13.80
  -3  -9  -2  171.38   10.40
   3  -9   2  162.88    8.90
   3   9   2  161.88   12.60
  -3   9  -2  168.08    8.30
   3   9   2  180.48    8.90
  -3   9  -2  191.18    8.40
   5  -9   2  583.54   25.50
  -5  -9  -2  561.54   29.20
  -5  -9  -2  594.74   23.80
   5   9   2  589.84   27.20
  -5   9  -2  583.54   21.00
   5   9   2  591.24   21.00
   7  -9   2  763.72   31.20
  -7  -9  -2  787.62   29.80
   7   9   2  789.52   32.90
  -7   9  -2  744.43   26.60
  10 -10  -2 1252.57   46.20
  10  10  -2 1293.67   41.40
  10  10  -2 1227.98   48.70
  -8 -10   2    2.00    1.70
   8 -10  -2   -0.10    1.70
  -8 -10   2    0.80    2.90
   8 -10  -2    1.20    1.90
  -8  10   2    0.40    1.70
  -8  10   2    2.90    1.30
   8  10  -2    4.60    3.50
   8  10  -2   -0.90    0.80
  -6 -10   2   27.50    6.10
   6 -10  -2   25.50    5.10
   6 -10  -2   31.40    5.80
  -6 -10   2   27.00    3.70
   6  10  -2   13.20    4.30
   6  10  -2   29.70    3.00
  -6  10   2   24.90    3.30
   4 -10  -2  882.71   34.30
  -4 -10   2  917.11   31.20
  -4 -10   2  883.11   37.40
   4 -10  -2  886.31   36.50
   4  10  -2  872.71   29.50
   4  10  -2  797.02   35.80
  -4  10   2  904.11   31.00
  -4  10   2  900.31   31.40
  -2 -10   2   93.39    6.30
   2 -10  -2   96.69    8.90
  -2 -10   2   82.79    8.20
   2 -10  -2  100.59    8.40
   2  10  -2   89.79    5.60
  -2  10   2  100.39    6.30
   2  10  -2   98.49    5.60
   2  10  -2   93.89    9.50
  -2  10   2  100.69    6.60
   0 -10   2 1157.78   44.30
   0 -10  -2 1202.48   47.10
   0 -10   2 1276.17   40.00
   0  10   2 1204.78   39.40
   0  10   2 1176.58   39.40
   0  10  -2 1224.98   38.20
   0  10   2  961.40   52.39
   0  10  -2 1192.58   38.20
   2 -10   2  139.39   10.30
  -2 -10  -2  115.99   11.80
  -2 -10  -2  125.69    9.20
   2 -10   2  136.59    8.00
   2  10   2  120.59   10.90
  -2  10  -2  126.89    7.00
   2  10   2  135.99    7.20
  -2  10  -2  135.79    6.90
   4 -10   2  990.00   38.10
  -4 -10  -2  966.10   42.20
  -4 -10  -2 1006.00   36.10
   4  10   2  972.00   32.70
  -4  10  -2 1015.80   32.90
   4  10   2  942.61   39.10
   6 -10   2  132.19   10.50
  -6 -10  -2  129.69   13.20
  -6 -10  -2  125.49    9.30
   6  10   2  135.39    7.70
   6  10   2  135.69   11.90
  -6  10  -2  134.99    7.40
  -7 -11   2 1485.15   48.40
  -7 -11   2 1421.26   57.49
   7 -11  -2 1415.26   53.99
  -7  11   2 1376.86   46.40
  -7  11   2 1412.06   47.60
   7  11  -2 1418.96   45.00
   5 -11  -2  121.09   11.20
  -5 -11   2  131.99    8.50
   5 -11  -2  131.69   10.70
  -5 -11   2  120.29   12.00
   5  11  -2  131.69    7.20
  -5  11   2  153.98    7.90
  -5  11   2  148.89    8.10
  -3 -11   2  857.81   37.50
   3 -11  -2  866.71   35.10
   3 -11  -2  903.21   37.50
  -3 -11   2  902.71   32.00
   3  11  -2  935.11   29.70
  -3  11   2  890.31   31.20
  -3  11   2  884.81   31.10
  -1 -11   2   17.20    3.30
   1 -11  -2   11.60    3.90
  -1 -11   2    9.10    3.20
  -1  11   2    8.20    4.30
  -1  11   2   15.60    2.80
  -1  11   2   13.60    2.60
   1  11  -2   11.50    2.40
   1  11  -2   15.10    2.20
   1 -11   2   37.70    6.00
   1  11   2   41.90    6.90
   1  11   2   39.50    3.70
  -1  11  -2   42.60    3.70
  -1  11  -2   38.60    3.60
  -3 -11  -2 1693.93   63.29
   3  11   2 1667.43   52.79
  -3  11  -2 1695.43   52.79
   3  11   2 1632.04   60.89
  -5 -11  -2  156.38   10.90
  -5 -11  -2  176.18   15.10
   5 -11   2  153.58   11.90
  -5  11  -2  155.28    8.20
   5  11   2  152.18   13.10
   5  11   2  155.08    8.10
   6 -12  -2  143.69   12.90
   6 -12  -2  138.69   11.10
  -6 -12   2  145.09   14.70
  -6 -12   2  138.29    9.70
   6  12  -2  137.69    7.50
  -6  12   2  157.28    8.90
   4 -12  -2  150.68   11.40
  -4 -12   2  148.39   13.30
  -4 -12   2  144.79    9.30
   4 -12  -2  129.19   12.10
  -4  12   2  148.79    8.40
  -4  12   2  130.89    8.10
   4  12  -2  153.98    7.60
  -2 -12   2  242.88   12.50
   2 -12  -2  236.18   16.50
  -2  12   2  237.48   11.20
   2  12  -2  226.58   10.40
  -2  12   2  228.88   10.90
   0 -12  -2  723.53   33.50
   0 -12   2  687.63   31.60
   0  12   2  736.53   25.10
   0  12  -2  751.02   25.10
   0  12   2  676.23   32.00
   0  12  -2  659.23   24.70
   2 -12   2    5.10    2.70
  -2 -12  -2    6.60    4.00
   2  12   2   10.40    2.30
  -2  12  -2    6.40    1.90
   2  12   2   17.30    5.50
  -2  12  -2    4.80    1.60
   4  12   2  254.67   11.30
  -3 -13   2  222.68   23.90
  -1 -13   2    6.30    3.60
  -1  13   2    6.60    4.60
   1  13  -2    4.70    1.70
  -1  13  -2  297.77   13.00
  -1  13  -2  323.97   13.50
  14   0  -3    0.10    2.10
 -14   0   3    1.20    1.10
 -12   0   3    3.30    1.20
  12   0  -3    1.90    1.20
 -12   0   3   -0.50    2.10
  12   0  -3    0.70    1.60
 -10   0   3    0.60    0.60
  10   0  -3   -0.20    1.10
 -10   0   3    0.60    1.00
 -10   0   3    2.30    1.40
  10   0  -3   -0.10    0.60
  -8   0   3    1.60    1.00
   8   0  -3   -0.30    0.70
  -8   0   3    0.40    0.60
  -8   0   3    0.40    0.70
   8   0  -3    0.10    0.50
   8   0  -3    0.00    0.50
   8   0  -3   -0.60    0.80
   8   0  -3    0.50    0.90
  -6   0   3    0.30    0.50
   6   0  -3    0.10    0.70
  -6   0   3    0.30    0.40
  -6   0   3    0.00    0.50
  -6   0   3    0.30    0.50
   6   0  -3   -0.10    0.40
  -6   0   3    4.60    1.70
   6   0  -3   -0.50    0.50
   4   0  -3    0.20    0.30
   4   0  -3   -1.20    0.50
  -4   0   3    0.40    0.40
   4   0  -3   -0.60    0.50
   4   0  -3    0.40    0.40
  -4   0   3   -0.10    0.40
  -4   0   3    0.00    0.40
   4   0  -3    0.40    0.40
  -4   0   3    0.20    0.40
   2   0  -3    0.70    0.50
  -2   0   3    0.30    0.30
   2   0  -3    0.20    0.40
   2   0  -3    0.30    0.60
   2   0  -3    0.30    0.30
  -2   0   3    0.60    0.40
  -2   0   3    2.60    0.80
  -2   0   3    0.00    0.60
  -2   0   3    0.00    0.30
  -2   0   3   -0.50    0.20
  -2   0   3    0.60    0.40
  -2   0   3    1.20    0.60
   0   0   3    0.60    0.80
   0   0   3    0.10    0.60
   0   0   3    0.30    0.40
   0   0   3    0.40    0.40
   0   0   3    0.80    0.60
   0   0   3   -0.10    0.70
   0   0   3   -0.40    0.60
   0   0   3    0.10    0.40
   0   0   3   -0.30    0.30
   0   0  -3    0.00    0.30
   0   0  -3    0.00    0.30
   0   0  -3    0.10    0.30
   2   0   3    0.00    0.70
  -2   0  -3    1.70    0.70
  -2   0  -3    0.20    0.40
   2   0   3   -0.30    1.10
   2   0   3    0.30    0.30
   2   0   3    0.90    0.60
   2   0   3   -1.30    0.90
   2   0   3   -0.50    0.80
   2   0   3   -0.20    0.40
  -2   0  -3    0.10    0.30
  -4   0  -3   -0.10    0.50
   4   0   3    0.20    0.80
   4   0   3    5.70    1.80
  -4   0  -3    2.50    1.80
   4   0   3   -0.10    0.70
  -4   0  -3    0.90    0.50
  -4   0  -3   -0.50    0.70
  -6   0  -3    0.00    0.60
  -6   0  -3   -0.70    0.60
   6   0   3   -0.60    1.30
   6   0   3   -0.20    1.00
  -6   0  -3   -0.90    1.00
   8   0   3    0.50    1.20
   8   0   3   -0.10    1.80
  -8   0  -3    2.10    1.00
  -8   0  -3   -0.50    1.00
 -10   0  -3   -2.40    0.90
  10   0   3    0.50    2.20
  10   0   3   -1.30    1.60
  10   0   3   -0.30    1.20
 -15  -1   3  188.98    9.30
  15   1  -3  200.68   12.90
  13  -1  -3   69.09    7.50
 -13  -1   3   80.19    5.30
  13  -1  -3   85.09    7.70
 -13   1   3   84.19    5.50
  13   1  -3   83.29    6.20
  13   1  -3   83.59    7.20
  11  -1  -3    0.70    0.90
 -11  -1   3    1.40    1.30
 -11  -1   3    0.40    0.70
 -11  -1   3    1.80    1.30
  11  -1  -3    0.00    1.40
 -11   1   3    0.40    1.20
  11   1  -3    0.30    0.90
  11   1  -3    0.00    1.20
 -11   1   3   -0.20    0.70
  -9  -1   3  256.27   11.30
   9  -1  -3  275.77   13.30
   9  -1  -3  269.67   11.50
  -9  -1   3  271.37   11.90
  -9  -1   3  280.07   12.40
   9  -1  -3  259.47   11.20
   9   1  -3  269.77   11.30
  -9   1   3  268.77   12.20
   9   1  -3  273.07   13.30
  -9   1   3  267.17   11.70
  -9   1   3  269.87   11.40
   9   1  -3  265.47   11.20
   7  -1  -3   65.49    4.40
  -7  -1   3   68.19    4.00
  -7  -1   3   61.09    4.20
   7  -1  -3   70.59    3.60
  -7  -1   3   68.39    4.50
   7  -1  -3   61.69    5.10
  -7  -1   3   61.69    4.20
   7  -1  -3   64.09    3.90
  -7   1   3   68.39    4.30
   7   1  -3   60.39    4.10
   7   1  -3   67.59    5.00
  -7   1   3   64.89    3.90
   7   1  -3   66.49    4.20
  -7   1   3   70.69    4.80
   5  -1  -3 1308.47   41.90
  -5  -1   3 1332.77   41.20
  -5  -1   3 1260.97   43.30
  -5  -1   3 1370.26   41.10
   5  -1  -3 1365.46   41.30
  -5  -1   3 1277.17   41.50
  -5  -1   3 1322.07   40.90
   5  -1  -3 1341.17   42.90
   5  -1  -3 1312.17   40.80
   5   1  -3 1352.96   41.40
  -5   1   3 1365.36   41.30
  -5   1   3 1314.77   43.00
   5   1  -3 1367.46   41.70
  -5   1   3 1308.87   41.20
   5   1  -3 1387.36   42.60
  -5   1   3 1365.56   41.50
   5   1  -3 1288.27   41.10
   5   1  -3 1344.87   41.10
  -5   1   3 1385.56   40.60
  -5   1   3 1359.16   42.50
  -3  -1   3  868.91   27.20
   3  -1  -3  830.22   27.10
  -3  -1   3  887.71   27.20
  -3  -1   3  897.61   26.60
   3  -1  -3  771.12   27.50
  -3  -1   3  844.72   27.00
   3  -1  -3  860.81   27.70
  -3  -1   3  859.71   27.20
  -3  -1   3  854.91   27.00
   3  -1  -3  861.81   28.40
  -3  -1   3  856.11   27.50
  -3   1   3  841.72   27.10
   3   1  -3  875.31   27.10
   3   1  -3  842.92   27.40
  -3   1   3  863.01   27.00
  -3   1   3  875.51   27.10
  -3   1   3  863.31   27.20
  -3   1   3  861.71   27.60
  -3   1   3  877.81   27.30
   3   1  -3  871.61   27.40
  -3   1   3  878.01   27.30
  -3   1   3  846.22   28.10
   3   1  -3  895.71   27.40
   3   1  -3  907.51   27.40
  -1  -1   3  541.95   17.00
   1  -1  -3  521.15   18.00
   1  -1  -3  513.65   18.00
  -1  -1   3  536.15   17.80
  -1  -1   3  535.35   17.40
  -1  -1   3  528.25   18.40
   1  -1  -3  538.95   19.00
  -1  -1   3  567.94   16.40
  -1  -1   3  547.15   17.70
  -1  -1   3  565.84   19.10
  -1   1   3  579.54   21.20
  -1   1   3  562.24   20.90
  -1   1   3  554.44   17.70
  -1   1   3  557.14   19.00
  -1   1   3  535.15   17.80
  -1   1   3  504.55   17.60
   1   1  -3  551.74   18.20
   1   1  -3  556.04   18.60
  -1   1   3  572.34   19.50
   1   1  -3  509.45   20.20
   1   1  -3  501.05   17.80
  -1   1   3  567.94   18.40
   1   1  -3  513.25   17.60
   1  -1   3 1792.42   51.29
   1  -1   3 1793.42   52.59
   1  -1   3 1751.02   52.59
   1  -1   3 1725.13   52.29
  -1  -1  -3 1819.32   52.79
   1  -1   3 1627.34   53.59
   1  -1   3 1748.93   54.59
  -1  -1  -3 1684.63   52.99
   1  -1   3 1726.03   56.79
   1  -1   3 1713.23   52.39
  -1  -1  -3 1763.42   52.49
   1   1   3 1654.53   53.59
   1   1   3 1761.52   58.29
   1   1   3 1790.02   52.49
  -1   1  -3 1745.63   56.79
  -1   1  -3 1706.83   52.69
   1   1   3 1824.82   57.69
   1   1   3 1667.33   53.99
  -1   1  -3 1680.63   52.89
   1   1   3 1716.23   54.09
   1   1   3 1732.83   52.49
   1   1   3 1793.32   51.99
   1   1   3 1769.52   55.49
   3  -1   3  586.04   21.50
   3  -1   3  609.14   21.10
  -3  -1  -3  557.04   21.90
   3  -1   3  574.24   19.80
  -3  -1  -3  624.94   20.40
   3  -1   3  616.64   23.30
  -3  -1  -3  612.84   20.10
  -3   1  -3  598.24   22.60
   3   1   3  619.94   19.40
   3   1   3  546.05   23.70
   3   1   3  586.84   25.40
   3   1   3  598.24   19.40
   3   1   3  595.94   22.30
   3   1   3  615.44   18.90
  -3   1  -3  591.54   20.20
  -3   1  -3  605.84   19.80
  -5  -1  -3  238.78   11.60
  -5  -1  -3  228.08    9.00
   5  -1   3  227.98   10.80
   5  -1   3  231.18   11.50
   5  -1   3  218.58   13.60
  -5  -1  -3  209.28    9.50
  -5   1  -3  222.18    9.30
   5   1   3  231.18   12.80
   5   1   3  245.38   14.80
  -5   1  -3  222.58    9.70
   7  -1   3    0.30    1.60
   7  -1   3   -0.20    1.10
  -7  -1  -3    0.70    1.10
  -7  -1  -3    0.90    0.70
   7  -1   3    1.20    0.90
   7   1   3    2.80    2.10
  -7   1  -3   -0.40    0.60
   7   1   3    1.00    1.30
  -7   1  -3   -0.10    0.60
   9  -1   3  617.44   26.50
  -9  -1  -3  629.04   22.50
   9  -1   3  634.64   28.20
  -9  -1  -3  616.24   25.00
   9  -1   3  667.53   24.20
   9   1   3  647.04   26.90
  -9   1  -3  635.34   22.30
   9   1   3  523.25   27.40
  11  -1   3    6.80    2.90
 -11  -1  -3   10.70    2.50
  11  -1   3   14.40    3.60
  11   1   3   13.40    4.00
  14  -2  -3  208.18   12.50
 -14  -2   3  203.98    9.60
  14   2  -3  205.88   12.60
 -14   2   3  211.78    9.90
  12  -2  -3 2385.86   77.89
  12  -2  -3 2479.35   76.29
 -12  -2   3 2499.85   78.29
 -12  -2   3 2450.65   74.39
 -12   2   3 2421.56   76.89
  12   2  -3 2474.15   75.29
 -12   2   3 2366.96   74.19
  12   2  -3 2319.77   77.99
 -10  -2   3   22.50    3.30
  10  -2  -3   25.00    2.90
 -10  -2   3   25.70    2.70
  10  -2  -3   27.80    3.90
 -10   2   3   33.60    3.70
  10   2  -3   27.20    2.90
  10   2  -3   27.60    4.10
   8  -2  -3 1036.90   35.90
   8  -2  -3 1034.60   34.00
  -8  -2   3 1007.40   32.50
  -8  -2   3 1007.80   33.50
   8  -2  -3 1059.19   34.60
  -8  -2   3 1007.40   33.30
  -8  -2   3 1030.20   34.30
  -8   2   3 1035.50   33.50
   8   2  -3 1038.60   36.00
  -8   2   3 1041.10   33.00
   8   2  -3 1063.69   33.40
  -8   2   3  964.70   34.30
   8   2  -3 1067.39   33.90
   6  -2  -3   96.79    6.50
  -6  -2   3   89.79    6.70
  -6  -2   3   94.89    5.20
   6  -2  -3   99.09    4.40
  -6  -2   3   96.39    5.20
   6  -2  -3  104.39    5.60
  -6  -2   3   98.29    4.80
   6  -2  -3   98.59    5.10
  -6   2   3  103.69    6.10
   6   2  -3   95.19    5.30
  -6   2   3   98.19    4.40
   6   2  -3  100.69    6.20
  -6   2   3   93.39    5.10
   6   2  -3   98.99    5.20
   6   2  -3   94.29    4.20
  -6   2   3   96.19    5.20
   6   2  -3   94.49    4.70
   6   2  -3  100.69    5.40
   4  -2  -3    8.40    1.40
  -4  -2   3    8.90    1.30
   4  -2  -3    6.20    1.60
  -4  -2   3    4.30    1.30
   4  -2  -3    9.10    1.30
  -4  -2   3    7.50    1.30
  -4  -2   3    9.20    1.40
   4  -2  -3    4.60    1.20
  -4  -2   3    7.80    1.20
  -4  -2   3   10.60    1.40
  -4   2   3    8.10    1.20
  -4   2   3    6.70    1.20
   4   2  -3    6.00    1.30
   4   2  -3    7.70    1.20
  -4   2   3    9.20    1.40
  -4   2   3    8.40    1.40
   4   2  -3    8.20    1.20
   4   2  -3   12.00    1.60
  -4   2   3    5.70    1.20
  -4   2   3    7.90    1.30
  -4   2   3    5.50    1.60
   4   2  -3    6.60    1.20
  -4   2   3    6.20    1.10
   2  -2  -3 7409.86  214.58
  -2   2   3 7094.89  213.78
  -2   2   3 7322.77  213.18
  -2   2   3 7294.37  214.48
   0  -2  -3  221.48    8.70
   0  -2  -3  199.28    8.40
   0  -2   3  233.38    8.50
   0  -2   3  235.58    8.00
   0  -2   3  226.38    8.50
   0  -2   3  206.38    9.10
   0  -2   3  223.98   10.70
   0  -2  -3  222.88    9.00
   0   2   3  213.38   10.40
   0   2   3  210.78    8.50
   0   2  -3  215.08    8.70
   0   2  -3  208.88    8.20
   0   2  -3  238.18    9.40
   0   2   3  220.98    9.40
   0   2   3  225.28   12.10
   0   2   3  224.28    9.20
   0   2   3  220.78    8.30
   0   2   3  220.68    8.40
   0   2   3  225.98   11.90
   0   2  -3  227.98    8.80
   0   2  -3  228.98   11.70
   0   2   3  229.68   11.70
  -2  -2  -3 2350.46   72.79
  -2  -2  -3 2259.77   75.39
   2  -2   3 2464.85   71.19
   2  -2   3 2562.54   72.29
   2  -2   3 2222.08   73.59
   2  -2   3 2378.86   76.99
  -2  -2  -3 2404.26   72.29
  -2   2  -3 2668.83   73.89
   2   2   3 2702.03   80.09
   2   2   3 2357.86   74.09
   2   2   3 2448.26   75.29
  -2   2  -3 2442.86   72.59
   2   2   3 2352.46   71.99
   2   2   3 2412.86   76.79
  -2   2  -3 2398.96   72.99
   2   2   3 2351.76   72.19
  -2   2  -3 2476.85   71.39
   2   2   3 2360.06   72.29
   4  -2   3   31.30    3.40
  -4  -2  -3   34.30    2.80
  -4  -2  -3   30.10    2.40
   4  -2   3   29.10    3.10
  -4  -2  -3   29.70    3.40
   4  -2   3   16.50    4.80
  -4   2  -3   31.60    2.70
   4   2   3   28.40    2.00
  -4   2  -3   36.00    2.90
   4   2   3   31.00    2.50
   4   2   3   31.10    4.30
  -4   2  -3   27.80    4.60
   4   2   3   35.10    5.10
   6  -2   3  129.89    8.40
  -6  -2  -3  127.49    8.10
  -6  -2  -3  129.39    6.70
   6  -2   3  137.09    7.60
   6  -2   3  120.89    9.20
   6   2   3  106.39    9.50
  -6   2  -3  121.89    6.50
  -6   2  -3  122.99    6.20
   6   2   3  110.39    9.10
   8  -2   3 2048.70   67.09
  -8  -2  -3 1946.01   61.49
   8  -2   3 1983.70   65.29
  -8  -2  -3 2035.30   64.79
   8  -2   3 1814.72   63.29
  -8   2  -3 2049.59   61.59
  -8   2  -3 1951.40   61.29
   8   2   3 1968.70   65.49
 -10  -2  -3  131.89    9.20
 -10  -2  -3  129.69    7.50
  10  -2   3  121.19   10.70
  10  -2   3  129.69    8.50
 -10   2  -3  126.49    7.20
  10   2   3  133.49   10.40
  13  -3  -3    6.00    2.70
 -13  -3   3    3.30    2.10
 -13  -3   3    6.50    1.90
  13   3  -3    5.20    2.80
 -13   3   3    6.00    2.40
  13   3  -3    6.40    2.00
  11  -3  -3  606.34   24.80
 -11  -3   3  606.94   24.10
  11  -3  -3  604.44   22.70
 -11  -3   3  622.74   21.50
 -11   3   3  602.24   23.50
  11   3  -3  582.64   21.80
 -11   3   3  599.54   21.30
  11   3  -3  602.44   25.10
  -9  -3   3 3711.13  110.39
  -9  -3   3 3701.03  110.59
   9  -3  -3 3580.54  113.59
  -9  -3   3 3723.93  111.59
   9  -3  -3 3634.84  112.19
   9  -3  -3 3713.23  111.19
   9   3  -3 3669.03  109.89
   9   3  -3 3700.73  113.79
   9   3  -3 3422.36  112.79
  -9   3   3 3845.32  111.89
  -9   3   3 3674.33  109.59
   7  -3  -3 1682.93   53.79
  -7  -3   3 1655.03   51.89
  -7  -3   3 1720.23   53.19
   7  -3  -3 1723.63   53.39
   7  -3  -3 1746.03   55.69
  -7  -3   3 1710.03   52.99
   7   3  -3 1646.64   54.39
   7   3  -3 1735.43   52.59
  -7   3   3 1702.83   52.69
   7   3  -3 1742.63   55.09
   7   3  -3 1683.53   52.79
   7   3  -3 1761.62   52.49
  -7   3   3 1742.63   54.59
  -7   3   3 1559.54   53.69
   5  -3  -3 1925.21   60.89
  -5  -3   3 1973.00   62.29
  -5  -3   3 2005.90   60.59
  -5  -3   3 2015.00   60.19
   5  -3  -3 2046.30   61.79
  -5  -3   3 2054.49   61.49
   5  -3  -3 1918.81   59.69
   5  -3  -3 1920.01   62.39
  -5  -3   3 1959.10   59.39
   5   3  -3 1949.80   59.59
   5   3  -3 1957.60   60.19
   5   3  -3 1837.82   60.09
  -5   3   3 1954.40   61.39
  -5   3   3 1941.01   59.89
  -5   3   3 1991.80   60.69
  -5   3   3 2001.40   57.89
   5   3  -3 1929.81   59.49
  -5   3   3 1957.90   58.29
   5   3  -3 2132.89   61.39
  -3  -3   3  608.54   20.10
  -3  -3   3  619.64   21.30
   3  -3  -3  636.44   22.60
  -3  -3   3  614.54   19.90
  -3  -3   3  621.04   20.10
  -3  -3   3  634.64   20.70
   3  -3  -3  630.94   23.40
  -3  -3   3  588.94   19.80
  -3  -3   3  602.14   20.30
   3  -3  -3  588.64   21.00
   3   3  -3  591.64   20.60
  -3   3   3  604.84   20.40
   3   3  -3  570.24   21.30
  -3   3   3  619.74   19.90
   3   3  -3  627.74   19.60
  -3   3   3  627.04   20.20
  -3   3   3  611.14   21.40
   3   3  -3  594.84   20.30
  -3   3   3  607.64   20.30
  -3   3   3  602.84   22.20
  -3   3   3  620.74   19.40
  -3   3   3  626.04   21.10
   3   3  -3  617.94   20.10
  -3   3   3  620.24   19.90
   1  -3  -3 4628.14  134.69
  -1  -3   3 4250.87  130.79
   1  -3  -3 4291.47  129.69
   1  -3  -3 4408.36  131.39
  -1   3   3 4477.75  128.19
  -1   3   3 4508.15  129.49
  -1   3   3 4393.76  130.69
  -1   3   3 4112.29  128.89
  -1   3   3 4414.76  128.29
  -1   3   3 4315.17  131.99
   1   3  -3 4271.07  131.29
   1  -3   3  506.55   16.70
  -1  -3  -3  529.85   17.40
  -1  -3  -3  512.65   19.20
   1  -3   3  551.74   21.00
  -1  -3  -3  527.75   24.10
   1   3   3  498.35   18.80
   1   3   3  525.05   22.60
  -1   3  -3  520.15   17.50
  -1   3  -3  489.85   17.50
   1   3   3  513.55   17.00
   1   3   3  505.65   21.70
  -1   3  -3  438.76   21.20
  -1   3  -3  516.65   16.60
   1   3   3  551.54   21.80
   1   3   3  528.55   17.90
   1   3   3  506.15   17.50
   1   3   3  506.25   17.10
   1   3   3  509.95   19.90
  -3  -3  -3 1149.48   35.00
  -3  -3  -3 1104.69   37.50
   3  -3   3 1087.79   39.50
   3  -3   3 1161.68   36.10
   3  -3   3 1110.69   35.10
  -3  -3  -3 1113.29   34.50
   3  -3   3 1128.39   33.90
  -3   3  -3 1139.79   35.30
   3   3   3 1029.00   33.80
   3   3   3 1051.69   34.70
  -3   3  -3 1151.88   33.00
  -3   3  -3 1095.49   35.10
  -3   3  -3 1129.49   36.70
   3   3   3  998.20   41.80
   3   3   3 1095.69   35.10
   3   3   3 1101.99   40.00
   5  -3   3 5090.29  152.68
   5  -3   3 4982.00  151.38
  -5  -3  -3 4692.43  148.39
  -5  -3  -3 4855.61  145.29
  -5   3  -3 5080.09  145.19
   5   3   3 5030.30  150.88
   5   3   3 4685.13  144.49
   5   3   3 4818.42  143.69
  -7  -3  -3    1.20    1.60
   7  -3   3    1.60    1.90
   7  -3   3    1.70    1.50
   7  -3   3    3.00    1.40
  -7  -3  -3    2.00    1.00
  -7   3  -3    3.60    1.10
   7   3   3    2.50    1.80
   7   3   3    4.10    2.30
  -7   3  -3    2.10    1.00
   9  -3   3  468.25   20.70
  -9  -3  -3  544.55   19.40
   9  -3   3  507.85   23.90
  -9  -3  -3  508.95   21.70
   9   3   3  484.95   25.50
   9   3   3  517.35   23.10
  -9   3  -3  531.05   19.10
 -11  -3  -3   59.59    5.40
  11  -3   3   43.90    7.70
  11   3   3   46.70    7.80
 -14  -4   3  380.76   19.10
 -14  -4   3  381.06   15.70
  14  -4  -3  392.36   18.90
 -14   4   3  380.26   15.30
  14   4  -3  395.46   19.60
 -12  -4   3 1267.77   44.60
  12  -4  -3 1159.58   43.30
 -12  -4   3 1257.37   41.40
  12  -4  -3 1355.16   46.20
  12   4  -3 1302.17   41.90
 -12   4   3 1276.07   41.20
 -12   4   3 1305.77   43.90
  12   4  -3 1304.57   45.70
 -10  -4   3   39.40    3.40
 -10  -4   3   33.90    4.20
  10  -4  -3   33.40    4.30
  10  -4  -3   29.70    3.80
  10   4  -3   32.30    3.40
 -10   4   3   33.30    3.10
 -10   4   3   37.60    4.10
  10   4  -3   29.30    4.60
  -8  -4   3  277.27   11.50
   8  -4  -3  271.17   12.20
   8  -4  -3  277.87   13.60
   8  -4  -3  279.57   13.30
  -8  -4   3  287.17   12.30
   8   4  -3  293.67   14.10
   8   4  -3  281.37   11.30
   8   4  -3  277.07   11.30
   8   4  -3  264.17   14.50
  -8   4   3  285.77   12.60
  -8   4   3  285.47   11.30
  -6  -4   3   81.89    4.80
  -6  -4   3   81.59    8.00
   6  -4  -3   81.99    6.20
  -6  -4   3   78.49    4.20
  -6  -4   3   77.49    5.00
   6  -4  -3   77.19    5.20
   6  -4  -3   68.89    5.70
  -6  -4   3   83.69    6.60
  -6   4   3   80.09    4.70
  -6   4   3   78.89    5.50
   6   4  -3   83.49    6.30
   6   4  -3   78.49    4.50
   6   4  -3   87.89    5.70
  -6   4   3   71.79    5.80
   6   4  -3   82.59    4.70
  -4  -4   3    9.10    1.40
  -4  -4   3    9.00    1.60
   4  -4  -3    7.00    1.80
   4  -4  -3    6.60    1.60
  -4  -4   3    7.10    1.90
   4  -4  -3    5.30    1.60
  -4  -4   3    8.60    1.60
   4  -4  -3    4.90    1.10
  -4  -4   3    7.70    1.40
  -4  -4   3    6.30    1.90
   4   4  -3    7.60    1.20
   4   4  -3    9.80    1.90
  -4   4   3    7.40    1.80
   4   4  -3    8.90    1.40
  -4   4   3   11.80    1.90
  -4   4   3    8.50    1.40
   4   4  -3    6.60    1.60
   2  -4  -3 4814.52  143.99
   2  -4  -3 4660.93  141.59
  -2  -4   3 4746.43  140.89
  -2   4   3 4783.22  138.29
  -2   4   3 4500.75  138.49
   2   4  -3 4887.81  141.09
  -2   4   3 4635.54  141.19
  -2   4   3 4745.23  144.59
  -2   4   3 4703.93  137.89
  -2   4   3 4540.45  137.79
  -2   4   3 4621.84  137.79
   0  -4  -3  499.55   22.30
   0  -4   3  447.46   17.60
   0  -4   3  496.25   19.90
   0  -4   3  505.45   16.80
   0  -4  -3  513.55   18.50
   0  -4   3  516.75   16.70
   0  -4  -3  491.75   20.10
   0   4   3  527.95   20.30
   0   4  -3  501.75   17.10
   0   4  -3  517.35   17.20
   0   4   3  489.85   17.10
   0   4   3  484.25   16.70
   0   4  -3  510.75   16.50
   0   4   3  519.95   18.30
   0   4   3  527.15   17.80
   0   4   3  479.55   17.90
   0   4   3  487.85   16.60
  -2  -4  -3  605.64   27.00
   2  -4   3  551.54   20.80
   2  -4   3  525.45   19.80
  -2  -4  -3  593.04   19.60
  -2  -4  -3  606.04   21.90
   2  -4   3  608.04   23.90
   2  -4   3  583.34   18.80
  -2   4  -3  592.14   19.90
   2   4   3  588.34   20.20
   2   4   3  584.24   20.40
  -2   4  -3  591.74   19.80
   2   4   3  561.94   19.30
   2   4   3  597.54   21.30
   2   4   3  566.34   24.30
   2   4   3  563.24   19.20
  -2   4  -3  554.34   19.90
  -2   4  -3  640.14   18.90
  -4  -4  -3    1.20    0.80
   4  -4   3    0.00    1.30
  -4  -4  -3    0.70    0.90
   4  -4   3   -0.20    1.00
   4  -4   3   -0.60    0.50
   4   4   3   -1.00    0.70
   4   4   3    0.80    1.20
  -4   4  -3    0.40    0.40
   4   4   3   -1.50    1.40
   4   4   3    0.00    0.80
  -4   4  -3   -0.40    0.50
   6  -4   3   77.49    7.20
  -6  -4  -3   77.59    5.00
   6  -4   3   79.29    6.80
   6  -4   3   78.89    5.60
  -6  -4  -3   72.19    6.10
   6   4   3   88.19    9.10
  -6   4  -3   76.39    5.00
  -6   4  -3   74.19    5.00
   6   4   3   80.69    7.90
  -8  -4  -3  793.32   28.00
   8  -4   3  812.32   29.10
   8  -4   3  744.73   33.20
  -8  -4  -3  811.52   30.60
   8   4   3  877.41   36.30
   8   4   3  845.72   34.30
  -8   4  -3  778.12   27.90
  -8   4  -3  789.92   27.80
 -10  -4  -3   72.79    6.00
  10  -4   3   80.89    8.10
  10  -4   3   67.09    6.30
 -10  -4  -3   72.59    7.10
 -10   4  -3   76.09    5.40
  10   4   3   86.79    9.70
  10   4   3   81.49    9.30
 -13  -5   3   56.89    6.50
  13  -5  -3   58.99    6.70
 -13  -5   3   64.19    5.20
  13   5  -3   60.09    5.20
  13   5  -3   59.09    7.10
 -13   5   3   58.69    4.90
 -13   5   3   57.29    5.80
  11  -5  -3   21.20    3.40
 -11  -5   3   23.20    3.00
 -11  -5   3   26.40    3.90
  11  -5  -3   23.90    4.20
 -11   5   3   26.70    3.00
 -11   5   3   25.50    3.60
  11   5  -3   25.90    3.10
  11   5  -3   18.90    4.40
  -9  -5   3   10.10    2.00
   9  -5  -3    7.90    2.30
   9  -5  -3    8.00    2.40
  -9  -5   3   15.40    2.50
   9  -5  -3    5.40    2.10
   9   5  -3    9.30    3.10
   9   5  -3    9.60    1.70
   9   5  -3    5.90    2.70
  -9   5   3    5.10    1.70
  -9   5   3    7.00    1.70
  -7  -5   3   17.50    2.30
  -7  -5   3   14.90    3.60
   7  -5  -3   10.90    2.70
   7  -5  -3   14.20    2.30
   7  -5  -3   12.70    3.00
  -7  -5   3   16.80    2.40
   7   5  -3   18.30    2.20
   7   5  -3   12.40    3.10
  -7   5   3   14.20    2.00
  -7   5   3   14.70    2.50
   7   5  -3   17.10    2.10
   5  -5  -3   40.60    4.40
  -5  -5   3   37.20    3.20
   5  -5  -3   45.60    3.10
   5  -5  -3   37.70    3.50
   5  -5  -3   40.30    4.70
  -5  -5   3   37.20    4.40
  -5   5   3   35.70    4.10
   5   5  -3   35.60    2.90
  -5   5   3   44.70    4.00
  -5   5   3   39.10    3.20
   5   5  -3   35.50    4.20
   5   5  -3   36.60    4.20
   5   5  -3   37.00    4.50
   5   5  -3   39.60    2.90
  -3  -5   3  321.67   11.70
   3  -5  -3  326.17   16.00
  -3  -5   3  311.97   11.60
  -3  -5   3  316.77   14.60
   3  -5  -3  308.27   14.70
  -3  -5   3  306.67   12.50
  -3   5   3  341.17   10.60
   3   5  -3  286.97   11.80
  -3   5   3  319.47   10.70
  -3   5   3  325.97   11.60
   3   5  -3  273.17   12.30
   3   5  -3  338.97   14.10
  -3   5   3  302.37   11.60
  -3   5   3  326.37   16.20
  -3   5   3  320.27   14.30
   3   5  -3  320.27   12.00
   3   5  -3  313.87   11.70
  -3   5   3  316.67   13.10
  -1  -5   3  238.98    9.20
  -1  -5   3  228.58   10.20
   1  -5  -3  239.48   10.30
  -1  -5   3  238.78    9.40
   1  -5  -3  260.27   14.50
  -1  -5   3  237.68   11.90
   1  -5  -3  230.58   12.10
  -1   5   3  234.88   10.60
  -1   5   3  231.18   10.00
  -1   5   3  239.58    8.90
  -1   5   3  257.57   12.60
  -1   5   3  241.98    9.00
   1   5  -3  237.78    9.20
   1  -5   3  345.97   13.90
   1  -5   3  336.77   14.20
  -1  -5  -3  371.56   19.70
  -1  -5  -3  353.46   14.70
   1  -5   3  365.96   16.70
   1   5   3  372.06   12.70
   1   5   3  331.87   13.80
   1   5   3  359.36   12.80
   1   5   3  358.36   12.60
  -1   5  -3  384.36   12.70
  -1   5  -3  367.96   13.40
   1   5   3  356.96   18.00
   1   5   3  364.96   15.30
  -1   5  -3  355.16   13.30
  -3  -5  -3  409.86   21.80
   3  -5   3  378.76   14.70
   3  -5   3  367.66   17.50
  -3  -5  -3  369.76   13.70
  -3  -5  -3  357.96   15.80
   3  -5   3  359.46   14.10
   3   5   3  354.66   18.60
  -3   5  -3  343.97   13.50
  -3   5  -3  369.36   12.80
  -3   5  -3  351.36   13.70
   3   5   3  371.76   14.50
   3   5   3  359.96   13.80
  -5  -5  -3    2.90    1.20
  -5  -5  -3    1.40    1.40
   5  -5   3    1.70    1.00
   5  -5   3    0.60    0.90
   5   5   3    0.10    2.00
  -5   5  -3    2.30    1.00
   5   5   3    1.80    1.90
   5   5   3    2.30    1.10
  -5   5  -3    0.90    0.70
  -7  -5  -3   73.29    5.30
  -7  -5  -3   58.79    6.80
   7  -5   3   87.29    7.80
  -7   5  -3   73.49    5.10
   7   5   3   74.79    7.80
  -7   5  -3   72.89    5.00
   7   5   3   84.19    9.30
   9  -5   3  138.79   10.30
  -9  -5  -3  130.79    9.40
   9  -5   3  134.59    8.70
  -9   5  -3  122.19    7.30
   9   5   3  144.79   12.10
  -9   5  -3  137.19    7.90
   9   5   3  128.99   11.20
  12  -6  -3   73.89    7.20
 -12  -6   3   86.69    7.90
 -12  -6   3   82.69    6.80
 -12   6   3   85.29    5.90
  12   6  -3   91.29    8.80
  12   6  -3   78.79    5.80
 -12   6   3   82.79    6.30
  10  -6  -3   21.30    4.00
 -10  -6   3   21.80    3.60
 -10  -6   3   23.40    3.60
 -10   6   3   11.30    3.70
 -10   6   3   18.10    2.60
  10   6  -3   23.40    4.90
  10   6  -3   19.10    2.60
 -10   6   3   21.60    3.30
  -8  -6   3  236.68   10.60
  -8  -6   3  229.38   11.40
   8  -6  -3  223.08   12.60
  -8  -6   3  228.08   15.60
  -8   6   3  244.58   10.00
   8   6  -3  228.18   10.20
  -8   6   3  244.68   11.70
  -8   6   3  231.68   14.40
   8   6  -3  232.78   13.70
  -6  -6   3    0.70    0.80
   6  -6  -3    1.20    1.30
  -6  -6   3    1.90    1.80
  -6  -6   3    2.00    0.90
   6  -6  -3    1.60    1.40
  -6   6   3   -0.20    0.60
   6   6  -3    3.00    1.80
  -6   6   3   -0.60    1.50
  -6   6   3    1.20    0.80
   6   6  -3    1.90    0.80
  -4  -6   3   83.59    5.20
  -4  -6   3   95.19    7.70
   4  -6  -3   94.39    8.00
  -4  -6   3   91.69    5.00
   4  -6  -3   76.89    6.40
  -4  -6   3   82.09    4.90
   4   6  -3   84.49    6.30
  -4   6   3   99.89    8.00
   4   6  -3   90.09    5.00
   4   6  -3   87.19    4.90
  -4   6   3   86.89    5.90
  -4   6   3   79.59    4.70
   2  -6  -3  847.82   33.10
  -2  -6   3  845.92   32.50
  -2  -6   3  902.81   29.10
   2  -6  -3  878.41   29.40
  -2  -6   3  873.11   28.70
  -2  -6   3  893.01   33.50
   2  -6  -3  890.31   35.50
   2   6  -3  928.51   28.80
   2   6  -3  897.91   29.10
  -2   6   3  951.90   28.40
  -2   6   3  942.11   30.90
  -2   6   3  961.60   33.80
   2   6  -3  895.91   30.30
   0  -6   3  108.29    6.10
   0  -6   3  107.99    7.80
   0  -6  -3  113.59    9.70
   0  -6  -3  106.09    6.60
   0   6   3  115.69    6.50
   0   6  -3  106.59    5.50
   0   6   3  106.89    7.30
   0   6  -3  105.89    5.60
   0   6   3  111.49    4.90
   0   6  -3   93.79    5.40
   0   6  -3  104.59    5.70
   0   6   3   94.29    6.00
  -2  -6  -3   40.10    6.20
  -2  -6  -3   30.30    4.10
   2  -6   3   37.10    4.50
   2  -6   3   33.50    3.20
  -2   6  -3   30.60    2.80
  -2   6  -3   33.50    2.70
   2   6   3   30.20    3.80
  -2   6  -3   30.00    2.90
   2   6   3   36.10    2.90
   2   6   3   42.00    5.70
   2   6   3   36.80    3.60
   4  -6   3    1.90    1.00
  -4  -6  -3    3.70    1.20
   4  -6   3    2.60    1.40
  -4  -6  -3    1.10    1.50
  -4  -6  -3    1.50    1.40
  -4   6  -3    2.00    0.90
   4   6   3    1.50    1.00
  -4   6  -3    1.40    0.90
   4   6   3    2.20    2.20
   6  -6   3   75.39    7.70
  -6  -6  -3   94.69    7.30
   6  -6   3   72.79    5.70
  -6   6  -3   82.59    5.30
   6   6   3  109.49   10.60
   6   6   3   90.99    8.60
  -6   6  -3   69.79    5.00
   8  -6   3   38.30    4.60
   8  -6   3   35.80    5.50
  -8  -6  -3   32.90    5.00
  -8   6  -3   33.90    3.60
  -8   6  -3   32.30    3.60
   8   6   3   34.00    6.80
   8   6   3   22.60    5.00
  13   7  -3   28.40    5.90
  13   7  -3   22.60    3.80
  11  -7  -3   82.09    7.90
 -11  -7   3   84.89    6.90
 -11   7   3   80.89    9.00
  11   7  -3   83.89    5.70
 -11   7   3   82.59    6.20
  11   7  -3   65.39    8.70
 -11   7   3   66.39    5.40
  -9  -7   3  581.64   21.90
  -9  -7   3  579.34   20.40
   9  -7  -3  559.74   25.90
   9  -7  -3  556.14   23.70
   9   7  -3  576.64   24.70
  -9   7   3  553.44   20.30
  -9   7   3  518.85   25.40
   9   7  -3  567.74   20.30
  -9   7   3  565.24   22.00
  -7  -7   3  471.05   17.20
   7  -7  -3  465.15   22.40
   7  -7  -3  469.35   20.50
  -7  -7   3  446.76   18.30
  -7  -7   3  474.75   25.00
   7   7  -3  470.05   17.20
  -7   7   3  455.85   16.80
   7   7  -3  455.75   17.30
   7   7  -3  476.95   21.40
  -7   7   3  504.55   22.60
  -7   7   3  429.76   18.50
  -5  -7   3 2152.58   71.19
   5  -7  -3 2156.48   69.39
   5  -7  -3 2198.68   71.59
  -5  -7   3 2185.78   64.69
  -5  -7   3 1961.10   65.49
  -5   7   3 1996.60   69.49
   5   7  -3 2170.98   64.89
  -5   7   3 2101.59   64.29
   5   7  -3 2177.08   64.79
  -5   7   3 2091.19   66.69
   5   7  -3 2106.69   68.79
   3  -7  -3   66.89    7.30
  -3  -7   3   65.79    4.30
   3  -7  -3   69.39    6.30
  -3  -7   3   64.09    6.30
  -3  -7   3   69.99    4.70
  -3   7   3   63.09    5.10
  -3   7   3   59.19    3.80
   3   7  -3   65.89    4.30
   3   7  -3   64.99    5.80
   3   7  -3   70.79    4.40
  -3   7   3   67.49    6.20
  -1  -7   3  233.18   10.00
   1  -7  -3  231.98   10.70
   1  -7  -3  207.28   12.20
  -1  -7   3  221.88   12.70
  -1  -7   3  216.08    9.00
   1  -7  -3  219.48   14.00
   1   7  -3  225.88    9.70
   1   7  -3  220.58    9.40
  -1   7   3  228.18   10.70
  -1   7   3  218.18   11.50
   1   7  -3  197.28   10.70
  -1  -7  -3 1021.60   34.60
   1  -7   3  953.50   36.40
   1  -7   3 1083.29   33.00
  -1  -7  -3 1011.50   40.60
  -1   7  -3  856.61   31.90
   1   7   3  986.70   33.80
   1   7   3 1009.90   33.50
  -1   7  -3  949.11   31.90
  -1   7  -3  970.60   31.90
   1   7   3 1025.20   40.40
   3  -7   3  118.09    7.20
   3  -7   3  120.29    9.30
  -3  -7  -3  127.49    8.30
  -3  -7  -3  126.09   11.80
   3   7   3  126.29   10.40
  -3   7  -3  115.39    6.20
  -3   7  -3  124.79    6.50
   3   7   3  120.89    6.90
  -3   7  -3  122.59    6.60
  -5  -7  -3  714.53   27.50
   5  -7   3  659.13   28.90
   5  -7   3  721.73   25.80
   5   7   3  709.93   24.70
   5   7   3  689.13   30.60
  -5   7  -3  689.83   24.20
  -5   7  -3  669.13   24.40
   5   7   3  787.42   33.80
  -7  -7  -3  105.09    8.20
   7  -7   3  108.29    7.50
   7  -7   3  107.09    9.20
   7   7   3  126.19   10.90
  -7   7  -3  112.59    6.50
  -7   7  -3  104.09    6.70
   7   7   3  100.59   10.70
  -9  -7  -3  942.01   38.20
  -9   7  -3  818.42   29.70
  -9   7  -3  831.02   29.60
   9   7   3  840.22   35.50
  12   8  -3 1381.96   51.19
  12   8  -3 1382.66   45.80
 -12   8   3 1407.46   46.40
 -10  -8   3  222.28   12.40
  10  -8  -3  237.18   14.00
 -10   8   3  246.98   11.70
  10   8  -3  238.68   11.00
  10   8  -3  245.58   15.70
 -10   8   3  256.97   15.20
   8  -8  -3 1140.49   42.10
   8  -8  -3 1155.68   45.60
  -8  -8   3 1213.98   40.20
   8   8  -3 1187.08   44.00
  -8   8   3 1098.79   43.00
  -8   8   3 1239.98   40.50
   8   8  -3 1178.08   38.10
  -6  -8   3  397.26   16.30
  -6  -8   3  389.56   21.40
   6  -8  -3  379.56   18.60
   6  -8  -3  389.86   20.40
  -6   8   3  401.66   16.70
   6   8  -3  376.26   15.00
   6   8  -3  396.96   19.40
  -6   8   3  382.26   18.40
   6   8  -3  382.96   14.90
   4  -8  -3  205.58   13.20
  -4  -8   3  183.48    8.80
  -4  -8   3  197.98   10.00
  -4  -8   3  212.18   13.60
   4  -8  -3  207.98   11.90
   4   8  -3  209.68   12.40
   4   8  -3  199.48    9.00
  -4   8   3  196.58   10.30
  -4   8   3  219.88   12.00
   4   8  -3  206.88    9.00
   2  -8  -3 3114.59  105.09
  -2  -8   3 3367.96   96.29
  -2  -8   3 3107.09   96.89
   2  -8  -3 3124.09  101.29
  -2  -8   3 3151.68  102.79
   2   8  -3 3138.59   96.09
  -2   8   3 3403.06   98.39
   2   8  -3 3175.78   96.59
  -2   8   3 3188.08   99.89
   0  -8  -3   -2.40    1.50
   0  -8   3    0.40    0.80
   0  -8   3    3.60    1.90
   0  -8  -3    1.90    1.90
   0  -8   3    0.40    0.60
   0   8  -3    0.30    0.60
   0   8   3   -0.90    0.80
   0   8  -3    1.30    0.70
   0   8   3   -3.50    1.90
   0   8   3    0.10    0.90
   2  -8   3 1469.15   51.19
  -2  -8  -3 1460.45   48.60
   2  -8   3 1320.07   46.10
  -2  -8  -3 1439.56   55.09
  -2   8  -3 1447.66   45.40
   2   8   3 1434.26   46.40
  -2   8  -3 1455.65   45.20
  -2   8  -3 1394.86   45.50
   2   8   3 1461.75   53.29
   4  -8   3  185.28    9.50
  -4  -8  -3  181.38   15.00
  -4  -8  -3  171.98   10.60
   4  -8   3  178.38   11.50
  -4   8  -3  185.68    8.60
  -4   8  -3  175.68    9.00
   4   8   3  173.08    8.90
   4   8   3  179.58   13.10
  -6  -8  -3  179.58   11.00
   6  -8   3  164.78   11.90
   6   8   3  154.28   13.20
  -6   8  -3  178.78    9.00
  -6   8  -3  177.68    8.50
   6   8   3  179.78   13.40
  -8  -8  -3 1837.72   59.79
   8  -8   3 1700.43   62.69
  -8   8  -3 1781.82   56.69
   8   8   3 1761.72   63.19
   8   8   3 1881.71   67.69
  11   9  -3  577.14   21.50
  -9  -9   3 1057.39   36.80
   9  -9  -3 1050.79   39.00
  -9   9   3 1026.90   35.70
  -9   9   3 1019.20   39.00
   9   9  -3  993.70   34.10
  -7  -9   3 1181.58   48.90
   7  -9  -3 1146.09   42.30
  -7  -9   3 1192.48   39.80
  -7   9   3 1157.58   39.60
   7   9  -3 1129.69   37.70
  -7   9   3 1175.18   42.40
   5  -9  -3 1022.10   40.50
   5  -9  -3 1018.70   37.50
  -5  -9   3 1020.10   34.00
  -5  -9   3 1008.30   41.20
  -5   9   3  966.30   35.00
   5   9  -3  978.40   33.20
  -5   9   3  953.80   36.20
   5   9  -3 1023.60   32.90
  -3  -9   3  175.18    8.70
   3  -9  -3  166.98   11.10
  -3  -9   3  157.18   12.00
   3  -9  -3  149.79   12.70
   3   9  -3  168.08    8.20
  -3   9   3  159.18    9.50
  -3   9   3  169.28    9.90
   3   9  -3  168.48    8.20
  -1  -9   3  514.15   23.30
   1  -9  -3  507.25   22.30
  -1  -9   3  453.15   20.00
   1  -9  -3  508.35   25.90
   1   9  -3  492.85   18.30
   1   9  -3  490.05   18.20
  -1   9   3  498.15   19.90
  -1   9   3  505.05   20.10
  -1  -9  -3  156.58   10.30
  -1  -9  -3  164.18   13.70
   1  -9   3  176.28    8.70
   1  -9   3  166.08   11.60
  -1   9  -3  165.38    8.10
   1   9   3  176.28   12.80
  -1   9  -3  160.18    8.10
   1   9   3  167.98    8.80
  -3  -9  -3  152.18   10.10
   3  -9   3  159.28   10.90
   3  -9   3  147.49    8.50
  -3  -9  -3  155.78   13.80
   3   9   3  150.28    8.10
   3   9   3  153.38   12.40
  -3   9  -3  175.48    8.10
  -5  -9  -3 1082.89   49.30
  -5  -9  -3 1189.18   42.70
   5  -9   3 1226.88   44.70
  -5   9  -3 1201.28   38.70
   5   9   3 1205.68   46.20
   5   9   3 1218.28   39.40
   7  -9   3   53.09    6.70
  -7  -9  -3   43.20    6.40
   7   9   3   35.10    7.30
   7   9   3   44.70    7.90
  -7   9  -3   43.30    4.00
   8 -10  -3  149.49   10.60
  -8 -10   3  129.59    8.60
   8  10  -3  129.89    7.40
  -8  10   3  133.99    9.60
  -6 -10   3  141.49    8.50
  -6 -10   3  124.09   12.40
   6 -10  -3  131.79   11.90
   6 -10  -3  160.08   13.60
  -6  10   3  151.68    8.80
  -6  10   3  137.49    9.40
   6  10  -3  130.79    7.10
  -4 -10   3   65.89    8.40
   4 -10  -3   76.29    7.40
  -4 -10   3   65.49    5.30
   4 -10  -3   83.09    9.20
   4  10  -3   75.49    5.20
  -4  10   3   67.09    6.00
  -4  10   3   66.69    5.50
   4  10  -3   63.89    4.80
  -2 -10   3 1044.50   37.40
   2 -10  -3 1067.19   40.40
   2 -10  -3 1188.98   45.30
  -2 -10   3 1158.38   43.80
   2  10  -3 1106.09   36.10
   2  10  -3 1066.79   35.60
  -2  10   3 1131.69   37.50
  -2  10   3 1037.60   37.60
   0 -10  -3    6.60    3.40
   0 -10   3    4.60    1.40
   0 -10   3    2.90    1.80
   0  10   3    4.70    2.80
   0  10  -3    3.60    1.20
   0  10   3    1.50    1.10
   0  10  -3    2.10    1.00
  -2 -10  -3   30.40    6.50
   2 -10   3   25.50    3.80
   2 -10   3   27.60    4.70
   2  10   3   41.80    6.40
  -2  10  -3   33.10    3.20
  -4 -10  -3   19.00    4.00
   4 -10   3    9.20    2.90
  -4 -10  -3   21.90    6.10
   4  10   3    9.40    4.20
  -4  10  -3   14.80    2.40
   4  10   3   20.60    3.10
  -6 -10  -3  206.38   13.30
   7 -11  -3   20.00    5.60
   7 -11  -3   24.20    5.10
  -7 -11   3   24.90    4.10
  -7  11   3   20.00    3.80
  -7  11   3   21.70    3.50
   7  11  -3   21.20    2.70
   5 -11  -3   16.50    4.90
  -5 -11   3   21.40    5.90
  -5 -11   3   17.30    3.90
   5 -11  -3   20.80    4.20
  -5  11   3   13.50    3.00
  -5  11   3   14.70    3.20
   5  11  -3   15.40    2.40
  -3 -11   3   39.30    6.80
   3 -11  -3   41.60    6.40
  -3 -11   3   40.90    4.40
  -3  11   3   37.90    4.50
  -3  11   3   48.60    4.80
   3  11  -3   41.50    4.10
   3  11  -3   44.00    3.80
   1 -11  -3   17.60    4.60
  -1 -11   3   20.30    4.60
  -1 -11   3   27.20    3.60
  -1  11   3   28.10    6.20
   1  11  -3   23.40    3.00
   1  11  -3   27.70    3.40
  -1  11   3   21.30    3.20
   1 -11   3    4.90    2.00
  -1 -11  -3    3.70    3.10
   1 -11   3   13.60    3.90
   1  11   3    6.00    1.70
  -1  11  -3   11.90    2.40
  -1  11  -3   13.20    2.50
   1  11   3    9.40    3.70
   3 -11   3   20.10    4.40
  -3 -11  -3   18.20    5.30
  -3  11  -3   20.40    2.70
   3  11   3   22.20    3.20
   3  11   3   13.60    4.50
   6 -12  -3   15.90    5.40
  -4 -12   3   44.20    8.30
   4 -12  -3   48.90    7.10
  -4 -12   3   47.70    5.50
   4 -12  -3   45.20    8.10
  -4  12   3   44.30    4.80
  -4  12   3   45.20    4.90
   4  12  -3   48.80    4.10
  -2 -12   3  672.43   27.30
   2 -12  -3  727.03   34.80
  -2 -12   3  735.33   33.10
  -2  12   3  750.52   32.90
  -2  12   3  728.23   26.20
   2  12  -3  710.13   25.30
   0 -12   3  581.34   26.50
   0 -12  -3  551.54   30.00
   0  12  -3  550.14   20.80
   0  12   3  532.85   27.70
   0  12   3  576.54   21.10
   2  12   3  278.57   17.10
  14   0  -4 2416.26   78.79
  14   0  -4 2541.05   81.09
 -14   0   4 2538.45   76.69
  12   0  -4    2.00    1.70
 -12   0   4    1.00    0.90
  12   0  -4    0.00    0.90
 -12   0   4   -0.50    1.50
 -10   0   4  368.96   16.10
 -10   0   4  365.46   14.70
 -10   0   4  390.06   16.40
  10   0  -4  371.16   15.20
  10   0  -4  378.76   17.20
   8   0  -4  288.47   11.90
  -8   0   4  280.97   12.50
   8   0  -4  278.17   13.10
  -8   0   4  286.37   11.70
  -8   0   4  289.77   11.70
  -6   0   4 4458.45  134.09
  -6   0   4 4442.16  136.09
   6   0  -4 4600.74  134.39
   6   0  -4 4504.25  135.79
   6   0  -4 4531.05  133.89
  -6   0   4 4550.54  133.79
   4   0  -4 4857.11  140.39
   4   0  -4 4510.15  140.59
  -4   0   4 4738.43  140.89
  -4   0   4 4872.01  139.89
   2   0  -4 4616.24  135.99
   2   0  -4 4157.28  135.69
  -2   0   4 4633.94  137.49
  -2   0   4 4675.53  139.19
  -2   0   4 4656.23  137.49
   2   0  -4 4701.63  136.09
  -2   0   4 4681.33  135.69
  -2   0   4 4672.53  135.79
   0   0   4 3583.84  109.19
   0   0   4 3693.33  114.59
   0   0   4 3641.14  106.79
   0   0  -4 3455.25  107.79
   0   0   4 3702.23  108.49
   0   0  -4 3686.83  107.59
   0   0   4 3566.14  108.49
   0   0   4 3631.24  112.39
   2   0   4  606.94   22.60
   2   0   4  614.44   25.50
   2   0   4  593.04   21.80
  -2   0  -4  594.24   20.90
  -2   0  -4  594.24   20.50
  -2   0  -4  596.74   20.00
   4   0   4 1054.79   37.30
  -4   0  -4  996.50   31.80
   4   0   4  989.80   35.30
  -4   0  -4  946.51   32.10
   4   0   4  910.51   33.30
   6   0   4  122.09    7.10
  -6   0  -4  106.49    6.40
   6   0   4  104.69    9.30
   6   0   4  112.89    9.30
  -6   0  -4  113.99    6.50
   8   0   4    1.80    1.80
   8   0   4    2.90    1.30
  -8   0  -4    0.50    1.00
  15   1  -4   66.49    8.70
 -13  -1   4  228.98   10.30
  13  -1  -4  225.08   13.20
  13  -1  -4  227.78   11.40
 -13   1   4  233.38   10.50
  13   1  -4  227.48   13.90
  13   1  -4  229.38   11.30
 -11  -1   4   70.39    6.30
  11  -1  -4   66.59    5.00
 -11  -1   4   60.99    5.60
 -11  -1   4   63.79    4.70
  11  -1  -4   60.39    6.00
 -11   1   4   57.19    5.10
  11   1  -4   50.69    6.00
 -11   1   4   63.89    4.40
  11   1  -4   57.99    4.70
  -9  -1   4   70.39    5.40
  -9  -1   4   63.69    5.00
  -9  -1   4   65.09    4.80
   9  -1  -4   63.69    4.80
   9  -1  -4   68.79    6.10
   9   1  -4   67.59    6.10
  -9   1   4   64.49    4.90
  -9   1   4   73.59    4.70
  -9   1   4   70.69    5.40
   9   1  -4   72.79    4.90
   7  -1  -4 2863.51   88.09
   7  -1  -4 3008.10   91.19
  -7  -1   4 2821.42   88.29
  -7  -1   4 2870.91   88.59
   7  -1  -4 3031.00   89.29
  -7   1   4 2898.01   88.69
   7   1  -4 2806.42   88.79
  -7   1   4 3033.30   89.89
   7   1  -4 3055.59   90.69
  -7   1   4 3013.10   88.09
   7   1  -4 2935.11   89.09
  -5  -1   4  319.37   14.00
   5  -1  -4  348.67   12.80
   5  -1  -4  341.87   13.20
  -5  -1   4  323.87   12.80
   5  -1  -4  343.97   14.20
  -5  -1   4  341.87   12.60
  -5   1   4  323.87   14.00
   5   1  -4  319.07   12.60
  -5   1   4  342.17   12.50
   5   1  -4  344.67   12.80
   5   1  -4  344.57   13.20
  -5   1   4  337.97   12.20
  -5   1   4  320.77   13.80
   3  -1  -4 2510.55   77.99
  -3  -1   4 2784.82   79.39
  -3  -1   4 2477.95   76.99
  -3  -1   4 2536.45   77.49
  -3  -1   4 2575.94   77.69
   3  -1  -4 2543.05   77.99
  -3  -1   4 2559.54   77.59
   3  -1  -4 2556.14   78.49
  -3   1   4 2561.84   78.29
  -3   1   4 2595.74   78.19
  -3   1   4 2472.95   78.49
  -3   1   4 2585.24   77.39
  -3   1   4 2622.44   78.69
  -3   1   4 2606.14   77.29
   3   1  -4 2466.15   77.29
   3   1  -4 2643.14   76.89
   3   1  -4 2632.84   77.39
   1  -1  -4  118.49    5.90
   1  -1  -4  108.49    5.60
  -1  -1   4  109.09    6.00
  -1  -1   4  115.19    7.40
  -1  -1   4  114.89    5.30
   1   1  -4  134.89    5.90
   1   1  -4  120.79    8.30
  -1   1   4  111.89    6.20
  -1   1   4  102.09    8.00
  -1   1   4  117.29    6.10
  -1   1   4  114.09    7.70
  -1   1   4  107.19    5.30
  -1   1   4  115.29    5.60
   1   1  -4  112.09    5.60
  -1   1   4   91.59    7.30
   1   1  -4  108.09    5.80
   1  -1   4  271.17   14.90
  -1  -1  -4  302.17   11.80
  -1  -1  -4  314.37   11.80
   1  -1   4  326.57   11.20
  -1  -1  -4  316.57   12.00
   1  -1   4  287.67   12.40
   1  -1   4  294.47   10.60
   1  -1   4  294.77   11.10
   1   1   4  307.67   12.60
   1   1   4  319.47   14.40
   1   1   4  295.77   13.00
  -1   1  -4  304.37   11.60
   1   1   4  314.37   10.90
   1   1   4  338.97   16.40
  -1   1  -4  310.07   11.20
  -1   1  -4  301.57   11.90
  -3  -1  -4 2389.66   71.99
  -3  -1  -4 2368.16   72.39
   3  -1   4 2218.78   77.59
   3  -1   4 2266.07   73.59
   3  -1   4 2406.86   73.59
   3   1   4 2387.16   73.69
   3   1   4 2365.46   71.49
   3   1   4 2497.75   79.49
  -3   1  -4 2367.86   72.49
   3   1   4 2433.46   76.49
  -3   1  -4 2396.26   71.99
   5  -1   4    5.50    1.40
   5  -1   4    5.40    2.30
  -5  -1  -4    4.40    1.30
  -5  -1  -4    5.40    1.50
   5  -1   4    5.00    2.20
   5   1   4    3.70    2.00
   5   1   4    5.90    1.60
   5   1   4    9.20    2.90
  -5   1  -4    5.00    1.30
  -5   1  -4    6.20    1.50
   7  -1   4  737.43   32.60
  -7  -1  -4  775.12   26.50
   7  -1   4  760.22   27.50
   7   1   4  812.72   28.40
  -7   1  -4  725.53   26.40
   7   1   4  771.62   31.80
   7   1   4  740.63   31.60
   9  -1   4  282.67   13.40
  -9  -1  -4  281.67   12.40
   9  -1   4  272.67   16.40
  -9   1  -4  297.27   12.30
   9   1   4  264.27   16.00
   9   1   4  268.37   13.40
 -14  -2   4   75.99    5.50
  14  -2  -4   78.49    8.00
  14   2  -4   73.49    6.20
 -14   2   4   76.19    5.20
  14   2  -4   93.89    8.70
  12  -2  -4    2.40    2.00
 -12  -2   4    5.30    1.60
  12  -2  -4    5.80    2.00
 -12  -2   4    6.50    2.30
  12   2  -4    7.20    3.00
 -12   2   4    7.00    1.60
  12   2  -4    6.80    1.80
 -12   2   4    4.30    2.10
 -10  -2   4  220.88   11.10
  10  -2  -4  215.68   10.30
  10  -2  -4  228.18   12.00
 -10  -2   4  217.38   10.90
 -10  -2   4  212.38   10.00
  10   2  -4  214.98   12.00
 -10   2   4  224.88   11.30
 -10   2   4  226.28   10.30
  10   2  -4  215.98   10.00
   8  -2  -4  175.58    9.80
   8  -2  -4  179.68    8.60
  -8  -2   4  171.58    8.30
   8   2  -4  182.68    8.40
   8   2  -4  172.18    9.60
  -8   2   4  155.08    7.70
  -8   2   4  174.18    8.20
  -8   2   4  148.99    8.80
  -6  -2   4   51.19    3.70
  -6  -2   4   48.20    4.00
   6  -2  -4   48.30    4.80
   6  -2  -4   55.99    3.70
   6  -2  -4   51.69    4.00
  -6  -2   4   46.40    5.10
   6   2  -4   53.49    3.80
  -6   2   4   50.19    3.20
   6   2  -4   50.59    3.80
  -6   2   4   60.59    3.90
  -6   2   4   54.39    4.50
   6   2  -4   47.90    4.30
   4  -2  -4  877.71   29.60
   4  -2  -4  899.31   30.90
  -4  -2   4  863.01   29.30
  -4  -2   4  931.71   28.50
  -4  -2   4  891.71   29.30
  -4  -2   4  848.92   28.90
  -4   2   4  920.21   30.10
  -4   2   4  824.32   30.40
  -4   2   4  905.61   28.90
   4   2  -4  982.60   30.70
  -4   2   4  885.91   29.60
  -4   2   4  888.91   28.50
  -4   2   4  885.71   29.00
   4   2  -4  895.91   28.50
  -4   2   4  879.31   30.70
   4   2  -4  925.41   32.70
   4   2  -4  892.51   29.20
  -2  -2   4  303.57   12.70
  -2  -2   4  279.57   10.60
   2  -2  -4  292.77   11.60
  -2  -2   4  279.27   11.20
   2  -2  -4  294.67   12.80
   2  -2  -4  294.77   11.50
   2   2  -4  288.07   14.30
   2   2  -4  280.97   11.30
  -2   2   4  273.07   13.30
   2   2  -4  280.97   11.10
  -2   2   4  285.77   12.40
  -2   2   4  302.17   14.90
  -2   2   4  296.57   12.20
  -2   2   4  294.97   11.70
  -2   2   4  299.17   11.10
   0  -2   4   90.29    5.20
   0  -2   4   83.59    6.50
   0  -2  -4   84.49    5.10
   0  -2  -4   84.79    4.80
   0  -2  -4   84.29    4.80
   0   2   4   79.29    5.70
   0   2   4   92.59    7.10
   0   2   4   80.79    7.40
   0   2   4   84.39    4.50
   0   2   4   86.09    5.20
   0   2  -4   75.79    4.50
   0   2  -4   87.89    7.80
   0   2  -4   76.59    4.60
   0   2  -4   90.09    4.50
   0   2   4   78.99    7.70
  -2  -2  -4   20.60    2.20
   2  -2   4   19.20    2.40
   2  -2   4   19.00    2.10
  -2  -2  -4   21.30    2.40
   2  -2   4   21.70    3.50
   2   2   4   15.90    3.70
   2   2   4   18.00    3.00
  -2   2  -4   19.70    1.90
  -2   2  -4   20.00    2.20
   2   2   4   23.70    2.90
   2   2   4   21.20    4.20
   4  -2   4  229.98   11.00
  -4  -2  -4  257.47   10.80
  -4  -2  -4  258.07   12.80
   4  -2   4  219.78   13.70
  -4  -2  -4  225.98   10.10
   4   2   4  239.38   14.10
  -4   2  -4  250.47   10.60
  -4   2  -4  251.67   10.20
   4   2   4  269.67   15.60
  -6  -2  -4   66.29    4.80
   6  -2   4   58.99    6.50
   6  -2   4   59.59    5.30
  -6  -2  -4   62.19    6.00
   6   2   4   56.79    7.40
   6   2   4   71.09    7.90
  -6   2  -4   65.19    4.70
  -6   2  -4   64.29    4.70
  -8  -2  -4   63.69    5.10
   8  -2   4   62.59    7.90
   8  -2   4   76.19    6.30
   8   2   4   60.49    7.80
   8   2   4   57.39    7.80
  -8   2  -4   60.79    4.80
 -13  -3   4  167.08   10.90
 -13  -3   4  175.88    8.80
  13  -3  -4  159.08   11.00
  13  -3  -4  167.58   10.10
 -13   3   4  177.48    8.60
 -13   3   4  181.58   12.60
  13   3  -4  177.58   11.70
  13   3  -4  159.68    9.00
 -11  -3   4   40.80    3.90
 -11  -3   4   41.70    5.00
  11  -3  -4   48.50    5.30
  11  -3  -4   44.80    4.40
  11   3  -4   39.20    5.20
 -11   3   4   44.20    3.70
 -11   3   4   47.80    4.80
  11   3  -4   45.40    4.20
  -9  -3   4  367.46   14.80
  -9  -3   4  371.96   15.80
  -9  -3   4  384.56   15.70
   9  -3  -4  375.06   15.20
   9  -3  -4  365.06   17.10
  -9   3   4  361.06   14.60
   9   3  -4  357.56   14.40
   9   3  -4  352.76   16.70
  -9   3   4  380.76   15.90
   7  -3  -4  166.68    8.20
  -7  -3   4  173.08    8.20
   7  -3  -4  177.48    8.80
  -7  -3   4  172.38    8.40
   7  -3  -4  176.38   10.00
   7   3  -4  173.68    9.30
  -7   3   4  175.88    9.30
  -7   3   4  190.38    8.50
  -7   3   4  171.58    6.70
   7   3  -4  165.28    8.10
  -5  -3   4  173.38    8.00
  -5  -3   4  170.28    7.90
   5  -3  -4  183.38    9.70
   5  -3  -4  175.88    9.70
  -5  -3   4  134.19    8.40
   5   3  -4  165.08    7.90
  -5   3   4  179.38    8.60
  -5   3   4  161.88    6.70
   5   3  -4  173.78    7.90
  -5   3   4  175.98    7.90
   5   3  -4  194.78    8.20
  -5   3   4  165.08    7.60
  -5   3   4  169.08    8.10
   3  -3  -4   22.80    3.40
  -3  -3   4   17.90    2.60
  -3  -3   4   21.20    2.30
   3  -3  -4   23.80    2.60
  -3  -3   4   20.10    2.30
   3  -3  -4   21.60    3.90
  -3   3   4   21.90    2.20
  -3   3   4   20.20    3.10
   3   3  -4   20.10    2.10
   3   3  -4   31.90    5.30
  -3   3   4   26.10    2.90
  -3   3   4   21.40    2.20
   3   3  -4   19.40    2.20
  -1  -3   4  182.98    8.60
  -1  -3   4  196.58    7.50
   1  -3  -4  189.08   10.00
  -1  -3   4  188.58    9.40
   1  -3  -4  186.68    8.80
  -1   3   4  179.98   10.60
   1   3  -4  185.28    8.00
   1   3  -4  146.79    8.50
  -1   3   4  195.58    9.00
  -1   3   4  193.18    8.40
   1   3  -4  150.18   10.30
  -1   3   4  182.48    9.60
  -1   3   4  180.58    7.80
  -1   3   4  165.88   11.40
  -1   3   4  183.78    9.10
  -1  -3  -4  245.58    9.70
   1  -3   4  223.38   10.10
  -1  -3  -4  235.48    9.80
   1  -3   4  217.68   12.40
   1   3   4  206.08   14.10
  -1   3  -4  231.18    9.70
   1   3   4  224.68   10.40
   1   3   4  232.28   13.00
   1   3   4  228.88   11.90
  -1   3  -4  236.08   10.30
   1   3   4  213.98    9.60
  -1   3  -4  251.17    9.20
   3  -3   4  208.68   12.80
  -3  -3  -4  204.08   11.30
   3  -3   4  230.18   10.60
  -3  -3  -4  215.78    9.70
  -3  -3  -4  213.78    9.60
  -3   3  -4  223.48    9.80
  -3   3  -4  226.48    9.50
   3   3   4  222.98   13.50
   3   3   4  238.98   15.50
   3   3   4  223.68   10.20
   5  -3   4  400.86   20.10
  -5  -3  -4  407.16   15.90
  -5  -3  -4  464.15   21.50
   5  -3   4  412.66   16.60
   5   3   4  370.06   21.20
   5   3   4  393.86   20.10
  -5   3  -4  415.96   15.70
  -5   3  -4  419.16   15.80
   7  -3   4   64.19    9.90
  -7  -3  -4   53.49    5.60
  -7  -3  -4   59.49    4.80
   7  -3   4   47.30    4.70
  -7   3  -4   52.89    4.60
  -7   3  -4   54.19    4.50
   7   3   4   59.49    7.70
   7   3   4   44.00    6.90
   9  -3   4  111.19    7.70
  -9  -3  -4  102.59    7.00
   9  -3   4  102.99    9.20
  -9   3  -4  104.59    6.60
  14  -4  -4  328.57   16.70
 -14  -4   4  307.37   13.30
  14   4  -4  313.67   17.50
  14   4  -4  304.97   14.30
 -14   4   4  314.97   13.20
 -12  -4   4  684.63   23.80
  12  -4  -4  682.33   27.50
  12  -4  -4  720.33   25.80
 -12  -4   4  673.23   26.80
 -12   4   4  652.93   25.80
  12   4  -4  672.83   24.40
  12   4  -4  644.54   27.70
 -12   4   4  673.53   23.90
  10  -4  -4 1391.86   45.00
 -10  -4   4 1227.68   46.20
 -10  -4   4 1392.26   44.20
 -10  -4   4 1329.17   44.80
  10  -4  -4 1396.26   47.00
 -10   4   4 1386.46   45.30
  10   4  -4 1372.06   47.60
 -10   4   4 1328.67   43.20
  10   4  -4 1361.56   43.90
   8  -4  -4   38.50    4.00
  -8  -4   4   45.00    4.00
   8  -4  -4   44.20    4.90
  -8  -4   4   44.40    3.70
  -8   4   4   39.60    3.60
  -8   4   4   43.70    4.40
   8   4  -4   39.80    4.80
   8   4  -4   41.50    3.70
   8   4  -4   48.50    3.80
  -6  -4   4  101.39    5.70
  -6  -4   4  103.19    5.90
  -6  -4   4  103.99    7.00
   6  -4  -4  105.29    7.30
   6  -4  -4  116.39    6.60
   6  -4  -4  105.69    7.90
  -6   4   4  106.09    6.80
   6   4  -4  105.89    6.50
   6   4  -4  108.09    5.70
   6   4  -4  102.39    5.80
  -6   4   4  107.19    5.80
  -4  -4   4  905.71   31.10
   4  -4  -4  832.82   29.90
   4  -4  -4  908.21   33.80
  -4  -4   4  923.71   29.50
   4  -4  -4  913.31   32.10
  -4  -4   4  889.61   28.80
   4   4  -4  912.91   27.80
  -4   4   4  853.71   30.90
  -4   4   4  868.31   27.90
   4   4  -4  904.71   28.80
   4   4  -4  856.41   31.30
  -4   4   4  912.91   28.70
  -4   4   4  874.71   30.30
   4   4  -4  815.52   27.30
   4   4  -4  848.02   28.60
   2  -4  -4   53.09    6.50
   2  -4  -4   52.99    4.20
  -2  -4   4   49.90    4.60
   2  -4  -4   47.20    4.90
  -2  -4   4   56.09    4.00
  -2  -4   4   51.19    3.60
   2   4  -4   43.20    5.10
  -2   4   4   51.19    3.90
   2   4  -4   49.80    3.60
   2   4  -4   52.29    3.50
  -2   4   4   48.60    4.30
  -2   4   4   52.69    5.30
  -2   4   4   51.09    3.60
  -2   4   4   52.19    4.00
   0  -4   4  794.12   26.80
   0   4   4  804.22   25.40
   0   4  -4  774.12   25.70
   0   4   4  783.62   31.00
   0   4  -4  794.72   25.20
   0   4  -4  772.62   25.80
   0   4   4  740.53   32.00
   0   4   4  734.03   26.30
   0   4   4  798.92   29.90
  -2  -4  -4 1093.19   37.80
  -2  -4  -4 1097.39   35.20
   2  -4   4 1141.89   39.30
   2  -4   4 1090.59   36.20
   2   4   4  919.71   41.70
  -2   4  -4 1084.39   35.50
  -2   4  -4 1106.79   35.40
  -2   4  -4 1183.18   34.40
   2   4   4 1116.49   37.40
   2   4   4 1084.19   35.90
   2   4   4 1091.59   41.30
   4  -4   4 1198.78   38.50
   4  -4   4 1125.19   42.40
  -4  -4  -4 1153.08   37.50
  -4  -4  -4 1142.29   40.50
  -4   4  -4 1141.89   37.30
  -4   4  -4 1129.39   37.40
   4   4   4 1135.89   43.70
   4   4   4 1173.28   45.80
  -6  -4  -4  898.61   30.60
  -6  -4  -4  875.31   33.20
   6  -4   4  957.90   31.20
   6  -4   4  922.11   35.70
   6   4   4  840.82   36.00
  -6   4  -4  853.31   30.50
  -6   4  -4  873.01   30.20
   6   4   4  888.61   36.80
   8  -4   4  583.74   23.20
  -8  -4  -4  594.04   22.30
  -8  -4  -4  589.74   24.50
   8  -4   4  605.94   27.00
   8   4   4  650.23   29.60
  -8   4  -4  612.04   21.90
   8   4   4  564.44   27.40
 -13  -5   4  624.74   25.20
  13  -5  -4  482.35   28.30
 -13   5   4  592.44   21.40
  13   5  -4  648.24   27.00
  13   5  -4  591.94   22.40
 -13   5   4  602.34   23.80
 -11  -5   4  428.46   19.00
 -11  -5   4  435.16   16.80
  11  -5  -4  436.96   18.60
  11  -5  -4  454.95   20.60
 -11   5   4  422.26   16.90
 -11   5   4  437.46   18.70
  11   5  -4  454.55   17.20
   9  -5  -4  465.15   20.60
   9  -5  -4  494.75   19.40
  -9  -5   4  447.36   18.40
  -9  -5   4  498.65   18.50
  -9   5   4  480.35   17.90
  -9   5   4  498.65   19.60
   9   5  -4  499.45   18.20
   9   5  -4  479.05   18.50
   9   5  -4  476.85   21.20
  -7  -5   4 2734.93   84.29
   7  -5  -4 2782.72   89.79
  -7  -5   4 2871.21   84.59
   7  -5  -4 2777.02   87.39
   7   5  -4 2821.12   85.89
   7   5  -4 2709.63   83.89
  -7   5   4 2774.82   84.29
  -7   5   4 2670.73   84.89
   7   5  -4 2774.82   83.89
  -5  -5   4    4.10    2.10
   5  -5  -4    0.80    1.50
  -5  -5   4    2.70    0.90
  -5  -5   4    4.60    1.40
   5  -5  -4    5.20    1.70
   5  -5  -4    2.70    1.70
   5   5  -4    4.90    1.30
  -5   5   4    0.90    1.00
  -5   5   4    5.10    1.40
   5   5  -4    1.20    1.30
   5   5  -4    4.30    1.20
   3  -5  -4 2111.59   70.79
  -3  -5   4 2093.99   66.79
   3  -5  -4 2102.79   67.29
  -3  -5   4 2052.19   64.19
  -3  -5   4 2080.19   63.59
  -3   5   4 2136.59   63.79
  -3   5   4 2085.29   69.69
   3   5  -4 2141.29   63.59
  -3   5   4 1803.22   64.79
   3   5  -4 2188.58   63.79
  -3   5   4 2095.79   63.39
  -1  -5   4    3.90    1.10
  -1  -5   4    4.10    1.70
  -1  -5   4    2.60    1.00
   1  -5  -4    1.80    1.80
   1  -5  -4    5.70    2.10
  -1   5   4    6.30    1.50
   1   5  -4    4.70    1.30
  -1   5   4    4.50    1.50
  -1   5   4    6.00    2.30
   1   5  -4    4.70    1.20
  -1   5   4    3.60    1.40
  -1  -5  -4    0.00    1.00
   1  -5   4   -0.70    0.60
   1  -5   4    0.90    1.00
  -1  -5  -4   -0.30    1.40
   1   5   4    1.30    1.50
  -1   5  -4    2.00    0.90
   1   5   4    0.50    0.90
  -1   5  -4    1.70    0.80
   1   5   4   -0.40    1.70
  -1   5  -4    0.50    0.60
   1   5   4    0.40    0.70
  -3  -5  -4 3368.26  103.39
  -3  -5  -4 3340.47   99.89
   3  -5   4 3408.86  103.69
  -3   5  -4 3213.48   99.39
  -3   5  -4 3356.06   99.79
   3   5   4 3182.78  108.99
   3   5   4 3293.97  115.39
   5  -5   4  190.18    9.50
  -5  -5  -4  171.48   10.50
   5  -5   4  183.38   11.80
  -5  -5  -4  176.18    9.00
   5   5   4  169.88   14.20
  -5   5  -4  181.98    8.70
   5   5   4  152.88   11.80
  -5   5  -4  164.68    8.30
   7  -5   4 1045.10   38.90
  -7  -5  -4  996.10   36.90
  -7   5  -4  990.40   33.80
  -7   5  -4 1006.40   34.00
   7   5   4 1036.40   41.30
   7   5   4  962.10   39.90
   9   5   4   12.20    4.90
 -12  -6   4  318.37   15.40
  12  -6  -4  295.97   16.00
 -12  -6   4  298.57   13.50
 -12   6   4  293.07   13.20
 -12   6   4  313.37   19.40
  12   6  -4  348.17   14.00
 -12   6   4  300.57   14.80
  10  -6  -4  448.86   20.10
 -10  -6   4  528.35   21.10
  10  -6  -4  555.14   23.10
 -10  -6   4  525.35   19.90
 -10   6   4  493.75   19.10
  10   6  -4  527.85   19.40
 -10   6   4  523.25   20.90
  10   6  -4  530.45   23.50
   8  -6  -4    6.30    2.10
   8  -6  -4    3.40    1.90
  -8  -6   4    3.20    1.60
  -8  -6   4    2.90    1.30
   8   6  -4    6.70    2.80
  -8   6   4    6.90    1.80
   8   6  -4    3.70    1.50
   8   6  -4    4.80    1.30
   6  -6  -4  662.63   26.20
   6  -6  -4  680.23   29.20
  -6  -6   4  664.03   23.10
  -6  -6   4  680.73   28.40
  -6  -6   4  627.44   23.50
   6   6  -4  681.83   23.00
   6   6  -4  598.04   22.40
  -6   6   4  660.73   23.00
   6   6  -4  603.64   25.00
  -6   6   4  689.13   24.60
   4  -6  -4 1976.80   65.59
  -4  -6   4 1964.60   62.29
  -4  -6   4 1949.41   60.99
  -4  -6   4 1972.80   66.29
   4  -6  -4 1924.41   68.79
  -4   6   4 1967.00   60.99
   4   6  -4 1969.80   61.09
  -4   6   4 2016.60   67.39
  -4   6   4 2066.29   63.09
   4   6  -4 1988.00   61.09
  -2  -6   4  465.65   21.30
  -2  -6   4  493.45   17.60
   2  -6  -4  496.85   24.70
   2  -6  -4  486.15   21.00
  -2  -6   4  446.36   18.20
  -2   6   4  484.25   19.20
  -2   6   4  529.25   22.00
   2   6  -4  492.95   17.50
   2   6  -4  490.95   17.70
  -2   6   4  495.95   17.70
  -2   6   4  497.15   17.40
   0  -6   4 1562.84   55.29
   0  -6   4 1696.83   58.59
   0  -6  -4 1767.12   64.39
   0  -6  -4 1815.42   57.39
   0   6  -4 1811.42   54.69
   0   6   4 1684.13   61.59
   0   6  -4 1745.13   54.29
   0   6   4 1743.23   58.09
   0   6   4 1798.32   54.29
   0   6   4 1932.51   55.59
   2  -6   4   49.80    4.30
   2  -6   4   56.49    6.40
  -2  -6  -4   55.59    5.30
   2   6   4   55.69    7.60
   2   6   4   57.29    5.10
  -2   6  -4   54.19    4.10
  -2   6  -4   50.89    3.90
   2   6   4   57.59    7.50
   2   6   4   41.80    6.80
   2   6   4   52.29    4.00
   4  -6   4 1140.79   42.90
  -4  -6  -4 1163.58   41.20
   4  -6   4 1074.59   41.10
  -4   6  -4 1179.48   38.40
   4   6   4 1287.27   46.70
  -4   6  -4 1158.78   37.70
   6  -6   4  442.56   22.40
   6  -6   4  481.65   18.50
  -6  -6  -4  442.06   20.20
  -6   6  -4  444.06   17.30
   6   6   4  446.36   24.60
   6   6   4  434.76   22.70
  -8  -6  -4  274.27   14.50
   8  -6   4  238.88   15.50
   8   6   4  249.88   16.70
   8   6   4  245.68   17.70
  -8   6  -4  257.87   11.80
  -8   6  -4  255.57   11.70
  11  -7  -4   15.90    3.40
 -11  -7   4   25.00    4.30
 -11   7   4   21.00    3.50
 -11   7   4   22.30    5.40
  11   7  -4   16.00    2.90
  -9  -7   4  850.41   31.00
  -9  -7   4  896.61   30.80
   9  -7  -4  874.31   33.80
  -9   7   4  886.91   36.20
  -9   7   4  875.51   29.80
  -9   7   4  860.61   31.70
   9   7  -4  849.52   29.40
  -7  -7   4 1055.19   35.50
   7  -7  -4 1107.99   43.30
   7  -7  -4 1072.79   38.90
  -7  -7   4 1018.00   35.60
  -7   7   4 1067.19   34.80
  -7   7   4 1084.59   40.90
  -7   7   4 1052.99   36.80
   7   7  -4 1001.40   34.60
   7   7  -4 1073.29   35.20
  -5  -7   4  219.68   14.00
  -5  -7   4  214.98    9.90
  -5  -7   4  224.28    9.90
   5  -7  -4  212.08   14.80
   5  -7  -4  210.38   12.20
   5   7  -4  215.58    9.60
  -5   7   4  218.08    9.80
   5   7  -4  219.88    9.70
  -5   7   4  221.18   13.60
  -5   7   4  206.38   10.80
   3  -7  -4   71.19    6.70
  -3  -7   4   89.19    5.30
  -3  -7   4   65.19    5.10
   3  -7  -4   90.29    9.80
  -3  -7   4   89.49    7.90
   3   7  -4   81.39    5.20
  -3   7   4   83.69    6.00
  -3   7   4   70.19    6.90
   3   7  -4   88.39    5.30
  -3   7   4  100.59    6.60
   1  -7  -4  305.47   16.20
  -1  -7   4  305.27   13.20
  -1  -7   4  310.57   12.50
   1  -7  -4  311.37   14.70
  -1  -7   4  311.57   16.40
   1  -7  -4  298.87   19.20
  -1   7   4  330.37   14.00
   1   7  -4  297.07   12.50
  -1   7   4  326.37   15.40
   1   7  -4  312.87   12.60
  -1  -7  -4   83.49    9.90
   1  -7   4   81.09    5.40
  -1  -7  -4   80.39    7.00
   1   7   4   90.99    9.00
  -1   7  -4   76.59    5.30
  -1   7  -4   84.09    5.00
  -1   7  -4   74.59    5.00
   1   7   4   76.59    6.20
   1   7   4   77.29    6.10
   3  -7   4 1151.08   37.40
  -3  -7  -4 1183.68   40.70
   3  -7   4 1149.19   41.80
   3   7   4 1078.29   43.20
  -3   7  -4 1130.19   36.60
  -3   7  -4 1109.09   37.00
   3   7   4 1030.10   45.30
  -5  -7  -4  327.17   16.40
   5  -7   4  315.67   14.40
   5  -7   4  308.47   17.60
  -5   7  -4  332.07   13.40
  -5   7  -4  327.27   13.80
   5   7   4  330.37   19.80
   5   7   4  326.87   19.40
   7  -7   4  189.98   13.00
  -7  -7  -4  185.68   11.90
  -7   7  -4  192.38    9.40
   7   7   4  183.18   14.10
  -7   7  -4  187.18    9.70
   7   7   4  158.38   15.60
 -10  -8   4   22.30    3.60
  10  -8  -4   24.40    4.60
 -10   8   4   19.40    5.10
 -10   8   4   18.90    3.50
  10   8  -4   19.80    2.90
   8  -8  -4    9.90    3.20
  -8  -8   4   16.70    3.00
   8   8  -4   17.70    2.50
  -8   8   4   21.10    5.00
  -8   8   4   17.60    3.10
   6  -8  -4   73.79    9.20
   6  -8  -4   78.49    7.20
  -6  -8   4   77.19    5.70
   6   8  -4   84.99    5.30
   6   8  -4   81.69    5.40
  -6   8   4   75.39    6.20
  -6   8   4   66.69    7.20
  -4  -8   4    1.60    2.50
   4  -8  -4    4.00    2.40
  -4  -8   4    4.10    1.50
  -4  -8   4    4.00    1.50
   4  -8  -4    2.90    2.70
  -4   8   4    3.60    2.10
   4   8  -4    4.80    1.40
   4   8  -4    3.30    1.20
  -4   8   4    1.30    1.30
  -2  -8   4  144.19   10.90
  -2  -8   4  155.08    8.20
  -2  -8   4  145.99    7.70
   2  -8  -4  138.29   10.00
   2  -8  -4  138.09   12.30
   2   8  -4  148.89    7.30
  -2   8   4  120.89    8.30
  -2   8   4  135.09    9.30
   2   8  -4  137.69    7.30
   0  -8   4   63.19    5.00
   0  -8   4   71.39    5.10
   0  -8   4   65.49    6.90
   0  -8  -4   82.39    9.20
   0   8  -4   68.39    4.60
   0   8  -4   74.59    5.00
   0   8   4   61.29    5.70
   0   8   4   70.19    8.00
   0   8   4   59.59    5.70
   2  -8   4  157.08   11.10
  -2  -8  -4  141.19   13.30
  -2  -8  -4  153.78   10.50
   2  -8   4  148.89    8.20
  -2   8  -4  156.48    7.60
   2   8   4  134.29   11.80
   2   8   4  151.78    8.50
  -2   8  -4  155.18    8.10
   4  -8   4  158.28   11.40
   4  -8   4  148.49    9.10
  -4  -8  -4  147.99   10.50
   4   8   4  146.79   13.10
  -4   8  -4  149.29    8.40
   4   8   4  156.98   12.40
  -6  -8  -4  107.39    9.30
   6  -8   4  115.99   10.00
   6   8   4  115.39   11.20
  -6   8  -4  119.29    8.00
  -6   8  -4  112.29    6.60
   6   8   4  121.29   12.60
 -11   9   4    3.80    4.20
  -9  -9   4   43.20    4.90
   9  -9  -4   39.50    6.00
   9   9  -4   46.80    4.30
  -9   9   4   42.40    4.90
  -9   9   4   40.50    7.00
   7  -9  -4  553.04   24.80
  -7  -9   4  607.84   22.70
   7   9  -4  589.24   21.30
  -7   9   4  554.54   22.60
  -7   9   4  582.84   25.40
  -5  -9   4  108.19    7.00
   5  -9  -4  110.89    9.10
   5  -9  -4  119.69   11.80
  -5   9   4  117.49    7.80
   5   9  -4  114.89    6.50
   5   9  -4  112.19    6.80
  -5   9   4  105.49    8.60
   3  -9  -4  155.78   11.30
  -3  -9   4  155.38   11.70
   3  -9  -4  135.39   13.20
  -3  -9   4  145.79    8.20
  -3   9   4  146.79    9.80
  -3   9   4  142.29    8.90
   3   9  -4  147.79    8.10
   3   9  -4  159.48    7.90
  -1  -9   4   13.00    3.50
  -1  -9   4   18.50    3.10
   1  -9  -4   20.20    5.20
  -1   9   4   14.00    3.00
   1   9  -4   17.20    2.40
  -1   9   4   15.40    3.60
  -1   9   4   24.30    5.90
   1   9  -4   16.50    2.60
   1  -9   4   -0.40    0.80
  -1  -9  -4    0.40    2.20
   1  -9   4    0.90    1.40
   1   9   4   -0.40    1.20
   1   9   4   -0.80    2.00
  -1   9  -4    0.10    0.70
   3  -9   4  276.57   12.60
  -3  -9  -4  271.17   15.80
   3  -9   4  250.07   15.00
  -3  -9  -4  288.47   19.70
   3   9   4  267.27   16.80
   3   9   4  259.57   12.10
  -3   9  -4  256.57   11.90
   5  -9   4  109.59    9.80
  -5  -9  -4  106.79    9.70
   5   9   4  115.79   12.40
  -5   9  -4  116.29    7.20
   5   9   4  117.09   11.80
  -8 -10   4   29.30    4.30
   8 -10  -4   28.40    5.70
  -8  10   4   28.50    4.00
  -8  10   4   29.90    5.40
   8  10  -4   29.60    3.30
   6 -10  -4  158.38   11.30
  -6 -10   4  157.88    9.30
   6  10  -4  152.78    8.30
  -6  10   4  155.88    9.70
  -6  10   4  171.68   10.90
  -4 -10   4  994.90   33.90
   4 -10  -4  967.60   37.90
   4 -10  -4 1132.49   51.09
  -4 -10   4  954.00   40.90
   4  10  -4  980.90   33.30
   4  10  -4  948.31   32.90
  -4  10   4  914.21   35.10
   2 -10  -4  292.97   20.00
  -2 -10   4  288.27   18.00
  -2 -10   4  313.17   13.10
  -2  10   4  287.87   14.70
   2  10  -4  289.57   12.60
  -2  10   4  297.97   14.10
   2  10  -4  283.17   12.60
   0 -10   4  982.80   31.10
   0 -10  -4  910.01   40.70
   0 -10   4  912.91   37.00
   0  10   4  871.81   31.60
   0  10   4  872.11   37.50
   0  10  -4  837.22   30.20
   2 -10   4   30.10    4.10
  -2 -10  -4   19.90    5.80
   2 -10   4   33.60    5.60
  -2  10  -4   33.70    3.40
   2  10   4   24.10    3.80
   2  10   4   23.50    5.40
   4 -10   4  413.96   22.90
   5 -11  -4  200.38   13.60
  -5 -11   4  192.88   11.00
  -5  11   4  208.28   11.80
  -5  11   4  206.78   11.10
   5  11  -4  209.88   10.20
  -3 -11   4 1381.16   45.30
   3 -11  -4 1263.77   55.29
   3 -11  -4 1329.27   49.10
  -3 -11   4 1350.16   52.79
   3  11  -4 1341.77   43.90
   3  11  -4 1358.56   43.90
  -3  11   4 1362.86   45.00
  -1 -11   4   80.79    6.40
   1 -11  -4   79.49   11.10
  -1 -11   4   87.09    9.40
   1  11  -4   89.19    6.00
  -1  11   4   99.49    6.70
   1  11  -4   90.29    6.30
  -1  11   4   81.39   10.10
   1 -11   4  193.48   14.40
  -1 -11  -4  226.58   18.20
  -1  11  -4  204.88    9.90
   1  11   4  215.68   15.10
   1  11   4  211.68   10.60
  -2 -12   4  383.06   16.70
   2  12  -4  366.16   15.70
   2  12  -4  376.66   15.70
  14   0  -5    1.80    2.80
 -14   0   5    3.60    1.70
  14   0  -5    1.10    1.70
  12   0  -5    0.20    1.10
 -12   0   5    1.00    1.40
  12   0  -5    2.10    2.20
 -12   0   5    1.70    1.20
 -10   0   5   -1.00    1.40
 -10   0   5   -0.30    0.90
  10   0  -5    0.20    0.70
  10   0  -5   -2.40    1.60
 -10   0   5    0.30    0.90
  -8   0   5    0.30    0.80
  -8   0   5   -0.40    0.70
  -8   0   5   -0.50    0.70
   8   0  -5    0.30    0.70
   8   0  -5   -2.80    1.40
  -6   0   5    0.20    0.60
  -6   0   5   -0.60    0.60
   6   0  -5    0.30    0.60
   6   0  -5   -0.70    1.20
   6   0  -5    0.60    0.60
   4   0  -5   -0.20    0.40
   4   0  -5    0.50    1.30
  -4   0   5   -0.10    0.60
   4   0  -5   -0.10    0.60
  -4   0   5   -0.40    0.60
  -4   0   5   -0.90    0.50
  -2   0   5    0.70    1.40
  -2   0   5    1.00    1.10
  -2   0   5    0.50    0.60
  -2   0   5   -0.20    0.50
   2   0  -5    0.20    0.70
   0   0   5    0.10    0.70
   0   0   5    1.10    1.40
   0   0   5   -0.40    1.40
   0   0  -5   -0.40    0.50
   0   0  -5    1.00    0.80
   0   0  -5   -0.20    0.60
   2   0   5    0.70    1.10
   2   0   5    0.10    0.80
  -2   0  -5    0.50    0.60
  -2   0  -5    1.20    0.70
  -4   0  -5    0.80    0.90
   4   0   5    0.60    1.30
   4   0   5   -0.70    0.90
  -4   0  -5    1.30    1.00
   6   0   5   -0.50    0.70
   6   0   5    1.50    1.70
  -6   0  -5    3.90    1.70
   8   0   5    0.70    2.30
  -8   0  -5    1.10    1.60
   8   0   5   -0.90    1.30
 -13  -1   5   24.40    3.10
  13  -1  -5   26.10    4.90
  13  -1  -5   21.80    3.50
  13   1  -5   19.80    4.50
  13   1  -5   32.10    3.90
 -13   1   5   24.20    4.30
 -13   1   5   28.60    3.20
 -11  -1   5    0.50    1.40
 -11  -1   5   -1.20    1.00
  11  -1  -5   -1.60    1.80
  11  -1  -5   -0.20    0.90
 -11   1   5    0.40    1.10
 -11   1   5    0.40    1.00
  11   1  -5    1.40    2.10
  11   1  -5   -0.30    0.80
   9  -1  -5  257.57   11.80
  -9  -1   5  271.97   12.20
  -9  -1   5  270.67   11.60
  -9  -1   5  262.17   12.50
   9  -1  -5  273.07   13.70
   9   1  -5  273.27   13.80
  -9   1   5  259.07   12.50
   9   1  -5  253.07   11.70
  -9   1   5  254.37   11.60
  -7  -1   5   77.69    5.00
   7  -1  -5   83.99    6.40
  -7  -1   5   71.99    4.90
   7  -1  -5   78.89    5.30
   7   1  -5   73.89    6.00
  -7   1   5   74.89    4.90
   7   1  -5   74.99    5.20
  -7   1   5   81.19    5.80
  -7   1   5   75.89    4.80
   7   1  -5   69.39    4.90
   5  -1  -5 1199.58   39.50
   5  -1  -5 1209.68   39.80
  -5  -1   5 1209.68   39.30
   5  -1  -5 1241.58   41.20
  -5  -1   5 1218.58   39.20
   5   1  -5 1211.08   39.20
  -5   1   5 1196.38   39.00
   5   1  -5 1258.87   40.20
   5   1  -5 1257.27   39.60
  -5   1   5 1209.98   39.20
  -3  -1   5  315.17   14.10
  -3  -1   5  327.97   13.90
   3  -1  -5  337.37   13.70
   3  -1  -5  343.17   13.80
   3  -1  -5  344.07   14.60
  -3  -1   5  347.17   13.20
  -3  -1   5  348.37   13.10
   3   1  -5  359.36   13.50
  -3   1   5  352.46   13.80
  -3   1   5  340.87   13.30
   3   1  -5  353.36   13.50
  -3   1   5  325.57   17.00
   1  -1  -5    2.30    0.90
  -1  -1   5    2.70    1.00
  -1  -1   5    4.60    1.90
  -1  -1   5    3.70    1.20
   1  -1  -5    6.00    1.70
  -1   1   5    3.00    2.30
  -1   1   5    3.30    1.80
  -1   1   5    3.10    1.00
  -1   1   5    4.20    1.20
   1   1  -5    2.00    0.90
   1   1  -5    5.60    1.40
  -1  -1  -5 1006.10   33.00
  -1  -1  -5  966.00   32.40
   1  -1   5 1011.90   37.50
  -1  -1  -5  987.60   33.60
   1  -1   5  972.30   33.40
  -1   1  -5  978.80   32.10
   1   1   5  958.10   38.20
  -1   1  -5 1018.50   32.60
   1   1   5  990.30   36.00
   1   1   5  937.51   33.20
  -1   1  -5 1032.30   32.50
   3  -1   5   24.70    5.20
  -3  -1  -5   20.60    2.60
  -3  -1  -5   20.90    2.50
   3  -1   5   16.80    2.70
   3   1   5   23.00    3.10
  -3   1  -5   19.40    2.60
  -3   1  -5   20.90    2.60
   3   1   5   22.80    4.70
  -5  -1  -5   72.19    5.20
   5  -1   5   66.39    7.60
   5  -1   5   64.19    5.30
   5   1   5   73.49    5.70
   5   1   5   81.19    8.60
  -5   1  -5   71.69    5.20
  -5   1  -5   66.69    4.80
   7  -1   5  137.59    8.50
  -7  -1  -5  147.09    8.10
   7  -1   5  132.39   11.10
  -7   1  -5  144.29    8.20
   7   1   5  129.59    8.40
   7   1   5  178.58   12.20
  14  -2  -5  186.98   11.10
  14  -2  -5  199.68   13.00
 -14  -2   5  206.68    9.70
 -14   2   5  203.88    9.80
  14   2  -5  197.38   13.70
  14   2  -5  194.68   10.50
 -12  -2   5 1201.48   38.40
  12  -2  -5 1148.09   41.70
  12  -2  -5  988.30   39.40
 -12   2   5 1176.08   40.10
  12   2  -5 1137.79   41.80
 -12   2   5 1135.09   37.40
  12   2  -5 1156.48   38.20
 -10  -2   5   77.19    5.40
 -10  -2   5   72.39    5.80
  10  -2  -5   65.79    6.50
 -10  -2   5   78.59    5.80
  10  -2  -5   79.99    5.70
 -10   2   5   74.69    5.20
 -10   2   5   73.09    5.70
  -8  -2   5 1450.85   46.90
  -8  -2   5 1486.05   46.70
   8  -2  -5 1369.86   46.50
   8  -2  -5 1433.76   49.50
  -8   2   5 1474.85   46.40
  -8   2   5 1492.05   48.00
   8   2  -5 1468.95   46.50
   8   2  -5 1476.35   48.90
   8   2  -5 1466.35   46.90
  -6  -2   5  535.85   19.20
   6  -2  -5  544.65   20.00
   6  -2  -5  554.34   21.60
  -6  -2   5  544.65   19.60
  -6   2   5  537.25   20.30
   6   2  -5  538.05   19.40
   6   2  -5  485.65   19.20
  -6   2   5  534.15   18.80
  -6   2   5  529.75   19.10
   6   2  -5  560.24   20.40
   4  -2  -5  388.16   15.00
  -4  -2   5  353.36   14.10
   4  -2  -5  371.96   16.60
  -4  -2   5  367.36   14.30
  -4  -2   5  369.06   14.10
  -4   2   5  335.87   14.90
  -4   2   5  375.16   14.20
   4   2  -5  386.46   14.30
   4   2  -5  379.06   14.40
  -4   2   5  398.66   14.50
  -4   2   5  342.47   15.70
  -2  -2   5 2098.09   69.09
   2  -2  -5 2268.37   69.89
   2  -2  -5 2283.47   72.19
   2  -2  -5 2291.47   70.49
  -2  -2   5 2322.37   69.99
  -2  -2   5 2284.07   71.99
   2   2  -5 2201.38   69.19
  -2   2   5 2275.37   69.29
  -2   2   5 2261.47   69.89
   2   2  -5 2455.85   69.29
  -2   2   5 2195.18   74.29
   0  -2  -5   22.00    2.90
   0  -2  -5   23.70    2.80
   0  -2   5   26.40    4.10
   0  -2   5   22.30    2.90
   0   2   5   21.90    4.40
   0   2   5   11.90    3.20
   0   2  -5   20.70    2.50
   0   2   5   21.30    2.40
   0   2   5   25.80    3.10
   0   2  -5   18.40    2.40
   0   2  -5   19.00    2.30
   2  -2   5 2275.77   74.19
  -2  -2  -5 2223.68   67.79
   2  -2   5 2201.18   68.89
  -2  -2  -5 2148.39   67.99
  -2   2  -5 2208.78   67.99
   2   2   5 2110.49   72.69
   2   2   5 2232.58   69.19
  -2   2  -5 2297.37   67.69
   2   2   5 2072.29   75.39
   4  -2   5   26.00    3.20
  -4  -2  -5   17.30    2.70
   4  -2   5   18.60    4.50
  -4   2  -5   20.10    2.60
   4   2   5   17.50    4.20
   4   2   5   22.10    3.30
  -4   2  -5   15.50    2.60
   6  -2   5   21.60    3.20
   6  -2   5   17.40    4.30
  -6  -2  -5   19.30    3.20
   6   2   5   17.40    4.50
   6   2   5   22.30    3.40
   8  -2   5 1032.90   36.60
  -8  -2  -5 1030.90   35.00
  13  -3  -5  217.88   13.40
 -13  -3   5  220.68   10.20
  13  -3  -5  213.68   11.60
 -13   3   5  213.28    9.90
  13   3  -5  207.38   10.30
 -13   3   5  204.38   12.10
  11  -3  -5   62.69    6.20
 -11  -3   5   55.49    4.70
 -11  -3   5   59.39    5.60
 -11  -3   5   49.80    5.10
  11  -3  -5   69.29    5.50
  11   3  -5   57.59    4.70
  11   3  -5   52.79    7.00
 -11   3   5   58.69    4.70
 -11   3   5   50.79    5.00
   9  -3  -5 4242.88  127.69
   9  -3  -5 4156.98  129.69
  -9  -3   5 4057.29  126.29
  -9  -3   5 4185.38  126.99
  -9   3   5 4480.45  127.79
   9   3  -5 4229.38  129.59
   9   3  -5 4142.29  126.59
  -9   3   5 4228.78  126.69
   7  -3  -5  366.76   15.40
  -7  -3   5  380.06   14.80
  -7  -3   5  375.26   15.00
   7  -3  -5  374.26   17.20
  -7   3   5  355.86   14.90
   7   3  -5  378.86   14.70
   7   3  -5  375.96   16.10
   7   3  -5  377.26   14.60
  -7   3   5  382.76   16.10
   5  -3  -5  908.31   32.20
  -5  -3   5  996.20   31.80
  -5  -3   5  982.80   31.80
   5  -3  -5  993.60   34.60
  -5   3   5  972.80   31.00
  -5   3   5  936.11   31.40
   5   3  -5  911.01   31.30
   5   3  -5  941.71   31.60
  -5   3   5  969.60   33.00
   3  -3  -5    1.40    1.60
  -3  -3   5    1.60    0.80
  -3  -3   5    2.20    0.90
  -3  -3   5    2.30    1.30
   3  -3  -5    1.80    1.20
   3   3  -5    1.80    0.90
  -3   3   5    2.00    0.90
  -3   3   5    2.00    1.00
   3   3  -5    1.10    0.60
  -3   3   5    1.20    0.80
   1  -3  -5 1506.35   49.10
  -1  -3   5 1530.65   48.70
  -1  -3   5 1458.15   47.80
  -1  -3   5 1505.75   51.59
  -1   3   5 1508.95   53.89
   1   3  -5 1476.05   47.60
  -1   3   5 1507.55   48.80
  -1   3   5 1575.74   49.40
   1   3  -5 1541.35   47.50
  -1   3   5 1605.24   54.99
  -1   3   5 1503.25   47.40
  -1  -3  -5 1218.88   38.60
  -1  -3  -5 1209.18   39.00
   1  -3   5 1152.18   39.20
   1  -3   5 1191.98   43.40
   1   3   5 1297.27   44.60
  -1   3  -5 1193.48   38.50
   1   3   5 1170.68   46.50
  -1   3  -5 1234.48   38.60
   1   3   5 1016.00   46.50
   1   3   5 1222.58   39.70
   3  -3   5  359.46   17.60
  -3  -3  -5  338.77   14.20
  -3  -3  -5  325.77   13.60
   3  -3   5  328.17   14.50
   3   3   5  336.87   18.30
   3   3   5  338.87   14.50
  -3   3  -5  326.77   13.60
   3   3   5  340.57   20.00
  -3   3  -5  342.07   13.80
   5  -3   5 1768.12   61.89
   5  -3   5 1692.23   56.79
  -5  -3  -5 1757.12   55.89
   5   3   5 1755.82   57.39
  -5   3  -5 1831.22   55.59
   5   3   5 1737.43   64.09
  -5   3  -5 1776.32   55.79
   7  -3   5  106.89    9.40
   7  -3   5  103.69    7.20
  -7  -3  -5  100.99    6.90
   7   3   5   91.79    7.70
  -7   3  -5   94.29    6.40
   7   3   5  101.69    9.80
  14  -4  -5  162.88   12.90
 -14   4   5  184.38   11.30
  12  -4  -5  333.57   15.50
  12  -4  -5  353.56   17.50
 -12  -4   5  337.27   14.50
 -12  -4   5  334.97   16.40
  12   4  -5  319.37   14.10
 -12   4   5  358.66   16.50
 -12   4   5  340.97   13.90
  10  -4  -5   12.50    2.70
 -10  -4   5   17.30    3.00
 -10  -4   5   12.20    2.60
  10  -4  -5   15.70    3.60
 -10  -4   5   20.40    3.40
  10   4  -5   18.80    2.50
 -10   4   5   17.20    2.90
   8  -4  -5 1034.70   37.30
  -8  -4   5 1050.19   34.80
   8  -4  -5 1004.00   35.10
  -8  -4   5 1049.70   34.30
   8   4  -5 1012.50   34.50
  -8   4   5 1045.50   35.80
   8   4  -5  997.00   33.90
   6  -4  -5   73.09    8.00
   6  -4  -5   88.09    6.20
  -6  -4   5   90.79    5.60
  -6  -4   5   91.69    5.90
  -6   4   5   99.89    6.60
   6   4  -5   90.89    5.60
  -6   4   5   86.59    5.60
   6   4  -5   98.89    5.90
  -4  -4   5  537.65   21.50
   4  -4  -5  522.35   22.50
  -4  -4   5  518.95   19.40
   4  -4  -5  528.65   20.60
  -4  -4   5  526.45   19.70
   4   4  -5  533.25   19.20
  -4   4   5  525.25   19.40
  -4   4   5  544.35   20.50
  -4   4   5  559.54   19.90
   4   4  -5  519.55   19.40
  -4   4   5  588.94   24.60
  -2  -4   5 1435.16   48.50
   2  -4  -5 1393.76   48.20
  -2  -4   5 1420.76   45.10
  -2  -4   5 1403.16   44.20
   2  -4  -5 1465.85   46.00
   2   4  -5 1375.16   44.50
   2   4  -5 1426.36   44.30
  -2   4   5 1338.57   44.70
  -2   4   5 1396.56   51.89
  -2   4   5 1377.06   44.20
  -2   4   5 1349.07   45.70
   0  -4   5    0.20    1.20
   0  -4   5   -0.60    0.60
   0   4   5    0.30    1.00
   0   4  -5    0.20    0.60
   0   4   5    0.70    1.00
   0   4   5   -0.30    1.70
   0   4   5   -0.30    1.90
   0   4  -5   -0.10    0.80
   0   4   5    2.50    2.30
   0   4  -5    3.00    1.10
   0   4   5    0.60    0.80
   2  -4   5  640.14   26.20
   2  -4   5  775.62   30.70
  -2  -4  -5  753.42   25.70
   2   4   5  744.73   33.60
  -2   4  -5  731.63   25.50
   2   4   5  806.82   27.10
   2   4   5  761.92   28.50
   2   4   5  728.73   27.60
  -2   4  -5  753.62   26.10
   2   4   5  764.02   32.30
   4  -4   5   44.00    4.40
  -4  -4  -5   48.30    4.30
   4  -4   5   43.10    5.40
  -4   4  -5   45.70    4.20
  -4   4  -5   47.60    4.00
   4   4   5   50.19    7.30
   4   4   5   47.60    5.10
   4   4   5   51.89    7.40
  -6  -4  -5    1.00    1.50
   6  -4   5   -0.20    1.20
   6  -4   5    0.70    1.40
   6   4   5    0.30    1.10
   6   4   5    5.20    3.00
  -6   4  -5    0.40    1.50
  -6   4  -5   -0.90    1.00
  13  -5  -5   -6.20    2.20
 -13  -5   5    2.40    2.30
  13  -5  -5    1.00    2.20
 -13  -5   5    4.00    2.40
 -13   5   5   -1.20    1.80
 -13   5   5   -0.90    1.50
  13   5  -5    0.90    1.50
 -11  -5   5    4.50    1.70
  11  -5  -5    2.30    1.40
  11  -5  -5    4.10    2.60
 -11  -5   5    5.90    2.10
  11   5  -5    4.20    1.50
 -11   5   5    4.10    1.40
 -11   5   5    1.20    1.50
   9  -5  -5   35.80    4.20
  -9  -5   5   39.00    4.00
  -9  -5   5   33.70    3.90
   9  -5  -5   38.10    5.20
   9   5  -5   36.10    3.50
   9   5  -5   34.10    4.00
  -9   5   5   34.00    3.80
  -9   5   5   29.20    3.90
   7  -5  -5   11.40    3.00
  -7  -5   5   16.20    2.40
   7  -5  -5   19.30    2.90
  -7  -5   5   15.60    2.40
  -7   5   5   19.60    2.90
   7   5  -5   16.00    2.40
   7   5  -5   17.60    2.50
   5  -5  -5  125.19    7.80
  -5  -5   5  132.39    7.00
   5  -5  -5  132.09    9.20
   5   5  -5  120.69    7.00
  -5   5   5  135.49    7.10
  -5   5   5  133.99    7.80
   5   5  -5  125.39    6.90
  -3  -5   5   51.39    4.20
   3  -5  -5   54.49    6.00
  -3  -5   5   51.59    5.80
  -3  -5   5   56.69    4.30
   3  -5  -5   56.39    8.10
   3   5  -5   51.39    4.10
  -3   5   5   55.59    4.30
  -3   5   5   50.89    4.80
  -3   5   5   48.10    4.10
   3   5  -5   61.69    4.40
  -3   5   5   54.19    6.80
  -1  -5   5   11.70    2.10
  -1  -5   5    9.30    2.00
  -1  -5   5    6.40    2.40
  -1   5   5    9.20    2.20
  -1   5   5   11.00    2.50
  -1   5   5   10.70    3.30
  -1   5   5   10.80    3.70
   1   5  -5   17.00    2.40
  -1   5   5   13.10    2.20
  -1   5   5   11.50    3.80
   1   5  -5    9.90    1.60
   1  -5   5  165.18    9.30
   1  -5   5  169.48   11.50
   1   5   5  185.68   14.30
   1   5   5  165.48    9.70
   1   5   5  167.88    9.70
  -1   5  -5  168.08    8.40
   1   5   5  171.38   13.20
   1   5   5  171.68   10.50
   1   5   5  186.58    8.70
  -1   5  -5  177.98    8.40
  -3  -5  -5    5.60    1.90
   3  -5   5    5.30    2.20
   3  -5   5    8.50    2.00
  -3   5  -5    6.30    1.70
   3   5   5   10.10    2.40
   3   5   5    9.30    3.60
   3   5   5   13.00    4.50
  -3   5  -5   11.00    2.10
   5  -5   5    7.40    2.10
   5  -5   5    8.60    3.10
   5   5   5   11.20    2.80
  -5   5  -5    7.80    1.90
  -5   5  -5    7.60    2.00
   5   5   5    4.50    2.80
   5   5   5    6.80    3.80
   7  -5   5   84.59    6.80
 -12  -6   5   41.90    5.80
  12  -6  -5   38.70    6.00
  12  -6  -5   47.90    5.40
 -12  -6   5   48.80    4.90
 -12   6   5   48.00    5.50
  12   6  -5   49.30    4.60
 -12   6   5   50.89    4.70
 -10  -6   5   16.00    3.00
  10  -6  -5   15.30    3.30
 -10  -6   5   19.10    3.30
  10  -6  -5   14.80    4.10
  10   6  -5   14.30    2.50
 -10   6   5   15.00    3.40
   8  -6  -5   98.19    8.30
  -8  -6   5  102.09    6.70
  -8  -6   5  103.19    6.50
   8  -6  -5   96.19    6.90
  -8   6   5   86.59    6.70
  -8   6   5  104.59    6.50
   8   6  -5   96.09    6.00
   6  -6  -5   42.40    5.50
  -6  -6   5   44.00    3.90
  -6  -6   5   42.90    4.10
   6   6  -5   36.80    3.60
  -6   6   5   43.30    4.30
  -6   6   5   45.70    4.70
   6   6  -5   41.80    3.80
   4  -6  -5    4.70    2.40
   4  -6  -5    9.10    3.60
  -4  -6   5    5.20    1.50
  -4  -6   5    5.50    1.60
  -4   6   5    5.30    2.60
  -4   6   5    4.10    1.60
   4   6  -5    4.70    1.30
   4   6  -5    3.60    1.20
  -4   6   5    1.50    1.30
  -2  -6   5  690.53   25.50
  -2  -6   5  700.13   29.40
   2  -6  -5  700.53   34.00
  -2  -6   5  701.53   24.80
   2   6  -5  731.83   25.10
   2   6  -5  722.23   24.90
  -2   6   5  741.63   25.30
  -2   6   5  735.83   29.80
  -2   6   5  749.53   27.20
   0  -6   5  208.98    9.70
   0  -6   5  207.48   10.10
   0  -6   5  209.38   13.20
   0   6   5  209.28    9.80
   0   6   5  225.68   11.20
   0   6   5  208.88   14.90
   0   6  -5  208.18    9.70
   0   6   5  215.88   11.30
   0   6   5  200.78   12.20
   0   6  -5  209.58    9.90
   0   6   5  199.38   14.90
   2  -6   5   13.10    3.50
   2  -6   5   17.00    2.50
   2   6   5    9.80    4.00
  -2   6  -5   17.80    2.60
   2   6   5   13.40    2.80
  -2   6  -5   18.20    2.40
   2   6   5   11.20    3.80
   2   6   5   12.00    2.90
  -4  -6  -5   50.79    6.50
   4  -6   5   59.09    6.90
   4  -6   5   49.20    4.90
  -4   6  -5   56.49    4.50
   4   6   5   76.29    9.60
   4   6   5   60.69    8.90
  -4   6  -5   47.30    4.50
  -6  -6  -5    3.90    2.90
   6  -6   5   18.90    4.40
   6  -6   5   15.00    2.90
   6   6   5    5.10    3.20
  -6   6  -5   13.00    2.80
   6   6   5    7.50    5.00
  -6   6  -5   15.00    3.10
 -11  -7   5    3.60    2.00
  11  -7  -5    3.60    2.80
 -11   7   5    3.70    3.50
 -11   7   5    6.20    2.30
  11   7  -5    4.90    1.90
  -9  -7   5  420.66   17.60
   9  -7  -5  425.56   20.10
  -9  -7   5  413.26   17.40
  -9   7   5  423.06   22.20
  -9   7   5  431.36   18.40
   9   7  -5  423.36   16.20
  -7  -7   5   20.90    3.20
  -7  -7   5   24.30    3.20
   7  -7  -5   30.80    4.90
  -7   7   5   32.30    5.80
   7   7  -5   26.90    2.90
  -7   7   5   21.10    3.40
   7   7  -5   21.80    3.00
  -5  -7   5 1403.26   46.70
  -5  -7   5 1514.75   47.10
   5  -7  -5 1456.45   51.29
  -5   7   5 1420.76   48.80
   5   7  -5 1435.16   46.50
   5   7  -5 1458.45   46.70
  -5   7   5 1514.55   53.29
  -3  -7   5  370.06   15.30
   3  -7  -5  380.16   18.90
  -3  -7   5  373.46   15.30
  -3  -7   5  366.16   19.70
   3  -7  -5  342.17   22.40
   3   7  -5  380.96   14.90
  -3   7   5  401.56   16.10
  -3   7   5  389.46   18.90
   3   7  -5  392.76   15.00
  -1  -7   5  101.99    8.90
   1  -7  -5  118.99   12.40
  -1  -7   5  137.19    7.50
  -1  -7   5   95.99    6.10
   1   7  -5  105.39    6.40
  -1   7   5  107.79    8.50
  -1   7   5  118.09    8.50
  -1   7   5  109.49   10.20
   1  -7   5 1334.27   45.10
   1  -7   5 1382.96   50.39
   1  -7   5 1401.96   46.00
   1   7   5 1565.94   55.39
   1   7   5 1376.66   53.49
   1   7   5 1372.16   47.30
  -1   7  -5 1391.16   45.10
   1   7   5 1367.96   47.50
  -3  -7  -5  135.39   10.20
   3  -7   5  127.19   10.70
   3  -7   5  137.79    7.80
   3   7   5  120.49   12.50
  -3   7  -5  130.39    7.50
   3   7   5  141.39   12.50
  -3   7  -5  122.89    7.00
   5  -7   5  219.38   10.70
   5  -7   5  195.98   13.50
   5   7   5  226.78   18.90
   5   7   5  164.88   15.70
  -5   7  -5  226.08   13.60
  -5   7  -5  198.98   10.20
  10  -8  -5    1.50    2.20
 -10  -8   5   10.60    2.60
  10   8  -5   10.00    2.00
 -10   8   5    8.80    4.00
 -10   8   5   10.80    2.80
   8  -8  -5  609.04   26.60
  -8  -8   5  643.84   23.70
  -8   8   5  651.43   24.70
  -8   8   5  618.54   27.70
   6  -8  -5  233.28   13.70
  -6  -8   5  244.88   11.20
  -6   8   5  219.78   14.20
  -6   8   5  257.67   13.00
   6   8  -5  244.08   11.30
   6   8  -5  249.68   10.70
   4  -8  -5   37.30   10.20
  -4  -8   5   41.70    3.90
  -4  -8   5   43.90    4.30
   4  -8  -5   47.90    6.20
   4   8  -5   44.30    4.00
   4   8  -5   42.10    3.80
  -4   8   5   41.00    4.80
  -4   8   5   35.60    5.40
   2  -8  -5 1364.86   56.69
  -2  -8   5 1409.56   51.29
  -2  -8   5 1384.96   45.60
  -2  -8   5 1397.26   45.50
   2   8  -5 1451.75   44.80
  -2   8   5 1405.06   49.00
   2   8  -5 1425.26   45.00
  -2   8   5 1318.87   53.19
   0  -8  -5  127.79   13.40
   0  -8   5  138.59    8.10
   0  -8   5  128.29   10.80
   0  -8   5  138.99    7.80
   0   8  -5  141.79    7.30
   0   8   5  124.59   11.90
   0   8   5  136.69    9.20
   2  -8   5 1665.03   57.69
   2  -8   5 1617.64   52.29
   2  -8   5 1663.03   52.29
   2   8   5 1609.54   60.49
  -2   8  -5 1618.24   51.89
   4  -8   5    8.20    2.40
  -4  -8  -5    1.50    3.30
   4  -8   5    9.20    3.50
  -4   8  -5   10.70    2.30
   4   8   5   -1.40    4.00
   4   8   5    9.60    4.90
  -9  -9   5 1129.89   38.80
   9  -9  -5 1123.19   41.90
  -9   9   5 1136.09   42.50
   9   9  -5 1144.49   37.10
  -9   9   5 1059.99   39.10
  -7  -9   5   13.10    2.70
   7  -9  -5   18.10    4.20
  -7   9   5   16.60    4.20
   7   9  -5   11.90    2.20
  -7   9   5   10.50    2.80
   5  -9  -5  338.27   17.20
   5   9  -5  315.67   13.50
  -5   9   5  303.27   15.00
   5   9  -5  329.47   13.70
  -5   9   5  326.97   16.70
   3  -9  -5  191.88   12.80
  -3  -9   5  190.38    9.50
   3  -9  -5  197.98   16.50
   3   9  -5  173.78    9.50
  -3   9   5  175.78   10.90
  -3   9   5  186.48   11.60
   3   9  -5  181.28    9.20
   1  -9  -5  469.65   29.20
  -1  -9   5  511.95   19.80
  -1  -9   5  514.75   24.60
   1   9  -5  503.05   18.90
  -1   9   5  505.95   21.40
  -1   9   5  515.65   26.40
   1  -9   5  879.51   31.30
   1  -9   5  931.71   36.10
   1   9   5  913.91   39.30
  -1   9  -5  877.91   30.30
   1   9   5  897.61   32.10
   3  -9   5  278.17   16.20
   3  -9   5  230.48   13.40
   3   9   5  229.18   17.90
   3   9   5  291.47   18.50
  -6 -10   5  126.09    8.00
   6 -10  -5  134.99   10.80
  -6  10   5  111.49    8.30
   6  10  -5  135.89    7.60
  -6  10   5  138.19    9.90
  -4 -10   5   78.69    6.00
   4 -10  -5   78.29    8.10
   4  10  -5   65.59    5.50
  -4  10   5   73.49    6.90
   4  10  -5   74.79    5.40
  -4  10   5   64.29    6.80
   2 -10  -5  487.15   29.90
   2  10  -5  537.15   19.60
  -2  10   5  528.15   21.50
  -2  10   5  497.15   25.80
   0 -10   5   16.70    4.80
   0 -10   5   26.90    4.10
   0 -10  -5   14.40    5.50
   0  10  -5   20.30    3.00
   0  10   5    6.80    3.90
   0  10   5   23.80    4.00
   3  11  -5  150.08    9.60
 -12   0   6   16.00    3.30
 -12   0   6   19.30    3.10
  12   0  -6   20.50    3.20
  10   0  -6  868.21   30.90
  10   0  -6  931.11   37.00
 -10   0   6  868.51   30.40
 -10   0   6  880.31   31.80
  -8   0   6   11.40    2.60
  -8   0   6   13.70    2.60
  -8   0   6   11.80    2.20
   8   0  -6   16.80    2.60
   6   0  -6  196.28    9.90
   6   0  -6  202.88    9.80
  -6   0   6  208.58    9.60
  -6   0   6  211.28    9.80
  -4   0   6 2090.39   68.39
   4   0  -6 2254.17   68.39
   4   0  -6 2241.18   70.69
  -4   0   6 2218.48   68.09
  -2   0   6  109.89    6.20
   2   0  -6  120.59    6.60
  -2   0   6  111.89    6.70
   2   0  -6  113.59    7.00
   0   0  -6 2269.27   70.79
   0   0   6 2238.58   70.29
   0   0   6 2317.07   77.39
   0   0   6 2309.47   71.59
   2   0   6  241.58   11.80
   2   0   6  248.18   15.70
  -2   0  -6  250.97   11.00
  -2   0  -6  251.97   11.20
   4   0   6  355.86   15.50
   4   0   6  360.66   20.40
  -4   0  -6  360.36   14.90
   6   0   6  891.21   37.20
  -6   0  -6  870.01   30.60
  13  -1  -6  465.85   18.80
  13  -1  -6  438.56   21.50
 -13  -1   6  471.65   18.10
  13   1  -6  431.16   18.60
 -13   1   6  446.26   19.90
 -13   1   6  467.45   17.90
 -11  -1   6 1117.59   38.60
  11  -1  -6 1062.29   41.00
  11  -1  -6 1079.99   36.90
 -11  -1   6 1080.69   36.70
 -11   1   6 1085.89   36.50
 -11   1   6 1063.39   38.30
  11   1  -6 1129.39   36.70
   9  -1  -6  541.05   20.60
  -9  -1   6  541.45   20.90
  -9  -1   6  543.45   20.10
   9  -1  -6  524.45   23.30
  -9  -1   6  541.65   21.30
   9   1  -6  518.05   20.20
  -9   1   6  566.54   21.00
  -9   1   6  508.25   19.80
   7  -1  -6  533.05   20.70
   7  -1  -6  530.45   23.30
  -7  -1   6  562.14   20.80
  -7  -1   6  542.15   19.80
  -7   1   6  576.44   20.30
   7   1  -6  548.25   20.70
  -7   1   6  538.45   21.30
   7   1  -6  540.45   20.60
  -5  -1   6    1.60    0.90
   5  -1  -6    3.30    1.30
   5  -1  -6    1.40    1.00
  -5  -1   6    2.80    1.20
   5  -1  -6   -0.60    2.40
  -5   1   6    1.80    1.00
   5   1  -6    1.90    1.00
   5   1  -6    2.80    1.20
  -5   1   6    2.00    1.20
   3  -1  -6 1687.83   56.09
  -3  -1   6 1796.72   55.59
  -3  -1   6 1758.32   54.89
   3  -1  -6 1731.03   55.39
  -3   1   6 1764.92   54.79
  -3   1   6 1734.83   55.49
   3   1  -6 1743.03   55.69
   3   1  -6 1815.22   55.19
  -1  -1   6    0.40    0.70
  -1  -1   6    1.50    1.70
   1  -1  -6   -0.50    1.30
   1  -1  -6   -0.10    0.70
  -1  -1   6    0.50    0.90
   1   1  -6    0.10    1.10
  -1   1   6    0.30    1.60
   1   1  -6    0.40    0.70
  -1   1   6    2.00    1.30
  -1   1   6   -1.10    0.60
  -1  -1  -6   81.49    5.60
   1  -1   6   87.09    8.70
   1  -1   6   86.19    6.00
   1   1   6   81.69    5.30
   1   1   6   86.19    8.70
  -1   1  -6   69.79    6.20
   1   1   6   90.39    6.10
  -3  -1  -6 1392.66   45.90
  -3  -1  -6 1419.46   45.00
   3  -1   6 1391.06   52.29
   3  -1   6 1345.07   45.90
   3   1   6 1380.66   52.49
  -3   1  -6 1425.16   45.00
   3   1   6 1424.26   46.00
  -3   1  -6 1360.16   45.20
  -5  -1  -6  151.38    8.70
   5  -1   6  140.99    9.20
   5  -1   6  180.08   13.00
   5   1   6  164.28    9.30
   5   1   6  192.38   14.30
  -5   1  -6  142.59    8.40
  12  -2  -6  312.57   14.40
 -12  -2   6  309.07   15.70
  12  -2  -6  333.47   17.10
 -12  -2   6  323.27   13.80
 -12   2   6  307.77   15.30
  12   2  -6  326.77   14.30
 -12   2   6  315.97   13.90
 -10  -2   6  236.98   10.80
 -10  -2   6  240.28   11.80
 -10  -2   6  218.98   11.40
  10  -2  -6  221.68   11.10
 -10   2   6  237.68   11.90
 -10   2   6  222.78   10.80
  10   2  -6  227.38   10.90
  -8  -2   6  147.99    7.80
   8  -2  -6  141.09    8.00
  -8  -2   6  146.89    7.50
   8  -2  -6  140.89   10.30
  -8   2   6  125.49    8.10
   8   2  -6  110.29    8.30
   8   2  -6  140.19    7.80
  -8   2   6  142.19    7.50
  -6  -2   6  130.29    7.50
   6  -2  -6  132.49    9.90
  -6  -2   6  133.99    7.20
   6  -2  -6  132.39    7.80
  -6   2   6  132.69    7.50
   6   2  -6  137.49    7.70
   6   2  -6  127.19    7.30
  -6   2   6  144.19    8.30
  -6   2   6  125.29    7.20
  -4  -2   6    1.70    1.00
  -4  -2   6    0.80    0.80
   4  -2  -6    0.00    1.00
   4  -2  -6    0.00    2.30
  -4   2   6    1.00    0.80
   4   2  -6    0.30    1.00
   4   2  -6    1.10    0.80
  -4   2   6    0.70    1.00
  -4   2   6    0.20    0.70
   2  -2  -6  162.08    8.50
  -2  -2   6  167.28    8.60
   2  -2  -6  168.58    9.30
  -2  -2   6  149.59    7.80
  -2   2   6  160.88    8.60
   2   2  -6  163.48    8.30
   2   2  -6  161.88    8.60
  -2   2   6  161.18    8.20
   0  -2   6  573.44   20.90
   0  -2   6  528.15   19.10
   0  -2   6  503.85   24.10
   0  -2  -6  503.05   19.80
   0   2   6  553.54   24.80
   0   2  -6  528.55   19.30
   0   2   6  500.15   20.50
   0   2   6  523.65   18.90
   2  -2   6  854.31   29.30
  -2  -2  -6  800.62   29.30
   2  -2   6  857.41   34.00
   2   2   6  810.42   29.60
  -2   2  -6  815.22   28.30
   2   2   6  830.82   35.90
  -2   2  -6  819.32   28.50
   4  -2   6    9.00    2.20
  -4  -2  -6   12.30    2.60
   4  -2   6   13.10    4.40
   4   2   6   11.20    2.50
  -4   2  -6    9.50    2.00
   4   2   6   12.90    4.20
  -4   2  -6   14.30    2.70
   6  -2   6  887.51   43.00
  -6  -2  -6  828.82   30.40
  13  -3  -6    3.70    2.20
  13  -3  -6    9.70    4.80
 -13  -3   6    7.70    2.30
 -13   3   6   13.70    2.70
  13   3  -6    8.90    2.50
 -13   3   6    9.70    3.30
  11  -3  -6   13.80    4.20
  11  -3  -6   18.30    3.10
 -11  -3   6   23.70    4.20
 -11  -3   6   20.70    3.40
 -11  -3   6   16.40    3.30
 -11   3   6   22.90    3.40
  11   3  -6   23.60    3.20
 -11   3   6   13.20    3.10
  -9  -3   6    0.90    1.20
   9  -3  -6    0.80    0.90
  -9  -3   6    0.90    1.20
   9  -3  -6    0.50    2.00
  -9   3   6    0.60    1.10
   9   3  -6    0.20    1.10
  -9   3   6    1.30    1.20
   9   3  -6    0.90    1.00
  -7  -3   6  220.98   10.30
   7  -3  -6  238.88   11.30
   7  -3  -6  231.98   14.00
  -7  -3   6  228.08   10.60
  -7   3   6  233.98   10.60
  -7   3   6  225.48   11.60
   7   3  -6  231.68   10.90
   7   3  -6  223.28   10.40
  -5  -3   6  112.09    6.40
   5  -3  -6  109.09    7.00
  -5  -3   6  108.99    6.80
   5   3  -6  101.49    6.50
  -5   3   6  115.29    7.20
  -5   3   6  107.69    6.40
   5   3  -6  112.69    6.30
  -3  -3   6    1.90    1.00
   3  -3  -6    0.30    1.20
  -3  -3   6    1.80    0.90
   3  -3  -6    7.10    2.80
  -3   3   6    3.40    1.40
  -3   3   6    0.60    1.00
   3   3  -6    1.70    1.00
  -3   3   6    2.50    3.10
   3   3  -6    0.70    1.10
  -3   3   6    1.10    1.10
  -1  -3   6   94.59    8.20
  -1  -3   6   78.39    5.50
   1   3  -6   85.89    6.00
  -1   3   6   87.09    5.50
  -1   3   6   85.09    9.50
  -1   3   6   91.89    6.30
  -1   3   6   75.19    6.30
  -1   3   6   84.09    9.80
   1  -3   6    2.80    1.20
   1  -3   6    1.70    3.20
   1   3   6    3.20    1.50
  -1   3  -6    0.50    1.20
   1   3   6    0.50    1.90
   1   3   6    3.70    1.40
   1   3   6    2.40    1.60
  -1   3  -6    2.10    1.00
   3  -3   6    0.30    1.70
   3  -3   6    0.30    1.00
  -3  -3  -6    0.20    1.30
   3   3   6    2.70    1.70
   3   3   6    1.80    2.20
  -3   3  -6    1.10    1.00
  -3   3  -6   -0.60    0.90
  -5  -3  -6   -0.30    1.70
   5  -3   6   -0.10    2.00
   5  -3   6   -0.30    1.10
   5   3   6   -0.60    1.20
  -5   3  -6    0.70    1.20
   5   3   6    1.80    2.60
 -12  -4   6   22.00    4.10
  12  -4  -6   36.30    4.90
 -12  -4   6   33.10    4.20
  12  -4  -6   32.90    6.00
 -12   4   6   39.20    4.80
 -12   4   6   31.30    3.70
  12   4  -6   33.30    3.90
 -10  -4   6  887.31   29.90
 -10  -4   6  816.82   30.00
  10  -4  -6  836.22   32.90
  10  -4  -6  849.22   31.00
  10   4  -6  863.21   29.40
 -10   4   6  838.92   30.70
 -10   4   6  806.12   29.40
   8  -4  -6   65.99    7.60
  -8  -4   6   68.09    5.20
  -8  -4   6   73.69    5.30
   8  -4  -6   73.09    5.80
  -8   4   6   69.19    5.30
   8   4  -6   69.79    5.40
   8   4  -6   77.19    5.20
  -8   4   6   60.59    5.30
   6  -4  -6    9.30    3.50
  -6  -4   6   12.00    2.50
   6  -4  -6    7.00    2.10
  -6  -4   6   10.20    2.10
   6   4  -6    9.30    1.90
  -6   4   6   10.30    2.40
  -6   4   6   10.20    2.20
   6   4  -6   11.80    2.30
   4  -4  -6 1057.99   39.00
  -4  -4   6 1034.80   34.50
   4  -4  -6 1040.20   35.60
  -4  -4   6 1049.59   34.30
  -4   4   6  915.01   34.10
  -4   4   6  995.00   35.40
   4   4  -6 1106.99   34.60
  -2  -4   6   57.09    4.20
  -2  -4   6   52.99    4.40
  -2   4   6   57.99    4.90
   2   4  -6   51.69    4.10
  -2   4   6   50.79    4.80
  -2   4   6   71.29    8.30
  -2   4   6   42.50    7.60
  -2   4   6   50.59    4.30
   2   4  -6   48.50    4.50
   0  -4   6  481.35   22.90
   0  -4   6  491.35   19.00
   0  -4   6  469.15   17.90
   0   4   6  497.15   25.50
   0   4   6  533.45   20.20
   0   4   6  442.16   19.10
   0   4   6  482.35   18.20
   0   4  -6  478.25   18.00
   0   4   6  472.35   22.70
   2  -4   6  128.99   10.50
   2  -4   6  121.09    7.40
   2   4   6  119.99    8.00
  -2   4  -6  120.79    6.90
   2   4   6  121.99   12.20
  -2   4  -6  119.99    7.00
   2   4   6  113.89    7.10
   4  -4   6  155.68   12.00
   4  -4   6  169.78    9.40
   4   4   6  148.59    9.20
  -4   4  -6  153.08    8.60
   4   4   6  153.08   13.30
  -4   4  -6  166.08    8.80
 -11  -5   6  249.97   11.70
  11  -5  -6  228.88   14.40
  11  -5  -6  234.88   12.10
 -11  -5   6  238.88   12.70
 -11   5   6  232.98   11.50
 -11   5   6  225.08   12.10
  11   5  -6  235.48   11.10
   9  -5  -6   20.10    4.70
  -9  -5   6   16.30    3.10
  -9  -5   6   12.30    2.50
   9  -5  -6   12.20    2.70
   9   5  -6   13.20    2.60
   9   5  -6   11.60    2.70
  -9   5   6    7.90    2.30
  -9   5   6   20.40    3.30
   7  -5  -6 1569.64   54.09
   7  -5  -6 1568.64   50.99
  -7  -5   6 1574.24   49.80
  -7  -5   6 1568.54   49.70
  -7   5   6 1525.95   49.90
   7   5  -6 1619.84   49.99
  -7   5   6 1394.46   52.59
   7   5  -6 1598.54   49.99
   5  -5  -6  586.04   22.60
  -5  -5   6  591.04   21.40
   5  -5  -6  541.15   24.60
  -5  -5   6  586.54   21.10
  -5   5   6  569.74   21.60
   5   5  -6  553.54   20.90
  -5   5   6  593.64   22.70
   5   5  -6  577.24   21.20
  -3  -5   6 1680.73   50.79
  -3  -5   6 1573.94   49.99
   3  -5  -6 1569.94   55.69
  -3   5   6 1576.74   50.49
   3   5  -6 1448.16   50.49
  -3   5   6 1619.54   52.09
  -3   5   6 1539.25   56.69
   3   5  -6 1543.45   49.70
  -1  -5   6  795.72   27.90
  -1  -5   6  795.52   27.40
   1   5  -6  792.62   27.20
  -1   5   6  781.62   32.50
  -1   5   6  805.52   27.80
  -1   5   6  785.22   35.20
  -1   5   6  803.62   29.00
  -1   5   6  820.52   29.30
   1  -5   6  207.28    9.60
   1  -5   6  209.18   13.90
   1  -5   6  202.98   10.00
   1   5   6  199.48    9.90
  -1   5  -6  196.48    9.40
   1   5   6  171.28   15.10
   1   5   6  181.68   15.60
   3  -5   6  359.46   19.70
   3  -5   6  331.47   15.40
   3   5   6  343.47   16.30
  -3   5  -6  372.66   16.00
   3   5   6  402.06   22.40
 -10  -6   6  760.92   28.10
  10  -6  -6  768.22   31.70
  10  -6  -6  737.33   28.30
 -10  -6   6  737.23   27.60
 -10   6   6  733.43   27.60
  10   6  -6  762.42   26.80
 -10   6   6  778.02   28.60
  -8  -6   6  454.55   18.20
  -8  -6   6  445.66   18.00
   8  -6  -6  477.65   19.10
   8  -6  -6  439.86   21.20
  -8   6   6  463.95   18.60
   8   6  -6  457.15   18.20
  -8   6   6  436.56   18.60
   8   6  -6  468.15   17.80
   6  -6  -6  141.49   10.90
  -6  -6   6  146.29    7.90
  -6  -6   6  140.39    7.80
  -6   6   6  148.69   11.90
  -6   6   6  123.99    7.80
   6   6  -6  142.39    7.70
   6   6  -6  131.79    7.50
  -6   6   6  127.69    7.80
  -4  -6   6 2686.83   84.39
  -4  -6   6 2698.13   84.29
   4  -6  -6 2760.92   90.09
   4   6  -6 2835.52   84.69
  -4   6   6 2746.53   86.89
  -4   6   6 2782.02   91.49
  -4   6   6 2768.72   85.09
   4   6  -6 2736.33   84.19
  -2  -6   6  293.77   13.50
  -2  -6   6  321.47   13.60
   2   6  -6  320.07   13.10
  -2   6   6  316.27   15.30
  -2   6   6  330.97   19.90
  -2   6   6  352.26   17.90
   0  -6   6  527.85   20.90
   0  -6   6  546.15   20.00
   0   6   6  546.35   24.10
   0   6   6  547.65   29.80
   0   6  -6  515.05   19.50
   0   6   6  532.55   27.90
   2  -6   6    1.70    1.10
   2  -6   6   -1.60    1.90
  -2   6  -6    0.80    1.00
   2   6   6   -1.50    3.30
   2   6   6   -0.60    1.60
   4  -6   6  322.67   20.80
   4   6   6  320.37   16.20
   4   6   6  315.77   20.90
  -9  -7   6  167.68    9.50
   9  -7  -6  139.89   11.00
  -9   7   6  148.59    9.60
   9   7  -6  161.18    8.40
  -7  -7   6  303.17   13.90
   7  -7  -6  300.17   16.50
  -7  -7   6  302.47   13.40
   7   7  -6  301.57   13.70
  -7   7   6  291.97   17.70
   7   7  -6  318.17   13.60
  -7   7   6  338.97   15.00
   5  -7  -6   40.30    6.40
  -5  -7   6   49.30    5.10
  -5  -7   6   41.90    3.90
  -5   7   6   37.30    6.60
   5   7  -6   42.00    4.10
   5   7  -6   38.00    3.90
  -5   7   6   42.30    4.50
  -3  -7   6  368.36   15.20
  -3  -7   6  382.26   15.40
  -3   7   6  351.96   18.60
   3   7  -6  367.46   14.70
  -3   7   6  348.37   16.90
  -3   7   6  405.36   23.20
   3   7  -6  354.66   15.40
  -1  -7   6   60.59    5.00
  -1  -7   6   64.19    5.10
  -1   7   6   65.99    7.30
   1   7  -6   65.19    4.70
  -1   7   6   49.60    9.00
   1  -7   6   75.99    5.80
   1  -7   6   77.59    5.70
  -1   7  -6   77.19    5.30
   1   7   6   72.89   10.60
   1   7   6   67.59   11.30
   3  -7   6  105.99   10.80
   3   7   6  113.99   12.70
   8  -8  -6   61.19    8.00
  -8  -8   6   56.09    5.30
  -8   8   6   65.39    8.30
   8   8  -6   56.19    5.00
  -8   8   6   68.09    6.40
  -6  -8   6   20.50    3.10
   6  -8  -6   19.60    4.70
  -6   8   6   24.40    4.90
  -6   8   6   16.00    3.70
   6   8  -6   20.80    3.00
   6   8  -6   23.40    3.30
  -4  -8   6   48.70    4.40
   4  -8  -6   52.89    7.70
  -4   8   6   69.99    7.60
  -4   8   6   53.89    5.90
   4   8  -6   58.99    4.80
   4   8  -6   51.59    4.50
  -2  -8   6   15.40    2.80
  -2   8   6   15.80    4.10
  -2   8   6   17.70    5.60
   2   8  -6   15.90    2.50
   0  -8   6   27.00    3.80
   0   8   6   16.00    6.10
   0   8  -6   23.40    3.00
   2   8   6   18.80    6.80
  -5  -9   6   26.50    3.60
   5  -9  -6   30.00    6.00
  -5   9   6   26.20    4.90
   5   9  -6   30.00    3.70
   5   9  -6   25.60    3.70
  -5   9   6   21.60    5.00
  -3   9   6   95.99   12.10
  -3   9   6   92.79    8.60
   3   9  -6   98.79    6.40
  -1   9   6   72.09   11.10
  -1   9   6   74.69    7.30
 -12   0   7    2.80    2.30
 -10   0   7    0.00    1.00
  10   0  -7    0.30    1.10
 -10   0   7   -0.50    1.20
  -8   0   7    1.00    1.00
  -8   0   7    0.10    1.10
   8   0  -7    0.00    1.20
   6   0  -7    0.80    1.10
   6   0  -7    0.00    0.80
  -6   0   7    0.00    0.90
  -6   0   7    0.10    1.30
  -4   0   7   -1.00    1.00
   4   0  -7   -0.30    0.90
  -4   0   7    0.60    1.10
   4   0  -7   -0.50    1.40
   2   0  -7    1.40    1.10
  -2   0   7    0.70    1.10
  -2   0   7    0.20    1.20
   0   0  -7    1.10    1.00
   0   0   7   -0.80    1.00
   0   0   7   -0.10    0.80
   2   0   7    1.10    1.10
   2   0   7   -0.40    1.20
  -2   0  -7   -0.50    1.30
 -11  -1   7    0.50    1.40
  11  -1  -7    1.40    1.60
 -11  -1   7   -0.80    1.40
 -11   1   7    2.20    1.70
  11   1  -7    2.40    1.40
 -11   1   7   -0.60    1.60
  -9  -1   7   60.29    5.00
  -9  -1   7   85.29    6.50
   9  -1  -7   58.39    5.30
   9   1  -7   70.89    5.70
  -9   1   7   57.79    5.30
  -9   1   7   63.39    5.10
  -7  -1   7   68.89    5.60
  -7  -1   7   65.29    4.90
   7  -1  -7   69.99    5.60
  -7   1   7   59.69    5.60
   7   1  -7   62.39    5.20
  -7   1   7   71.19    5.40
   7   1  -7   62.79    5.20
   5  -1  -7 1103.09   36.70
  -5  -1   7  997.40   35.40
  -5  -1   7 1088.09   35.20
  -5   1   7 1036.90   35.80
   5   1  -7 1053.79   35.90
   5   1  -7 1028.40   36.00
  -5   1   7 1049.99   35.10
  -3  -1   7   61.79    5.10
  -3  -1   7   59.29    4.50
   3  -1  -7   53.59    4.60
   3  -1  -7   57.79    5.70
   3   1  -7   62.59    5.60
  -3   1   7   63.09    4.60
   3   1  -7   59.89    4.70
  -3   1   7   64.49    5.40
  -1  -1   7   70.49    5.40
   1  -1  -7   73.39    5.60
  -1  -1   7   69.09    4.90
   1   1  -7   69.49    5.20
  -1   1   7   70.99    5.10
  -1   1   7   71.69    5.80
   1  -1   7  328.87   13.90
   1  -1   7  343.07   15.00
  -1  -1  -7  344.37   14.90
   1   1   7  342.87   14.00
   1   1   7  342.37   15.40
  -1   1  -7  355.06   14.90
   3  -1   7   20.30    3.60
   3   1   7   20.60    3.90
   3   1   7   20.90    3.40
 -12  -2   7  543.95   23.10
 -10  -2   7  147.49    8.20
 -10  -2   7  149.99    9.60
  10  -2  -7  149.69    9.00
 -10   2   7  153.08    8.70
 -10   2   7  149.09    9.20
  10   2  -7  143.59    8.50
   8  -2  -7  602.74   22.80
  -8  -2   7  566.64   21.30
  -8  -2   7  569.44   21.70
  -8   2   7  576.84   22.20
   8   2  -7  560.24   21.80
   8   2  -7  584.14   21.90
  -8   2   7  587.74   21.80
   6  -2  -7  578.24   23.30
  -6  -2   7  646.34   23.00
  -6  -2   7  582.84   22.80
  -6   2   7  706.53   24.10
   6   2  -7  626.34   23.30
  -6   2   7  599.74   22.40
   6   2  -7  607.14   23.10
  -4  -2   7   62.19    4.80
   4  -2  -7   62.09    5.70
  -4  -2   7   64.09    5.00
   4   2  -7   60.69    4.60
  -4   2   7   55.29    4.60
   4   2  -7   66.19    5.60
  -4   2   7   63.49    5.50
  -4   2   7   60.59    5.30
   2  -2  -7  818.02   30.20
  -2  -2   7  813.22   27.90
  -2  -2   7  775.72   28.30
  -2   2   7  811.92   29.20
  -2   2   7  809.82   28.00
   2   2  -7  817.02   28.00
   0  -2   7  221.48   10.50
   0  -2  -7  241.58   11.40
   0  -2   7  216.48   11.00
   0   2   7  227.78   11.70
   0   2   7  225.58   10.50
   0   2  -7  212.48   10.40
   2  -2   7  973.50   34.00
  -2   2  -7 1014.50   35.00
   2   2   7 1031.50   34.70
   2   2   7 1098.79   36.40
  11  -3  -7  127.19    8.30
 -11  -3   7  113.89    8.60
 -11  -3   7  125.69    7.70
 -11   3   7  123.89    7.90
 -11   3   7  120.29    8.70
  11   3  -7  123.19    7.70
  -9  -3   7 1469.95   49.50
  -9  -3   7 1498.45   48.70
   9  -3  -7 1498.65   49.70
   9   3  -7 1521.85   49.10
  -9   3   7 1464.35   48.80
   9   3  -7 1468.35   49.40
  -9   3   7 1592.44   49.99
  -7  -3   7    0.60    1.20
  -7  -3   7    0.50    1.10
   7  -3  -7    0.90    1.40
  -7   3   7    1.10    1.10
  -7   3   7   -0.70    1.10
   7   3  -7    0.60    1.20
   7   3  -7    1.50    1.40
  -5  -3   7 1331.37   43.00
  -5  -3   7 1383.56   45.70
   5  -3  -7 1288.87   44.50
  -5   3   7 1320.67   44.00
   5   3  -7 1313.27   42.80
   5   3  -7 1261.37   43.50
  -5   3   7 1287.77   43.10
  -3  -3   7  133.99    7.30
  -3  -3   7  141.49    7.90
   3  -3  -7  139.19    8.80
   3   3  -7  136.29    7.50
  -3   3   7  104.49    7.80
  -3   3   7  130.29    7.30
  -1  -3   7  154.88    7.90
  -1  -3   7  148.79    8.10
  -1   3   7  158.28    8.30
  -1   3   7  127.29    9.00
  -1   3   7  151.28    9.00
   1   3  -7  157.48    8.10
   1  -3   7  966.10   32.40
   1  -3   7  963.80   33.30
  -1   3  -7  946.01   32.90
   1   3   7  968.70   32.50
   1   3   7  965.00   34.30
   3   3   7   79.69    6.20
  -3   3  -7   70.49    5.90
  10  -4  -7   73.69    6.20
 -10  -4   7   68.49    6.30
 -10  -4   7   79.29    6.90
 -10   4   7   65.79    6.10
 -10   4   7   74.79    6.00
  10   4  -7   78.29    5.80
  -8  -4   7  568.84   21.70
  -8  -4   7  578.34   22.20
   8  -4  -7  591.04   23.20
  -8   4   7  604.14   23.50
   8   4  -7  577.74   22.10
   8   4  -7  599.24   22.30
  -8   4   7  588.34   22.00
  -6  -4   7  208.88   10.50
   6  -4  -7  191.18   10.80
  -6  -4   7  196.18    9.60
   6   4  -7  183.78    9.80
  -6   4   7  181.18   10.70
   6   4  -7  204.28   10.00
  -6   4   7  195.08   10.10
  -4  -4   7  159.58    8.80
  -4  -4   7  138.59    8.00
   4  -4  -7  157.38    9.70
  -4   4   7  156.98    8.50
   4   4  -7  164.98    8.60
  -4   4   7  164.58   11.10
   4   4  -7  145.29    9.00
  -2  -4   7  551.44   20.60
  -2  -4   7  600.64   21.90
  -2   4   7  551.84   21.00
   2   4  -7  559.94   20.60
  -2   4   7  501.35   22.70
   0  -4   7   97.59    6.10
   0  -4   7  100.29    6.60
   0   4   7   87.39    6.40
   0   4  -7   98.69    6.20
   0   4   7   99.19    7.70
   2   4   7  383.66   17.00
  -2   4  -7  368.76   15.70
  -9  -5   7   28.70    4.30
  -9  -5   7   30.00    4.30
   9  -5  -7   32.20    4.30
   9   5  -7   27.50    3.70
  -9   5   7   30.10    4.50
   9   5  -7   29.20    4.10
  -9   5   7   28.50    4.30
   7  -5  -7   -1.50    1.30
  -7  -5   7   -0.30    1.00
  -7  -5   7    1.10    1.50
   7   5  -7    0.00    1.20
  -7   5   7    0.20    1.20
  -7   5   7    1.70    1.60
   7   5  -7    0.50    1.10
  -5  -5   7  396.46   16.40
  -5  -5   7  401.46   16.90
  -5   5   7  405.46   16.90
  -5   5   7  391.36   17.80
   5   5  -7  394.76   16.20
   5   5  -7  400.36   17.00
  -5   5   7  387.46   22.00
  -3  -5   7   59.49    4.90
  -3  -5   7   70.19    5.40
   3   5  -7   65.99    5.00
  -3   5   7   59.99    9.00
  -3   5   7   69.09    5.80
  -3   5   7   57.39    6.10
  -1  -5   7  137.89    8.10
  -1  -5   7  141.29    7.90
   1   5  -7  146.69    8.00
   1  -5   7  138.99    7.70
  -1   5  -7  154.38    8.10
  -8  -6   7   71.59    6.70
  -8  -6   7   65.69    5.70
   8   6  -7   67.79    5.70
   8   6  -7   68.09    5.50
  -6  -6   7   26.90    3.40
  -6  -6   7   43.60    4.50
  -6   6   7   44.40    5.00
  -6   6   7   31.50    6.50
   6   6  -7   38.60    4.40
  -4  -6   7   62.69    5.00
  -4  -6   7   56.29    5.20
   4   6  -7   59.89    4.80
  -4   6   7   46.60    5.60
  -4   6   7   51.29    8.20
  -2  -6   7  118.69    7.50
  -2  -6   7  120.99    7.50
   2   6  -7  123.29    7.20
   0  -6   7    2.30    1.60
   7   7  -7  130.29    8.30
   7   7  -7  123.79    8.00
  -5  -7   7  732.83   27.20
  -5   7   7  786.22   33.20
   5   7  -7  760.02   27.20
  -5   7   7  781.82   29.20
  -3  -7   7    5.50    2.00
   3   7  -7    3.40    1.70
  -3   7   7    6.00    3.90
  -1  -7   7   -0.10    1.80
   8   0  -8  106.59    7.70
  -8   0   8  109.49    8.00
  -6   0   8   52.79    4.80
   6   0  -8   39.60    5.40
  -6   0   8   45.90    5.10
  -4   0   8 1864.41   59.09
   4   0  -8 1895.81   59.79
  -4   0   8 1843.02   60.39
  -2   0   8   54.99    4.80
  -2   0   8   52.59    5.30
   2   0  -8   54.19    5.10
   7  -1  -8  944.41   32.90
  -7  -1   8  930.91   31.50
   7   1  -8  951.30   32.80
  -7   1   8  966.60   32.00
  -7   1   8  851.11   32.90
  -5  -1   8  354.06   15.90
   5  -1  -8  332.27   16.20
  -5  -1   8  355.46   14.70
  -5   1   8  380.16   16.00
  -5   1   8  346.37   15.10
   5   1  -8  340.57   15.20
  -3  -1   8  172.18    8.80
  -3  -1   8  164.58    9.40
  -3   1   8  159.88    8.90
   3   1  -8  167.28    9.60
   1  -1  -8  507.65   21.00
  -1  -1   8  551.84   21.50
   1   1  -8  514.35   20.60
   8  -2  -8    1.20    2.10
   8   2  -8    1.10    1.80
  -8   2   8    1.90    1.90
   6  -2  -8  112.99    8.60
  -6  -2   8  128.29    7.40
  -6  -2   8  112.79    7.90
  -6   2   8  125.39    8.30
   6   2  -8  111.49    8.00
   6   2  -8  136.29    7.80
  -4  -2   8   68.69    5.20
  -4  -2   8   71.09    5.50
   4   2  -8   68.79    5.40
  -4   2   8   69.79    5.60
  -2  -2   8    7.90    2.40
   2   2  -8    8.70    2.30
  -2   2   8    5.40    2.10
  -2   2   8    7.70    3.00
  -7  -3   8   26.00    5.80
   7  -3  -8   19.50    3.90
  -7  -3   8   17.50    3.50
   7   3  -8   28.00    5.60
   7   3  -8   15.50    3.50
  -7   3   8   17.70    3.20
  -5  -3   8    7.30    2.20
   5  -3  -8    7.50    3.40
  -5  -3   8    9.20    2.70
  -5   3   8    6.70    2.50
  -5   3   8    3.60    2.00
   5   3  -8    8.30    2.50
  -3  -3   8  148.59    8.80
  -3   3   8  138.89    8.40
  -3   3   8  130.79    9.10
  -6  -4   8   -0.30    1.90
   6  -4  -8    4.60    2.80
  -6   4   8    0.00    1.50
  -4   4   8    3.70    2.10
  -4   4   8    2.30    2.20
   0   0   0    0.00    0.00

_computing_structure_solution     'SHELXT 2018/2 (Sheldrick, 2018)'
