# Supplementary material for: Defect-Mediated Diffusion Pathways in Spodumene Accelerate Lithium Transport
Source: ACS Mater Lett. 2025 Sep 8;7(10):3388–93. doi: 10.1021/acsmaterialslett.5c00876 (PMC12505375; doi:10.1021/acsmaterialslett.5c00876)
Supplement: Supplementary file 3 [file tz5c00876_si_003.zip › 1g_sample3/1g.lxt]

 ++++++++++++++++++++++++++++++++++++++++++++++++++++++++++++++++++++++
 +  SHELXTL XT - CRYSTAL STRUCTURE SOLUTION    VERSION 2018/2         +
 +  Copyright(c)  Bruker AXS 2010-2018  All Rights Reserved           +
 +  Started at 16:31:05 on 15 Jun 2023                                +
 ++++++++++++++++++++++++++++++++++++++++++++++++++++++++++++++++++++++

 XT should be started by:

 xt name

 to read name.ins and name.hkl, followed by any of the following switches
 on the same line (default settings in square brackets). The cell, types of
 element present and Laue group (but not space group or numbers of atoms)
 are taken from the .ins file. Only CELL, LATT, SYMM, SFAC and HKLF are read
 from this file. If -l is not set, the SYMM instructions set the Laue group.

 General:
 -l Laue group N (SADABS code). N=15 all hexagonal and trigonal
 N=16 monoclinic with a unique, N=17 monoclinic with c unique
 -tN use N threads, otherwise use 5 or max available, if less.
 -d highest resolution to be employed [-d0.8]
 -e fill out missing data to specified resolution [-eX]
    where X is max(0.8,d-0.1) and d is the observed resolution

 Phasing:
 -q structure factors Go=E^q*Fo^(1-q) [-q0.5]
 -iN NGo-(N-1)Gc map in dual space recycling [-i3]
 -o switch OFF Patterson superpostion (not recommended)
 -kN apply random omit every kth cycle [-k3]
 -fX randomly omit fraction X of atoms [-f0.3]
 -z sigma threshold for P1 peak-search [-z2.5]
 -uX tangent expansion for E>X after random omit [off]
 -v atomic volume threshold for P1 peak-search [-v13]
 -m initial number of P1 dual space iterations [-m100]
 -b spread factor for atom masks [-b3]
 -jX CFOM = 0.01*CC - X*R(weak) [-j1]
 -y CFOM = CHEM*CC (alternative to default -j1) [off]
 -xX accept if CFOM > X+0.01*max(20-m,0) where m is try number [-x0.65]

 CHEM is a 'chemical' figure of merit that should be between 1.0 (most
 reasonable) and 0.0 (awful). Currently the only option (-y or -y1) is
 the fraction of bond angles between 95 and 135 degrees ignoring the
 20% highest and 10% lowest peaks. This is only useful for organic
 compounds and ligands, not for inorganics, but can be invaluable when
 CC and R(weak) fail to distinguish between correct and incorrect P1
 solutions.

 Space group determination:
 -s"Name" space group (replace "/" by "_" e.g. -s"P2(1)_c") [off]
 -c space group restricted to the Sohncke space groups [off]
 -n space group restricted to non-centrosymmetric [off]
 -w worst alpha gap for a possible solution [-w0.15]
 -p maximum number of atoms in full matrix, rest are blocked [-p20]
 -g smallest gap in R1 to best cent. for non-cent. SG [-g0.02]
 -h halt if R1 is less that this [-h0.08]
 -r radius around peak for density integration [-r0.7]
 -aX search ALL space groups in given Laue group with alpha < X [off]

 -a overrides -g, -h and -w, but not -c or -n; -a without a number is
 equivalent to -a0.3.

 If the default settings fail, try -e0.7, -y or -a if the CC is good but the
 solution is a mess, -q1 or -m1000 if all the CC values are less than
 0.85. Also worth trying is truncating noisy outer data with -d.

 Command line parameters:  1g

 16 threads running in parallel

 Unit-cell:   9.468   8.386   5.226   90.00  110.20   90.00

 Laue group identified as number  2:   2/m                         

    7681 reflections read from file 1g.hkl

 R(sym) = 0.0270,  R(rim) = 0.0288,  R(pim) = 0.0098

 Highest resln. = 0.612 A. For 1.2>d>1.1, <I/sig> =  96.2 and %(F>4sig) = 97.6
     917 unique reflections converted to      794  with d > 0.800 A  in P1

       4 data added to fill out missing data to  0.800A in P1

 Fourier grid:    36 x  30 x  18:   0.263 x 0.280 x 0.290 A

 Mean |E^2-1|    0kl  1.039    h0l  1.071    hk0  0.886    Rest  1.015
    84 Reflections with E < 0.070 employed for R(weak)


 Unique Patterson peaks (origin + d>1.7A) for superposition:

    N      X        Y        Z    Height Distance
    1   0.0000   0.0000   0.0000  999.00   0.000
    2   0.2085   0.5000   0.5072  424.53   3.056
    3   0.0000   0.8166   0.5000  408.25   3.032
    4   0.0923   0.5000   0.0394  284.45   3.936
    5   0.2949   0.8089   0.0062  217.93   3.210
    6   0.1075   0.0000   0.3974  174.79   1.972
    7   0.4226   0.1744   0.4493  157.19   3.833
    8   0.3626   0.3413   0.0580  122.29   1.956
    9   0.1792   0.8287   0.5878  117.12   3.479
   10   0.0000   0.5556   0.5000   87.30   4.551
   11   0.1390   0.3330   0.4534   77.34   3.604
   12   0.2245   0.5000   0.1079   75.38   2.853
   13   0.1496   0.3929   0.8088   70.96   3.244
   14   0.1600   0.4078   0.3162   70.57   3.872
   15   0.3574   0.0941   0.8139   65.99   3.668
   16   0.0530   0.8969   0.3396   65.96   1.880
   17   0.2158   0.0748   0.9604   63.62   2.214
   18  -0.0004   0.2579   0.2898   62.95   2.641
   19   0.0000   0.0228   0.5000   62.60   2.620
   20   0.4218   0.6923   0.9468   61.92   1.756
   21   0.3326   0.5000   0.1285   60.86   1.923
   22   0.3594   0.8975   0.3184   60.81   3.343
   23   0.2346   0.2101   0.3224   57.58   2.880
   24   0.0000   0.2860   0.0000   57.48   2.398
   25   0.2175   0.5000   0.7196   55.46   2.568
   26   0.0816   0.9323   0.5522   55.40   2.764
   27   0.1905   0.0000   0.3206   53.46   1.994
   28   0.3065   0.5000   0.2237   49.63   2.491

   28 unique Patterson peaks with heights greater than  49 selected as
 superposition vectors

 Setup:   0.090 secs

 16 threads running in parallel

  Try N(iter)  CC   R(weak)   CHEM    CFOM    best  Sig(min) N(C1) Vol/N
    1   100   90.82  0.0958  1.0000  0.8124  0.8124  4.141    15   12.98
    2   100   91.16  0.0768  1.0000  0.8348  0.8348  4.297    15   12.98
    3   100   90.62  0.0637  0.6667  0.8425  0.8425  4.674    15   12.98
    4   100   91.10  0.0653  1.0000  0.8457  0.8457  4.289    15   12.98
    5   100   90.12  0.1153  0.8571  0.7859  0.8457  2.567    15   12.98
    6   100   90.90  0.0899  0.8000  0.8191  0.8457  4.448    15   12.98
    7   100   91.06  0.0696  0.9286  0.8410  0.8457  3.999    15   12.98
    8   100   88.57  0.0883  0.0000  0.7974  0.8457  4.372    15   12.98
    9   100   90.86  0.0607  1.0000  0.8479  0.8479  3.739    15   12.98
   10   100   86.58  0.0821  1.0000  0.7838  0.8479  3.976    15   12.98
   11   100   90.58  0.0620  0.9091  0.8438  0.8479  3.748    15   12.98
   12   100   90.61  0.0724  0.8182  0.8337  0.8479  4.912    15   12.98
   13   100   90.84  0.0565  0.9333  0.8519  0.8519  4.057    15   12.98
   14   100   90.52  0.0748  1.0000  0.8304  0.8519  4.392    15   12.98
   15   100   88.15  0.1018  1.0000  0.7797  0.8519  3.825    15   12.98
   16   100   90.39  0.0927  1.0000  0.8111  0.8519  4.013    15   12.98

      16 attempts, solution 13 selected with best CFOM = 0.8519, Alpha0 = 0.103

 Structure solution:       0.134 secs

   2 Centrosymmetric and   3 non-centrosymmetric space groups evaluated

 Space group determination:       0.009 secs

   R1  Rweak Alpha SysAbs  Orientation      Space group  Flack_x  File Formula
 0.030 0.001 0.066 0.65      as input       C2/c                 1g_a  Li O6 Al Si2

 Assign elements and isotropic refinement     0.279 secs

  Please cite: G.M. Sheldrick (2015) "SHELXT - Integrated space-group
  and crystal-structure determination", Acta Cryst., A71, 3-8 (Open
  Access) if SHELXT proves useful.

 ++++++++++++++++++++++++++++++++++++++++++++++++++++++++++++++
 +  XT finished at 16:31:06    Total time:        0.513 secs  +
 ++++++++++++++++++++++++++++++++++++++++++++++++++++++++++++++
