# Supplementary material for: Defect-Mediated Diffusion Pathways in Spodumene Accelerate Lithium Transport
Source: ACS Mater Lett. 2025 Sep 8;7(10):3388–93. doi: 10.1021/acsmaterialslett.5c00876 (PMC12505375; doi:10.1021/acsmaterialslett.5c00876)
Supplement: Supplementary file 3 [file tz5c00876_si_003.zip › 1g_sample3/spodumene1g_0m.p4p]

FILEID SAINT        V8.40B        4.00        06/15/23 16:26:18 spodumene1g  
SITEID BrukerAXS                           ?                                    
TITLE  Integration of spodumene1g               
SMAP   1 0 0 0 0 0 0 0 
CHEM   ?                                                                                
CELL      9.4680    8.3860    5.2262   90.0000  110.1962   90.0000    389.441 
CELLSD    0.0009    0.0008    0.0005    0.0000    0.0029    0.0000     0.098 
ORT1     1.0858095e-001 -2.4070388e-003  1.7766828e-002 
ORT2    -6.1890520e-003 -1.1811092e-001 -2.8015234e-002 
ORT3    -2.8925076e-002  1.6236296e-002 -2.0116286e-001 
ZEROS   0.0000000 -0.0733695  0.1380741   -0.0518    0.2510    0.0963 
SOURCE ?      0.72880   0.72880   0.72880   1.00000    0.00    0.00 
LIMITS    0.00    0.00    0.00    0.00    0.00    0.00    0.00    0.00    0.00    0.00 
MORPH  ? 
DNSMET ? 
CCOLOR ? 
CSIZE  ?            ?            ?            ?            ?            
ADPAR      503.2000    388.9000      3.9960     768    1024 
ADCOR       -1.5194    -10.9261      0.7137     -0.0142      0.0615     -0.1869 
BRAVAIS Monoclinic(b-unique)  C  
MOSAIC   0.71 0.35 
SAINTD          0    0.0000    0.0000            0            0   0.00000 
SAINOV       8901      7821   36.5377  0.974495    0    0    0 
SAINOV       8901      7821   36.5377  0.974495    1    0    0 
SAINOV       8901      7821   36.5377  0.974495    1    1    1 
SAINGL       6293    3.4254   36.4024    0    0    0 
SAINGL       6293    3.4254   36.4024    1    0    0 
SAINGL       6293    3.4254   36.4024    1    1    1 
SAINMC          0         0         0    0.0000    0.0000    1    1    1 
REF1K AH     -1   1  -3   0.000  -0.450   0.000  54.716  323.89  249.60 1044.43  89.91 -0.167799 -0.027481  0.648451   0.000   0.000   0.000   0.000 
REF1K AH     -3  -5  -3   0.000  -0.450   0.000  54.716  126.01  478.01  108.63  31.38 -0.367706  0.694274  0.610275   0.000   0.000   0.000   0.000 
REF1K AH     -3  -5   3   0.000  -0.450   0.000  54.716  572.55  682.61   51.86  22.32 -0.254196  0.526810 -0.599498   0.000   0.000   0.000   0.000 
REF1K AH     -4   2   5   0.000  -0.750   0.000  54.716  878.00  478.00   17.33  12.90 -0.346657 -0.349562 -0.861024   0.000   0.000   0.000   0.000 
REF1K AH     -4   6   4   0.000  -1.950   0.000  54.716  912.01  256.13  766.93  77.28 -0.378560 -0.794018 -0.593779   0.000   0.000   0.000   0.000 
REF1K ACH    -2   4  -3   0.000  -2.008   0.000  54.716  355.85  110.14  426.73  57.73 -0.285494 -0.373223  0.725251   0.000   0.000   0.000   0.000 
REF1K AH     -4  -2   5   0.000  -2.050   0.000  54.716  784.00  654.00   15.31  12.34 -0.335392  0.121852 -0.927290   0.000   0.000   0.000   0.000 
REF1K AH     -1   5   0   0.000  -2.250   0.000  54.716  587.44  204.71  709.14  74.95 -0.124875 -0.584479  0.109391   0.000   0.000   0.000   0.000 
REF1K AH     -3  -1  -4   0.000  -2.550   0.000  54.716  137.97  262.01 1574.88    109 -0.397825  0.249405  0.874868   0.000   0.000   0.000   0.000 
REF1K ACH    -2   4   3   0.000  -2.396   0.000  54.716  756.75  330.02 2121.65    123 -0.173971 -0.543445 -0.482252   0.000   0.000   0.000   0.000 
REF1K AH     -3   1  -4   0.000  -3.350   0.000  54.716  182.00  173.98 1859.03    118 -0.403374  0.013893  0.906740   0.000   0.000   0.000   0.000 
REF1K AH     -4   4   5   0.000  -3.850   0.000  54.716  942.17  390.17  216.98  43.30 -0.353720 -0.586041 -0.828843   0.000   0.000   0.000   0.000 
REF1K ACH    -2   6   2   0.000  -3.952   0.000  54.716  736.31  213.99 1718.18    110 -0.198845 -0.750839 -0.247720   0.000   0.000   0.000   0.000 
REF1K AH     -2  -2  -3   0.000  -4.550   0.000  54.716  239.68  354.98  661.18  72.37 -0.267648  0.332673  0.629429   0.000   0.000   0.000   0.000 
REF1K AH     -3   5   4   0.000  -4.950   0.000  54.716  869.65  312.75  551.25  66.89 -0.266923 -0.682792 -0.639827   0.000   0.000   0.000   0.000 
REF1K AH     -4  -6  -2   0.000  -5.950   0.000  54.716  148.00  558.00   14.30  12.05 -0.453128  0.791232  0.421375   0.000   0.000   0.000   0.000 
REF1K ACH    -3  -5  -2   0.000  -6.339   0.000  54.716  215.73  506.18 1630.93    111 -0.347950  0.665798  0.408699   0.000   0.000   0.000   0.000 
REF1K ACH    -2   0   4   0.000  -6.345   0.000  54.716  740.08  517.98 4294.15    176 -0.142308 -0.098455 -0.748896   0.000   0.000   0.000   0.000 
REF1K AH     -2   2   4   0.000  -6.450   0.000  54.716  784.00  442.00   13.58  11.84 -0.148905 -0.333558 -0.715602   0.000   0.000   0.000   0.000 
REF1K AH     -4   0  -4   0.000  -6.650   0.000  54.716  115.67  204.00  239.80  45.60 -0.508264  0.137539  0.918977   0.000   0.000   0.000   0.000 
REF1K AH     -3  -3  -3   0.000  -6.750   0.000  54.716  183.97  389.95  631.57  70.61 -0.372590  0.458833  0.641579   0.000   0.000   0.000   0.000 
REF1K AH     -3   1   5   0.000  -6.950   0.000  54.716  847.96  524.02  183.32  41.07 -0.235951 -0.238844 -0.906381   0.000   0.000   0.000   0.000 
REF1K AH     -1   1   3   0.000  -7.450   0.000  54.716  693.84  445.35  128.13  34.81 -0.056360 -0.195789 -0.561379   0.000   0.000   0.000   0.000 
REF1K A       0   0   0   0.000  -7.750   0.000  54.716  444.00  484.00  616.55  69.87 -0.070869  0.347197 -0.025606   0.000   0.000   0.000   0.000 
REF1K AH     -2   2  -3   0.000  -7.850   0.000  54.716  315.36  201.11  522.65  65.38 -0.279353 -0.139945  0.692897   0.000   0.000   0.000   0.000 
REF1K ACH    -1  -1  -2   0.000  -7.729   0.000  54.716  353.86  358.03 5089.97    189 -0.142883  0.179190  0.415507   0.000   0.000   0.000   0.000 
REF1K ACH    -1   3  -2   0.000  -7.876   0.000  54.716  422.03  214.00  885.38  81.03 -0.156147 -0.291985  0.480396   0.000   0.000   0.000   0.000 
REF1K ACH     0   2   0   0.000  -7.558   0.000  54.716  537.99  322.62   11556    284 -0.006494 -0.237219  0.032998   0.000   0.000   0.000   0.000 
REF1K A       0   0   0   0.000  -8.350   0.000  54.716  838.00  645.99  211.63  43.40 -0.285940  0.007593 -1.010746   0.000   0.000   0.000   0.000 
REF1K AH     -3  -1   5   0.000  -8.450   0.000  54.716  800.00  610.00   15.31  12.34 -0.229913 -0.003342 -0.938593   0.000   0.000   0.000   0.000 
REF1K AH     -2   6   3   0.000  -9.050   0.000  54.716  812.97  240.97   60.53  24.58 -0.180557 -0.778869 -0.450636   0.000   0.000   0.000   0.000 
REF1K ACH    -1   3   3   0.000  -9.251   0.000  54.716  736.06  372.41 2138.55    122 -0.062113 -0.432400 -0.526487   0.000   0.000   0.000   0.000 
REF1K AH     -4   0   6   0.000  -9.650   0.000  54.716  932.53  635.18  368.37  56.18 -0.323522 -0.140078 -1.095193   0.000   0.000   0.000   0.000 
REF1K ACH     0   2   1   0.000  -9.563   0.000  54.716  595.60  351.95 3211.44    151  0.012505 -0.264734 -0.169735   0.000   0.000   0.000   0.000 
REF1K AH     -5  -7  -1   0.000  -9.750   0.000  54.716  156.80  649.66  523.66  65.08 -0.541130  0.888844  0.232278   0.000   0.000   0.000   0.000 
REF1K AH     -1  -1   3   0.000 -10.050   0.000  54.716  654.04  516.57  134.49  35.44 -0.049428  0.040975 -0.590817   0.000   0.000   0.000   0.000 
REF1K AH     -2  -2   4   0.000 -10.550   0.000  54.716  697.50  598.73   52.87  22.48 -0.135976  0.138552 -0.780402   0.000   0.000   0.000   0.000 
REF1K A       0   0   0   0.000 -10.650   0.000  54.716  925.63  354.01  154.43  37.34 -0.217813 -0.660395 -0.790246   0.000   0.000   0.000   0.000 
REF1K ACH    -1   1  -2   0.000 -11.137   0.000  54.716  387.82  288.66 3147.45    152 -0.149254 -0.057421  0.447495   0.000   0.000   0.000   0.000 
REF1K AH     -3  -1  -3   0.000 -11.550   0.000  54.716  228.03  310.11  254.97  46.74 -0.379668  0.220090  0.674990   0.000   0.000   0.000   0.000 
REF1K ACH    -2  -4   3   0.000 -12.627   0.000  54.716  585.92  635.89 8294.77    242 -0.149171  0.402888 -0.612594   0.000   0.000   0.000   0.000 
REF1K AH     -2  -2  -2   0.000 -13.050   0.000  54.716  311.13  389.05   71.80  26.13 -0.248799  0.304931  0.429047   0.000   0.000   0.000   0.000 
REF1K ACH    -5  -3  -3   0.000 -12.959   0.000  54.716   94.00  379.98 3976.92    166 -0.590056  0.471291  0.699226   0.000   0.000   0.000   0.000 
REF1K ACH    -3   3  -3   0.000 -13.153   0.000  54.716  298.00  144.11  596.90  64.76 -0.391426 -0.252160  0.737656   0.000   0.000   0.000   0.000 
REF1K AH     -1   5   3   0.000 -13.650   0.000  54.716  787.44  291.43   47.82  21.68 -0.069225 -0.668602 -0.494018   0.000   0.000   0.000   0.000 
REF1K ACH    -1  -3   0   0.000 -13.556   0.000  54.716  436.04  486.28 1446.46    101 -0.099218  0.360321 -0.017461   0.000   0.000   0.000   0.000 
REF1K AH      0   2   2   0.000 -13.750   0.000  54.716  656.02  381.89  263.49  47.37  0.031482 -0.290691 -0.371039   0.000   0.000   0.000   0.000 
REF1K AC      1   5  -3   0.000 -13.869   0.000  54.716  710.07   69.98  810.84  76.58 -0.222518 -0.956709 -0.016230   0.000   0.000   0.000   0.000 
REF1K AH     -3   1  -3   0.000 -14.050   0.000  54.716  264.13  231.89  494.05  62.76 -0.385194 -0.015174  0.706150   0.000   0.000   0.000   0.000 
REF1K AH     -2   6   4   0.000 -14.250   0.000  54.716  907.75  267.77  128.28  34.16 -0.160883 -0.806441 -0.653019   0.000   0.000   0.000   0.000 
REF1K ACH    -2   2   5   0.000 -14.164   0.000  54.716  878.05  488.01 1815.98    114 -0.130801 -0.361705 -0.918689   0.000   0.000   0.000   0.000 
REF1K AH     -5  -7   0   0.000 -14.950   0.000  54.716  233.96  677.80  388.01  56.17 -0.521897  0.860946  0.029725   0.000   0.000   0.000   0.000 
REF1K AH     -3  -3  -2   0.000 -15.050   0.000  54.716  262.00  422.00   15.89  12.50 -0.353668  0.427934  0.442306   0.000   0.000   0.000   0.000 
REF1K AH     -4  -4  -2   0.000 -15.050   0.000  54.716  204.00  462.00   14.88  12.22 -0.458236  0.555630  0.451832   0.000   0.000   0.000   0.000 
REF1K ACH     0   4   1   0.000 -15.057   0.000  54.716  633.52  280.04 3002.99    146  0.006160 -0.501266 -0.137818   0.000   0.000   0.000   0.000 
REF1K AH     -3   1   6   0.000 -15.350   0.000  54.716  962.25  592.10  835.54  80.88 -0.217686 -0.264729 -1.107421   0.000   0.000   0.000   0.000 
REF1K AH     -1   3   4   0.000 -15.450   0.000  54.716  818.00  408.00   15.89  12.50 -0.044286 -0.459067 -0.731188   0.000   0.000   0.000   0.000 
REF1K A       0   0   0   0.000 -15.550   0.000  54.716  122.01  486.00   99.68  30.37 -0.596756  0.636090  0.497748   0.000   0.000   0.000   0.000 
REF1K ACH     0   0   2   0.000 -15.551   0.000  54.716  619.37  449.82 9730.24    260  0.037297 -0.055741 -0.403971   0.000   0.000   0.000   0.000 
REF1K AH     -2   4   5   0.000 -15.850   0.000  54.716  944.02  400.29  447.24  59.73 -0.136600 -0.598532 -0.885926   0.000   0.000   0.000   0.000 
REF1K ACH     0   4   2   0.000 -16.749   0.000  54.716  698.01  308.09 2645.74    139  0.024756 -0.529184 -0.337869   0.000   0.000   0.000   0.000 
REF1K AH     -2   8   3   0.000 -17.150   0.000  54.716  885.89  121.98 1566.36    109 -0.185688 -1.013503 -0.420046   0.000   0.000   0.000   0.000 
REF1K AH     -1   7   1   0.000 -17.350   0.000  54.716  688.35  138.17  735.15  76.44 -0.112026 -0.847328 -0.060111   0.000   0.000   0.000   0.000 
REF1K AH     -3  -1   6   0.000 -17.750   0.000  54.716  902.61  693.29  380.21  56.91 -0.211493 -0.027610 -1.139721   0.000   0.000   0.000   0.000 
REF1K AH     -4  -6   0   0.000 -17.950   0.000  54.716  295.13  613.05   66.45  25.40 -0.416882  0.735901  0.019022   0.000   0.000   0.000   0.000 
REF1K AH      0   2   3   0.000 -18.350   0.000  54.716  724.00  414.00   18.20  13.13  0.050357 -0.318514 -0.572025   0.000   0.000   0.000   0.000 
REF1K A       0   0   0   0.000 -18.450   0.000  54.716  866.00  650.00   17.33  12.90 -0.151666 -0.048031 -1.075066   0.000   0.000   0.000   0.000 
REF1K AH      0   4   0   0.000 -18.750   0.000  54.716  571.43  250.57   57.64  23.20 -0.012725 -0.472646  0.064184   0.000   0.000   0.000   0.000 
REF1K AH     -1  -1  -1   0.000 -19.250   0.000  54.716  412.45  388.69 1055.99  90.61 -0.125010  0.151845  0.215706   0.000   0.000   0.000   0.000 
REF1K AH     -2   0  -2   0.000 -19.350   0.000  54.716  346.00  318.00   19.36  13.43 -0.253681  0.065708  0.460375   0.000   0.000   0.000   0.000 
REF1K ACH    -3  -5   4   0.000 -19.706   0.000  54.716  611.45  746.35  805.21  78.69 -0.235348  0.499749 -0.800066   0.000   0.000   0.000   0.000 
REF1K ACH    -3  -5   0   0.000 -19.753   0.000  54.716  347.99  563.16 1167.07  90.57 -0.310590  0.611188  0.006209   0.000   0.000   0.000   0.000 
REF1K AH     -2  -2   5   0.000 -19.850   0.000  54.716  775.99  664.05 1872.61    118 -0.117774  0.111197 -0.982456   0.000   0.000   0.000   0.000 
REF1K ACH     0   4   3   0.000 -19.954   0.000  54.716  771.99  337.99  427.31  54.91  0.042966 -0.555697 -0.541106   0.000   0.000   0.000   0.000 
REF1K ACH    -5  -7   1   0.000 -20.023   0.000  54.716  297.96  712.11 1283.51  98.96 -0.503088  0.832782 -0.169928   0.000   0.000   0.000   0.000 
REF1K ACH    -5   3  -3   0.000 -20.951   0.000  54.716  206.15  108.00 2651.23    136 -0.608064 -0.237742  0.794176   0.000   0.000   0.000   0.000 
REF1K AH     -7  -7   0   0.000 -21.250   0.000  54.716  120.43  702.14  287.90  49.60 -0.740189  0.873354  0.089587   0.000   0.000   0.000   0.000 
REF1K AH     -1   3   5   0.000 -21.350   0.000  54.716  921.46  451.66  377.47  56.34 -0.025423 -0.485720 -0.932175   0.000   0.000   0.000   0.000 
REF1K ACH    -1  -3   3   0.000 -21.982   0.000  54.716  611.74  595.92 4687.37    183 -0.043520  0.278045 -0.625024   0.000   0.000   0.000   0.000 
REF1K ACH    -1   7   0   0.000 -22.537   0.000  54.716  611.95  104.32  409.68  57.10 -0.130619 -0.820718  0.139348   0.000   0.000   0.000   0.000 
REF1K AH     -3  -1  -2   0.000 -22.550   0.000  54.716  298.10  348.28 2258.45    129 -0.361251  0.191720  0.473939   0.000   0.000   0.000   0.000 
REF1K ACH     0   6   2   0.000 -22.471   0.000  54.716  747.24  222.02 5157.29    190  0.018621 -0.764352 -0.307445   0.000   0.000   0.000   0.000 
REF1K ACH    -2   2  -2   0.000 -22.736   0.000  54.716  375.03  245.99  261.18  46.72 -0.261044 -0.168342  0.491636   0.000   0.000   0.000   0.000 
REF1K AH     -4  -2  -2   0.000 -23.050   0.000  54.716  244.63  380.59  709.14  74.95 -0.466648  0.317225  0.486336   0.000   0.000   0.000   0.000 
REF1K A       0   0   0   0.000 -23.050   0.000  54.716  460.00  522.00   78.73  27.87 -0.116820  0.390534 -0.157895   0.000   0.000   0.000   0.000 
REF1K ACH     0   6   1   0.000 -23.165   0.000  54.716  673.92  194.17  602.82  66.48 -0.000811 -0.736776 -0.104793   0.000   0.000   0.000   0.000 
REF1K AH     -1   7   4   0.000 -23.250   0.000  54.716  962.00  213.21   33.80  18.08 -0.055865 -0.930335 -0.665373   0.000   0.000   0.000   0.000 
REF1K AH      0   4   4   0.000 -23.950   0.000  54.716  861.91  370.61  167.43  38.53  0.061681 -0.583962 -0.742748   0.000   0.000   0.000   0.000 
REF1K AH     -4  -4  -1   0.000 -24.050   0.000  54.716  272.00  490.85   30.91  17.51 -0.440700  0.526479  0.251531   0.000   0.000   0.000   0.000 
REF1K ACH    -2  -2  -1   0.000 -24.495   0.000  54.716  371.35  419.71 1284.95  94.74 -0.229748  0.277271  0.226623   0.000   0.000   0.000   0.000 
REF1K ACH     0   0   4   0.000 -25.481   0.000  54.716  759.53  530.05 2172.93    125  0.074339 -0.110835 -0.807168   0.000   0.000   0.000   0.000 
REF1K ACH    -3   5  -2   0.000 -26.266   0.000  54.716  384.00  102.05   10105    267 -0.378136 -0.516243  0.566821   0.000   0.000   0.000   0.000 
REF1K AH      1   3   2   0.000 -26.350   0.000  54.716  692.05  349.89  209.90  43.26  0.136409 -0.415050 -0.383791   0.000   0.000   0.000   0.000 
REF1K A       0   0   0   0.000 -26.650   0.000  54.716  674.00  432.00   15.75  12.46  0.135216 -0.186558 -0.484837   0.000   0.000   0.000   0.000 
REF1K AH      0   6   4   0.000 -27.050   0.000  54.716  934.64  274.38  354.07  54.88  0.055542 -0.819067 -0.709857   0.000   0.000   0.000   0.000 
REF1K A       3   5  -4   0.000 -27.850   0.000  54.716  940.00   46.00   22.25  14.16 -0.078485 -1.136515 -0.433814   0.000   0.000   0.000   0.000 
REF1K AH      1   3   3   0.000 -27.850   0.000  54.716  765.06  380.95   66.02  25.35  0.155542 -0.443747 -0.585518   0.000   0.000   0.000   0.000 
REF1K ACH    -3   1  -2   0.000 -27.956   0.000  54.716  327.94  276.00 4748.33    183 -0.365553 -0.044472  0.504124   0.000   0.000   0.000   0.000 
REF1K ACH     1   1   2   0.000 -28.050   0.000  54.716  654.00  419.99   24324    412  0.143027 -0.179824 -0.415926   0.000   0.000   0.000   0.000 
REF1K ACH     0  -2   2   0.000 -28.620   0.000  54.716  582.03  519.97  910.37  83.21  0.043137  0.182261 -0.434252   0.000   0.000   0.000   0.000 
REF1K ACH    -5  -1  -2   0.000 -28.859   0.000  54.716  219.38  336.54  531.03  61.87 -0.577026  0.205123  0.530427   0.000   0.000   0.000   0.000 
REF1K AH     -3  -5   1   0.000 -29.050   0.000  54.716  400.00  596.00   14.73  12.18 -0.290748  0.582977 -0.197190   0.000   0.000   0.000   0.000 
REF1K AH      1   1   3   0.000 -29.250   0.000  54.716  721.68  454.85  658.58  72.25  0.161374 -0.208061 -0.617706   0.000   0.000   0.000   0.000 
REF1K AH     -6  -4  -1   0.000 -29.250   0.000  54.716  182.01  491.98  393.94  56.13 -0.659715  0.540168  0.309287   0.000   0.000   0.000   0.000 
REF1K ACH    -4   0  -2   0.000 -29.408   0.000  54.716  276.32  305.87 1880.12    118 -0.472516  0.081050  0.517333   0.000   0.000   0.000   0.000 
REF1K AH      0  -2   3   0.000 -29.450   0.000  54.716  644.05  560.48   70.50  25.95  0.062074  0.154200 -0.635091   0.000   0.000   0.000   0.000 
REF1K AH      1   5   3   0.000 -29.650   0.000  54.716  818.70  298.30   94.04  29.72  0.149161 -0.679780 -0.553971   0.000   0.000   0.000   0.000 
REF1K AH     -5  -5   0   0.000 -30.550   0.000  54.716  269.62  565.93  548.80  66.41 -0.527810  0.623992  0.063762   0.000   0.000   0.000   0.000 
REF1K AH     -7  -1  -2   0.000 -30.750   0.000  54.716  110.33  320.13  862.70  81.76 -0.795348  0.219041  0.587336   0.000   0.000   0.000   0.000 
REF1K AH      1   3   4   0.000 -30.750   0.000  54.716  854.00  417.63  188.66  40.40  0.174435 -0.471717 -0.787023   0.000   0.000   0.000   0.000 
REF1K ACH     0   6   0   0.000 -30.886   0.000  54.716  602.26  163.89 8543.96    244 -0.018575 -0.707465  0.095215   0.000   0.000   0.000   0.000 
REF1K ACH     1   5   1   0.000 -31.162   0.000  54.716  668.00  242.03  119.18  29.57  0.110930 -0.626071 -0.149831   0.000   0.000   0.000   0.000 
REF1K ACH     1   1   1   0.000 -31.374   0.000  54.716  595.01  388.76 1709.80    112  0.124204 -0.153152 -0.213618   0.000   0.000   0.000   0.000 
REF1K ACH     0   6   0   0.000 -31.503   0.000  54.716  602.91  164.00   62.98  23.01 -0.014245 -0.708182  0.093507   0.000   0.000   0.000   0.000 
REF1K ACH    -1   1  -1   0.000 -31.773   0.000  54.716  441.99  322.02 7417.62    229 -0.130033 -0.085918  0.246063   0.000   0.000   0.000   0.000 
REF1K AH      1   1   4   0.000 -32.250   0.000  54.716  802.06  498.01  197.62  42.27  0.180588 -0.234087 -0.818352   0.000   0.000   0.000   0.000 
REF1K AH     -6   0  -2   0.000 -32.750   0.000  54.716  184.01  287.99  106.32  31.12 -0.688961  0.094135  0.574338   0.000   0.000   0.000   0.000 
REF1K ACH    -5  -3  -1   0.000 -32.574   0.000  54.716  248.02  448.97 4659.34    181 -0.553290  0.414531  0.297755   0.000   0.000   0.000   0.000 
REF1K ACH    -4  -6   2   0.000 -32.874   0.000  54.716  398.01  688.01  761.73  75.54 -0.379343  0.680872 -0.382995   0.000   0.000   0.000   0.000 
REF1K ACH    -2  -4   1   0.000 -32.794   0.000  54.716  443.30  553.92 8371.33    241 -0.186347  0.458734 -0.208035   0.000   0.000   0.000   0.000 
REF1K A       0   8   1   0.000 -33.250   0.000  54.716  717.97   81.41   73.10  26.30 -0.004837 -0.970860 -0.076117   0.000   0.000   0.000   0.000 
REF1K ACH    -1  -3   1   0.000 -33.031   0.000  54.716  486.00  517.94 4411.45    176 -0.080921  0.334077 -0.220513   0.000   0.000   0.000   0.000 
REF1K ACH    -4   2  -2   0.000 -33.449   0.000  54.716  301.38  227.98 1335.80    101 -0.477213 -0.156317  0.548066   0.000   0.000   0.000   0.000 
REF1K ACH    -2  -4   1   0.000 -33.498   0.000  54.716  442.24  553.86  229.69  43.26 -0.189503  0.458567 -0.207768   0.000   0.000   0.000   0.000 
REF1K ACH     1   7   3   0.000 -33.753   0.000  54.716  888.01  194.02  570.03  63.30  0.142492 -0.915430 -0.521956   0.000   0.000   0.000   0.000 
REF1K AH     -5   1  -2   0.000 -33.850   0.000  54.716  246.00  257.96 2132.05    126 -0.583304 -0.030697  0.561246   0.000   0.000   0.000   0.000 
REF1K AH     -4   4  -2   0.000 -33.950   0.000  54.716  323.40  138.59   59.37  23.46 -0.483168 -0.392199  0.579092   0.000   0.000   0.000   0.000 
REF1K ACH    -7  -5   0   0.000 -34.076   0.000  54.716  168.06  575.94 3409.06    156 -0.746248  0.637297  0.121471   0.000   0.000   0.000   0.000 
REF1K ACH    -1  -3   5   0.000 -34.079   0.000  54.716  756.05  726.38  462.70  59.47 -0.006367  0.224681 -1.025469   0.000   0.000   0.000   0.000 
REF1K AH      1   3   5   0.000 -34.450   0.000  54.716  971.42  466.03  606.58  69.70  0.192874 -0.498370 -0.988997   0.000   0.000   0.000   0.000 
REF1K H      -7   1  -2   0.000 -34.950   0.000  54.716  137.99  230.08 1440.82    105 -0.800191 -0.019082  0.618616   0.000   0.000   0.000   0.000 
REF1K H      -4  -4   0   0.000 -34.950   0.000  54.716  325.26  520.02  844.93  81.56 -0.422171  0.498980  0.051890   0.000   0.000   0.000   0.000 
