# Supplementary material for: Defect-Mediated Diffusion Pathways in Spodumene Accelerate Lithium Transport
Source: ACS Mater Lett. 2025 Sep 8;7(10):3388–93. doi: 10.1021/acsmaterialslett.5c00876 (PMC12505375; doi:10.1021/acsmaterialslett.5c00876)
Supplement: Supplementary file 3 [file tz5c00876_si_003.zip › 1g_sample3/1g_a.cif]

 
data_1g_a
 
_audit_creation_method            'SHELXL-2019/3'
_shelx_SHELXL_version_number      '2019/3'
_chemical_name_systematic         ?
_chemical_name_common             ?
_chemical_melting_point           ?
_chemical_formula_moiety          ?
_chemical_formula_sum
 'Al Li O6 Si2' 
_chemical_formula_weight          186.10

loop_
 _atom_type_symbol
 _atom_type_description
 _atom_type_scat_dispersion_real
 _atom_type_scat_dispersion_imag
 _atom_type_scat_source
 'Li'  'Li'   0.0004   0.0001
 'XDISP Program in WinGX S.Brennan & P.L.Cowan Rev.Sci.Instrum.63,850 1992'
 'O'  'O'   0.0115   0.0064
 'XDISP Program in WinGX S.Brennan & P.L.Cowan Rev.Sci.Instrum.63,850 1992'
 'Al'  'Al'   0.0676   0.0547
 'XDISP Program in WinGX S.Brennan & P.L.Cowan Rev.Sci.Instrum.63,850 1992'
 'Si'  'Si'   0.0864   0.0750
 'XDISP Program in WinGX S.Brennan & P.L.Cowan Rev.Sci.Instrum.63,850 1992'
 
_space_group_crystal_system       monoclinic
_space_group_IT_number            15
_space_group_name_H-M_alt         'C 2/c'
_space_group_name_Hall            '-C 2yc'
 
_shelx_space_group_comment
;
The symmetry employed for this shelxl refinement is uniquely defined
by the following loop, which should always be used as a source of
symmetry information in preference to the above space-group names.
They are only intended as comments.
;
 
loop_
 _space_group_symop_operation_xyz
 'x, y, z'
 '-x, y, -z+1/2'
 'x+1/2, y+1/2, z'
 '-x+1/2, y+1/2, -z+1/2'
 '-x, -y, -z'
 'x, -y, z-1/2'
 '-x+1/2, -y+1/2, -z'
 'x+1/2, -y+1/2, z-1/2'
 
_cell_length_a                    9.4680(9)
_cell_length_b                    8.3860(8)
_cell_length_c                    5.2262(5)
_cell_angle_alpha                 90
_cell_angle_beta                  110.196(3)
_cell_angle_gamma                 90
_cell_volume                      389.44(6)
_cell_formula_units_Z             4
_cell_measurement_temperature     100(2)
_cell_measurement_reflns_used     6293    
_cell_measurement_theta_min       3.4254   
_cell_measurement_theta_max       36.4024
 
_exptl_crystal_description        Rod
_exptl_crystal_colour             Colourless
_exptl_crystal_density_meas       ?
_exptl_crystal_density_method     ?
_exptl_crystal_density_diffrn     3.174          
_exptl_crystal_F_000              368
_exptl_transmission_factor_min    ?
_exptl_transmission_factor_max    ?
_exptl_crystal_size_max           0.110
_exptl_crystal_size_mid           0.040
_exptl_crystal_size_min           0.040
_exptl_absorpt_coefficient_mu     1.137
_shelx_estimated_absorpt_T_min    0.885
_shelx_estimated_absorpt_T_max    0.956
_exptl_absorpt_correction_type    multi-scan
_exptl_absorpt_correction_T_min   0.869
_exptl_absorpt_correction_T_max   0.956
_exptl_absorpt_process_details    'SADABS 2016/2 Bruker AXS Madison WI USA'
_exptl_absorpt_special_details    ?
_diffrn_ambient_temperature       100(2)
_diffrn_radiation_wavelength      0.7288
_diffrn_radiation_type            synchrotron
_diffrn_source                    'Advanced Light Source beamline 12.2.1'
_diffrn_measurement_device_type   'Bruker D8 with PHOTONII detector' 
_diffrn_measurement_method        '\w/\q shutterless scans'
_diffrn_detector_area_resol_mean  7.39
_diffrn_reflns_number             7363
_diffrn_reflns_av_unetI/netI      0.0210
_diffrn_reflns_av_R_equivalents   0.0356
_diffrn_reflns_limit_h_min        -14
_diffrn_reflns_limit_h_max        15
_diffrn_reflns_limit_k_min        -13
_diffrn_reflns_limit_k_max        13
_diffrn_reflns_limit_l_min        -8
_diffrn_reflns_limit_l_max        8
_diffrn_reflns_theta_min          3.425
_diffrn_reflns_theta_max          36.565
_diffrn_reflns_theta_full         25.930
_diffrn_measured_fraction_theta_max   0.969
_diffrn_measured_fraction_theta_full  0.989
_diffrn_reflns_Laue_measured_fraction_max    0.969
_diffrn_reflns_Laue_measured_fraction_full   0.989
_diffrn_reflns_point_group_measured_fraction_max   0.969
_diffrn_reflns_point_group_measured_fraction_full  0.989
_reflns_number_total              868
_reflns_number_gt                 820
_reflns_threshold_expression      'I > 2\s(I)'
_reflns_Friedel_coverage          0.000
_reflns_Friedel_fraction_max      .
_reflns_Friedel_fraction_full     .
 
_reflns_special_details
;
 Reflections were merged by SHELXL according to the crystal
 class for the calculation of statistics and refinement.
 
 _reflns_Friedel_fraction is defined as the number of unique
 Friedel pairs measured divided by the number that would be
 possible theoretically, ignoring centric projections and
 systematic absences.
;
 
_computing_data_collection        'Bruker APEX 3'
_computing_cell_refinement        'Bruker SAINT v8.40b'
_computing_data_reduction         'Bruker SAINT v8.40b'
_computing_structure_solution     'SHELXT 2018/2 (Sheldrick, 2018)'
_computing_structure_refinement 'SHELXL-2019/2 (Sheldrick, 2019)'
_computing_molecular_graphics     'Bruker SHELXTL'
_computing_publication_material   'Bruker SHELXTL & local programs'
_refine_special_details
;
 All non-hydrogen atoms were refined anisotropically
;
_refine_ls_structure_factor_coef  Fsqd
_refine_ls_matrix_type            full
_refine_ls_weighting_scheme       calc
_refine_ls_weighting_details
'w=1/[\s^2^(Fo^2^)+(0.0463P)^2^+0.2168P] where P=(Fo^2^+2Fc^2^)/3'
_atom_sites_solution_primary      'Dual space'
_atom_sites_solution_secondary    difmap
_atom_sites_solution_hydrogens    .
_refine_ls_hydrogen_treatment     undef
_refine_ls_extinction_method      none
_refine_ls_extinction_coef        .
_refine_ls_number_reflns          868
_refine_ls_number_parameters      47
_refine_ls_number_restraints      0
_refine_ls_R_factor_all           0.0255
_refine_ls_R_factor_gt            0.0239
_refine_ls_wR_factor_ref          0.0711
_refine_ls_wR_factor_gt           0.0700
_refine_ls_goodness_of_fit_ref    1.097
_refine_ls_restrained_S_all       1.097
_refine_ls_shift/su_max           0.001
_refine_ls_shift/su_mean          0.000
 
loop_
 _atom_site_label
 _atom_site_type_symbol
 _atom_site_fract_x
 _atom_site_fract_y
 _atom_site_fract_z
 _atom_site_U_iso_or_equiv
 _atom_site_adp_type
 _atom_site_occupancy
 _atom_site_site_symmetry_order  
 _atom_site_calc_flag
 _atom_site_refinement_flags_posn
 _atom_site_refinement_flags_adp
 _atom_site_refinement_flags_occupancy
 _atom_site_disorder_assembly
 _atom_site_disorder_group
Si1 Si 0.70599(3) 0.40648(3) 0.24316(5) 0.00197(9) Uani 1 1 d . . . . .
Al2 Al 0.500000 0.09296(4) 0.250000 0.00180(11) Uani 1 2 d S T P . .
O3 O 0.64341(7) 0.51413(8) 0.43976(14) 0.00391(13) Uani 1 1 d . . . . .
O4 O 0.89042(7) 0.41748(7) 0.35900(14) 0.00291(13) Uani 1 1 d . . . . .
O5 O 0.63539(7) 0.23253(8) 0.19973(14) 0.00412(13) Uani 1 1 d . . . . .
Li6 Li 1.000000 0.2250(3) 0.250000 0.0053(4) Uani 1 2 d S T P . .
 
loop_
 _atom_site_aniso_label
 _atom_site_aniso_U_11
 _atom_site_aniso_U_22
 _atom_site_aniso_U_33
 _atom_site_aniso_U_23
 _atom_site_aniso_U_13
 _atom_site_aniso_U_12
Si1 0.00183(14) 0.00222(14) 0.00169(14) -0.00005(6) 0.00038(10) -0.00026(6)
Al2 0.00176(19) 0.00193(18) 0.0016(2) 0.000 0.00041(14) 0.000
O3 0.0033(3) 0.0053(3) 0.0029(3) -0.0017(2) 0.0007(2) 0.00003(19)
O4 0.0020(3) 0.0037(3) 0.0028(3) 0.00017(18) 0.0005(2) -0.00020(17)
O5 0.0044(3) 0.0032(3) 0.0050(3) -0.00046(19) 0.0019(2) -0.00164(19)
Li6 0.0059(9) 0.0050(9) 0.0047(10) 0.000 0.0014(8) 0.000
 
_geom_special_details
;
 All esds (except the esd in the dihedral angle between two l.s. planes)
 are estimated using the full covariance matrix.  The cell esds are taken
 into account individually in the estimation of esds in distances, angles
 and torsion angles; correlations between esds in cell parameters are only
 used when they are defined by crystal symmetry.  An approximate (isotropic)
 treatment of cell esds is used for estimating esds involving l.s. planes.
;
 
loop_
 _geom_bond_atom_site_label_1
 _geom_bond_atom_site_label_2
 _geom_bond_distance
 _geom_bond_site_symmetry_2
 _geom_bond_publ_flag
Si1 O5 1.5879(7) . ?
Si1 O3 1.6255(7) . ?
Si1 O3 1.6309(7) 6_565 ?
Si1 O4 1.6414(7) . ?
Si1 Li6 2.8621(10) 7_655 ?
Si1 Li6 3.1618(12) . ?
Al2 O5 1.8206(7) 2_655 ?
Al2 O5 1.8206(7) . ?
Al2 O4 1.9483(7) 8_455 ?
Al2 O4 1.9483(7) 7_656 ?
Al2 O4 1.9936(7) 3_445 ?
Al2 O4 1.9936(7) 4_645 ?
Al2 Li6 3.0262(12) 7_656 ?
Al2 Li6 3.0262(12) 7_655 ?
Al2 Li6 3.085(3) 3_445 ?
O3 Li6 2.242(2) 3_455 ?
O4 Li6 2.101(2) . ?
O5 Li6 2.2834(8) 7_655 ?
 
loop_
 _geom_angle_atom_site_label_1
 _geom_angle_atom_site_label_2
 _geom_angle_atom_site_label_3
 _geom_angle
 _geom_angle_site_symmetry_1
 _geom_angle_site_symmetry_3
 _geom_angle_publ_flag
O5 Si1 O3 111.91(4) . . ?
O5 Si1 O3 104.02(4) . 6_565 ?
O3 Si1 O3 107.36(3) . 6_565 ?
O5 Si1 O4 116.49(4) . . ?
O3 Si1 O4 108.01(3) . . ?
O3 Si1 O4 108.59(3) 6_565 . ?
O5 Si1 Li6 52.77(5) . 7_655 ?
O3 Si1 Li6 119.96(3) . 7_655 ?
O3 Si1 Li6 51.38(5) 6_565 7_655 ?
O4 Si1 Li6 131.39(3) . 7_655 ?
O5 Si1 Li6 83.40(4) . . ?
O3 Si1 Li6 140.51(3) . . ?
O3 Si1 Li6 103.32(3) 6_565 . ?
O4 Si1 Li6 37.11(4) . . ?
Li6 Si1 Li6 98.530(11) 7_655 . ?
O5 Al2 O5 99.98(4) 2_655 . ?
O5 Al2 O4 91.93(3) 2_655 8_455 ?
O5 Al2 O4 91.38(3) . 8_455 ?
O5 Al2 O4 91.38(3) 2_655 7_656 ?
O5 Al2 O4 91.93(3) . 7_656 ?
O4 Al2 O4 174.85(4) 8_455 7_656 ?
O5 Al2 O4 88.37(3) 2_655 3_445 ?
O5 Al2 O4 167.84(3) . 3_445 ?
O4 Al2 O4 97.20(3) 8_455 3_445 ?
O4 Al2 O4 78.95(3) 7_656 3_445 ?
O5 Al2 O4 167.84(3) 2_655 4_645 ?
O5 Al2 O4 88.37(3) . 4_645 ?
O4 Al2 O4 78.95(3) 8_455 4_645 ?
O4 Al2 O4 97.20(3) 7_656 4_645 ?
O4 Al2 O4 84.85(4) 3_445 4_645 ?
O5 Al2 Li6 48.80(3) 2_655 7_656 ?
O5 Al2 Li6 90.59(4) . 7_656 ?
O4 Al2 Li6 140.32(3) 8_455 7_656 ?
O4 Al2 Li6 43.59(3) 7_656 7_656 ?
O4 Al2 Li6 88.31(4) 3_445 7_656 ?
O4 Al2 Li6 140.73(3) 4_645 7_656 ?
O5 Al2 Li6 90.59(4) 2_655 7_655 ?
O5 Al2 Li6 48.80(3) . 7_655 ?
O4 Al2 Li6 43.59(3) 8_455 7_655 ?
O4 Al2 Li6 140.32(3) 7_656 7_655 ?
O4 Al2 Li6 140.73(3) 3_445 7_655 ?
O4 Al2 Li6 88.31(4) 4_645 7_655 ?
Li6 Al2 Li6 119.42(8) 7_656 7_655 ?
O5 Al2 Li6 130.01(2) 2_655 3_445 ?
O5 Al2 Li6 130.01(2) . 3_445 ?
O4 Al2 Li6 87.43(2) 8_455 3_445 ?
O4 Al2 Li6 87.43(2) 7_656 3_445 ?
O4 Al2 Li6 42.43(2) 3_445 3_445 ?
O4 Al2 Li6 42.43(2) 4_645 3_445 ?
Li6 Al2 Li6 120.29(4) 7_656 3_445 ?
Li6 Al2 Li6 120.29(4) 7_655 3_445 ?
Si1 O3 Si1 138.75(4) . 6_566 ?
Si1 O3 Li6 117.12(4) . 3_455 ?
Si1 O3 Li6 93.98(4) 6_566 3_455 ?
Si1 O4 Al2 119.86(4) . 7_656 ?
Si1 O4 Al2 121.90(4) . 3 ?
Al2 O4 Al2 101.05(3) 7_656 3 ?
Si1 O4 Li6 114.76(5) . . ?
Al2 O4 Li6 96.65(3) 7_656 . ?
Al2 O4 Li6 97.77(5) 3 . ?
Si1 O5 Al2 148.49(5) . . ?
Si1 O5 Li6 93.61(6) . 7_655 ?
Al2 O5 Li6 94.34(5) . 7_655 ?
O4 Li6 O4 79.61(9) 2_755 . ?
O4 Li6 O3 140.04(3) 2_755 4_645 ?
O4 Li6 O3 116.47(3) . 4_645 ?
O4 Li6 O3 116.47(3) 2_755 3_545 ?
O4 Li6 O3 140.04(3) . 3_545 ?
O3 Li6 O3 75.82(8) 4_645 3_545 ?
O4 Li6 O5 90.29(6) 2_755 8_556 ?
O4 Li6 O5 75.84(5) . 8_556 ?
O3 Li6 O5 128.13(8) 4_645 8_556 ?
O3 Li6 O5 68.20(3) 3_545 8_556 ?
O4 Li6 O5 75.84(5) 2_755 7_655 ?
O4 Li6 O5 90.29(6) . 7_655 ?
O3 Li6 O5 68.20(3) 4_645 7_655 ?
O3 Li6 O5 128.13(8) 3_545 7_655 ?
O5 Li6 O5 162.07(12) 8_556 7_655 ?
O4 Li6 Si1 107.37(3) 2_755 7_655 ?
O4 Li6 Si1 107.06(3) . 7_655 ?
O3 Li6 Si1 34.64(2) 4_645 7_655 ?
O3 Li6 Si1 102.40(8) 3_545 7_655 ?
O5 Li6 Si1 162.33(8) 8_556 7_655 ?
O5 Li6 Si1 33.62(2) 7_655 7_655 ?
O4 Li6 Si1 107.06(3) 2_755 8_556 ?
O4 Li6 Si1 107.37(3) . 8_556 ?
O3 Li6 Si1 102.40(8) 4_645 8_556 ?
O3 Li6 Si1 34.64(2) 3_545 8_556 ?
O5 Li6 Si1 33.62(2) 8_556 8_556 ?
O5 Li6 Si1 162.33(8) 7_655 8_556 ?
Si1 Li6 Si1 134.67(9) 7_655 8_556 ?
O4 Li6 Al2 89.65(7) 2_755 7_656 ?
O4 Li6 Al2 39.75(3) . 7_656 ?
O3 Li6 Al2 126.83(3) 4_645 7_656 ?
O3 Li6 Al2 101.33(2) 3_545 7_656 ?
O5 Li6 Al2 36.86(3) 8_556 7_656 ?
O5 Li6 Al2 130.01(8) 7_655 7_656 ?
Si1 Li6 Al2 140.243(18) 7_655 7_656 ?
Si1 Li6 Al2 67.662(11) 8_556 7_656 ?
O4 Li6 Al2 39.75(3) 2_755 7_655 ?
O4 Li6 Al2 89.65(7) . 7_655 ?
O3 Li6 Al2 101.33(2) 4_645 7_655 ?
O3 Li6 Al2 126.83(3) 3_545 7_655 ?
O5 Li6 Al2 130.01(8) 8_556 7_655 ?
O5 Li6 Al2 36.86(3) 7_655 7_655 ?
Si1 Li6 Al2 67.662(11) 7_655 7_655 ?
Si1 Li6 Al2 140.243(18) 8_556 7_655 ?
Al2 Li6 Al2 119.42(8) 7_656 7_655 ?
O4 Li6 Al2 39.81(5) 2_755 3 ?
O4 Li6 Al2 39.81(5) . 3 ?
O3 Li6 Al2 142.09(4) 4_645 3 ?
O3 Li6 Al2 142.09(4) 3_545 3 ?
O5 Li6 Al2 81.03(6) 8_556 3 ?
O5 Li6 Al2 81.03(6) 7_655 3 ?
Si1 Li6 Al2 112.66(5) 7_655 3 ?
Si1 Li6 Al2 112.66(5) 8_556 3 ?
Al2 Li6 Al2 59.71(4) 7_656 3 ?
Al2 Li6 Al2 59.71(4) 7_655 3 ?
O4 Li6 Si1 28.127(19) 2_755 2_755 ?
O4 Li6 Si1 98.19(8) . 2_755 ?
O3 Li6 Si1 141.36(5) 4_645 2_755 ?
O3 Li6 Si1 88.755(18) 3_545 2_755 ?
O5 Li6 Si1 74.58(3) 8_556 2_755 ?
O5 Li6 Si1 96.65(4) 7_655 2_755 ?
Si1 Li6 Si1 121.278(13) 7_655 2_755 ?
Si1 Li6 Si1 81.470(11) 8_556 2_755 ?
Al2 Li6 Si1 90.57(4) 7_656 2_755 ?
Al2 Li6 Si1 60.30(3) 7_655 2_755 ?
Al2 Li6 Si1 61.23(4) 3 2_755 ?
 
_refine_diff_density_max    0.625
_refine_diff_density_min   -0.711
_refine_diff_density_rms    0.137

_shelx_res_file
;
TITL 1g_a.res in C2/c
    1g_a.res
    created by SHELXL-2019/3 at 14:51:59 on 10-Feb-2025
REM Old TITL 1g in C2/c
REM SHELXT solution in C2/c: R1 0.030, Rweak 0.001, Alpha 0.066
REM <I/s>   0.655 for   28 systematic absences,  Orientation as input
REM Formula found by SHELXT:  Li O6 Al Si2

CELL  0.7288   9.4680   8.3860   5.2262   90.000  110.196   90.000
ZERR   4.000   0.0009   0.0008   0.0005    0.000    0.003    0.000
LATT  7
SYMM -X, Y, 1/2-Z
SFAC LI O AL SI
DISP    Li    0.00035    0.00006         2.26
DISP    O     0.01151    0.00644        34.18
DISP    Al    0.06760    0.05471       242.96
DISP    Si    0.08644    0.07496       328.54
UNIT 4 24 4 8

ACTA

REM (Iobs-Icalc)/Sigma(W) > 10 Outliers
OMIT -3  1  2
OMIT  1  3  1

TEMP -173
SIZE 0.110 0.040 0.040

REM colourless rod

L.S. 10
BOND
FMAP 2
PLAN 20

WGHT    0.046300    0.216800
FVAR       0.80806
SI1   4    0.705991    0.406478    0.243156    11.00000    0.00183    0.00222 =
         0.00169   -0.00005    0.00038   -0.00026
AL2   3    0.500000    0.092957    0.250000    10.50000    0.00176    0.00193 =
         0.00159    0.00000    0.00041    0.00000
O3    2    0.643406    0.514132    0.439759    11.00000    0.00331    0.00527 =
         0.00289   -0.00169    0.00073    0.00003
O4    2    0.890422    0.417484    0.359002    11.00000    0.00203    0.00367 =
         0.00277    0.00017    0.00049   -0.00020
O5    2    0.635387    0.232529    0.199728    11.00000    0.00436    0.00324 =
         0.00495   -0.00046    0.00186   -0.00164
LI6   1    1.000000    0.225031    0.250000    10.50000    0.00586    0.00502 =
         0.00473    0.00000    0.00143    0.00000
HKLF 4


REM  1g_a.res in C2/c
REM wR2 = 0.0711, GooF = S = 1.097, Restrained GooF = 1.097 for all data
REM R1 = 0.0239 for 820 Fo > 4sig(Fo) and 0.0255 for all 868 data
REM 47 parameters refined using 0 restraints

END

WGHT      0.0463      0.2168

REM Highest difference peak  0.625,  deepest hole -0.711,  1-sigma level  0.137
Q1    1   0.6624  0.5743  0.5336  11.00000  0.05    0.62
Q2    1   0.6726  0.3022  0.2174  11.00000  0.05    0.55
Q3    1   0.9341  0.4314  0.5098  11.00000  0.05    0.51
Q4    1   0.8769  0.5446  0.5275  11.00000  0.05    0.41
Q5    1   0.6587  0.4731  0.3365  11.00000  0.05    0.38
Q6    1   0.5865  0.2763  0.0017  11.00000  0.05    0.35
Q7    1   0.6226  0.1734 -0.0398  11.00000  0.05    0.33
Q8    1   0.7340  0.4132  0.5597  11.00000  0.05    0.32
Q9    1   0.6444  0.2377  0.5005  11.00000  0.05    0.31
Q10   1   0.6038  0.4758  0.4986  11.00000  0.05    0.30
Q11   1   0.5591  0.4075  0.4479  11.00000  0.05    0.30
Q12   1   0.6909  0.1913  0.1281  11.00000  0.05    0.29
Q13   1   0.6044  0.3367  0.1223  11.00000  0.05    0.29
Q14   1   0.6607  0.1074  0.0441  11.00000  0.05    0.29
Q15   1   0.6077  0.6436  0.3789  11.00000  0.05    0.28
Q16   1   0.5130  0.2796  0.0369  11.00000  0.05    0.28
Q17   1   0.7516  0.5827  0.5228  11.00000  0.05    0.27
Q18   1   0.5467  0.5589  0.4538  11.00000  0.05    0.27
Q19   1   0.8165  0.4370  0.3396  11.00000  0.05    0.26
Q20   1   0.7102  0.5035  0.5542  11.00000  0.05    0.26
;
_shelx_res_checksum   84021

_shelx_hkl_file
;
  -2   0   0  817.82   35.50
  -2   0   0  858.51   32.60
  -2   0   0  818.12   36.90
  -2   0   0  846.22   32.70
  -2   0   0  845.62   32.40
   2   0   0  856.11   34.60
   2   0   0  851.51   32.30
   2   0   0  823.32   36.20
   2   0   0  855.81   32.60
   4   0   0 1398.96   52.99
  -4   0   0 1364.06   53.79
   4   0   0 1358.46   53.69
  -4   0   0 1370.66   54.49
  -4   0   0 1383.86   53.59
   4   0   0 1351.06   57.29
   4   0   0 1354.16   53.09
   4   0   0 1371.46   53.19
   4   0   0 1381.86   58.99
  -4   0   0 1407.96   59.69
  -4   0   0 1389.56   52.89
   6   0   0 2020.20   77.99
   6   0   0 1926.11   82.69
   6   0   0 1915.71   78.89
   6   0   0 2022.10   77.29
   6   0   0 2027.20   77.69
  -6   0   0 2020.50   87.19
  -6   0   0 2084.09   79.19
  -6   0   0 2059.09   79.69
  -6   0   0 2008.30   78.89
   6   0   0 1933.71   82.99
   6   0   0 2109.79   85.79
  -8   0   0  991.90   43.60
  -8   0   0  992.20   43.00
  -8   0   0  986.90   41.30
   8   0   0  932.41   46.60
   8   0   0 1110.99   49.99
  -8   0   0 1017.20   44.50
  -8   0   0  934.91   43.40
   8   0   0 1008.40   40.60
 -10   0   0 1922.21   81.39
  10   0   0 1897.81   83.59
  10   0   0 1957.40   88.29
 -10   0   0 2031.60   81.39
 -12   0   0  709.83   37.70
  12   0   0  793.12   46.00
 -12   0   0  727.13   36.90
  12   0   0  701.73   37.30
 -14   0   0 1150.08   55.29
  14   0   0 1123.99   53.59
  -1  -1   0  340.27   15.60
   1  -1   0  346.27   13.70
  -1  -1   0  338.87   14.30
  -1  -1   0  333.57   14.10
  -1  -1   0  331.17   13.90
   1  -1   0  328.17   14.30
   1  -1   0  321.77   13.30
  -1  -1   0  347.67   13.50
   1  -1   0  349.17   13.80
   1  -1   0  348.47   14.10
  -1   1   0  333.37   14.10
   1   1   0  326.77   13.40
  -1   1   0  345.17   13.40
   1   1   0  341.87   13.40
  -1   1   0  348.77   13.90
   1   1   0  359.56   14.30
   1   1   0  336.37   14.20
   1   1   0  349.77   14.10
  -1   1   0  320.77   15.00
  -5  -1   0 1576.84   75.59
  -5  -1   0 1764.02   66.39
  -5  -1   0 1748.72   67.99
   5  -1   0 1745.23   67.69
   5  -1   0 1721.93   65.89
  -5  -1   0 1828.52   68.59
  -5  -1   0 1725.33   67.79
   5  -1   0 1727.23   67.59
   5  -1   0 1766.42   73.39
  -5  -1   0 1745.93   68.79
   5  -1   0 1800.52   70.79
   5  -1   0 1723.03   67.09
   5   1   0 1741.13   66.79
  -5   1   0 1724.13   68.49
  -5   1   0 1760.62   67.29
   5   1   0 1641.64   76.39
   5   1   0 1711.43   73.39
  -5   1   0 1716.53   68.89
   5   1   0 1732.63   67.59
   5   1   0 1754.12   70.29
  -5   1   0 1914.21   78.69
   5   1   0 1581.24   67.49
  -7  -1   0 1411.86   58.79
   7  -1   0 1410.86   57.49
  -7  -1   0 1527.25   58.59
  -7  -1   0 1421.96   58.99
   7  -1   0 1421.06   55.39
  -7  -1   0 1479.65   56.19
   7  -1   0 1383.16   56.49
  -7  -1   0 1414.86   57.99
   7  -1   0 1418.16   63.99
  -7   1   0 1427.26   57.39
   7   1   0 1440.86   57.09
  -7   1   0 1465.05   57.29
  -7   1   0 1427.76   59.09
   7   1   0 1316.27   66.69
   7   1   0 1398.36   62.49
   7   1   0 1420.76   61.59
  -7   1   0 1430.06   59.69
  -9  -1   0  109.69    9.30
   9  -1   0  135.69   13.60
   9  -1   0  128.39   10.90
  -9  -1   0  114.39    9.00
   9  -1   0  118.89    7.40
   9   1   0  114.99    8.20
  -9   1   0   83.09    9.30
   9   1   0  119.59   13.30
   9   1   0  134.79   12.00
  -9   1   0  109.79   10.00
  -9   1   0  109.09    9.20
  11  -1   0  677.03   34.00
 -11  -1   0  675.13   33.40
  11  -1   0  626.94   38.40
 -11  -1   0  666.33   33.40
 -11   1   0  679.73   34.40
  11   1   0  632.84   39.60
  11   1   0  672.83   35.10
 -11   1   0  630.64   34.50
 -13  -1   0   27.40    6.80
  13  -1   0   24.10    8.50
 -13  -1   0   21.70    6.40
  13  -1   0   18.70    5.30
 -13   1   0   36.70    7.50
  13   1   0   16.70    5.20
   0  -2   0 3099.79  121.89
   0   2   0 3322.57  122.29
  -2  -2   0  240.48   11.10
   2  -2   0  247.38   12.10
  -2  -2   0  230.88   11.60
   2  -2   0  255.27   11.70
  -2  -2   0  256.37   15.00
   2  -2   0  244.68   12.30
  -2  -2   0  255.97   12.20
   2  -2   0  258.67   11.60
  -2  -2   0  255.97   12.60
   2  -2   0  245.18   13.60
   2  -2   0  257.17   11.80
  -2   2   0  260.57   12.60
  -2   2   0  276.17   12.20
  -2   2   0  227.88   13.80
   2   2   0  267.97   11.10
   2   2   0  266.37   12.40
   2   2   0  276.57   15.00
   2   2   0  267.97   11.20
  -2   2   0  266.77   11.90
   2   2   0  272.07   12.40
   2   2   0  244.68   12.40
   4  -2   0    2.60    1.00
  -4  -2   0    6.50    1.60
   4  -2   0    6.20    1.90
  -4  -2   0    2.50    2.80
   4  -2   0    5.70    2.10
  -4  -2   0    6.10    1.20
  -4  -2   0    3.50    1.10
  -4  -2   0    3.70    1.60
  -4  -2   0    7.00    2.00
   4  -2   0    5.50    1.70
   4  -2   0    1.70    1.00
  -4  -2   0    3.10    1.50
  -4   2   0    2.50    1.30
  -4   2   0    5.10    1.80
  -4   2   0    7.10    2.30
   4   2   0    4.70    1.20
   4   2   0    3.80    1.80
   4   2   0    5.50    1.30
   4   2   0    5.30    1.70
  -4   2   0    7.90    3.10
   4   2   0    6.10    1.80
  -4   2   0    1.90    1.10
   6  -2   0   53.99    4.70
   6  -2   0   43.70    4.50
  -6  -2   0   54.19    4.00
  -6  -2   0   49.60    4.30
   6  -2   0   54.99    6.00
  -6  -2   0   41.60    5.20
  -6  -2   0   38.80    5.00
  -6  -2   0   45.10    4.40
   6   2   0   45.20    7.80
   6   2   0   52.49    6.00
  -6   2   0   51.09    8.10
  -6   2   0   42.10    5.20
  -6   2   0   46.50    5.40
  -6   2   0   45.60    3.50
   6   2   0   47.20    4.80
  -6   2   0   44.90    5.00
   6   2   0   38.80    6.20
   6   2   0   42.70    3.80
   6   2   0   42.00    4.10
  -6   2   0   31.80    8.00
  -8  -2   0   12.60    2.70
   8  -2   0   10.90    3.60
  -8  -2   0   12.60    2.70
   8  -2   0   10.50    2.90
   8  -2   0   12.20    4.00
   8   2   0    6.80    3.10
   8   2   0   15.10    5.40
  -8   2   0   10.60    2.80
  -8   2   0    8.50    3.70
   8   2   0    9.00    2.90
  -8   2   0   12.30    3.10
  10  -2   0  312.57   20.00
 -10  -2   0  317.07   18.10
  10  -2   0  273.77   21.00
 -10  -2   0  319.77   18.40
 -10   2   0  310.67   19.00
 -10   2   0  304.07   20.20
  10   2   0  286.67   23.70
  10   2   0  328.17   17.70
 -10   2   0  305.97   20.10
  10   2   0  326.07   21.20
  12  -2   0   30.30    7.40
 -12  -2   0   27.60    6.10
  12  -2   0   22.90    7.50
 -12  -2   0   27.40    5.80
  12   2   0   34.40    6.10
 -12   2   0   19.40    7.90
 -12   2   0   24.90    5.80
 -14  -2   0   47.40    9.80
   1  -3   0  965.90   38.00
   1  -3   0  934.81   37.20
   1  -3   0  956.70   37.50
   1  -3   0  902.01   38.10
  -1  -3   0  876.21   36.70
   1  -3   0  953.80   39.40
  -1  -3   0  928.01   39.00
   1  -3   0  908.31   38.30
  -1  -3   0  939.31   38.80
  -1  -3   0  963.60   36.80
  -1  -3   0  910.11   38.30
  -1  -3   0  945.31   38.80
  -1   3   0  918.01   39.60
   1   3   0  972.10   38.60
  -1   3   0  986.50   38.90
   1   3   0  955.40   37.10
  -1   3   0  957.90   37.80
   1   3   0  892.11   38.80
   1   3   0  864.31   38.30
  -1   3   0  968.30   39.60
  -1   3   0 1029.80   37.30
   1   3   0  959.50   40.40
  -1   3   0  960.50   38.30
   3  -3   0  695.53   30.00
   3  -3   0  620.04   30.30
  -3  -3   0  702.33   29.60
   3  -3   0  720.33   29.80
  -3  -3   0  675.13   30.40
  -3  -3   0  709.63   28.50
   3  -3   0  679.33   30.50
   3  -3   0  721.83   29.90
  -3  -3   0  713.83   35.40
   3  -3   0  694.73   32.80
  -3  -3   0  702.33   31.20
  -3   3   0  724.83   33.00
  -3   3   0  716.43   30.30
   3   3   0  768.02   31.10
  -3   3   0  704.63   32.60
  -3   3   0  680.23   30.10
  -3   3   0  713.33   27.50
   3   3   0  718.53   28.90
   3   3   0  674.63   31.10
   3   3   0  726.23   30.60
  -3   3   0  703.73   28.30
   3   3   0  748.53   34.90
   3   3   0  738.53   29.10
   5  -3   0  181.08   14.40
   5  -3   0  214.98   11.80
  -5  -3   0  227.98   17.10
  -5  -3   0  211.98   13.00
  -5  -3   0  223.88   11.40
  -5  -3   0  198.78   11.00
  -5  -3   0  203.68   11.10
   5  -3   0  205.28   11.50
   5  -3   0  212.88   12.60
  -5  -3   0  250.57   14.10
   5   3   0  208.58   10.80
  -5   3   0  193.88   12.70
  -5   3   0  196.48   16.90
   5   3   0  205.18   12.80
  -5   3   0  216.78   13.40
   5   3   0  196.48   15.20
   5   3   0  211.08   10.60
   5   3   0  211.38   12.20
  -5   3   0  220.78   12.30
  -5   3   0  224.48   15.10
  -7  -3   0  976.10   40.60
  -7  -3   0  989.50   40.80
   7  -3   0  950.30   41.70
  -7  -3   0 1011.10   41.20
   7  -3   0  947.71   43.20
   7  -3   0  916.91   46.70
  -7   3   0  976.10   45.00
  -7   3   0  972.50   44.50
   7   3   0 1006.00   53.79
   7   3   0  895.21   43.40
   7   3   0  984.60   47.80
   7   3   0  983.70   42.00
  -7   3   0 1022.30   42.40
  -9  -3   0   37.00    4.90
  -9  -3   0   20.00    3.90
   9  -3   0   33.80    5.60
   9  -3   0   34.00    6.50
   9   3   0   32.30    5.90
  -9   3   0   26.70    6.50
  -9   3   0   31.60    6.00
   9   3   0   35.70    8.70
  -9   3   0   27.90    5.50
   9   3   0   33.70    4.80
 -11  -3   0  107.59    9.80
  11  -3   0  140.49   14.40
  11  -3   0  109.49   10.80
  11   3   0   97.99    9.40
 -11   3   0  119.09   11.90
  11   3   0   99.99   14.40
  11   3   0  107.49   11.40
  13  -3   0   93.59   12.40
  13  -3   0   79.79    9.80
 -13  -3   0   80.69   11.70
 -13  -3   0   71.79   10.60
  13   3   0   89.79   10.30
 -13   3   0  113.69   13.70
   0  -4   0  116.09    7.90
   0  -4   0  111.99    6.40
   0  -4   0  109.09    8.10
   0  -4   0  114.59    8.20
   0  -4   0   98.89    7.10
   0   4   0  108.49    8.00
   0   4   0  107.39    7.30
   0   4   0  103.19    7.80
   0   4   0  109.79    6.50
   0   4   0  107.29    7.70
   0   4   0   92.49    6.50
  -2  -4   0   40.40    4.20
  -2  -4   0   39.80    3.20
   2  -4   0   38.60    4.00
  -2  -4   0   44.10    4.60
  -2  -4   0   31.60    4.30
   2  -4   0   38.20    4.90
   2  -4   0   35.20    3.70
   2  -4   0   38.90    4.00
  -2  -4   0   42.70    3.20
   2  -4   0   37.20    3.60
   2  -4   0   38.40    4.40
   2   4   0   37.70    3.40
  -2   4   0   29.00    3.90
   2   4   0   36.40    4.40
  -2   4   0   38.90    5.00
   2   4   0   42.00    5.70
  -2   4   0   38.40    4.90
  -2   4   0   40.90    3.40
  -2   4   0   41.20    3.80
  -2   4   0   27.40    4.20
   2   4   0   38.50    4.60
   2   4   0   33.10    4.10
   4  -4   0 3638.94  130.59
  -4  -4   0 3282.87  129.29
   4  -4   0 3147.39  128.89
  -4  -4   0 3347.57  138.39
  -4  -4   0 3342.97  131.79
  -4  -4   0 3403.26  131.79
   4  -4   0 3176.98  130.79
   4  -4   0 3283.57  129.99
   4  -4   0 3325.17  130.69
  -4  -4   0 3428.26  128.19
  -4   4   0 3377.56  131.89
  -4   4   0 3284.17  131.19
  -4   4   0 3411.96  126.49
  -4   4   0 3429.76  132.09
   4   4   0 3489.45  130.79
  -4   4   0 3369.06  127.59
   4   4   0 3381.66  136.49
   4   4   0 3337.67  131.49
   4   4   0 3532.15  131.29
  -6  -4   0   70.19    7.10
  -6  -4   0   55.99    5.10
   6  -4   0   55.79    6.20
  -6  -4   0   53.89    6.80
   6  -4   0   48.10    6.60
   6  -4   0   58.99    6.30
  -6   4   0   51.59    7.10
   6   4   0   55.99    5.70
  -6   4   0   59.59    6.40
   6   4   0   52.99    5.30
   6   4   0   55.39    6.60
  -6   4   0   48.00    8.30
   6   4   0   75.99    9.10
  -8  -4   0  383.36   19.80
   8  -4   0  447.86   24.00
  -8  -4   0  372.56   19.80
   8  -4   0  382.86   21.30
   8  -4   0  416.86   24.10
   8   4   0  381.96   20.00
  -8   4   0  393.76   21.40
   8   4   0  371.96   30.10
   8   4   0  358.46   24.40
  10  -4   0 2501.85  102.59
 -10  -4   0 2408.16   95.69
 -10  -4   0 2415.86   96.49
  10  -4   0 2510.95  102.99
  10  -4   0 2281.77   99.09
 -10   4   0 2340.87   98.99
  10   4   0 2328.77   95.69
  10   4   0 2369.36  101.19
 -10   4   0 2328.27  100.79
  10   4   0 2372.16  110.29
 -12  -4   0   36.30    6.30
  12  -4   0   25.40    6.30
  12  -4   0   31.60    7.70
 -12  -4   0   39.30    7.20
 -12   4   0   26.50    7.10
  12   4   0   37.30    6.70
  -1  -5   0 1326.67   55.09
   1  -5   0 1378.06   55.39
  -1  -5   0 1323.27   56.09
  -1  -5   0 1367.06   57.59
  -1  -5   0 1345.77   56.59
  -1  -5   0 1144.79   53.29
   1  -5   0 1355.56   53.19
   1  -5   0 1344.47   54.29
  -1  -5   0 1412.86   53.29
   1  -5   0 1325.37   55.59
   1  -5   0 1396.46   56.99
   1  -5   0 1380.56   55.69
   1   5   0 1419.06   57.09
  -1   5   0 1308.67   55.99
  -1   5   0 1377.16   59.09
  -1   5   0 1370.06   53.29
   1   5   0 1341.97   54.39
   1   5   0 1407.56   57.19
  -1   5   0 1415.16   55.49
   1   5   0 1470.25   58.19
  -1   5   0 1299.67   55.39
   1   5   0 1246.88   55.39
  -1   5   0 1391.96   57.09
   1   5   0 1348.67   53.99
   3  -5   0 1940.01   77.89
  -3  -5   0 1997.40   78.19
   3  -5   0 1896.11   82.09
  -3  -5   0 1968.40   79.69
   3  -5   0 1977.60   80.39
  -3  -5   0 2100.89   76.09
   3  -5   0 1903.31   78.39
   3  -5   0 1915.21   77.39
  -3  -5   0 1975.50   79.89
   3  -5   0 1991.40   78.29
   3  -5   0 2011.10   78.19
  -3   5   0 1937.21   77.29
   3   5   0 1981.50   81.49
  -3   5   0 1918.11   79.99
   3   5   0 1863.61   80.29
   3   5   0 1978.90   83.39
   3   5   0 1949.01   76.89
   3   5   0 1930.71   79.39
  -3   5   0 1967.40   76.99
  -3   5   0 2055.69   81.79
  -5  -5   0 1072.49   56.69
  -5  -5   0 1117.19   49.70
  -5  -5   0 1138.09   46.10
   5  -5   0 1173.68   48.80
   5  -5   0 1123.89   48.90
  -5  -5   0 1140.59   45.80
   5  -5   0  998.30   51.89
  -5  -5   0 1160.38   47.60
   5  -5   0 1112.99   48.10
  -5   5   0 1132.79   44.00
   5   5   0 1072.09   53.29
  -5   5   0 1142.29   51.19
  -5   5   0 1158.98   49.00
  -5   5   0 1130.49   44.90
   5   5   0 1157.48   50.99
   5   5   0 1127.79   47.90
  -5   5   0 1106.09   50.49
   5   5   0 1150.28   48.60
   5   5   0 1134.69   46.50
  -7  -5   0 3828.22  146.19
  -7  -5   0 3422.86  151.98
  -7  -5   0 3700.73  146.89
   7  -5   0 3887.11  150.38
   7  -5   0 3893.51  151.18
  -7  -5   0 3765.52  146.79
  -7   5   0 3888.51  150.28
  -7   5   0 3928.61  151.48
   7   5   0 3993.40  148.69
  -9  -5   0   13.00    3.20
   9  -5   0    9.60    3.60
  -9  -5   0    9.70    2.70
   9  -5   0    9.20    3.50
   9  -5   0    9.70    3.40
   9   5   0   14.00    7.50
  -9   5   0    8.80    3.90
   9   5   0    9.40    3.00
   9   5   0   11.80    4.10
  -9   5   0   10.70    4.40
 -11  -5   0  248.98   15.30
  11  -5   0  259.57   19.80
  11  -5   0  273.97   20.40
 -11  -5   0  253.57   17.00
  11  -5   0  224.88   19.80
  11   5   0  274.17   19.50
 -11   5   0  218.48   18.50
  11   5   0  282.57   17.60
 -13  -5   0  304.57   21.00
 -13  -5   0  335.37   22.80
  13  -5   0  368.46   26.30
  13  -5   0  388.56   25.90
 -13   5   0  292.57   25.10
  13   5   0  306.07   22.80
   0  -6   0 7757.92  289.27
   0   6   0 7526.95  289.87
   0   6   0 7540.45  290.37
  -2  -6   0   70.19    7.00
  -2  -6   0   71.79    5.40
   2  -6   0   69.79    5.60
   2  -6   0   77.19    6.20
   2  -6   0   62.59    7.20
   2  -6   0   74.09    7.30
  -2  -6   0   73.19    8.80
   2  -6   0   71.09    7.00
  -2  -6   0   74.19    5.20
  -2   6   0   68.99    5.20
   2   6   0   57.29    6.00
  -2   6   0   71.69    6.30
  -2   6   0   67.49    7.00
  -2   6   0   93.69   10.40
   2   6   0   66.29    7.30
   2   6   0   77.79    9.00
  -2   6   0   78.29    7.30
   2   6   0   60.19    5.70
   2   6   0   71.99    7.90
   4  -6   0  639.54   31.70
  -4  -6   0  599.54   30.10
   4  -6   0  664.03   28.30
   4  -6   0  623.64   29.00
  -4  -6   0  578.44   28.50
  -4  -6   0  612.24   26.50
  -4  -6   0  597.04   26.20
   4   6   0  558.44   29.60
  -4   6   0  613.54   29.40
  -4   6   0  633.44   29.80
   4   6   0  565.54   28.90
  -4   6   0  599.94   32.90
  -4   6   0  590.64   27.00
   4   6   0  630.44   32.40
   4   6   0  566.14   33.30
   4   6   0  601.94   28.00
   6  -6   0  121.19   11.80
  -6  -6   0  122.89   11.00
  -6  -6   0  121.49    8.10
   6  -6   0  119.29    9.70
   6  -6   0  119.79   10.70
  -6  -6   0  123.39    8.20
   6   6   0   98.79   11.50
  -6   6   0  126.39   12.20
  -6   6   0  124.09   10.30
   6   6   0  106.59    9.00
  -8  -6   0   51.19    5.20
  -8  -6   0   49.00    5.60
   8  -6   0   68.89    8.90
   8  -6   0   49.30    7.00
   8  -6   0   56.99    8.10
  -8   6   0   69.19    8.40
  -8   6   0   38.50    7.60
   8   6   0   64.49   10.00
   8   6   0   51.49    6.60
 -10  -6   0 2325.17   94.99
  10  -6   0 2478.25  102.69
 -10  -6   0 2250.27   96.49
  10  -6   0 2244.28  100.49
  10  -6   0 2271.47  100.19
 -10   6   0 2421.66  101.19
 -10   6   0 2388.96  101.99
  10   6   0 2389.36   95.89
  10   6   0 2523.35  100.99
 -12  -6   0  356.36   20.90
  12  -6   0  327.87   24.80
  12   6   0  374.66   23.60
  12   6   0  353.36   21.70
   1  -7   0  897.51   40.10
   1  -7   0  930.31   41.80
  -1  -7   0  904.51   37.20
   1  -7   0  900.61   40.90
  -1  -7   0  839.82   41.00
  -1  -7   0  774.32   36.70
  -1  -7   0  877.71   41.50
   1   7   0  894.01   42.00
  -1   7   0  924.21   40.80
  -1   7   0  929.51   39.30
   1   7   0  899.51   42.40
  -1   7   0  927.51   42.90
   1   7   0  890.91   38.30
  -1   7   0  898.31   36.80
  -1   7   0  895.01   42.40
   1   7   0  759.42   38.80
  -3  -7   0   -2.50    5.40
   3  -7   0    0.90    1.10
  -3  -7   0    2.20    1.00
   3  -7   0   -1.50    3.00
  -3  -7   0    2.60    1.20
   3  -7   0    0.80    1.20
  -3  -7   0    3.00    2.00
   3  -7   0    1.20    1.60
  -3   7   0    0.80    1.70
   3   7   0    3.80    2.10
  -3   7   0    6.00    4.00
   3   7   0    3.30    2.80
   3   7   0    2.70    1.80
  -3   7   0    0.90    1.90
   5  -7   0 1047.90   46.00
   5  -7   0  888.31   48.80
  -5  -7   0 1069.39   43.10
  -5  -7   0 1062.09   43.40
  -5  -7   0 1040.10   48.60
   5  -7   0 1046.40   46.90
   5   7   0 1065.69   45.60
   5   7   0 1047.30   51.09
  -5   7   0 1147.69   53.19
  -5   7   0 1017.80   47.90
  -5   7   0 1015.20   43.40
   5   7   0 1026.50   50.09
  -7  -7   0 1930.31   77.09
  -7  -7   0 1919.21   76.19
   7  -7   0 1923.91   84.39
   7  -7   0 1776.92   82.19
  -7  -7   0 1905.91   83.79
   7  -7   0 1900.11   79.29
   7   7   0 1841.82   85.29
  -7   7   0 1948.71   81.69
  -7   7   0 1897.11   84.89
   7   7   0 2001.30   78.69
  -9  -7   0   18.00    3.70
   9  -7   0   26.10    6.10
  -9  -7   0   17.80    3.80
   9  -7   0   24.50    5.40
   9  -7   0   25.00    6.90
   9   7   0   44.30    7.70
  -9   7   0   19.90    5.80
  -9   7   0   19.50    7.00
   9   7   0   10.40    3.20
 -11  -7   0   17.80    3.90
  11  -7   0   15.20    6.10
  11   7   0   18.00    4.60
 -11   7   0   28.60    8.90
  11   7   0   22.00    5.80
   0  -8   0  145.59    9.50
   0  -8   0  112.19   12.60
   0  -8   0  144.29    8.50
   0   8   0  136.79   10.10
   0   8   0  134.69   11.40
   0   8   0  121.89   11.80
   2  -8   0   18.50    5.20
   2  -8   0   22.60    3.40
  -2  -8   0   16.80    3.00
  -2  -8   0   18.30    4.20
  -2   8   0   13.40    3.90
  -2   8   0   21.60    4.60
  -2   8   0   12.20    5.90
   2   8   0   17.20    5.00
   2   8   0   16.00    5.30
   2   8   0   24.10    4.00
   4  -8   0   98.59    9.00
  -4  -8   0  105.69    7.70
  -4  -8   0   97.19   10.40
  -4  -8   0  103.49    7.50
   4  -8   0  120.09   11.40
   4   8   0  105.39   12.20
   4   8   0   94.79    9.00
  -4   8   0   83.09   12.80
  -4   8   0  117.79   10.70
  -4   8   0   94.19    9.60
   4   8   0  116.69   12.80
  -6  -8   0  125.39   12.80
  -6  -8   0  123.29    8.60
   6  -8   0  111.79   12.20
  -6  -8   0  134.69    9.40
   6  -8   0  126.89   10.10
   6   8   0  134.19   10.10
   6   8   0  130.19   16.60
  -6   8   0  133.99   15.50
  -6   8   0  115.59   11.50
   6   8   0  130.59   13.20
   8  -8   0   49.00    7.80
  -8  -8   0   61.19    8.30
  -8  -8   0   44.20    5.10
   8  -8   0   55.69    7.60
  -8   8   0   56.99    8.80
   8   8   0   40.70    8.50
   8   8   0   53.49    7.00
  -8   8   0   53.69   11.80
  10  -8   0  230.58   18.30
 -10  -8   0  196.48   13.10
  10   8   0  186.58   17.00
 -10   8   0  208.98   20.60
 -10   8   0  192.58   17.50
  10   8   0  195.58   14.30
  -1  -9   0    6.60    2.40
   1  -9   0    2.40    2.00
   1  -9   0    2.30    1.20
  -1  -9   0    4.80    1.60
   1  -9   0    3.50    2.50
  -1  -9   0    4.20    2.70
  -1   9   0    3.00    3.10
   1   9   0    3.90    4.00
   1   9   0    2.30    1.70
  -1   9   0    7.10    2.80
  -3  -9   0  333.97   17.90
  -3  -9   0  329.77   18.40
   3  -9   0  350.36   23.20
   3  -9   0  312.97   20.10
  -3  -9   0  361.16   23.10
  -3   9   0  429.26   23.20
  -3   9   0  347.97   19.90
   3   9   0  351.56   24.50
  -3   9   0  370.96   26.80
   3   9   0  354.96   25.50
   3   9   0  360.16   20.70
   5  -9   0  184.88   12.90
  -5  -9   0  201.18   11.70
   5  -9   0  220.98   16.80
  -5  -9   0  203.98   12.40
  -5  -9   0  190.78   16.50
   5   9   0  208.88   13.50
   5   9   0  187.78   17.80
  -5   9   0  188.58   15.50
  -5   9   0  200.88   22.40
   5   9   0  175.48   19.20
  -7  -9   0  429.66   21.40
   7  -9   0  419.96   26.90
   7  -9   0  462.25   26.60
   7   9   0  444.96   23.50
  -7   9   0  395.76   30.90
  -7   9   0  420.16   26.50
  -9  -9   0    6.00    2.40
   9  -9   0    3.70    3.00
  -9   9   0   -2.80    4.80
   9   9   0    2.60    2.50
  -9   9   0   -1.40    7.30
   0 -10   0 2356.86   95.49
   0 -10   0 2401.76  101.19
   0 -10   0 2467.75   96.39
   0  10   0 2370.86   98.59
   0  10   0 2463.95  102.59
  -2 -10   0  145.19   13.60
   2 -10   0  157.08   14.30
  -2 -10   0  155.88    9.90
   2 -10   0  154.18   12.50
  -2  10   0  148.99   11.90
   2  10   0  152.68   12.20
  -2  10   0  160.68   14.70
   2  10   0  166.88   16.40
  -4 -10   0  382.36   20.30
   4 -10   0  429.86   27.50
   4 -10   0  405.16   21.60
  -4 -10   0  416.06   27.70
   4  10   0  418.06   22.80
  -4  10   0  402.86   32.00
   4  10   0  428.46   35.80
  -4  10   0  435.96   26.60
  -6 -10   0  168.68   11.60
   6 -10   0  219.18   17.30
   6 -10   0  194.38   18.60
  -6  10   0  165.68   23.10
   6  10   0  188.08   13.60
   8 -10   0    0.10    2.10
  -8 -10   0    2.60    1.70
  -8  10   0    4.60    4.70
  -8  10   0   16.30   10.90
   1 -11   0   21.80    3.40
   1 -11   0   11.40    4.80
  -1 -11   0   14.90    5.00
  -1 -11   0   15.20    3.40
  -1  11   0   17.30    4.70
  -1  11   0   14.10    5.60
   1  11   0   27.00    5.50
   1  11   0   18.40    6.80
  -3 -11   0 1976.60   76.39
  -3 -11   0 1775.22   85.49
   3 -11   0 1926.81   77.49
   3 -11   0 1873.81   85.19
  -3  11   0 1823.22   84.69
   3  11   0 2027.40   79.89
   3  11   0 1928.51   89.19
   5 -11   0  202.28   17.80
   5 -11   0  224.38   14.40
  -5 -11   0  262.27   13.70
  -5  11   0  245.08   19.20
   5  11   0  211.98   15.10
   7 -11   0  466.45   29.30
  -7 -11   0  479.75   23.20
   7  11   0  461.95   25.70
   0 -12   0 1732.63   72.59
   0 -12   0 1737.23   81.79
   0  12   0 1877.61   77.59
   0  12   0 1810.02   82.09
   2 -12   0   56.89    6.00
   2 -12   0   55.39    9.20
  -2 -12   0   54.09    5.90
  -2  12   0   41.30    9.90
   2  12   0   45.00   11.80
   2  12   0   52.39    6.90
   4 -12   0    1.90    2.80
   4 -12   0   -0.20    1.60
  -4 -12   0    2.30    1.70
   4  12   0    4.10    3.10
  -4  12   0   -2.40    5.30
   6 -12   0   47.30    9.20
  -6 -12   0   36.60    6.40
   6  12   0   62.59    9.80
  -6  12   0   25.50    9.10
   1 -13   0   96.59    8.20
   1 -13   0   87.89   12.50
  -1  13   0   61.69   20.00
   1  13   0   91.79   10.70
   1  13   0  101.69   19.00
   3 -13   0    6.70    4.70
   3 -13   0   10.20    3.20
  -3 -13   0    6.40    2.70
  -3  13   0   -0.50    7.40
   3  13   0    3.70    4.50
 -14   0   1   -3.40    4.40
  14   0  -1   -2.00    2.10
 -12   0   1    3.60    3.40
  12   0  -1    2.30    1.90
 -12   0   1   -2.70    3.00
  12   0  -1    5.10    3.90
  10   0  -1    1.40    1.90
 -10   0   1    1.50    1.70
 -10   0   1    0.70    2.00
  10   0  -1    0.40    1.40
 -10   0   1   -1.40    2.00
  10   0  -1    0.90    1.40
   8   0  -1    0.10    2.00
  -8   0   1    0.60    1.30
   8   0  -1   -0.20    0.90
  -8   0   1    0.60    1.10
  -8   0   1    1.50    1.60
   8   0  -1   -0.20    1.10
   8   0  -1    0.40    0.90
  -8   0   1    1.30    3.00
  -8   0   1    0.00    1.10
   8   0  -1   -0.40    0.90
   6   0  -1    0.20    0.50
  -6   0   1   -1.60    0.80
  -6   0   1    0.30    0.60
  -6   0   1   -1.70    1.90
   6   0  -1    0.10    0.60
   6   0  -1    0.00    0.50
   6   0  -1    2.70    1.50
  -6   0   1    0.70    1.60
  -6   0   1    0.50    1.20
  -6   0   1    0.20    0.80
   6   0  -1    0.80    1.10
   6   0  -1    0.80    0.90
   4   0  -1    0.30    0.30
   4   0  -1    0.40    0.50
   4   0  -1   -0.90    0.70
  -4   0   1    0.20    0.40
  -4   0   1   -0.40    0.30
  -4   0   1    1.20    0.90
  -4   0   1    0.80    0.50
   4   0  -1   -0.10    0.40
   4   0  -1    0.70    0.60
   4   0  -1    0.20    0.40
  -4   0   1    0.60    0.70
  -4   0   1   -0.10    0.80
  -2   0   1    0.80    0.20
  -2   0   1    0.10    0.20
   2   0  -1   -0.40    0.50
  -2   0   1    0.10    0.20
   2   0  -1   -0.50    0.20
   2   0  -1    0.20    0.20
  -2   0   1    0.30    0.40
  -2   0   1    0.40    0.30
  -2   0   1   -0.50    0.40
   2   0  -1   -0.10    0.30
   2   0  -1   -0.30    0.30
   0   0  -1    0.20    0.30
   0   0   1   -0.80    0.60
   0   0  -1    1.10    0.80
   0   0   1    0.30    0.30
   0   0  -1    0.00    0.20
   0   0   1    0.60    0.40
   0   0   1    0.10    0.20
   0   0  -1    0.70    0.50
   0   0  -1    1.00    0.60
   0   0   1    0.50    0.40
   0   0   1    0.50    0.70
   0   0  -1    0.80    0.50
  -2   0  -1   -0.40    0.70
   2   0   1    1.10    1.20
  -2   0  -1    0.60    1.10
   2   0   1    0.60    1.00
   2   0   1    0.10    0.60
   2   0   1   -1.10    0.50
   2   0   1    1.10    0.60
  -2   0  -1    2.00    0.90
  -2   0  -1    0.90    0.70
  -4   0  -1   -0.50    1.70
   4   0   1    0.20    0.60
  -4   0  -1    4.20    1.50
   4   0   1    0.70    0.80
  -4   0  -1   -0.10    0.90
   4   0   1   -0.10    0.80
   4   0   1    1.20    0.80
   4   0   1    1.40    1.40
   4   0   1   -0.60    1.20
  -4   0  -1   -1.40    0.60
   6   0   1   -1.30    1.70
  -6   0  -1   -0.20    1.00
   6   0   1    0.70    1.00
   6   0   1   -0.20    1.50
  -6   0  -1   -1.00    1.50
  -6   0  -1    0.90    1.60
  -8   0  -1   -2.70    2.00
   8   0   1    0.60    1.50
  -8   0  -1   -0.50    1.40
   8   0   1    1.20    1.30
   8   0   1    0.30    1.90
 -10   0  -1    2.20    2.10
  10   0   1   -0.30    1.50
  10   0   1    0.00    2.50
 -10   0  -1   -1.10    2.80
 -12   0  -1   -5.10    3.60
  12   0   1    1.00    1.80
  12   0   1    3.60    3.60
 -12   0  -1    5.30    4.10
 -13  -1   1   65.29    9.20
  13  -1  -1   57.49    8.50
  13   1  -1   78.19    9.20
 -13   1   1   66.09    9.60
  11  -1  -1   28.80    6.60
 -11  -1   1   17.30    4.50
  11  -1  -1   30.80    7.90
 -11  -1   1   19.30    5.70
  11   1  -1   10.40    3.60
  11   1  -1   19.50    4.00
 -11   1   1   19.40    4.90
 -11   1   1   10.90    6.00
  11   1  -1   23.00    6.30
 -11   1   1   19.30    4.40
  -9  -1   1  146.89   10.20
  -9  -1   1  150.28   10.80
   9  -1  -1  173.48   14.30
  -9  -1   1  144.09   10.10
   9  -1  -1  156.38    9.50
   9  -1  -1  156.58   12.20
   9   1  -1  160.98   10.20
  -9   1   1  153.18   11.10
  -9   1   1  161.18   10.70
   9   1  -1  153.48   14.00
   9   1  -1  173.18   12.10
  -9   1   1  149.29   10.80
  -7  -1   1   21.70    4.80
   7  -1  -1   25.30    2.90
   7  -1  -1   21.50    3.80
  -7  -1   1   17.90    3.00
  -7  -1   1   20.20    2.70
  -7  -1   1   21.30    3.60
  -7  -1   1   22.00    3.40
   7  -1  -1   21.90    2.30
   7  -1  -1   20.50    3.60
   7  -1  -1   26.40    4.50
   7   1  -1   18.00    2.50
   7   1  -1   13.90    3.70
  -7   1   1   22.80    3.20
   7   1  -1   22.60    4.20
   7   1  -1   15.60    3.30
  -7   1   1   25.40    5.40
  -7   1   1   16.00    3.10
  -7   1   1   15.40    5.60
   7   1  -1   24.60    2.70
  -7   1   1   19.80    3.30
  -5  -1   1 2192.08   81.79
   5  -1  -1 2097.79   80.29
   5  -1  -1 2102.29   82.09
   5  -1  -1 2099.59   80.79
  -5  -1   1 1936.61   81.09
   5  -1  -1 2127.69   79.69
  -5  -1   1 2174.88   83.99
  -5  -1   1 2130.89   81.19
   5  -1  -1 2039.80   84.09
   5   1  -1 2107.69   81.19
   5   1  -1 2033.00   83.29
   5   1  -1 2126.79   82.09
  -5   1   1 2155.88   86.39
   5   1  -1 2070.89   82.99
  -5   1   1 2095.79   81.69
   5   1  -1 2045.50   80.79
  -5   1   1 2096.79   80.39
  -5   1   1 2138.49   80.69
  -5   1   1 2101.99   81.39
   3  -1  -1 1260.17   47.10
  -3  -1   1 1207.68   47.60
   3  -1  -1 1204.98   47.00
   3  -1  -1 1177.08   45.80
  -3  -1   1 1248.18   47.40
   3  -1  -1 1181.48   48.10
   3  -1  -1 1248.78   48.60
  -3  -1   1 1197.18   46.50
  -3   1   1 1236.78   49.30
  -3   1   1 1264.77   46.50
   3   1  -1 1194.18   46.50
   3   1  -1 1167.68   46.50
  -3   1   1 1180.28   46.90
  -3   1   1 1174.68   47.70
   3   1  -1 1315.57   47.60
  -3   1   1 1247.18   47.10
  -1  -1   1  813.92   35.30
  -1  -1   1  966.20   35.80
   1  -1  -1  857.01   35.00
   1  -1  -1  980.20   36.10
  -1  -1   1  873.91   35.90
  -1  -1   1  940.71   37.00
  -1  -1   1  903.01   37.90
  -1  -1   1  964.20   36.40
  -1   1   1  940.21   35.90
  -1   1   1  924.21   34.70
   1   1  -1 1032.60   38.60
  -1   1   1  944.81   34.60
   1   1  -1  858.71   36.10
  -1  -1  -1 1760.82   63.69
   1  -1   1 1622.44   69.89
   1  -1   1 1653.43   65.29
   1  -1   1 1780.82   65.69
   1  -1   1 1529.65   67.19
  -1  -1  -1 1723.33   64.39
  -1  -1  -1 1700.13   65.69
   1  -1   1 1828.82   66.19
  -1   1  -1 1658.73   65.89
  -1   1  -1 1743.43   66.19
  -1   1  -1 1611.64   67.69
   1   1   1 1690.53   69.69
   1   1   1 1750.82   63.49
   1   1   1 1730.13   63.79
  -1   1  -1 1646.24   66.79
   1   1   1 1748.13   65.79
  -1   1  -1 1583.44   70.69
   3  -1   1 1273.57   59.49
   3  -1   1 1358.86   53.19
  -3  -1  -1 1303.87   52.79
   3  -1   1 1334.77   51.89
   3  -1   1 1341.47   52.89
  -3  -1  -1 1312.97   53.09
   3  -1   1 1375.36   57.69
  -3  -1  -1 1306.97   60.09
  -3  -1  -1 1316.27   56.29
  -3  -1  -1 1350.26   53.59
   3   1   1 1363.06   60.99
   3   1   1 1342.67   51.99
   3   1   1 1254.17   55.39
  -3   1  -1 1366.06   58.99
  -3   1  -1 1410.26   54.99
   3   1   1 1346.47   53.39
  -3   1  -1 1432.76   54.49
  -3   1  -1 1371.96   52.99
   5  -1   1  824.72   34.10
  -5  -1  -1  831.92   35.30
  -5  -1  -1  829.82   34.80
  -5  -1  -1  818.92   43.70
   5  -1   1  730.83   34.10
   5  -1   1  850.41   39.20
  -5  -1  -1  818.22   35.40
   5  -1   1  810.12   33.00
   5   1   1  743.93   45.90
   5   1   1  797.72   33.30
   5   1   1  858.81   34.50
   5   1   1  828.82   33.70
  -5   1  -1  877.31   43.20
   5   1   1  834.52   41.70
  -5   1  -1  819.62   34.20
   5   1   1  814.02   38.10
  -5   1  -1  819.42   35.90
  -5   1  -1  833.32   37.00
  -7  -1  -1    7.20    2.30
  -7  -1  -1    5.70    2.20
   7  -1   1    4.40    2.60
   7  -1   1    9.20    3.70
  -7  -1  -1    4.30    2.60
   7  -1   1    6.80    2.10
   7   1   1    1.90    1.90
  -7   1  -1    8.10    3.00
   7   1   1    9.10    2.50
   7   1   1    7.30    4.30
  -7   1  -1    6.70    2.50
  -9  -1  -1  410.26   23.10
   9  -1   1  421.06   25.30
  -9  -1  -1  417.06   23.40
   9  -1   1  410.66   28.50
   9   1   1  425.36   21.10
  -9   1  -1  418.36   24.20
   9   1   1  455.45   31.50
  -9   1  -1  446.06   24.60
   9   1   1  408.26   25.90
  11  -1   1   91.79   12.40
  11  -1   1   93.49   10.10
 -11  -1  -1   91.89   11.10
 -11  -1  -1   82.69    9.90
 -11   1  -1   97.69   11.40
  11   1   1   75.89   12.60
 -11   1  -1   88.79   10.80
  11   1   1   92.09   10.80
 -13  -1  -1    9.20    6.20
 -13  -1  -1    5.60    4.70
  13  -1   1   10.40    5.90
  13  -1   1    7.70    4.20
  13   1   1   11.20    4.80
 -13   1  -1    1.60    5.70
 -13   1  -1    1.80    5.80
  14  -2  -1    2.60    2.90
 -14  -2   1   -6.10    4.40
 -14   2   1   -1.70    5.00
  14   2  -1    0.70    2.60
  12  -2  -1 1914.71   82.29
 -12  -2   1 1993.00   81.09
 -12  -2   1 1963.50   80.29
  12  -2  -1 1973.20   86.79
 -12   2   1 1956.60   81.79
  12   2  -1 1795.12   83.29
 -10  -2   1  415.06   21.20
  10  -2  -1  401.26   26.00
 -10  -2   1  442.96   21.70
  10  -2  -1  444.06   24.20
 -10  -2   1  409.66   22.00
  10   2  -1  418.66   20.90
  10   2  -1  402.46   24.30
 -10   2   1  412.16   24.00
 -10   2   1  395.76   22.60
 -10   2   1  426.56   22.50
   8  -2  -1 1045.30   49.50
  -8  -2   1 1128.29   46.00
  -8  -2   1 1117.99   45.60
  -8  -2   1 1089.69   49.50
   8  -2  -1 1100.29   44.20
   8  -2  -1 1114.59   48.30
  -8  -2   1 1056.99   51.99
   8  -2  -1 1106.79   44.20
   8   2  -1 1027.70   47.80
  -8   2   1 1118.99   47.30
  -8   2   1 1119.49   46.70
   8   2  -1 1088.09   50.99
   8   2  -1 1134.29   45.80
  -8   2   1 1112.49   47.90
  -8   2   1 1053.69   44.80
   6  -2  -1  434.66   19.00
   6  -2  -1  440.56   23.00
  -6  -2   1  442.16   20.10
  -6  -2   1  424.66   23.10
  -6  -2   1  438.06   20.30
   6  -2  -1  422.16   18.70
   6  -2  -1  448.06   21.20
   6  -2  -1  429.66   19.80
  -6  -2   1  446.46   26.40
  -6  -2   1  456.65   21.70
  -6  -2   1  435.86   19.40
   6   2  -1  422.26   19.90
   6   2  -1  435.16   20.30
  -6   2   1  435.76   21.00
  -6   2   1  459.45   19.20
  -6   2   1  438.16   20.80
   6   2  -1  460.85   22.50
   6   2  -1  424.36   20.80
  -6   2   1  442.56   25.90
   6   2  -1  433.26   19.20
  -6   2   1  423.06   20.60
  -6   2   1  422.56   23.60
   4  -2  -1  386.66   16.50
   4  -2  -1  339.27   14.80
  -4  -2   1  342.57   15.50
   4  -2  -1  347.67   14.60
  -4  -2   1  351.86   15.00
  -4  -2   1  310.17   17.60
  -4  -2   1  374.36   19.30
   4  -2  -1  344.97   15.20
   4  -2  -1  346.67   17.90
  -4  -2   1  349.57   16.50
   4  -2  -1  327.97   17.40
   4   2  -1  346.17   15.00
  -4   2   1  342.97   17.20
  -4   2   1  338.97   16.40
  -4   2   1  337.87   14.80
   4   2  -1  345.27   15.80
   4   2  -1  363.06   17.50
   4   2  -1  350.36   16.00
  -4   2   1  342.37   15.90
   4   2  -1  330.17   16.90
   4   2  -1  346.57   15.00
   4   2  -1  336.77   18.00
  -4   2   1  322.07   18.60
   0  -2   1 2362.86   89.59
   0  -2  -1 2191.58   87.59
   0  -2   1 2214.98   90.69
   0   2  -1 2392.66   91.19
   0   2  -1 2360.06   91.89
   0   2   1 2398.76   87.69
   0   2   1 2256.57   89.29
   2  -2   1 2147.29   82.29
   2  -2   1 2051.19   85.39
   2  -2   1 2107.09   81.39
   2  -2   1 2151.08   82.89
  -2  -2  -1 2076.99   79.69
  -2  -2  -1 2122.19   89.39
   2  -2   1 2055.79   81.99
  -2   2  -1 2061.49   83.09
  -2   2  -1 2092.39   83.99
   2   2   1 2047.70   82.09
  -2   2  -1 2006.30   84.69
  -2   2  -1 2210.98   82.09
   2   2   1 2220.28   79.59
  -4  -2  -1  141.29   13.50
  -4  -2  -1  125.79    7.50
  -4  -2  -1  126.99    7.50
   4  -2   1  129.99    9.80
   4  -2   1  127.19    7.60
  -4  -2  -1  116.19    8.70
   4  -2   1  115.39    7.60
  -4  -2  -1  117.99    9.80
   4  -2   1  126.49   11.20
   4  -2   1  126.09    7.90
   4   2   1  106.49    6.60
  -4   2  -1  127.29    9.50
  -4   2  -1  116.09    9.40
   4   2   1  135.89    8.70
   4   2   1  127.89   12.60
  -4   2  -1  117.29   11.80
   4   2   1  129.09    7.20
   4   2   1  108.29    9.00
  -4   2  -1  117.09   13.90
  -4   2  -1  126.09    8.40
   6  -2   1 1138.79   49.70
  -6  -2  -1 1111.49   48.10
   6  -2   1 1093.59   45.50
  -6  -2  -1 1070.69   46.40
  -6  -2  -1 1128.29   45.90
   6  -2   1 1092.09   54.09
  -6   2  -1 1060.89   48.70
   6   2   1 1097.09   45.10
   6   2   1  984.90   53.49
   6   2   1 1261.37   62.99
  -6   2  -1 1194.78   49.30
  -6   2  -1 1108.19   46.80
   6   2   1 1088.69   46.20
   8  -2   1 1568.84   69.99
   8  -2   1 1682.93   75.69
  -8  -2  -1 1530.65   68.79
  -8  -2  -1 1628.94   67.89
   8   2   1 1607.74   82.79
  -8   2  -1 1605.54   70.99
   8   2   1 1749.12   73.89
   8   2   1 1652.33   66.79
  -8   2  -1 1777.82   75.69
  -8   2  -1 1646.04   70.79
 -10  -2  -1  702.03   34.30
  10  -2   1  714.23   36.10
 -10  -2  -1  685.03   35.00
  10  -2   1  639.34   40.40
  10   2   1  656.13   42.80
  10   2   1  666.83   36.20
 -10   2  -1  688.93   36.00
 -10   2  -1  683.23   39.90
  12  -2   1  952.70   47.00
 -12  -2  -1  936.71   48.00
 -12  -2  -1  997.70   46.40
  12  -2   1  948.31   50.89
 -12   2  -1  946.91   48.20
  12   2   1  930.61   47.20
  12   2   1  996.00   57.29
 -12   2  -1 1024.50   50.29
 -13  -3   1   99.49   10.10
  13  -3  -1   98.39   12.80
  13  -3  -1  103.89   12.00
 -13  -3   1   86.79   11.10
 -13   3   1  114.19   12.80
  13   3  -1  116.29   10.80
  11  -3  -1  767.22   38.60
 -11  -3   1  766.42   35.60
  11  -3  -1  801.92   40.70
 -11  -3   1  767.32   35.70
 -11   3   1  738.53   36.90
  11   3  -1  792.92   37.80
  11   3  -1  743.83   35.10
 -11   3   1  688.93   39.70
   9  -3  -1  911.31   45.50
  -9  -3   1  897.71   40.10
   9  -3  -1  935.71   43.70
  -9  -3   1  956.40   40.60
  -9   3   1  950.90   44.40
   9   3  -1  931.41   40.50
  -9   3   1  935.41   41.50
  -9   3   1  944.41   42.00
  -9   3   1  946.91   43.40
   9   3  -1  967.30   47.40
  -7  -3   1 2275.37   94.39
  -7  -3   1 2387.26   90.29
  -7  -3   1 2203.68   89.19
   7  -3  -1 2308.97   93.29
   7  -3  -1 2316.87   89.09
  -7  -3   1 2366.66   90.59
  -7   3   1 2199.68   88.49
   7   3  -1 2446.86   91.09
   7   3  -1 2189.88   93.89
   7   3  -1 2345.67   91.49
  -7   3   1 2312.47   91.09
  -7   3   1 2327.37   91.09
  -7   3   1 2397.36   92.29
   7   3  -1 2147.29   96.09
  -5  -3   1 9711.23  368.26
  -3  -3   1 2719.43  104.99
  -3  -3   1 2681.43  101.79
  -3  -3   1 2714.03  105.79
   3  -3  -1 2620.44  102.49
   3  -3  -1 2767.62  101.09
   3  -3  -1 2702.53  102.29
  -3  -3   1 2386.96  100.69
  -3  -3   1 2562.94  102.69
   3   3  -1 2660.53  105.69
  -3   3   1 2707.43  101.09
   3   3  -1 2631.94  102.49
  -3   3   1 2752.12  103.29
  -3   3   1 2718.73  102.19
  -1  -3   1  325.57   14.80
   1  -3  -1  326.17   13.20
   1  -3  -1  332.87   15.40
  -1  -3   1  333.67   14.50
   1  -3  -1  323.57   12.90
  -1  -3   1  327.77   17.90
  -1  -3   1  316.67   14.30
  -1  -3   1  324.77   16.40
   1  -3  -1  304.57   14.30
   1  -3  -1  279.27   16.30
  -1  -3   1  310.77   14.90
   1   3  -1  301.37   14.90
  -1   3   1  304.77   14.50
   1   3  -1  317.47   15.20
  -1   3   1  325.47   16.30
  -1   3   1  327.87   14.40
   1   3  -1  333.87   17.60
  -1   3   1  317.87   15.70
   1   3  -1  322.27   14.60
  -1   3   1  311.57   13.80
  -1   3   1  301.77   15.60
  -1  -3  -1   59.69    5.50
   1  -3   1   54.59    5.60
   1  -3   1   66.29    5.00
   1  -3   1   64.89    4.30
  -1  -3  -1   59.09    5.70
  -1  -3  -1   59.89    3.10
  -1  -3  -1   59.69    4.00
   1  -3   1   70.09    6.10
   1  -3   1   65.49    5.90
   1  -3   1   63.59    3.40
  -1  -3  -1   68.39    4.30
   1  -3   1   71.59    5.60
  -1   3  -1   57.69    6.50
   1   3   1   64.49    4.30
   1   3   1   60.49    4.00
   1   3   1   51.69    5.10
  -1   3  -1   56.49    6.30
   1   3   1   70.19    5.40
   1   3   1   60.79    7.30
  -1   3  -1   63.29    3.70
   1   3   1   66.69    3.40
   1   3   1   62.29    5.70
  -3  -3  -1   34.40    4.70
   3  -3   1   38.80    4.10
   3  -3   1   42.90    4.50
  -3  -3  -1   35.20    3.00
   3  -3   1   37.30    4.00
  -3  -3  -1   33.90    6.80
  -3  -3  -1   37.70    4.80
   3  -3   1   35.00    5.30
  -3  -3  -1   34.90    3.30
   3  -3   1   37.80    4.40
   3  -3   1   28.00    4.20
  -3   3  -1   35.60    5.70
  -3   3  -1   30.50    6.20
   3   3   1   36.50    4.60
   3   3   1   39.20    4.40
   3   3   1   36.70    3.10
  -3   3  -1   25.20    4.90
   3   3   1   39.40    6.30
   3   3   1   39.50    3.10
  -3   3  -1   32.20    4.20
  -5  -3  -1 8467.15  324.47
  -5   3  -1 7905.21  331.97
  -5   3  -1 8482.25  325.77
  -5   3  -1 9368.96  326.47
   7  -3   1  422.26   23.20
   7  -3   1  372.36   25.20
  -7  -3  -1  398.86   20.20
  -7  -3  -1  405.86   20.20
   7   3   1  407.36   32.70
  -7   3  -1  372.86   23.50
  -7   3  -1  396.96   22.70
  -7   3  -1  365.86   21.50
   7   3   1  368.26   20.20
   7   3   1  402.66   26.20
  -9  -3  -1  660.13   32.60
  -9  -3  -1  676.43   31.30
   9  -3   1  607.44   32.30
   9  -3   1  626.44   36.20
  -9   3  -1  636.44   33.60
   9   3   1  578.84   36.60
   9   3   1  642.84   30.80
   9   3   1  712.63   46.70
  -9   3  -1  671.63   34.30
  -9   3  -1  701.83   36.10
 -11  -3  -1  142.59   12.00
  11  -3   1  134.79   14.00
  11  -3   1  124.69   11.70
 -11   3  -1  141.29   14.70
  11   3   1  101.69   16.60
  11   3   1  136.69   12.90
 -11   3  -1  114.19   13.20
  13  -3   1    9.20    4.70
  13  -3   1   14.60    6.80
 -13  -3  -1    5.30    6.20
 -13  -3  -1   10.90    6.50
 -13   3  -1   18.80    9.40
 -14  -4   1   16.60    5.90
  14   4  -1   12.70    5.60
  12  -4  -1 1136.99   56.69
  12  -4  -1 1116.59   52.79
 -12  -4   1  990.80   52.09
 -12  -4   1 1098.09   48.40
 -12   4   1 1067.99   51.39
  12   4  -1 1106.69   48.40
  12   4  -1 1076.29   51.09
  10  -4  -1  131.79   12.10
  10  -4  -1  147.49   14.10
 -10  -4   1  133.79   10.10
 -10  -4   1  134.09   10.30
  10  -4  -1  146.79   12.80
 -10   4   1  133.29   12.80
 -10   4   1  155.38   12.60
  10   4  -1  186.28   14.00
  10   4  -1  144.59   10.50
  -8  -4   1  260.27   14.70
  -8  -4   1  260.87   13.70
   8  -4  -1  240.48   17.10
   8  -4  -1  231.08   17.70
  -8  -4   1  263.77   14.10
   8  -4  -1  244.78   15.80
  -8   4   1  245.88   14.80
   8   4  -1  288.57   17.40
  -8   4   1  252.07   15.90
   8   4  -1  282.97   21.00
   8   4  -1  246.08   14.90
  -8   4   1  259.17   17.00
   6  -4  -1    3.80    2.00
   6  -4  -1    4.40    2.30
  -6  -4   1    8.90    4.70
   6  -4  -1    2.30    1.90
  -6  -4   1    0.40    3.10
  -6  -4   1    3.30    1.30
   6  -4  -1    2.40    1.60
  -6  -4   1    5.10    1.70
  -6   4   1    4.60    1.70
   6   4  -1    7.90    2.90
   6   4  -1    6.40    2.90
   6   4  -1    5.50    1.90
  -6   4   1    7.60    2.20
  -6   4   1    0.10    2.00
  -6   4   1    4.20    1.40
   6   4  -1    2.30    1.80
  -4  -4   1  386.56   20.00
   4  -4  -1  390.16   19.10
   4  -4  -1  383.76   21.80
  -4  -4   1  373.06   18.40
  -4  -4   1  378.46   20.50
   4  -4  -1  384.36   18.00
   4  -4  -1  404.36   17.80
   4  -4  -1  371.86   18.80
  -4  -4   1  394.16   18.00
  -4  -4   1  468.05   24.30
  -4  -4   1  401.76   17.70
   4  -4  -1  411.46   21.00
   4   4  -1  387.36   18.20
  -4   4   1  392.56   19.60
  -4   4   1  396.36   19.40
  -4   4   1  419.86   21.40
  -4   4   1  390.26   19.30
  -4   4   1  387.26   19.40
   4   4  -1  374.46   21.90
   4   4  -1  398.76   18.60
  -4   4   1  378.16   17.10
   4   4  -1  392.46   19.40
   4   4  -1  415.76   19.90
   4   4  -1  390.56   18.30
  -2  -4   1 5549.44  217.08
  -2  -4   1 5497.55  214.48
  -2  -4   1 5616.74  215.08
   2  -4  -1 5514.05  211.38
  -2   4   1 5805.92  213.98
   2   4  -1 5888.11  218.08
   0  -4  -1 2768.42  102.59
   0  -4   1 2803.32  104.69
   0  -4  -1 2800.12  104.49
   0  -4   1 2700.93  108.19
   0  -4  -1 2793.32  101.69
   0  -4  -1 2752.02  104.09
   0  -4   1 2720.83  105.69
   0  -4  -1 2679.83  106.19
   0   4   1 2737.33  104.69
   0   4   1 2615.24  105.29
   0   4  -1 2557.44  105.69
   0   4  -1 2674.73  107.69
   0   4   1 2588.94  105.69
   0   4  -1 2722.03  106.99
  -2  -4  -1  330.07   18.30
  -2  -4  -1  301.47   15.00
   2  -4   1  341.07   14.80
   2  -4   1  339.07   16.80
  -2  -4  -1  321.47   17.90
  -2  -4  -1  335.77   13.90
   2  -4   1  346.87   15.10
   2  -4   1  342.07   17.80
   2  -4   1  293.67   17.10
  -2  -4  -1  315.67   15.10
  -2   4  -1  358.56   17.80
   2   4   1  336.27   14.40
   2   4   1  335.87   16.00
  -2   4  -1  339.17   19.80
  -2   4  -1  332.97   14.00
   2   4   1  341.67   16.60
   2   4   1  333.87   17.60
   2   4   1  352.96   18.50
   2   4   1  338.37   14.40
   2   4   1  329.67   21.90
   2   4   1  302.87   15.10
  -2   4  -1  324.67   18.30
  -2   4  -1  314.17   20.10
   4  -4   1  306.87   19.00
  -4  -4  -1  297.67   15.30
  -4  -4  -1  317.47   18.80
  -4  -4  -1  335.17   24.50
   4  -4   1  317.77   16.90
  -4  -4  -1  299.27   15.00
   4  -4   1  316.47   16.00
   4  -4   1  257.67   16.90
  -4  -4  -1  303.27   13.70
  -4  -4  -1  272.97   17.60
   4  -4   1  315.57   16.00
   4   4   1  327.17   17.40
   4   4   1  314.77   17.50
  -4   4  -1  309.87   20.60
   4   4   1  315.67   14.30
   4   4   1  342.97   23.10
  -4   4  -1  330.67   17.80
  -6  -4  -1  654.13   28.40
   6  -4   1  624.44   30.00
   6  -4   1  603.24   32.10
  -6  -4  -1  633.34   33.70
   6  -4   1  663.03   34.60
  -6  -4  -1  638.64   27.90
   6   4   1  633.74   36.40
  -6   4  -1  606.14   32.60
   6   4   1  622.94   27.70
  -6   4  -1  612.74   32.80
   8  -4   1  328.47   20.20
  -8  -4  -1  347.37   18.10
  -8  -4  -1  327.67   18.60
   8  -4   1  318.37   22.00
   8   4   1  324.37   30.60
   8   4   1  298.77   23.10
  -8   4  -1  326.77   21.50
   8   4   1  324.77   18.40
  -8   4  -1  335.77   20.90
 -10  -4  -1  481.75   25.20
 -10  -4  -1  497.95   26.90
  10  -4   1  491.55   29.90
  10  -4   1  472.35   27.00
  10  -4   1  458.75   30.80
 -10   4  -1  445.66   28.90
  10   4   1  469.85   25.50
  10   4   1  517.15   30.10
  10   4   1  523.05   39.00
 -12  -4  -1  743.63   37.30
 -12  -4  -1  704.63   39.90
  12  -4   1  722.83   40.60
  12  -4   1  795.92   44.60
  12  -4   1  753.02   42.30
  12   4   1  680.13   38.80
 -12   4  -1  767.72   41.20
  13  -5  -1   59.79   10.30
 -13  -5   1   77.69    9.10
  13  -5  -1   67.69   10.60
 -13  -5   1   59.79    8.80
 -13   5   1   55.89   11.10
  13   5  -1   88.19   10.40
  11  -5  -1    4.90    2.90
 -11  -5   1    2.40    1.80
 -11  -5   1    5.30    2.70
  11  -5  -1    3.70    2.90
 -11   5   1    3.90    4.20
 -11   5   1    3.70    3.80
  11   5  -1    4.30    2.40
  -9  -5   1   13.40    3.70
  -9  -5   1   16.20    3.20
  -9  -5   1   15.20    3.20
   9  -5  -1   16.60    5.10
   9  -5  -1   23.40    4.80
   9  -5  -1   22.10    5.60
   9   5  -1   14.60    4.20
   9   5  -1   14.60    3.90
  -9   5   1   17.80    5.40
   7  -5  -1    1.30    1.70
  -7  -5   1    1.90    1.20
  -7  -5   1    4.30    4.10
   7  -5  -1    0.30    3.60
   7  -5  -1    1.40    1.50
   7  -5  -1    2.50    1.70
  -7  -5   1    2.50    1.40
   7   5  -1    2.30    1.50
   7   5  -1    3.00    1.40
   7   5  -1    0.50    2.80
   7   5  -1   -0.50    3.20
  -7   5   1    2.60    2.60
  -7   5   1    4.80    2.10
  -5  -5   1  470.95   22.00
   5  -5  -1  484.55   22.20
   5  -5  -1  504.05   22.80
   5  -5  -1  505.15   23.80
   5  -5  -1  502.75   27.00
  -5  -5   1  450.45   23.70
  -5  -5   1  494.75   21.50
  -5  -5   1  462.05   29.60
  -5  -5   1  483.65   23.40
   5  -5  -1  464.25   24.80
  -5   5   1  486.45   23.30
   5   5  -1  509.55   27.50
  -5   5   1  478.05   21.30
  -5   5   1  487.45   24.50
   5   5  -1  496.95   24.70
  -5   5   1  480.95   24.40
   5   5  -1  452.15   23.00
  -5   5   1  499.55   25.10
   5   5  -1  497.65   23.30
   5   5  -1  504.15   24.20
  -3  -5   1  158.78   12.80
  -3  -5   1  180.18    9.70
   3  -5  -1  190.38   11.80
   3  -5  -1  167.38   10.60
   3  -5  -1  176.58   11.90
  -3  -5   1  189.38   11.90
   3  -5  -1  187.68    9.50
  -3  -5   1  178.88   10.10
  -3  -5   1  160.18   11.20
  -3  -5   1  173.98   11.70
  -3  -5   1  179.38   13.10
   3  -5  -1  180.08   12.60
  -3   5   1  150.38   12.50
  -3   5   1  195.08   11.70
   3   5  -1  198.08   11.10
  -3   5   1  177.68   10.90
   3   5  -1  175.48   13.90
  -3   5   1  192.78   11.40
  -3   5   1  187.18   11.00
   3   5  -1  168.48   10.70
  -3   5   1  169.78   12.00
   3   5  -1  182.88   10.60
   3   5  -1  186.78   10.70
  -1  -5   1    0.30    1.50
  -1  -5   1    0.40    0.70
  -1  -5   1   -2.90    1.40
   1  -5  -1   -0.50    0.70
  -1  -5   1   -3.50    2.70
   1  -5  -1   -0.80    1.40
   1  -5  -1    0.20    0.40
  -1  -5   1    1.20    1.00
  -1  -5   1    0.00    0.50
   1  -5  -1    0.40    1.70
   1  -5  -1    2.40    1.60
   1   5  -1   -0.20    0.80
   1   5  -1   -0.70    0.90
  -1   5   1    0.10    1.00
  -1   5   1    0.80    1.00
  -1   5   1    0.00    1.10
  -1   5   1    0.30    1.00
   1   5  -1    0.30    1.10
  -1   5   1    1.10    1.20
   1   5  -1    0.20    1.80
  -1  -5  -1  232.68   12.10
  -1  -5  -1  177.88   10.50
   1  -5   1  200.18   12.20
  -1  -5  -1  220.58   11.60
   1  -5   1  233.88   13.20
  -1  -5  -1  223.48   13.80
   1  -5   1  168.18   13.20
  -1  -5  -1  217.78    9.20
  -1  -5  -1  200.38   13.60
   1  -5   1  216.48   13.50
   1  -5   1  222.38   12.00
   1   5   1  184.08   13.10
   1   5   1  236.78   12.70
  -1   5  -1  236.98   16.80
   1   5   1  210.98   11.10
  -1   5  -1  225.98   11.10
   1   5   1  183.98   12.60
  -1   5  -1  192.98   13.30
  -1   5  -1  215.58   14.40
   1   5   1  225.48   12.30
   1   5   1  224.18   16.60
  -1   5  -1  212.58   14.20
   3  -5   1  137.89   10.10
  -3  -5  -1  131.59    8.10
  -3  -5  -1  129.39    8.20
  -3  -5  -1  143.69    7.20
   3  -5   1  129.89    7.90
   3  -5   1  140.39   11.70
  -3  -5  -1  138.09   10.70
   3  -5   1  134.49    8.40
  -3   5  -1  128.59   11.00
   3   5   1  131.49   13.40
  -3   5  -1  140.09    6.90
   3   5   1  143.69    8.00
  -3   5  -1  135.09   10.70
  -3   5  -1  144.39   12.90
   3   5   1  146.29   10.20
   3   5   1  139.99    9.60
   3   5   1  144.79   10.30
   3   5   1  143.19   10.50
   5  -5   1    4.70    2.20
  -5  -5  -1    9.30    2.40
  -5  -5  -1    8.50    3.40
  -5  -5  -1   17.20    2.80
   5  -5   1    7.30    2.90
   5  -5   1   10.20    2.70
   5   5   1    8.80    3.00
   5   5   1   10.50    2.70
  -5   5  -1   10.10    4.40
   5   5   1    8.30    4.40
  -5   5  -1   16.10    3.90
  -5   5  -1    7.60    5.60
  -7  -5  -1   30.00    4.10
   7  -5   1   31.60    5.30
   7  -5   1   41.00    6.20
   7  -5   1   37.20    6.40
  -7  -5  -1   33.10    4.70
  -7  -5  -1   31.80    6.60
   7   5   1   27.80    5.40
   7   5   1   27.60    7.40
  -7   5  -1   43.40    6.90
  -7   5  -1   33.90    6.80
   9  -5   1  103.69   10.20
   9  -5   1  109.49   11.70
  -9  -5  -1   97.09    8.80
  -9  -5  -1  102.49    9.90
   9  -5   1  105.99   12.20
  -9   5  -1  106.49   11.50
   9   5   1  124.39   13.70
   9   5   1   96.59   16.60
  -9   5  -1   96.29   12.30
   9   5   1  114.89   10.50
 -11  -5  -1   92.99    9.90
  11  -5   1  118.29   12.90
  11  -5   1  116.49   13.00
  11  -5   1  118.69   13.20
  11   5   1  112.09   12.30
 -12  -6   1  362.36   21.10
  12  -6  -1  393.16   27.40
  12  -6  -1  378.46   26.40
 -12  -6   1  348.57   20.80
 -12   6   1  351.26   25.40
  12   6  -1  341.27   20.80
  12   6  -1  363.76   22.80
 -12   6   1  358.06   25.20
  10  -6  -1    5.70    3.10
  10  -6  -1    4.10    2.80
 -10  -6   1    0.90    1.90
 -10  -6   1    2.40    1.60
  10   6  -1    1.90    2.20
 -10   6   1    4.50    4.30
  10   6  -1    0.90    2.00
 -10   6   1    3.20    3.50
   8  -6  -1    0.20    1.60
   8  -6  -1    1.10    1.90
  -8  -6   1   -0.10    2.40
   8  -6  -1   -0.10    1.40
  -8  -6   1    1.30    1.50
  -8  -6   1    0.50    0.70
  -8   6   1    0.10    2.20
   8   6  -1    0.00    1.50
  -8   6   1   -6.80    3.00
  -6  -6   1    3.50    1.30
   6  -6  -1   -0.10    1.10
   6  -6  -1    0.60    2.80
   6  -6  -1    0.30    1.60
   6  -6  -1    1.20    1.40
  -6  -6   1    1.50    1.70
  -6  -6   1    2.10    1.30
  -6   6   1    1.50    1.80
   6   6  -1    2.60    1.50
  -6   6   1    0.50    2.40
   6   6  -1    3.20    3.10
  -6   6   1    3.20    3.30
   6   6  -1    2.00    1.70
  -4  -6   1  123.39    7.50
  -4  -6   1  135.69    9.90
   4  -6  -1  124.39   11.30
   4  -6  -1  128.69   10.30
   4  -6  -1  127.89   10.60
   4  -6  -1  128.39    8.20
   4  -6  -1  125.79    8.90
  -4  -6   1  120.99    7.90
   4   6  -1  112.39    9.10
  -4   6   1  135.59    9.90
  -4   6   1  123.29    9.20
  -4   6   1  135.49    9.90
   4   6  -1  135.39    9.40
   4   6  -1  111.49    8.90
  -4   6   1  119.39    7.60
   4   6  -1  109.29   11.60
  -4   6   1  125.49   11.10
   2  -6  -1  270.77   16.00
   2  -6  -1  275.97   13.10
   2  -6  -1  260.97   14.70
   2  -6  -1  283.37   13.80
  -2  -6   1  261.27   15.60
  -2  -6   1  250.57   13.40
   2  -6  -1  257.17   17.10
  -2  -6   1  266.27   19.20
  -2  -6   1  257.17   13.90
  -2   6   1  268.77   15.30
   2   6  -1  276.17   12.40
   2   6  -1  258.87   14.50
  -2   6   1  252.77   14.80
   2   6  -1  250.27   15.70
   2   6  -1  265.27   12.50
   2   6  -1  284.87   18.80
  -2   6   1  260.77   15.60
  -2   6   1  280.57   17.20
  -2   6   1  272.17   15.50
   0  -6  -1  766.12   30.50
   0  -6  -1  733.83   31.30
   0  -6   1  637.94   32.30
   0  -6  -1  755.72   33.30
   0  -6  -1  739.93   36.00
   0  -6   1  786.62   35.10
   0  -6   1  740.53   34.20
   0  -6   1  747.73   36.20
   0  -6  -1  767.62   31.80
   0   6   1  701.43   39.80
   0   6  -1  835.42   39.50
   0   6   1  814.72   35.20
   0   6   1  725.03   32.60
   0   6  -1  772.52   36.70
   0   6  -1  745.83   32.60
   0   6   1  787.32   34.40
   0   6   1  726.23   33.60
   0   6  -1  746.83   36.70
  -2  -6  -1  702.43   28.10
  -2  -6  -1  697.63   34.30
   2  -6   1  689.93   31.20
   2  -6   1  713.23   34.00
  -2  -6  -1  733.13   29.80
  -2  -6  -1  636.24   30.50
  -2  -6  -1  689.13   32.90
   2   6   1  751.32   39.60
  -2   6  -1  626.84   33.50
   2   6   1  683.33   33.10
  -2   6  -1  726.43   29.80
   2   6   1  677.83   32.10
  -2   6  -1  710.03   38.30
  -4  -6  -1   39.60    4.90
   4  -6   1   44.60    6.00
   4  -6   1   49.99    5.50
  -4  -6  -1   42.90    3.80
  -4  -6  -1   41.80    6.10
  -4  -6  -1   39.20    4.10
   4  -6   1   42.20    5.40
   4   6   1   42.70    7.40
   4   6   1   38.30    5.40
  -4   6  -1   33.30    5.90
   4   6   1   37.40    5.60
  -4   6  -1   41.70    8.20
  -4   6  -1   34.90    7.00
   4   6   1   29.50    7.60
   6  -6   1   29.10    5.30
  -6  -6  -1   25.80    5.80
  -6  -6  -1   31.80    3.80
   6  -6   1   19.90    4.70
   6  -6   1   27.80    5.40
  -6  -6  -1   34.00    4.30
  -6   6  -1   17.00    4.70
   6   6   1   25.30    7.70
   6   6   1   20.20    4.50
  -6   6  -1   37.50    8.30
   8  -6   1   63.69    8.60
   8  -6   1   50.19    7.70
   8  -6   1   71.49    9.40
  -8  -6  -1   46.10    7.20
  -8  -6  -1   51.59    5.60
  -8   6  -1   69.89    9.90
   8   6   1   47.80    8.80
   8   6   1   52.29    6.80
  -8   6  -1   50.89    9.10
  10  -6   1    1.30    3.50
 -10  -6  -1    1.60    1.70
  10  -6   1    1.20    1.90
  10   6   1    1.70    2.50
 -10   6  -1    1.50    4.70
  10   6   1    1.10    2.60
  12   6   1  125.59   17.00
  13   7  -1    9.30    4.80
 -11  -7   1   15.00    3.70
  11  -7  -1   17.00    6.70
  11  -7  -1   10.80    4.70
 -11   7   1   16.20    6.30
  11   7  -1   14.80    5.20
  11   7  -1   14.70    4.30
 -11   7   1    6.20    5.20
   9  -7  -1  709.93   38.70
   9  -7  -1  718.93   38.80
  -9  -7   1  716.33   32.80
  -9  -7   1  697.33   31.60
  -9   7   1  692.23   36.60
  -9   7   1  675.03   38.30
   9   7  -1  689.73   33.00
   9   7  -1  680.63   36.80
   7  -7  -1   77.59    8.70
   7  -7  -1   92.79   10.20
  -7  -7   1   70.29    6.50
   7  -7  -1   77.79    7.30
  -7  -7   1   74.19    6.20
   7   7  -1   71.69   11.30
   7   7  -1   71.99    7.10
  -7   7   1   84.99    8.80
  -7   7   1   53.29    9.50
   7   7  -1   64.59    8.30
   5  -7  -1 1481.95   67.49
  -5  -7   1 1558.64   64.99
   5  -7  -1 1527.85   62.09
  -5  -7   1 1532.45   60.79
   5  -7  -1 1539.65   65.69
  -5  -7   1 1539.65   61.49
   5   7  -1 1494.35   68.49
  -5   7   1 1522.45   63.79
  -5   7   1 1563.54   68.49
   5   7  -1 1522.95   64.29
  -5   7   1 1424.06   64.49
   5   7  -1 1467.15   63.89
  -3  -7   1  176.38   10.80
   3  -7  -1  184.28   13.90
   3  -7  -1  171.98   10.70
   3  -7  -1  170.48   11.70
  -3  -7   1  171.88   12.10
  -3  -7   1  184.78   10.20
  -3   7   1  177.78   15.30
   3   7  -1  178.98   11.60
   3   7  -1  180.58   10.30
   3   7  -1  172.78   12.80
  -3   7   1  184.38   18.60
  -3   7   1  161.38   11.50
  -3   7   1  161.68   12.40
   3   7  -1  188.58   15.90
   3   7  -1  181.48   10.80
   1  -7  -1 1260.37   51.59
   1  -7  -1 1289.37   56.59
   1  -7  -1 1303.47   52.29
  -1  -7   1 1320.97   53.79
   1  -7  -1 1292.97   53.39
   1  -7  -1 1291.57   52.79
  -1  -7   1 1336.77   56.89
   1   7  -1 1263.07   54.09
  -1   7   1 1298.97   55.59
  -1   7   1 1260.07   55.69
   1   7  -1 1374.76   59.79
  -1   7   1 1253.97   55.69
   1   7  -1 1252.67   57.39
  -1  -7  -1  566.14   29.20
  -1  -7  -1  554.94   26.40
   1  -7   1  553.74   28.80
   1  -7   1  488.35   25.60
  -1  -7  -1  552.24   23.10
  -1  -7  -1  525.75   24.30
   1   7   1  572.04   28.20
  -1   7  -1  547.55   29.90
  -1   7  -1  539.45   25.20
   1   7   1  556.94   27.70
   1   7   1  489.65   29.20
  -1   7  -1  582.44   32.10
   1   7   1  609.74   33.80
  -3  -7  -1  611.64   29.00
  -3  -7  -1  670.43   28.30
  -3  -7  -1  690.23   34.30
   3  -7   1  628.34   35.00
   3  -7   1  716.73   32.60
  -3  -7  -1  657.83   31.10
  -3   7  -1  713.93   29.50
  -3   7  -1  777.62   35.70
   3   7   1  642.74   39.70
   3   7   1  669.73   34.40
   3   7   1  642.64   32.50
  -3   7  -1  650.33   38.70
   5  -7   1 2340.97   91.49
  -5  -7  -1 2254.67   95.89
   5  -7   1 2233.48   91.99
  -5  -7  -1 2105.69   88.39
  -5  -7  -1 2242.18   88.19
   5   7   1 2249.38   94.59
   5   7   1 2272.17   92.19
  -5   7  -1 2376.16   99.89
  -5   7  -1 2233.68   93.49
   5   7   1 2194.98  101.69
   7  -7   1    5.50    3.30
  -7  -7  -1    4.00    2.70
   7  -7   1    4.20    2.70
  -7  -7  -1    7.80    3.50
  -7  -7  -1    7.30    2.40
  -7   7  -1    6.00    3.90
  -7   7  -1    0.20    4.80
   7   7   1    9.20    4.60
   7   7   1    9.00    3.00
  -9  -7  -1  294.07   16.80
   9  -7   1  297.67   21.80
   9  -7   1  308.77   20.50
   9   7   1  294.87   18.50
   9   7   1  285.87   23.10
  -9   7  -1  242.08   21.90
 -11  -7  -1    4.50    3.40
  11  -7   1    3.90    3.50
 -11   7  -1    9.10    8.10
  11   7   1    5.70    4.70
  11   7   1    7.40    4.20
 -12  -8   1 1844.42   75.49
  12   8  -1 1718.73   74.29
 -12   8   1 1828.32   85.59
 -10  -8   1  383.96   20.80
 -10  -8   1  374.56   19.70
  10  -8  -1  332.27   24.80
 -10   8   1  399.86   27.90
  10   8  -1  395.66   20.90
 -10   8   1  364.06   24.50
  -8  -8   1  450.65   22.20
  -8  -8   1  488.05   23.40
   8  -8  -1  394.76   27.50
   8  -8  -1  482.25   29.40
  -8   8   1  459.65   31.00
  -8   8   1  489.05   25.50
   8   8  -1  462.45   27.30
   8   8  -1  463.85   23.80
   6  -8  -1  638.14   30.80
   6  -8  -1  688.83   35.70
  -6  -8   1  682.63   29.60
   6  -8  -1  669.33   35.00
  -6  -8   1  655.23   30.20
  -6   8   1  631.64   32.70
   6   8  -1  687.23   39.10
  -6   8   1  665.73   33.60
   6   8  -1  631.34   33.70
   6   8  -1  646.24   31.60
  -6   8   1  672.33   38.70
  -4  -8   1  100.29    7.60
   4  -8  -1  105.29    9.60
  -4  -8   1  103.99    7.40
  -4  -8   1  113.39   10.60
   4  -8  -1   74.69    9.40
  -4   8   1  101.59    9.50
  -4   8   1   79.79   13.00
   4   8  -1  103.69    8.50
   4   8  -1  100.79    8.50
   4   8  -1  102.69   12.60
  -4   8   1   95.69    9.50
  -2  -8   1 2529.65   97.29
   2  -8  -1 2432.56   96.99
  -2  -8   1 2469.65  102.19
   2  -8  -1 2630.64  103.99
   2  -8  -1 2545.15   99.19
  -2  -8   1 2441.76   98.39
   2   8  -1 2490.25   99.29
  -2   8   1 2423.66  100.99
  -2   8   1 2453.95  101.89
   2   8  -1 2400.56  106.59
  -2   8   1 2548.25  102.39
   0  -8  -1  424.26   20.60
   0  -8   1  436.26   23.00
   0  -8  -1  437.56   25.30
   0  -8  -1  481.25   20.90
   0   8   1  431.36   24.90
   0   8   1  435.36   24.00
   0   8   1  410.06   29.60
   0   8  -1  473.05   26.90
   0   8  -1  444.76   22.10
  -2  -8  -1 2816.72  106.89
  -2  -8  -1 2714.53  115.19
   2  -8   1 2740.53  115.79
   2  -8   1 2970.80  111.09
  -2   8  -1 2718.63  109.59
   2   8   1 2588.34  120.19
  -2   8  -1 2874.81  119.69
  -2   8  -1 2836.42  115.39
   2   8   1 2801.32  112.89
   2   8   1 2849.22  115.29
   4  -8   1    1.50    1.80
  -4  -8  -1    1.50    0.90
  -4  -8  -1    1.30    1.90
   4  -8   1    1.30    1.30
  -4   8  -1   -3.20    2.50
   4   8   1    1.80    1.60
  -4   8  -1    8.90    5.40
   4   8   1   -1.80    4.70
   4   8   1    6.20    3.80
  -6  -8  -1  247.18   20.10
   6  -8   1  258.97   16.80
  -6  -8  -1  262.47   14.30
   6   8   1  240.68   16.40
  -6   8  -1  239.88   18.80
  -6   8  -1  267.47   22.40
   6   8   1  233.88   22.00
  -8  -8  -1 1644.14   66.39
   8  -8   1 1675.23   73.79
   8  -8   1 1532.65   69.29
   8   8   1 1659.03   68.79
  -8   8  -1 1673.53   76.99
   8   8   1 1541.65   75.59
  -8   8  -1 1551.84   73.99
 -10  -8  -1  282.77   17.00
  10  -8   1  263.97   21.90
 -10   8  -1  298.97   26.30
  10   8   1  285.47   21.70
  10   8   1  302.17   18.50
 -11  -9   1   99.59    9.50
  11   9  -1  103.89   11.70
 -11   9   1   94.39   19.90
 -11   9   1   96.49   15.30
  -9  -9   1  421.96   21.10
   9  -9  -1  395.26   26.70
  -9   9   1  427.76   32.70
  -9   9   1  415.86   25.60
   9   9  -1  418.96   22.40
  -7  -9   1  507.15   26.00
   7  -9  -1  528.85   30.60
  -7   9   1  565.94   29.90
   7   9  -1  538.25   26.70
  -7   9   1  501.25   35.90
   5  -9  -1 1740.53   66.19
  -5  -9   1 1630.24   66.19
  -5  -9   1 1579.74   65.29
   5  -9  -1 1570.34   71.99
   5   9  -1 1594.54   75.09
  -5   9   1 1599.94   69.79
  -5   9   1 1597.84   70.99
  -5   9   1 1659.63   79.79
   5   9  -1 1536.25   68.29
  -3  -9   1  105.89    8.00
   3  -9  -1  129.19   10.30
   3  -9  -1  113.69   12.10
   3  -9  -1  140.99    9.20
  -3  -9   1  136.09   12.80
  -3  -9   1  125.39    9.50
   3   9  -1  117.19    9.60
   3   9  -1  145.19   15.00
  -3   9   1  135.49   11.50
  -3   9   1  112.49   15.20
  -3   9   1  133.89   11.60
   1  -9  -1  587.84   31.50
  -1  -9   1  600.64   28.90
   1  -9  -1  617.64   27.70
   1  -9  -1  585.84   27.50
  -1  -9   1  622.34   32.10
  -1   9   1  603.74   38.30
   1   9  -1  603.54   34.40
  -1   9   1  590.34   30.80
   1   9  -1  646.54   29.60
  -1   9   1  614.64   32.40
   1  -9   1    3.10    1.40
   1  -9   1    5.30    3.00
  -1  -9  -1    2.30    1.20
  -1  -9  -1    1.00    1.70
  -1   9  -1    2.80    3.10
   1   9   1    2.90    2.20
   1   9   1   -0.10    3.20
   1   9   1    2.50    3.40
  -1   9  -1    0.90    2.10
   3  -9   1  187.68   12.60
   3  -9   1  181.18   15.30
  -3  -9  -1  172.28   10.70
  -3  -9  -1  172.38   15.30
   3   9   1  164.08   19.10
  -3   9  -1  179.78   18.40
  -3   9  -1  171.48   15.20
   3   9   1  169.58   17.00
   3   9   1  176.48   13.10
  -5  -9  -1 3506.05  138.69
   5  -9   1 3199.28  130.29
  -5  -9  -1 3276.87  128.09
   5   9   1 3326.97  131.59
  -5   9  -1 3235.78  141.59
   5   9   1 3424.96  142.59
  -5   9  -1 3083.79  135.89
   7  -9   1   50.09    8.60
   7  -9   1   45.80    6.70
  -7  -9  -1   60.99    5.90
  -7   9  -1   48.70   12.80
   7   9   1   37.60    6.30
   7   9   1   40.50    9.10
  -7   9  -1   62.79   11.30
  -9  -9  -1   23.90    4.40
   9  -9   1   33.90    8.80
   9   9   1   24.20    6.30
   9   9   1   23.10    7.30
  -9   9  -1   16.00    9.50
  -9   9  -1    9.20    7.70
 -10  10   1    3.90    6.50
   8 -10  -1  121.99   13.30
  -8 -10   1  121.89    9.10
   8  10  -1  133.59   10.90
  -8  10   1  126.39   13.70
   6 -10  -1    1.90    2.00
  -6 -10   1    0.20    1.10
   6  10  -1    8.80    7.80
  -6  10   1    1.50    2.90
   6  10  -1    2.20    1.70
   4 -10  -1  506.75   24.20
   4 -10  -1  499.25   29.80
  -4 -10   1  489.55   23.00
  -4 -10   1  474.25   24.40
  -4  10   1  480.95   27.60
  -4  10   1  498.05   27.90
   4  10  -1  429.06   24.90
   4  10  -1  485.45   33.70
  -2 -10   1  324.47   24.50
   2 -10  -1  319.27   16.50
  -2 -10   1  297.77   16.40
  -2 -10   1  333.67   18.50
   2 -10  -1  317.37   22.00
   2  10  -1  302.97   18.40
  -2  10   1  311.47   19.90
   2  10  -1  344.67   25.30
  -2  10   1  294.27   20.70
   0 -10   1  829.92   43.20
   0 -10   1  867.01   36.70
   0 -10   1  852.61   39.10
   0 -10  -1  861.81   43.40
   0  10  -1  874.21   39.60
   0  10   1  874.91   40.70
   0  10   1  853.61   43.80
   0  10  -1  787.72   43.70
   2 -10   1  174.88   11.40
  -2 -10  -1  170.08   10.80
   2 -10   1  161.18   15.80
  -2 -10  -1  171.68   15.20
  -2  10  -1  163.98   16.20
   2  10   1  179.88   17.50
  -2  10  -1  171.98   13.30
  -2  10  -1  170.48   15.80
   2  10   1  159.48   12.80
   4 -10   1  180.28   12.50
  -4 -10  -1  195.88   18.20
   4 -10   1  156.38   15.20
  -4 -10  -1  196.18   11.40
  -4  10  -1  178.08   16.20
   4  10   1  159.18   13.10
  -4  10  -1  123.89   19.00
  -6 -10  -1    5.40    2.40
   6 -10   1    1.50    2.30
   6 -10   1    5.50    3.00
   6  10   1    4.20    3.50
  -6  10  -1    5.40    5.10
  -6  10  -1    5.00    8.30
  -8 -10  -1   15.60    4.20
   8 -10   1   13.50    4.90
   8 -10   1   18.60    4.80
  -8  10  -1   13.30   11.90
   8  10   1   13.80    4.50
  -8  10  -1   17.40    8.20
  -7 -11   1   30.80    4.50
   7 -11  -1   35.20    7.30
   7  11  -1   34.10    5.70
  -7  11   1   22.30    7.00
   5 -11  -1  143.89   14.20
  -5 -11   1  118.09    9.10
  -5  11   1  128.59   12.90
   5  11  -1  142.79   10.60
   5  11  -1  119.19   17.60
   3 -11  -1   15.40    5.30
   3 -11  -1   16.80    3.60
  -3 -11   1   16.20    3.50
  -3  11   1   18.60    6.10
   3  11  -1   29.30    6.10
   3  11  -1   26.90    8.60
  -3  11   1   14.60    5.00
  -1 -11   1   30.80    6.90
  -1 -11   1   26.60    3.80
   1 -11  -1   25.50    4.00
   1 -11  -1   22.80    5.70
  -1 -11   1   26.30    5.20
   1  11  -1   27.20    6.30
   1  11  -1   26.40    8.30
  -1  11   1   36.00    7.80
  -1  11   1   16.50    4.80
  -1 -11  -1   95.49    7.50
   1 -11   1   92.39   12.00
  -1 -11  -1   92.09   11.30
   1 -11   1   80.29    9.30
   1  11   1   92.59   14.00
  -1  11  -1  100.29   12.50
   1  11   1   81.99    9.80
  -1  11  -1   58.79   11.00
  -3 -11  -1   35.80    4.80
   3 -11   1   47.70    5.50
  -3 -11  -1   37.30    8.50
   3 -11   1   36.70    7.20
  -3  11  -1   32.40    8.20
  -3  11  -1   31.90    9.00
   3  11   1   38.90    6.60
   5 -11   1    2.80    2.40
  -5 -11  -1    3.00    1.70
   5 -11   1    3.80    2.80
  -5  11  -1   17.30   10.50
   5  11   1    3.90    3.20
  -5  11  -1    5.80    5.40
   7 -11   1  104.39   13.80
  -7 -11  -1   96.39    8.40
   7 -11   1   81.49   11.80
   7  11   1   79.99   10.00
  -7  11  -1   95.19   19.80
   6 -12  -1   11.40    5.30
  -6 -12   1   17.80    4.10
   6  12  -1   24.80    5.90
  -6  12   1   13.70    6.60
   4 -12  -1    2.80    3.00
  -4 -12   1    0.60    1.10
   4  12  -1    4.00    2.60
  -4  12   1   -3.60    5.40
   4  12  -1    7.20    7.70
   2 -12  -1  928.81   47.70
   2 -12  -1  938.31   40.80
  -2 -12   1  906.61   39.90
   2  12  -1  885.41   50.19
  -2  12   1  994.70   49.50
  -2  12   1  929.71   44.80
   2  12  -1  909.01   42.80
   0 -12   1  333.37   16.90
   0 -12   1  289.57   22.70
   0 -12  -1  344.77   17.80
   0 -12  -1  317.07   22.80
   0  12   1  299.97   19.90
   0  12  -1  331.67   26.00
   0  12   1  262.47   24.10
  -2 -12  -1  131.49   15.30
   2 -12   1  147.19   10.60
   2 -12   1  141.19   15.10
  -2 -12  -1  148.29   10.10
   2  12   1  151.58   13.20
  -2  12  -1  133.09   16.00
   4 -12   1   68.09   11.30
  -4 -12  -1   60.09    6.70
   4  12   1   62.09    9.20
  -4  12  -1   57.09   11.80
  -3 -13   1    8.10    2.70
   3 -13  -1    9.30    4.60
   3  13  -1   16.20   10.80
   3  13  -1   14.50    4.50
  -3  13   1   15.00    8.50
   1 -13  -1   61.59   11.10
  -1 -13   1   75.89    6.50
   1 -13  -1   69.39    7.40
   1  13  -1   56.19   14.10
  -1  13   1   63.49   13.20
  -1 -13  -1  322.37   25.10
   1 -13   1  324.37   17.70
   1  13   1  329.07   20.70
  -1  13  -1  290.57   27.60
   3 -13   1   11.00    5.90
   3 -13   1    8.10    3.00
 -14   0   2 1366.46   60.29
  14   0  -2 1285.27   60.79
  12   0  -2 1160.78   49.10
  12   0  -2 1035.40   52.49
 -12   0   2 1108.19   49.50
 -12   0   2 1165.08   51.49
 -10   0   2 2335.37   91.99
  10   0  -2 2393.36   91.59
  10   0  -2 2169.88   95.89
 -10   0   2 2307.67   92.49
 -10   0   2 2285.67   91.99
  -8   0   2  502.85   34.80
   8   0  -2  647.04   29.50
  -8   0   2  606.04   26.40
   8   0  -2  643.34   30.00
   8   0  -2  593.74   27.20
  -8   0   2  619.34   28.10
  -8   0   2  630.84   27.40
  -6   0   2 1633.84   71.19
   6   0  -2 1688.33   64.99
  -6   0   2 1748.53   66.69
   6   0  -2 1709.93   69.79
  -6   0   2 1717.23   65.19
  -6   0   2 1705.63   66.89
   6   0  -2 1710.73   67.09
  -6   0   2 1738.33   68.29
  -6   0   2 1683.43   70.49
   6   0  -2 1705.53   67.79
   6   0  -2 1646.64   66.89
  -6   0   2 1735.03   69.79
  -4   0   2 1286.77   55.29
   4   0  -2 1338.27   50.09
   4   0  -2 1337.27   51.59
   4   0  -2 1264.87   54.59
  -4   0   2 1358.26   53.19
  -4   0   2 1276.97   51.69
  -4   0   2 1308.07   49.40
  -4   0   2 1260.77   51.29
   4   0  -2 1340.77   51.79
   4   0  -2 1206.78   51.49
  -4   0   2 1434.96   52.79
  -2   0   2 2360.36   92.89
   2   0  -2 2487.85   93.79
  -2   0   2 2371.66   94.99
  -2   0   2 2615.34   93.29
   0   0   2 9999.00  379.16
   2   0   2  287.27   15.00
   2   0   2  293.97   14.10
   2   0   2  324.17   15.00
  -2   0  -2  300.87   15.20
  -2   0  -2  309.37   16.80
   2   0   2  314.07   15.30
  -2   0  -2  302.77   14.70
   2   0   2  308.07   20.30
   2   0   2  299.57   13.30
  -2   0  -2  310.87   17.80
   2   0   2  320.37   14.40
   2   0   2  280.37   16.90
  -4   0  -2 2520.55  106.89
  -4   0  -2 2552.74   97.19
  -4   0  -2 2424.16   94.59
   4   0   2 2206.78  103.59
   4   0   2 2599.84   94.49
   4   0   2 2451.25   93.89
  -4   0  -2 2493.15   96.09
   4   0   2 2187.48  107.69
  -6   0  -2  172.38   11.80
  -6   0  -2  184.68   12.70
  -6   0  -2  194.38   14.00
   6   0   2  188.98   20.10
   6   0   2  196.98   17.30
   6   0   2  184.98   10.60
   8   0   2  206.38   20.30
  -8   0  -2  165.38   14.50
   8   0   2  185.68   16.30
  -8   0  -2  176.48   13.30
 -10   0  -2 2859.31  121.49
 -10   0  -2 2816.72  125.99
  10   0   2 3222.08  131.09
  10   0   2 2946.91  123.89
 -12   0  -2   24.90    7.60
 -12   0  -2   31.10    7.60
  12   0   2   16.00    5.40
  12   0   2   21.60    7.90
 -13  -1   2  546.25   29.50
  13  -1  -2  550.24   32.50
  13   1  -2  626.34   33.10
 -13   1   2  539.25   30.30
  11  -1  -2   15.10    6.60
  11  -1  -2   12.80    3.40
 -11  -1   2   13.60    4.00
  11  -1  -2    9.20    3.20
 -11  -1   2   10.20    2.70
  11   1  -2   11.50    3.20
 -11   1   2   11.40    3.50
  11   1  -2    9.30    3.30
 -11   1   2    7.20    3.30
  -9  -1   2  275.17   15.40
   9  -1  -2  281.67   14.90
   9  -1  -2  284.87   18.80
   9  -1  -2  282.27   17.90
  -9  -1   2  278.27   16.40
  -9  -1   2  286.77   15.10
   9   1  -2  271.27   15.10
  -9   1   2  278.77   15.70
   9   1  -2  289.87   16.90
  -9   1   2  286.27   15.80
  -9   1   2  268.87   16.20
   9   1  -2  278.07   17.70
   9   1  -2  307.27   14.80
  -7  -1   2 7163.78  282.57
  -7   1   2 7605.04  277.27
  -7   1   2 7284.07  275.77
   5  -1  -2   27.40    3.40
   5  -1  -2   23.10    2.80
  -5  -1   2   36.00    5.70
  -5  -1   2   23.20    3.30
  -5  -1   2   25.70    3.30
   5  -1  -2   25.10    2.80
  -5  -1   2   25.90    3.90
   5  -1  -2   20.40    3.50
   5  -1  -2   20.70    3.20
  -5  -1   2   20.60    2.60
  -5  -1   2   23.00    2.10
  -5   1   2   23.40    2.60
  -5   1   2   21.30    3.40
   5   1  -2   21.80    3.30
   5   1  -2   23.90    2.20
  -5   1   2   23.70    2.70
   5   1  -2   24.30    2.70
   5   1  -2   20.40    2.90
  -5   1   2   20.90    3.30
   5   1  -2   25.60    2.50
  -5   1   2   20.20    3.10
   3  -1  -2   82.19    7.00
   3  -1  -2   93.09    6.50
   3  -1  -2   92.59    5.40
   3  -1  -2  101.49    6.50
  -3  -1   2   89.29    5.70
  -3  -1   2  100.69    6.20
  -3  -1   2   88.29    5.70
  -3  -1   2  100.19    4.80
   3  -1  -2   97.49    5.70
  -3  -1   2   98.69    5.10
  -3  -1   2   97.99    8.50
   3   1  -2   75.79    5.50
  -3   1   2   98.09    5.60
   3   1  -2   96.09    8.30
  -3   1   2   91.89    6.50
  -3   1   2   97.49    5.10
   3   1  -2  101.29    5.80
   3   1  -2   80.39    6.40
   3   1  -2  100.39    5.80
  -3   1   2   95.89    6.50
  -3   1   2  105.69    7.20
  -1  -1   2   18.60    1.90
   1  -1  -2   17.00    2.60
   1  -1  -2   17.30    2.80
  -1  -1   2   15.70    2.40
  -1  -1   2   17.30    2.50
  -1  -1   2   31.20    4.80
  -1  -1   2   21.60    2.60
   1  -1  -2   19.40    2.40
  -1  -1   2   16.30    2.30
   1  -1  -2   17.00    1.90
  -1  -1   2   15.80    2.20
  -1  -1   2   20.70    3.70
  -1   1   2   18.40    2.30
  -1   1   2   23.40    3.20
   1   1  -2   19.70    2.70
  -1   1   2   19.30    2.80
  -1   1   2   19.60    1.80
  -1   1   2   13.20    2.60
  -1   1   2   21.30    2.20
   1   1  -2   19.70    3.50
  -1   1   2   18.50    1.60
   1   1  -2   18.20    2.00
   1   1  -2   19.60    2.40
  -1   1   2   16.00    2.40
  -1  -1  -2 4070.19  149.39
   1  -1   2 3859.71  159.08
   1  -1   2 3879.71  149.79
  -1  -1  -2 4022.30  149.49
   1  -1   2 3999.10  153.88
   1  -1   2 3620.74  149.19
   1   1   2 3943.11  146.89
   1   1   2 4084.39  147.49
  -1   1  -2 3868.81  150.98
   1   1   2 3971.90  149.29
  -1   1  -2 3614.54  152.88
  -1   1  -2 3912.41  149.99
   3  -1   2 3775.42  141.49
  -3  -1  -2 3793.82  143.49
  -3  -1  -2 3784.12  143.49
  -3  -1  -2 3439.76  153.38
   3  -1   2 3686.23  151.18
  -3  -1  -2 3624.24  142.79
   3  -1   2 3740.13  142.99
   3  -1   2 3734.83  141.09
   3  -1   2 3556.84  139.69
  -3   1  -2 3577.04  146.09
  -3   1  -2 3778.22  144.79
  -3   1  -2 3807.82  151.98
  -3   1  -2 3869.21  144.39
   3   1   2 3926.41  152.88
   3   1   2 3794.92  143.39
   3   1   2 3749.32  141.39
   5  -1   2 1882.11   83.49
  -5  -1  -2 1669.93   76.09
  -5  -1  -2 1906.51   76.59
   5  -1   2 1999.70   87.49
  -5  -1  -2 2009.00   77.69
   5   1   2 1952.90   75.49
  -5   1  -2 1931.21   78.69
  -5   1  -2 1891.51   76.09
   5   1   2 1747.13   73.79
   5   1   2 1733.13   91.69
   5   1   2 1958.90   86.39
  -5   1  -2 1961.60   77.39
  -7  -1  -2 1788.02   75.69
   7  -1   2 1547.15   83.89
  -7  -1  -2 1879.51   74.49
   7  -1   2 1809.42   79.09
  -7   1  -2 1794.12   75.99
  -7   1  -2 1771.72   75.59
   7   1   2 1813.82   81.49
   7   1   2 1886.91   72.29
  -9  -1  -2   23.70    5.50
   9  -1   2   22.30    6.00
   9  -1   2   13.60    5.60
  -9  -1  -2   22.40    5.10
   9   1   2   24.80    7.50
   9   1   2   23.40    8.20
  -9   1  -2    9.30    3.40
  -9   1  -2    9.70    5.10
 -11  -1  -2   67.39   11.00
  11  -1   2   59.19   11.10
  11  -1   2   71.19    9.50
 -11  -1  -2   69.59    9.70
 -11   1  -2   68.69   11.50
  11   1   2   60.29   11.60
 -11   1  -2   79.49   10.80
  11   1   2   60.89    8.70
 -14  -2   2   23.90    5.60
  14  -2  -2   18.60    6.20
 -14   2   2   16.40    6.20
  14   2  -2   25.60    7.30
 -12  -2   2  320.27   18.50
 -12  -2   2  340.97   19.80
  12  -2  -2  348.07   24.70
  12  -2  -2  299.17   21.50
  12   2  -2  281.07   20.00
  12   2  -2  313.67   18.20
 -12   2   2  306.17   20.00
 -12   2   2  315.97   19.30
 -10  -2   2 1463.45   61.49
  10  -2  -2 1432.36   64.89
 -10  -2   2 1471.05   60.39
 -10  -2   2 1470.55   60.19
  10  -2  -2 1467.35   66.69
  10  -2  -2 1466.25   59.39
 -10   2   2 1428.06   63.19
  10   2  -2 1340.07   65.59
 -10   2   2 1460.75   61.89
 -10   2   2 1527.55   61.49
  10   2  -2 1453.15   60.09
  10   2  -2 1466.65   63.59
  -8  -2   2    5.90    1.60
  -8  -2   2    2.60    1.90
   8  -2  -2    1.10    1.30
   8  -2  -2    4.40    1.30
  -8  -2   2    4.30    1.60
   8  -2  -2    4.90    1.70
   8   2  -2    3.50    1.40
  -8   2   2    0.30    1.30
  -8   2   2    4.60    4.40
  -8   2   2    3.20    1.70
   8   2  -2    3.20    1.40
  -8   2   2    5.10    2.40
   8   2  -2    4.90    1.80
  -8   2   2    4.50    2.00
   8   2  -2    4.40    1.60
   6  -2  -2  725.83   34.20
   6  -2  -2  756.32   30.40
  -6  -2   2  717.13   29.30
  -6  -2   2  679.63   30.80
  -6  -2   2  735.33   32.20
  -6  -2   2  727.83   31.40
   6  -2  -2  726.03   32.10
   6  -2  -2  724.93   30.30
   6  -2  -2  789.92   33.50
   6  -2  -2  715.43   27.70
  -6  -2   2  712.73   35.90
  -6  -2   2  678.63   34.70
   6  -2  -2  733.13   29.30
   6   2  -2  717.63   30.20
   6   2  -2  718.33   32.80
  -6   2   2  719.13   30.10
   6   2  -2  693.73   28.20
   6   2  -2  707.43   31.30
  -6   2   2  738.73   31.00
  -6   2   2  672.33   32.70
  -6   2   2  694.13   34.70
   4  -2  -2 1178.58   51.89
   4  -2  -2 1389.26   54.19
  -4  -2   2 1278.27   52.49
   4  -2  -2 1316.77   50.59
   4  -2  -2 1286.57   51.09
   4  -2  -2 1263.97   54.49
  -4  -2   2 1296.77   50.09
  -4  -2   2 1264.37   51.69
  -4  -2   2 1337.47   51.29
  -4  -2   2 1293.97   55.69
  -4   2   2 1300.37   53.09
  -4   2   2 1277.47   50.89
   4   2  -2 1201.98   52.39
  -4   2   2 1406.76   54.09
   4   2  -2 1217.28   50.79
   4   2  -2 1264.17   51.99
  -4   2   2 1293.37   50.39
  -4   2   2 1329.97   52.29
   4   2  -2 1330.77   56.09
   2  -2  -2  421.46   17.30
  -2  -2   2  431.86   22.10
   2  -2  -2  422.66   19.10
   2  -2  -2  426.06   20.80
  -2  -2   2  435.56   18.80
  -2  -2   2  421.66   18.40
  -2  -2   2  413.56   22.30
  -2  -2   2  438.26   18.20
   2  -2  -2  433.96   20.80
  -2  -2   2  446.26   18.90
  -2  -2   2  407.36   18.50
   2  -2  -2  427.36   16.80
  -2  -2   2  446.86   19.10
  -2   2   2  394.06   20.50
  -2   2   2  410.86   20.90
  -2   2   2  438.96   17.10
  -2   2   2  419.26   16.60
  -2   2   2  424.96   18.90
   2   2  -2  403.46   22.80
   2   2  -2  437.16   19.00
  -2   2   2  429.36   18.40
   2   2  -2  445.06   19.70
   2   2  -2  399.96   18.40
   0  -2  -2  424.96   20.10
   0  -2   2  407.36   17.30
   0  -2   2  429.06   21.40
   0  -2   2  412.56   18.30
   0  -2   2  411.76   22.40
   0  -2   2  434.16   20.70
   0  -2  -2  407.86   18.10
   0  -2  -2  402.56   17.40
   0  -2  -2  406.96   19.40
   0  -2   2  372.96   19.50
   0  -2   2  430.16   20.60
   0  -2  -2  377.16   20.90
   0  -2   2  383.86   21.70
   0   2   2  409.46   20.10
   0   2  -2  398.66   21.90
   0   2   2  396.96   19.80
   0   2  -2  404.46   17.20
   0   2   2  408.96   17.70
   0   2   2  461.45   19.70
   0   2  -2  405.76   22.50
   0   2   2  395.66   17.10
  -2  -2  -2  584.04   26.00
  -2  -2  -2  578.64   24.20
   2  -2   2  553.44   24.60
   2  -2   2  573.54   23.00
   2  -2   2  489.35   25.30
   2  -2   2  596.84   29.60
  -2  -2  -2  501.95   27.20
   2  -2   2  587.14   31.00
   2  -2   2  583.54   21.80
  -2  -2  -2  536.55   23.90
   2  -2   2  544.95   24.90
   2  -2   2  591.44   27.40
   2   2   2  571.24   23.00
   2   2   2  515.75   25.50
  -2   2  -2  536.25   26.90
   2   2   2  522.65   26.60
  -2   2  -2  436.86   27.10
  -2   2  -2  551.74   30.00
  -2   2  -2  579.94   27.30
   2   2   2  562.84   25.10
   2   2   2  554.34   22.20
   2   2   2  455.95   30.00
  -4  -2  -2 2616.94  101.49
  -4  -2  -2 2587.24  103.29
  -4  -2  -2 2610.64  106.29
   4  -2   2 2581.84  107.69
   4  -2   2 2596.84  100.19
   4  -2   2 2584.44  110.49
  -4  -2  -2 2363.86  101.19
  -4   2  -2 2652.53  105.39
   4   2   2 2674.53  102.49
  -4   2  -2 2735.23  112.19
  -4   2  -2 2597.64  104.09
   4   2   2 2623.24   99.09
   4   2   2 2391.66  112.19
  -4   2  -2 2612.14  104.19
  -6  -2  -2   17.80    5.10
   6  -2   2   27.90    7.30
   6  -2   2   25.00    5.80
  -6  -2  -2   13.80    3.10
  -6  -2  -2   19.20    4.00
   6   2   2   24.90    7.00
  -6   2  -2   20.70    4.80
   6   2   2   16.40    6.50
   6   2   2   12.80    3.40
  -6   2  -2   20.20    5.20
  -6   2  -2   23.60    5.10
  -8  -2  -2  958.30   45.70
  -8  -2  -2 1044.00   46.70
   8  -2   2 1007.10   49.00
   8  -2   2 1028.80   54.69
   8   2   2 1045.00   44.90
   8   2   2  944.11   51.39
  -8   2  -2 1026.10   48.00
   8   2   2  991.20   59.29
  -8   2  -2 1049.20   49.70
  10  -2   2  463.25   32.50
 -10  -2  -2  486.55   30.30
 -10  -2  -2  505.25   27.50
  10  -2   2  483.95   29.60
 -10   2  -2  552.14   31.60
  10   2   2  518.15   31.60
  10   2   2  524.05   38.60
 -10   2  -2  530.55   30.40
  12  -2   2  162.78   16.70
 -12  -2  -2  159.18   17.80
  12  -2   2  142.59   14.30
 -12  -2  -2  168.88   15.10
 -12   2  -2  127.39   18.20
 -12   2  -2  149.69   18.00
  12   2   2  148.89   14.30
  12   2   2  141.79   19.00
 -13  -3   2   13.00    3.90
  13  -3  -2   17.90    5.60
 -13   3   2   11.60    4.70
  13   3  -2   13.50    4.40
  13   3  -2   11.50    3.50
 -11  -3   2   10.00    2.70
 -11  -3   2    7.40    3.70
  11  -3  -2   10.80    3.70
  11  -3  -2   13.80    4.40
 -11  -3   2   13.30    3.30
 -11   3   2   17.10    4.50
  11   3  -2   18.70    5.80
 -11   3   2   11.10    3.80
  11   3  -2   10.40    3.10
  -9  -3   2   31.10    4.10
   9  -3  -2   39.90    5.70
   9  -3  -2   34.80    6.30
  -9  -3   2   37.10    5.30
  -9  -3   2   35.70    4.30
   9  -3  -2   26.50    5.10
  -9   3   2   39.40    5.60
  -9   3   2   38.20    5.20
   9   3  -2   52.39    6.60
   9   3  -2   35.80    4.90
   9   3  -2   37.20    4.60
  -7  -3   2   15.20    3.20
  -7  -3   2   23.90    5.90
   7  -3  -2    7.70    1.80
   7  -3  -2    8.50    3.10
  -7  -3   2    8.70    2.30
   7  -3  -2   11.00    1.60
  -7  -3   2    9.50    2.00
   7  -3  -2   10.00    3.20
   7   3  -2    9.80    3.10
  -7   3   2    7.60    1.80
  -7   3   2    7.60    2.40
   7   3  -2   10.00    2.50
  -7   3   2   13.00    2.80
   7   3  -2   13.60    2.90
  -5  -3   2  318.97   14.70
   5  -3  -2  325.17   14.90
   5  -3  -2  313.37   18.10
  -5  -3   2  311.47   15.50
  -5  -3   2  337.57   20.10
   5  -3  -2  306.37   17.10
  -5  -3   2  345.67   19.00
  -5  -3   2  319.37   16.40
   5  -3  -2  328.57   13.10
   5   3  -2  311.97   16.20
  -5   3   2  327.27   16.60
   5   3  -2  313.67   19.80
  -5   3   2  309.47   18.20
   5   3  -2  317.27   15.60
  -5   3   2  330.27   17.90
  -5   3   2  321.87   17.90
  -5   3   2  326.47   15.60
   5   3  -2  333.77   16.40
  -5   3   2  310.47   15.10
   5   3  -2  312.07   15.80
  -3  -3   2  784.92   35.80
   3  -3  -2  757.72   28.80
  -3  -3   2  720.03   34.00
   3  -3  -2  757.12   32.20
  -3  -3   2  691.63   31.30
   3  -3  -2  758.92   29.80
   3  -3  -2  738.43   34.10
  -3  -3   2  740.63   29.40
  -3  -3   2  777.62   31.10
   3  -3  -2  748.53   34.20
  -3  -3   2  741.23   31.50
  -3   3   2  740.63   29.60
   3   3  -2  827.82   32.40
   3   3  -2  748.03   36.90
   3   3  -2  683.63   31.10
   3   3  -2  762.82   31.50
  -3   3   2  739.73   30.00
  -3   3   2  747.03   34.00
  -3   3   2  729.53   31.00
  -3   3   2  814.32   32.10
   1  -3  -2   13.90    2.60
   1  -3  -2   16.60    2.60
  -1  -3   2   17.70    2.70
  -1  -3   2   17.70    2.50
   1  -3  -2   15.40    1.70
   1  -3  -2   17.60    3.20
  -1  -3   2   16.50    1.80
  -1  -3   2   19.40    3.10
  -1  -3   2   18.80    4.40
  -1  -3   2   11.40    3.50
   1  -3  -2   14.30    3.60
   1   3  -2   13.50    4.10
  -1   3   2   20.70    3.40
   1   3  -2   15.40    1.60
  -1   3   2   18.70    3.40
  -1   3   2   12.00    2.80
  -1   3   2   17.30    2.50
   1   3  -2   16.50    3.60
   1   3  -2   18.70    2.10
  -1   3   2   16.80    1.70
  -1  -3  -2  373.66   19.80
   1  -3   2  408.06   20.10
   1  -3   2  389.86   22.20
  -1  -3  -2  376.16   17.50
   1  -3   2  395.86   19.70
   1  -3   2  348.97   19.00
  -1  -3  -2  348.77   20.30
   1  -3   2  385.66   16.50
  -1  -3  -2  392.06   17.20
   1  -3   2  389.56   19.80
   1  -3   2  417.46   21.10
   1  -3   2  396.36   17.20
  -1   3  -2  470.55   28.00
   1   3   2  393.56   16.90
  -1   3  -2  364.66   21.60
   1   3   2  374.66   19.80
   1   3   2  390.46   19.60
  -1   3  -2  392.26   16.20
  -1   3  -2  363.06   22.80
   1   3   2  379.56   16.60
   1   3   2  384.06   20.50
   1   3   2  392.96   25.50
  -3  -3  -2  229.68   12.30
   3  -3   2  250.67   15.40
  -3  -3  -2  223.48   12.40
   3  -3   2  184.28   15.90
  -3  -3  -2  243.18   16.00
  -3  -3  -2  223.08   14.40
   3  -3   2  224.68   13.30
   3   3   2  226.18   10.70
   3   3   2  229.28   14.40
   3   3   2  226.18   11.50
  -3   3  -2  211.68   16.40
   3   3   2  242.18   14.20
  -3   3  -2  248.18   17.80
  -3   3  -2  270.67   16.00
  -3   3  -2  248.18   21.80
   5  -3   2    7.10    3.70
   5  -3   2    2.90    2.10
  -5  -3  -2    8.70    3.50
  -5  -3  -2    6.40    2.30
   5  -3   2    4.80    2.70
  -5  -3  -2    7.80    2.20
   5   3   2    2.50    1.60
   5   3   2    2.70    2.50
   5   3   2    3.60    2.10
  -5   3  -2    3.50    3.10
  -5   3  -2   -1.40    4.20
  -5   3  -2    7.10    3.00
  -5   3  -2    3.70    2.30
   7  -3   2    0.80    1.80
  -7  -3  -2    2.30    1.30
   7  -3   2    9.00    3.20
  -7  -3  -2   -2.40    2.30
   7   3   2    3.00    3.10
   7   3   2    3.90    2.60
  -7   3  -2    5.70    4.00
   7   3   2    5.00    4.80
  -7   3  -2    4.00    2.40
  -7   3  -2    8.50    3.70
  -9  -3  -2   16.00    4.10
   9  -3   2   18.60    5.30
  -9  -3  -2   20.20    5.20
   9  -3   2   23.80    7.30
  -9   3  -2   21.40    5.90
   9   3   2   24.50    9.20
  -9   3  -2   19.10    6.10
   9   3   2   30.60    8.00
 -11  -3  -2   40.80    9.60
  11  -3   2   80.49   11.40
 -11  -3  -2   62.59    8.70
  11  -3   2   59.49    8.60
 -11   3  -2   52.49    9.90
  11   3   2   48.80    8.30
 -11   3  -2   61.29   11.70
  11   3   2   71.29   14.00
  14  -4  -2  309.47   22.60
 -14  -4   2  283.27   18.70
 -14   4   2  271.07   21.20
  14   4  -2  314.97   21.20
 -12  -4   2  130.09   10.80
 -12  -4   2  144.19   11.70
  12  -4  -2  137.39   14.70
  12  -4  -2  140.79   14.30
 -12   4   2  121.59   12.90
  12   4  -2  135.99   11.10
 -12   4   2  147.19   14.10
  12   4  -2  155.38   13.90
 -10  -4   2  787.52   36.20
  10  -4  -2  795.52   41.90
 -10  -4   2  779.32   37.90
  10  -4  -2  800.62   42.70
 -10  -4   2  822.32   36.20
 -10   4   2  793.12   39.30
 -10   4   2  901.41   49.60
 -10   4   2  762.32   39.50
  10   4  -2  817.22   40.00
  10   4  -2  832.42   37.10
   8  -4  -2   34.50    5.60
  -8  -4   2   32.30    3.90
   8  -4  -2   26.50    5.10
  -8  -4   2   35.30    3.80
  -8  -4   2   37.90    5.80
   8  -4  -2   21.00    3.50
  -8   4   2   28.30    4.40
   8   4  -2   34.60    4.30
   8   4  -2   28.30    4.80
  -8   4   2   29.10    5.90
  -8   4   2   32.60    5.90
   6  -4  -2  428.46   18.50
  -6  -4   2  389.36   26.60
  -6  -4   2  433.66   20.70
   6  -4  -2  435.86   24.10
  -6  -4   2  447.06   26.20
   6  -4  -2  427.56   20.00
   6  -4  -2  450.85   18.80
   6  -4  -2  397.76   23.50
  -6  -4   2  468.35   20.10
  -6   4   2  439.06   22.90
  -6   4   2  437.06   22.20
  -6   4   2  444.76   21.50
   6   4  -2  466.75   21.70
   6   4  -2  439.76   22.30
  -6   4   2  426.76   20.10
   6   4  -2  447.56   25.50
   4  -4  -2  992.00   39.30
  -4  -4   2  983.20   41.10
   4  -4  -2  992.80   44.00
  -4  -4   2  931.51   39.80
  -4  -4   2 1035.80   44.00
  -4  -4   2 1044.50   36.90
  -4  -4   2  949.90   43.00
   4  -4  -2  998.90   37.20
   4  -4  -2  874.81   40.30
  -4  -4   2  957.20   38.30
   4  -4  -2  963.70   38.20
   4   4  -2  849.12   39.90
   4   4  -2  822.62   40.40
  -4   4   2  983.30   41.00
  -4   4   2  939.71   42.10
   4   4  -2 1001.10   41.50
   4   4  -2  955.60   46.00
  -4   4   2  973.40   43.50
   4   4  -2  936.51   38.40
  -4   4   2  936.91   42.30
   4   4  -2  954.30   39.80
  -4   4   2  934.91   39.10
  -4   4   2  975.30   39.60
  -2  -4   2 1212.68   51.59
   2  -4  -2 1161.28   45.90
  -2  -4   2 1100.39   48.70
   2  -4  -2 1181.48   48.30
  -2  -4   2 1155.78   48.50
  -2  -4   2 1166.48   48.50
   2  -4  -2 1186.98   50.49
  -2  -4   2 1173.88   48.30
   2  -4  -2 1130.09   50.19
  -2  -4   2 1213.58   54.29
   2  -4  -2 1281.77   50.69
  -2   4   2 1105.49   50.99
  -2   4   2 1126.99   50.79
   2   4  -2 1254.47   50.19
   2   4  -2 1152.28   51.19
  -2   4   2 1162.88   46.50
   2   4  -2 1214.98   47.90
   2   4  -2 1242.78   54.29
  -2   4   2 1284.87   49.10
  -2   4   2 1193.68   50.89
   0  -4  -2 2623.34  102.29
   0  -4  -2 2521.35  100.19
   0  -4   2 2736.33  102.19
   0  -4  -2 2630.84  103.49
   0  -4   2 2763.82  103.49
   0  -4   2 2567.84  104.09
   0  -4   2 2727.13  105.59
   0  -4   2 2618.14  100.19
   0   4   2 2539.85  103.39
   0   4   2 2645.94  100.69
   0   4  -2 2565.64  107.69
   0   4  -2 2187.78  106.09
   0   4  -2 2690.03  110.09
   0   4  -2 2606.44   99.09
   0   4   2 2592.84  103.69
   2  -4   2   18.90    2.80
  -2  -4  -2   14.60    2.30
   2  -4   2   26.30    3.00
  -2  -4  -2   23.50    4.90
   2  -4   2   18.20    4.20
   2  -4   2   12.30    3.20
   2  -4   2   17.40    2.30
   2  -4   2   22.30    4.10
  -2  -4  -2   17.80    2.40
   2   4   2   11.10    2.50
   2   4   2   17.20    6.00
  -2   4  -2   14.70    4.10
   2   4   2   22.10    4.00
   2   4   2   16.60    3.70
  -2   4  -2   12.60    4.20
   2   4   2   12.60    3.20
  -2   4  -2   16.80    1.90
  -2   4  -2   19.50    6.20
   4  -4   2  507.75   26.10
   4  -4   2  560.84   26.20
  -4  -4  -2  523.25   24.60
   4  -4   2  450.25   28.20
   4  -4   2  598.44   30.90
  -4  -4  -2  541.65   24.60
  -4  -4  -2  518.05   28.70
  -4   4  -2  544.45   29.30
   4   4   2  568.04   34.60
   4   4   2  556.64   27.30
  -4   4  -2  560.04   31.80
  -4   4  -2  589.94   33.30
   6  -4   2  118.09   10.10
  -6  -4  -2  111.19    9.30
  -6  -4  -2  114.19   12.30
  -6  -4  -2  111.89    8.60
   6  -4   2  105.89   12.20
   6  -4   2  141.89   12.30
   6   4   2  106.99   13.80
  -6   4  -2  105.29   11.00
   6   4   2  128.09   10.30
  -6   4  -2  102.29   11.20
  -8  -4  -2  104.89    9.00
   8  -4   2   98.39   12.20
   8  -4   2   95.79   10.40
   8  -4   2  118.39   11.80
   8   4   2   98.89    9.90
  -8   4  -2   99.69   15.10
   8   4   2  110.89   13.10
   8   4   2   84.79   16.50
  -8   4  -2   97.09   12.00
  10  -4   2  648.74   36.90
  10  -4   2  766.22   39.70
  10  -4   2  656.13   38.10
 -10  -4  -2  687.33   34.70
  10   4   2  694.33   40.20
 -10   4  -2  697.83   39.80
  10   4   2  670.23   49.40
  13  -5  -2   12.10    4.60
 -13  -5   2    8.50    3.90
  13  -5  -2   12.10    5.00
  13   5  -2   10.00    3.60
 -13   5   2    5.80    6.10
  13   5  -2   14.60    5.00
 -11  -5   2  384.26   18.80
 -11  -5   2  344.37   18.10
  11  -5  -2  333.57   22.50
 -11   5   2  337.87   21.10
  11   5  -2  278.37   19.60
 -11   5   2  308.77   26.40
  11   5  -2  308.97   19.90
  -9  -5   2   98.49    8.90
   9  -5  -2   87.99    9.60
  -9  -5   2   90.79    7.20
  -9  -5   2   77.29    6.70
   9  -5  -2   77.79    9.30
  -9   5   2   93.29    8.70
   9   5  -2   79.89    7.30
  -9   5   2   79.29   10.50
  -9   5   2   73.99   12.20
   9   5  -2   94.39    9.30
  -7  -5   2 2729.83  118.79
   7  -5  -2 3409.96  119.79
   7  -5  -2 3195.28  125.49
  -7  -5   2 3075.69  118.59
   7   5  -2 3009.10  126.99
  -7   5   2 3135.99  122.89
   7   5  -2 3068.39  121.49
  -7   5   2 3011.60  118.99
  -7   5   2 3029.60  123.19
   5  -5  -2  684.93   29.20
  -5  -5   2  702.23   28.10
   5  -5  -2  717.83   28.10
   5  -5  -2  700.93   35.90
   5  -5  -2  698.23   34.20
  -5  -5   2  683.93   29.30
  -5  -5   2  671.33   30.20
   5  -5  -2  699.23   30.70
  -5  -5   2  721.53   37.20
   5   5  -2  660.73   36.00
   5   5  -2  703.33   31.10
  -5   5   2  703.63   32.80
  -5   5   2  718.13   30.10
  -5   5   2  711.03   31.70
   5   5  -2  638.84   30.60
  -5   5   2  629.34   31.70
   3  -5  -2 4438.96  165.78
  -3  -5   2 4544.45  167.88
  -3  -5   2 4356.16  169.58
  -3  -5   2 4253.07  169.98
   3   5  -2 4771.82  180.18
   3   5  -2 4139.99  170.18
  -3   5   2 4535.25  168.48
  -3   5   2 4393.06  169.28
  -3   5   2 4339.87  171.28
   1  -5  -2   75.59    4.90
  -1  -5   2   65.19    6.30
   1  -5  -2   77.39    6.60
  -1  -5   2   83.39    7.10
   1  -5  -2   78.19    7.90
  -1  -5   2   73.89    6.90
  -1  -5   2   59.49    8.80
  -1  -5   2   73.29    6.10
   1  -5  -2   71.59    7.70
   1  -5  -2   78.99    6.40
  -1   5   2   71.69    5.50
  -1   5   2   84.59    6.80
  -1   5   2   79.59    7.50
   1   5  -2   81.49    5.80
  -1   5   2   65.59    7.50
   1   5  -2   59.19    8.20
   1   5  -2   78.09    9.00
   1  -5   2   37.10    4.70
   1  -5   2   33.30    5.30
   1  -5   2   28.70    4.00
  -1  -5  -2   33.10    3.30
  -1  -5  -2   40.10    5.60
  -1  -5  -2   33.60    4.00
   1   5   2   29.10    4.20
   1   5   2   27.10    3.10
  -1   5  -2   48.70    8.00
   1   5   2   23.50    4.20
   1   5   2   31.90    4.90
  -1   5  -2   31.80    7.30
   1   5   2   40.10    8.00
  -1   5  -2   36.80    6.10
  -1   5  -2   33.60    3.00
   3  -5   2 5799.82  217.28
  -3  -5  -2 5680.23  216.68
  -3  -5  -2 5796.92  215.98
  -3   5  -2 5001.60  222.58
   3   5   2 6401.76  230.58
   3   5   2 5838.22  221.18
  -3   5  -2 5447.26  226.78
   3   5   2 5876.81  218.78
   3   5   2 5758.02  215.18
  -3   5  -2 5791.62  224.08
   5  -5   2   56.49    6.10
   5  -5   2   47.90    7.60
  -5  -5  -2   56.29    7.80
  -5  -5  -2   49.50    5.10
   5  -5   2   69.09    7.50
  -5  -5  -2   56.49    6.30
   5   5   2   43.90    6.10
  -5   5  -2   49.90    8.30
   5   5   2   47.40    9.60
  -5   5  -2   65.69    9.70
  -7  -5  -2  631.94   35.60
   7  -5   2  575.94   32.30
  -7  -5  -2  531.05   30.10
  -7  -5  -2  608.14   29.10
   7  -5   2  602.64   34.40
   7  -5   2  655.03   32.50
  -7   5  -2  594.24   34.80
   7   5   2  564.84   37.30
  -7   5  -2  628.44   35.00
   7   5   2  598.14   30.30
   9  -5   2   81.89   11.20
   9  -5   2   69.29    9.90
  -9  -5  -2   76.79    8.10
   9  -5   2   76.99   11.30
  -9   5  -2   79.79   11.90
   9   5   2   82.99    9.30
   9   5   2   70.19   15.60
   9   5   2   73.79   11.10
  11  -5   2  901.11   49.99
  11  -5   2  961.20   48.20
 -11  -5  -2  986.20   44.50
 -11   5  -2  934.01   51.39
  11   5   2  908.81   48.70
  12  -6  -2  424.16   28.00
 -12  -6   2  435.26   24.70
  12  -6  -2  397.56   28.10
 -12  -6   2  386.96   21.90
  12   6  -2  401.46   22.20
  12   6  -2  391.46   25.60
 -12   6   2  404.16   26.30
 -12   6   2  386.66   26.80
 -10  -6   2  355.76   18.40
 -10  -6   2  334.67   18.30
  10  -6  -2  358.96   24.60
  10  -6  -2  341.97   22.80
 -10   6   2  348.07   23.30
  10   6  -2  332.37   21.90
  10   6  -2  331.97   19.10
 -10   6   2  358.56   21.30
   8  -6  -2  168.78   14.90
  -8  -6   2  181.78   10.90
  -8  -6   2  181.88   11.50
   8  -6  -2  188.28   15.40
  -8   6   2  166.98   13.80
   8   6  -2  162.68   13.00
   8   6  -2  190.58   12.40
  -8   6   2  186.18   14.00
  -8   6   2  184.88   15.00
   8   6  -2  177.98   17.10
  -6  -6   2 2675.53  102.69
   6  -6  -2 2750.42  110.59
   6  -6  -2 2623.44  101.79
  -6  -6   2 2539.85  103.59
   6   6  -2 2805.72  112.59
   6   6  -2 2452.15  104.49
  -6   6   2 2573.74  106.69
   6   6  -2 2623.64  105.39
  -6   6   2 2745.83  106.79
  -6   6   2 2728.13  107.39
   4  -6  -2  409.46   19.00
  -4  -6   2  404.76   20.70
   4  -6  -2  377.96   24.80
   4  -6  -2  397.96   22.70
  -4  -6   2  433.06   19.80
  -4  -6   2  420.36   24.40
  -4  -6   2  429.86   20.50
   4  -6  -2  408.96   18.30
  -4   6   2  398.96   22.30
  -4   6   2  421.66   22.10
   4   6  -2  423.26   21.90
   4   6  -2  489.65   26.70
   4   6  -2  441.26   19.60
  -4   6   2  411.16   22.90
   4   6  -2  406.36   20.60
  -4   6   2  513.65   23.70
  -2  -6   2 2971.20  113.59
  -2  -6   2 2937.11  112.89
   2  -6  -2 2875.31  114.29
   2  -6  -2 2877.21  109.99
  -2   6   2 2806.52  112.09
   2   6  -2 2860.71  120.19
  -2   6   2 2983.90  113.59
  -2   6   2 2830.62  115.19
   2   6  -2 2739.93  116.49
  -2   6   2 2931.01  115.99
   0  -6  -2 7141.19  283.47
   0   6   2 7520.15  284.57
   0   6  -2 7474.35  291.57
   0   6  -2 7839.52  288.77
  -2  -6  -2  330.07   16.70
  -2  -6  -2  338.37   17.50
   2  -6   2  326.07   21.00
   2  -6   2  321.87   19.20
   2  -6   2  319.77   17.60
  -2  -6  -2  359.26   22.00
   2   6   2  376.36   27.00
  -2   6  -2  343.87   15.60
  -2   6  -2  394.46   25.70
   2   6   2  349.47   20.20
   2   6   2  351.46   18.70
  -2   6  -2  351.56   22.90
   4  -6   2  166.18   14.60
  -4  -6  -2  175.58   10.70
   4  -6   2  161.98   12.70
  -4  -6  -2  172.78   10.80
  -4  -6  -2  185.68   14.90
   4  -6   2  172.48   11.00
   4   6   2  135.39   16.80
  -4   6  -2  173.08   16.60
  -4   6  -2  201.88   15.80
   4   6   2  171.88   12.90
   4   6   2  172.48   13.10
   6  -6   2   49.00    7.70
  -6  -6  -2   60.49    5.80
   6  -6   2   48.70    7.20
   6  -6   2   48.00    7.10
  -6  -6  -2   45.90    7.20
  -6   6  -2   46.70    8.90
  -6   6  -2   38.70    7.90
   6   6   2   42.40    6.50
   6   6   2   62.59   11.00
  -8  -6  -2   24.70    4.30
   8  -6   2   34.80    6.90
   8  -6   2   23.00    5.60
  -8   6  -2   30.20    7.80
   8   6   2   30.70    6.20
   8   6   2   26.10    7.60
  -8   6  -2   26.10    8.20
  10  -6   2 1440.56   64.89
  10  -6   2 1426.76   67.39
 -10  -6  -2 1391.96   60.49
 -10   6  -2 1322.07   70.19
  10   6   2 1385.56   83.19
  10   6   2 1412.26   68.99
  13  -7  -2    0.80    3.80
 -13  -7   2    4.00    5.30
  13   7  -2    3.70    3.10
 -13   7   2   -2.70    8.70
 -13   7   2   14.20   10.50
  11  -7  -2    8.90    4.20
 -11  -7   2    3.60    2.30
 -11  -7   2    8.50    2.80
  11  -7  -2    4.30    4.20
 -11   7   2    9.50    6.50
  11   7  -2    3.90    2.20
 -11   7   2    4.10    3.80
  11   7  -2    7.30    4.70
   9  -7  -2    0.30    1.70
  -9  -7   2    3.90    3.00
  -9  -7   2    0.70    1.00
   9  -7  -2   -0.80    2.80
  -9  -7   2   -0.60    1.70
  -9   7   2    1.30    4.70
   9   7  -2    2.80    1.80
  -9   7   2    1.50    2.50
   9   7  -2    0.30    2.20
   7  -7  -2 1493.05   60.89
   7  -7  -2 1464.25   67.49
  -7  -7   2 1488.95   61.69
  -7  -7   2 1494.85   61.09
   7  -7  -2 1658.13   66.89
   7   7  -2 1436.86   69.99
   7   7  -2 1618.84   63.39
   7   7  -2 1536.55   64.69
  -7   7   2 1455.55   67.69
  -7   7   2 1410.06   64.59
  -7   7   2 1468.85   65.79
  -5  -7   2  237.18   14.50
  -5  -7   2  276.87   14.10
   5  -7  -2  225.98   17.40
   5  -7  -2  257.47   17.40
   5  -7  -2  263.27   12.80
  -5  -7   2  241.38   13.30
   5   7  -2  249.28   14.20
  -5   7   2  256.77   16.30
  -5   7   2  241.78   18.50
   5   7  -2  267.57   21.40
  -5   7   2  230.58   16.00
   3  -7  -2  139.79   11.10
   3  -7  -2  158.28    8.50
  -3  -7   2  146.29   11.10
  -3  -7   2  148.89    9.90
  -3  -7   2  145.19    9.10
   3   7  -2  135.59    9.70
  -3   7   2  113.49   13.40
  -3   7   2  148.19   12.00
   3   7  -2  164.78   15.20
  -3   7   2  136.39   11.30
  -3   7   2  138.29   10.80
  -1  -7   2   -0.30    0.70
   1  -7  -2   -0.10    1.00
  -1  -7   2   -0.30    1.10
  -1  -7   2    1.10    1.10
   1  -7  -2    0.80    1.30
   1   7  -2   -6.00    2.90
   1   7  -2    0.80    2.90
   1   7  -2    1.60    1.30
  -1   7   2    1.30    2.00
  -1   7   2   -1.20    1.60
   1  -7   2   78.19    9.00
  -1  -7  -2   80.09    8.60
  -1  -7  -2   74.09    5.70
   1  -7   2   80.19    7.10
   1   7   2   66.69    7.70
   1   7   2   72.89    8.10
  -1   7  -2   74.99   10.60
   1   7   2   60.49   10.40
  -1   7  -2   72.09    6.00
  -1   7  -2   63.89    9.00
   3  -7   2 1182.18   51.89
   3  -7   2 1135.59   55.09
  -3  -7  -2 1154.88   55.79
  -3  -7  -2 1194.98   49.20
  -3   7  -2 1241.88   55.79
   3   7   2 1195.38   52.79
  -3   7  -2 1157.28   59.19
   3   7   2 1260.27   62.89
   3   7   2 1110.59   52.49
  -5  -7  -2  277.47   20.50
  -5  -7  -2  284.27   15.70
   5  -7   2  275.17   19.60
   5  -7   2  304.07   18.50
   5   7   2  244.58   23.50
  -5   7  -2  302.37   23.80
   5   7   2  271.87   17.70
  -5   7  -2  304.07   21.40
  -7  -7  -2  101.69    8.60
  -7  -7  -2  107.09   12.70
   7  -7   2  114.79   11.70
   7  -7   2  114.09   11.00
  -7   7  -2  104.99   14.10
   7   7   2   75.19   12.50
  -7   7  -2  110.29   13.50
   7   7   2   95.89   10.10
  -9  -7  -2    0.60    2.40
   9  -7   2   -0.40    1.80
   9  -7   2    1.30    2.80
   9   7   2   -3.20    8.30
   9   7   2   -2.50    3.90
   9   7   2    2.40    3.50
 -12  -8   2    1.90    2.40
  12  -8  -2   -0.60    3.70
 -12  -8   2   -1.50    3.80
 -12   8   2   -1.00    6.50
  12   8  -2    0.70    2.30
 -10  -8   2    3.80    2.20
  10  -8  -2   10.80    4.00
 -10  -8   2    3.70    2.70
  10  -8  -2    9.10    5.60
 -10   8   2   12.70    8.30
  10   8  -2    5.80    2.50
 -10   8   2    8.60    4.10
  -8  -8   2   -0.50    1.50
   8  -8  -2   -1.40    1.80
   8  -8  -2    0.10    3.10
  -8  -8   2   -0.50    0.90
  -8   8   2   -1.20    2.20
   8   8  -2   -1.80    1.30
   8   8  -2    0.70    5.20
  -8   8   2    6.20    6.40
   6  -8  -2   43.40    7.10
   6  -8  -2   57.79    5.20
  -6  -8   2   46.50    5.30
   6  -8  -2   61.19    9.00
  -6  -8   2   45.70    4.90
   6   8  -2   55.19   11.70
  -6   8   2   41.40    6.60
  -6   8   2   41.30   10.70
  -6   8   2   34.20    7.30
   6   8  -2   48.40    5.60
  -4  -8   2    7.70    2.40
   4  -8  -2    1.80    1.20
  -4  -8   2    6.20    2.70
   4  -8  -2    4.30    2.70
   4  -8  -2    4.60    2.50
  -4  -8   2    4.20    1.40
   4   8  -2    4.30    3.50
  -4   8   2   -4.40    6.50
   4   8  -2    4.30    1.90
  -4   8   2    3.00    2.00
  -4   8   2    2.40    2.70
   2  -8  -2  101.59    8.50
   2  -8  -2   95.79    9.90
   2  -8  -2  104.49    7.00
  -2  -8   2   92.19    9.60
  -2  -8   2   93.69    8.10
  -2  -8   2   84.69    7.00
   2   8  -2  105.59    8.10
  -2   8   2   82.89    8.80
   2   8  -2   85.99   10.90
  -2   8   2   95.39    9.50
   0  -8   2    2.70    1.40
   0  -8  -2    2.50    2.00
   0  -8   2    3.40    2.40
   0  -8   2    7.70    2.60
   0   8   2    2.30    2.10
   0   8   2    3.20    2.60
   0   8   2    3.50    4.40
   0   8  -2   -1.70    3.40
   0   8  -2    1.10    1.40
  -2  -8  -2   43.30    6.90
   2  -8   2   52.19    7.40
  -2  -8  -2   50.49    4.90
   2  -8   2   35.50    4.90
  -2   8  -2   46.60    8.40
  -2   8  -2   50.09   10.10
   2   8   2   35.10    7.20
   2   8   2   49.70    7.20
   2   8   2   51.69   10.00
  -2   8  -2   49.30    5.20
  -4  -8  -2    1.70    1.10
   4  -8   2    1.80    1.90
   4  -8   2   -1.20    1.40
  -4  -8  -2   -0.30    1.60
   4   8   2   -1.20    2.10
   4   8   2    2.90    4.00
  -4   8  -2    0.30    5.30
  -4   8  -2    0.50    3.30
  -6  -8  -2   12.60    5.00
  -6  -8  -2   16.20    3.60
   6  -8   2    4.60    3.00
   6  -8   2    7.80    3.10
   6   8   2   10.20    6.40
  -6   8  -2    2.30    5.90
   6   8   2   10.00    4.10
  -6   8  -2   10.00    5.00
  -8  -8  -2    4.80    2.40
  -8  -8  -2    2.80    3.90
   8  -8   2    1.50    2.30
   8  -8   2    2.10    2.50
   8   8   2    4.10    3.30
  -8   8  -2    3.30    6.30
  -8   8  -2    5.30    6.80
   8   8   2    8.40    5.40
  10  -8   2   -3.30    4.60
  10   8   2    2.20    4.70
 -11  -9   2    4.50    2.40
  11  -9  -2    0.30    3.10
  11   9  -2    1.20    2.40
 -11   9   2    2.50    5.50
  -9  -9   2  217.68   14.60
  -9  -9   2  217.58   13.60
   9  -9  -2  235.88   18.90
  -9   9   2  204.78   17.10
   9   9  -2  220.88   14.50
   7  -9  -2 1052.09   54.39
   7  -9  -2 1173.38   55.49
  -7  -9   2 1113.29   48.10
  -7  -9   2 1081.09   47.20
   7   9  -2 1168.78   48.50
   7   9  -2 1144.99   60.19
  -7   9   2 1088.09   51.89
  -5  -9   2   35.90    4.40
  -5  -9   2   34.40    4.90
   5  -9  -2   45.70    7.20
   5  -9  -2   38.80    4.70
   5  -9  -2   37.40    6.90
  -5   9   2   49.20    6.90
   5   9  -2   34.50    5.00
  -5   9   2   34.00    6.80
   5   9  -2   52.59   11.70
   3  -9  -2    0.20    1.00
   3  -9  -2    0.90    1.20
  -3  -9   2    1.10    1.10
  -3  -9   2    1.60    1.90
  -3  -9   2   -0.90    1.90
   3  -9  -2   -0.20    1.80
   3   9  -2    1.10    1.30
  -3   9   2    0.40    2.80
  -3   9   2    2.00    2.70
   3   9  -2    4.30    4.10
   1  -9  -2    2.00    1.80
  -1  -9   2   10.20    2.50
   1  -9  -2   11.20    2.70
  -1  -9   2    8.30    3.00
  -1  -9   2    7.00    3.40
  -1   9   2    8.00    4.30
   1   9  -2    5.70    2.20
   1   9  -2   12.60    5.00
  -1   9   2    6.90    3.50
  -1   9   2    6.90    4.60
   1  -9   2  237.28   18.20
  -1  -9  -2  232.98   17.40
  -1  -9  -2  226.68   13.30
   1   9   2  242.48   24.40
   1   9   2  271.27   17.50
   1   9   2  261.57   18.20
  -1   9  -2  212.98   19.10
  -1   9  -2  277.57   15.20
   3  -9   2  154.28   11.20
   3  -9   2  150.98   14.20
  -3  -9  -2  145.19    9.80
  -3  -9  -2  160.48   14.70
  -3   9  -2  123.19   13.80
   3   9   2  137.89   12.10
   3   9   2  131.89   17.90
  -3   9  -2  131.49   16.70
   5  -9   2  641.74   30.00
  -5  -9  -2  548.75   34.80
   5  -9   2  589.24   34.60
  -5  -9  -2  592.14   27.90
  -5   9  -2  609.94   39.50
  -5   9  -2  575.54   36.10
   5   9   2  571.94   31.50
   5   9   2  572.64   41.40
   7  -9   2  665.33   33.10
   7  -9   2  660.63   38.00
  -7  -9  -2  642.74   39.20
  -7  -9  -2  618.44   30.70
   7   9   2  677.93   33.00
  -7   9  -2  618.44   42.70
  -7   9  -2  623.04   39.20
   7   9   2  699.33   43.40
   9  -9   2   32.20    7.40
   9   9   2   18.40    7.60
 -10 -10   2 1157.48   50.29
 -10  10   2 1206.98   58.29
  -8 -10   2   -0.80    1.20
   8 -10  -2    1.90    2.60
  -8 -10   2   -0.60    3.10
  -8  10   2   -5.90    3.30
   8  10  -2    1.10    1.80
   6 -10  -2   24.40    5.70
  -6 -10   2   28.10    4.60
  -6 -10   2   24.40    3.90
   6  10  -2   24.20    9.60
   6  10  -2   18.30    4.10
  -6  10   2   31.40    6.50
   4 -10  -2  828.02   44.50
  -4 -10   2  905.31   37.80
   4 -10  -2  892.41   37.90
  -4 -10   2  862.61   39.70
  -4  10   2  854.41   42.90
  -4  10   2  829.02   42.40
   4  10  -2  941.51   40.10
  -2 -10   2   77.49    8.30
   2 -10  -2  109.89   11.40
  -2 -10   2   78.59   10.60
   2 -10  -2   78.39    6.90
  -2 -10   2   90.59    6.80
   2  10  -2   78.79    7.60
  -2  10   2   72.89    9.40
  -2  10   2   75.69   10.00
   2  10  -2   78.19   12.40
   0 -10  -2 1124.99   47.50
   0 -10   2 1056.09   49.80
   0 -10   2 1125.69   47.80
   0 -10   2 1207.58   55.99
   0 -10  -2 1173.68   54.79
   0  10   2 1027.00   64.09
   0  10  -2 1173.68   57.89
   0  10   2 1136.19   51.89
   0  10   2 1084.69   54.19
   0  10  -2 1084.59   48.80
   2 -10   2  118.89   12.80
  -2 -10  -2  105.79   12.00
  -2 -10  -2  105.39    8.40
  -2  10  -2  142.59   15.20
  -2  10  -2  136.89   14.30
   2  10   2  105.29   16.30
   2  10   2  106.79   12.10
   2  10   2  109.19   17.10
  -4 -10  -2 1002.60   40.20
  -4 -10  -2  874.31   47.00
   4 -10   2  781.92   44.80
   4 -10   2  873.21   42.30
   4  10   2  916.01   55.79
  -4  10  -2  956.80   48.90
   4  10   2 1022.90   44.40
  -4  10  -2  913.11   51.59
  -6 -10  -2  119.09   14.60
   6 -10   2  147.99   11.70
   6 -10   2  141.19   15.00
  -6 -10  -2  141.29   10.80
   6  10   2  133.69   12.60
  -6  10  -2  171.68   21.80
  -6  10  -2  138.29   17.00
   8 -10   2  272.17   20.00
  -8  10  -2  217.78   28.00
   7 -11  -2 1333.47   63.19
  -7  11   2 1284.67   61.49
   7  11  -2 1378.16   57.79
   5 -11  -2  122.39   12.90
  -5 -11   2  112.99    8.60
  -5 -11   2  117.99   10.40
   5  11  -2  156.78   11.40
   5  11  -2   91.69   16.80
  -5  11   2  111.19   12.20
   3 -11  -2  779.12   41.30
  -3 -11   2  729.33   33.90
   3  11  -2  781.32   35.90
  -3  11   2  845.22   40.60
   3  11  -2  757.12   44.80
  -3  11   2  737.63   39.20
   1 -11  -2   10.20    4.30
   1 -11  -2    9.90    2.50
  -1 -11   2   14.20    3.80
  -1 -11   2   18.00    3.70
   1  11  -2   15.30    6.70
  -1  11   2   23.00    6.10
   1  11  -2    9.10    3.50
  -1  11   2   12.00    4.80
   1 -11   2   46.30    5.50
  -1 -11  -2   45.60    8.20
   1 -11   2   37.40    8.90
  -1 -11  -2   42.50    5.20
   1 -11   2   41.60    6.80
   1  11   2   56.99    8.40
  -1  11  -2   31.90    8.50
   1  11   2   36.60   10.00
   3 -11   2 1596.14   75.29
  -3 -11  -2 1678.03   77.59
   3 -11   2 1601.54   68.39
  -3 -11  -2 1654.83   66.89
  -3  11  -2 1638.24   75.89
   3  11   2 1603.34   70.89
  -3  11  -2 1575.44   85.99
   5 -11   2  137.59   12.20
  -5 -11  -2  146.59   11.00
   5 -11   2  169.48   16.50
  -5  11  -2  151.78   22.30
   5  11   2  169.28   14.20
  -5  11  -2  134.89   19.30
   6 -12  -2  128.89   13.90
  -6 -12   2  123.39    9.40
   6  12  -2  103.59   13.00
  -6  12   2  126.89   15.00
  -4 -12   2  113.89    8.50
   4 -12  -2  114.39   12.80
  -4  12   2  113.89   14.10
   4  12  -2  116.99   10.00
   4  12  -2  121.39   17.70
  -2 -12   2  212.08   13.10
   2 -12  -2  238.58   19.30
  -2  12   2  203.98   19.90
  -2  12   2  208.48   17.60
   2  12  -2  209.48   15.10
   2  12  -2  230.38   22.50
   0 -12   2  615.94   31.90
   0 -12  -2  663.03   29.90
   0 -12  -2  562.74   36.50
   0 -12   2  624.44   29.40
   0  12   2  663.53   34.00
   0  12  -2  586.44   38.60
   0  12   2  660.43   39.70
   2 -12   2    8.70    5.10
  -2 -12  -2    6.90    2.60
  -2 -12  -2    0.80    3.50
   2 -12   2    2.30    1.70
   2 -12   2   11.50    4.10
   2  12   2    5.90    4.30
  -2  12  -2    8.00    7.50
  -4 -12  -2  263.77   16.40
   4 -12   2  269.87   16.60
  -3  13   2  283.87   30.10
   3  13  -2  211.98   25.80
   1 -13  -2    2.40    3.60
  -1  13   2    9.90    9.80
  -1 -13  -2  313.87   24.20
  -1 -13  -2  270.37   16.90
  14   0  -3   -0.60    2.20
 -14   0   3    1.00    2.90
  12   0  -3    0.70    1.90
  12   0  -3   -0.30    1.60
 -12   0   3    0.40    2.40
  10   0  -3    1.70    1.60
 -10   0   3    0.50    1.60
  10   0  -3    1.50    1.30
  10   0  -3    0.20    1.40
 -10   0   3   -1.50    1.60
   8   0  -3    0.90    1.20
   8   0  -3    0.30    0.90
  -8   0   3    2.50    1.00
   8   0  -3    0.30    1.10
  -8   0   3    0.10    1.10
   8   0  -3    2.10    1.20
  -8   0   3    3.20    2.80
  -8   0   3    2.10    1.70
   6   0  -3    0.60    1.30
  -6   0   3    0.40    1.10
  -6   0   3    0.90    0.50
   6   0  -3   -0.60    0.70
   6   0  -3   -0.20    0.80
   6   0  -3    0.30    0.80
  -6   0   3    0.00    0.90
   6   0  -3   -0.20    0.80
  -6   0   3   -0.40    1.10
  -4   0   3    1.80    0.60
  -4   0   3    0.60    0.80
  -4   0   3   -0.50    0.90
   4   0  -3    0.10    0.60
  -4   0   3    0.10    0.70
  -4   0   3    0.60    0.70
   4   0  -3   -0.60    0.40
   4   0  -3   -1.10    0.80
  -4   0   3    0.50    0.70
  -4   0   3   -1.40    2.40
  -4   0   3   -1.40    1.10
   4   0  -3    1.40    1.10
  -2   0   3   -0.30    0.90
  -2   0   3    0.80    1.00
  -2   0   3   -0.60    0.70
   2   0  -3   -0.40    0.70
  -2   0   3   -0.60    0.70
  -2   0   3   -0.10    1.10
  -2   0   3    0.30    1.80
   2   0  -3   -0.60    0.80
  -2   0   3    2.10    2.40
  -2   0   3    1.00    0.90
  -2   0   3   -0.20    0.60
   2   0  -3    0.20    0.50
   0   0   3    1.40    1.00
   0   0   3    1.70    1.40
   0   0  -3   -0.40    0.70
   0   0   3   -0.60    0.80
   0   0   3   -0.10    0.80
   0   0   3   -0.90    0.60
   0   0   3   -1.10    1.00
   0   0  -3    0.10    1.50
   0   0   3   -1.30    1.70
   0   0   3   -1.10    1.50
   0   0   3    1.60    1.80
   0   0  -3   -0.90    1.00
   2   0   3    0.10    0.90
   2   0   3   -1.10    1.60
  -2   0  -3    0.10    1.20
   2   0   3   -2.30    2.10
   2   0   3   -0.20    0.90
   2   0   3    1.30    1.50
   2   0   3    0.80    1.50
   2   0   3    0.60    1.10
  -2   0  -3    0.00    2.10
   2   0   3    1.80    1.50
   4   0   3    0.20    1.20
  -4   0  -3    4.60    2.50
  -4   0  -3   -1.90    1.30
   4   0   3   -1.70    2.30
   4   0   3    0.90    2.20
   4   0   3    2.00    1.80
   6   0   3   -1.20    2.70
  -6   0  -3   -0.10    1.60
   6   0   3   -0.50    2.50
  -6   0  -3   -2.40    3.10
   6   0   3   -1.70    2.10
  -8   0  -3    1.60    4.00
  -8   0  -3   -0.20    2.40
   8   0   3   -0.40    2.90
   8   0   3    1.10    2.80
  10   0   3    0.10    2.60
  10   0   3    0.70    3.40
 -10   0  -3   -3.60    5.10
  15   1  -3  187.28   19.00
  13  -1  -3   63.69    9.30
 -13  -1   3   70.39    8.00
 -13   1   3   76.49    8.50
 -13   1   3   78.49    9.80
  13   1  -3   90.49    9.90
  13   1  -3   71.39    8.60
 -11  -1   3    0.00    1.60
 -11  -1   3    0.00    2.30
  11  -1  -3    1.30    2.00
  11  -1  -3    3.30    1.70
  11  -1  -3    1.20    2.70
 -11   1   3    3.40    2.10
  11   1  -3    0.40    1.30
 -11   1   3    1.00    1.80
  11   1  -3    5.20    2.90
  -9  -1   3  258.17   14.10
   9  -1  -3  248.58   14.10
  -9  -1   3  243.28   14.40
  -9  -1   3  248.58   15.50
   9  -1  -3  255.17   16.40
   9  -1  -3  220.68   17.30
  -9   1   3  255.17   15.10
   9   1  -3  261.97   13.40
  -9   1   3  248.48   14.40
   9   1  -3  202.38   15.90
   9   1  -3  250.37   13.90
   7  -1  -3   67.69    7.50
  -7  -1   3   69.99    4.50
   7  -1  -3   63.09    5.70
  -7  -1   3   71.19    6.90
  -7  -1   3   50.49    6.00
   7  -1  -3   71.49    6.70
  -7  -1   3   65.29    5.70
  -7   1   3   70.59    7.70
  -7   1   3   65.89    5.50
   7   1  -3   77.79    5.70
   7   1  -3   72.79    6.00
   7   1  -3   72.59    7.70
   7   1  -3   65.09    4.60
   5  -1  -3 1277.17   55.49
  -5  -1   3 1279.37   51.49
  -5  -1   3 1289.87   51.19
  -5  -1   3 1333.77   49.99
  -5  -1   3 1247.98   57.09
  -5  -1   3 1318.77   52.79
   5  -1  -3 1308.47   51.59
   5  -1  -3 1188.08   51.29
   5  -1  -3 1270.77   53.49
   5  -1  -3 1309.87   53.09
  -5  -1   3 1233.08   53.19
  -5  -1   3 1316.67   49.20
   5   1  -3 1400.26   49.99
  -5   1   3 1262.47   53.19
  -5   1   3 1309.57   50.99
   5   1  -3 1291.67   51.79
  -5   1   3 1232.68   52.49
   5   1  -3 1270.27   51.49
   5   1  -3 1207.68   55.29
   5   1  -3 1321.77   51.39
  -5   1   3 1290.07   50.69
  -5   1   3 1099.09   53.19
   3  -1  -3  820.02   37.10
  -3  -1   3  985.10   42.10
   3  -1  -3  863.01   34.80
  -3  -1   3  819.12   34.50
  -3  -1   3  828.72   36.70
  -3  -1   3  884.21   35.30
  -3  -1   3  847.32   35.70
  -3  -1   3  857.61   34.80
  -3  -1   3  820.42   35.40
   3  -1  -3  758.72   37.70
  -3  -1   3  840.72   38.10
  -3  -1   3  837.72   36.20
  -3   1   3  814.12   37.90
   3   1  -3  843.62   37.20
   3   1  -3  827.62   34.90
  -3   1   3  849.12   33.80
  -3   1   3  850.01   36.70
  -3   1   3  789.42   33.30
  -3   1   3  873.11   34.70
  -3   1   3  864.21   36.10
  -3   1   3  830.82   32.30
  -3   1   3  809.42   38.90
   1  -1  -3  481.35   21.40
  -1  -1   3  486.95   21.70
   1  -1  -3  418.96   22.90
  -1  -1   3  485.05   23.00
  -1  -1   3  441.66   25.30
  -1  -1   3  479.05   25.50
  -1  -1   3  487.95   20.70
  -1  -1   3  434.76   21.30
   1  -1  -3  487.15   23.90
  -1  -1   3  471.85   22.60
  -1  -1   3  491.65   23.70
  -1   1   3  483.75   20.80
  -1   1   3  478.65   23.00
  -1   1   3  438.36   23.50
  -1   1   3  461.25   23.50
   1   1  -3  424.56   23.60
  -1   1   3  517.05   21.70
  -1   1   3  480.25   19.90
   1   1  -3  483.85   25.00
   1   1  -3  437.86   21.80
  -1   1   3  469.65   20.00
   1   1  -3  510.95   20.90
  -1   1   3  460.45   22.90
  -1   1   3  490.45   24.10
  -1  -1  -3 1715.93   68.89
   1  -1   3 1611.74   66.29
   1  -1   3 1558.84   67.69
   1  -1   3 1585.04   69.09
   1  -1   3 1619.54   79.49
   1  -1   3 1672.13   66.29
   1  -1   3 1738.03   63.49
   1  -1   3 1624.94   67.09
   1  -1   3 1713.43   73.79
   1  -1   3 1762.02   65.49
  -1  -1  -3 1566.14   70.09
  -1  -1  -3 1591.14   65.99
   1   1   3 1600.84   64.19
   1   1   3 1463.85   64.39
  -1   1  -3 1607.44   71.09
   1   1   3 1616.24   65.39
   1   1   3 1697.93   67.49
   1   1   3 1706.03   67.49
   1   1   3 1730.33   66.89
  -1   1  -3 1612.24   68.09
  -1   1  -3 1594.44   67.69
   3  -1   3  597.44   26.90
   3  -1   3  595.34   27.10
  -3  -1  -3  616.24   31.00
   3  -1   3  618.64   36.50
  -3  -1  -3  678.23   33.10
   3  -1   3  522.45   28.90
   3  -1   3  621.84   39.70
   3  -1   3  577.04   25.10
   3   1   3  627.94   26.40
   3   1   3  667.53   37.30
   3   1   3  601.94   26.70
  -3   1  -3  566.04   29.90
  -3   1  -3  594.24   29.60
   3   1   3  617.14   29.00
  -3   1  -3  611.94   32.60
   5  -1   3  218.18   18.90
  -5  -1  -3  207.48   13.80
  -5  -1  -3  209.38   15.70
   5  -1   3  212.38   11.60
   5  -1   3  204.88   20.40
   5   1   3  166.18   21.00
  -5   1  -3  212.38   13.40
   5   1   3  209.48   13.60
  -5   1  -3  206.18   16.50
   5   1   3  197.78   19.10
  -5   1  -3  204.98   14.70
   7  -1   3    0.70    2.60
   7  -1   3    2.10    2.70
  -7  -1  -3   -0.10    1.60
  -7  -1  -3    3.40    3.60
   7   1   3   -0.20    3.10
  -7   1  -3    9.90    3.70
  -7   1  -3   -0.30    3.30
   7   1   3    3.70    3.30
   9  -1   3  578.44   38.00
  -9  -1  -3  596.74   31.60
  -9  -1  -3  620.44   35.90
   9  -1   3  576.24   34.40
  -9   1  -3  603.84   32.90
   9   1   3  592.04   36.20
   9   1   3  594.24   41.10
  -9   1  -3  519.45   35.10
  11  -1   3   19.10    6.70
 -11  -1  -3    5.20    4.90
  11  -1   3   11.30    6.20
  11   1   3   15.60    7.70
  11   1   3    6.90    4.00
 -11   1  -3   15.10    7.00
 -11   1  -3   18.00    8.20
  14  -2  -3  156.38   15.30
 -14  -2   3  190.08   13.30
 -14   2   3  173.28   14.90
  14   2  -3  157.18   15.10
 -12  -2   3 2259.57   90.49
  12  -2  -3 2268.27   97.69
 -12  -2   3 2279.17   92.99
  12   2  -3 2281.67   90.79
 -12   2   3 2314.47   91.69
  12   2  -3 1942.31   95.39
 -12   2   3 2319.17   93.49
 -10  -2   3   14.30    4.00
  10  -2  -3   20.70    4.00
  10  -2  -3   15.60    4.90
  10  -2  -3   20.10    5.00
 -10  -2   3   17.90    3.50
 -10  -2   3   17.20    3.50
  10   2  -3   23.40    3.70
 -10   2   3   19.40    3.70
 -10   2   3   23.90    4.30
  10   2  -3   29.40    5.80
  -8  -2   3 1006.30   39.70
   8  -2  -3  976.70   44.70
   8  -2  -3 1021.30   41.70
  -8  -2   3  948.71   43.40
   8  -2  -3  927.21   46.00
  -8  -2   3 1008.90   41.30
  -8   2   3  966.30   41.30
   8   2  -3  961.60   44.90
   8   2  -3  903.11   40.70
   8   2  -3  980.60   41.10
  -8   2   3 1035.70   43.30
  -8   2   3  923.01   47.30
  -6  -2   3   96.49    7.20
  -6  -2   3  103.89    5.90
  -6  -2   3  100.59    8.30
   6  -2  -3  108.59    8.50
   6  -2  -3  107.89    7.10
   6  -2  -3  105.89    7.20
   6  -2  -3   81.69    9.00
  -6  -2   3  110.39    9.00
  -6   2   3   97.39    8.80
  -6   2   3  101.89    7.00
  -6   2   3   94.29    7.70
   6   2  -3   95.19    6.80
   6   2  -3  100.99    8.80
   6   2  -3  113.79    7.60
  -4  -2   3    4.80    1.50
  -4  -2   3    2.20    1.30
   4  -2  -3    2.00    1.90
  -4  -2   3    6.50    1.40
   4  -2  -3    2.50    1.30
   4  -2  -3    4.90    2.00
   4  -2  -3    4.70    1.90
  -4  -2   3    8.20    3.40
  -4  -2   3    4.60    1.20
  -4  -2   3    7.90    2.10
  -4  -2   3    6.50    1.40
   4   2  -3    5.00    1.90
  -4   2   3    5.60    1.90
  -4   2   3    5.90    1.40
   4   2  -3    3.80    1.60
  -4   2   3    6.10    2.50
   4   2  -3    4.90    2.00
   4   2  -3    3.50    1.30
  -4   2   3    4.60    1.60
   4   2  -3    4.70    2.50
  -2  -2   3 6956.60  259.97
  -2  -2   3 6337.17  260.27
  -2  -2   3 6881.81  256.07
  -2   2   3 6585.54  257.17
  -2   2   3 6949.70  255.97
   0  -2   3  221.18   14.70
   0  -2  -3  210.58   14.50
   0  -2   3  217.98   12.50
   0  -2   3  228.38   14.30
   0  -2   3  182.88   13.90
   0  -2   3  201.58   13.80
   0  -2   3  214.08   12.50
   0  -2   3  219.98   17.50
   0  -2   3  208.08   10.50
   0  -2  -3  213.98   11.50
   0  -2   3  216.98   16.00
   0   2   3  205.88   10.00
   0   2  -3  220.48   10.60
   0   2   3  228.38   11.50
   0   2   3  204.98   10.70
   0   2  -3  169.68   14.70
   0   2   3  209.78   11.00
   0   2   3  199.48   13.80
   0   2   3  213.28   13.60
   0   2   3  212.58   14.10
   0   2   3  194.18   13.80
   0   2   3  234.08   10.70
   0   2  -3  204.88   15.40
   2  -2   3 1918.71   97.59
   2  -2   3 2117.19   88.69
   2  -2   3 2300.67   96.29
   2  -2   3 2340.97   87.89
  -2  -2  -3 2330.27   90.79
  -2  -2  -3 2154.48   93.39
  -2  -2  -3 2256.67   88.09
   2  -2   3 2245.28   88.99
   2  -2   3 2209.18   85.39
   2   2   3 2321.17   85.49
  -2   2  -3 2091.49   95.19
   2   2   3 2381.96   90.19
   2   2   3 2333.87   99.59
   2   2   3 2324.37   88.19
  -2   2  -3 1915.41   90.69
  -2   2  -3 2464.85   93.29
   2   2   3 2247.58   86.09
  -4  -2  -3   31.30    5.80
  -4  -2  -3   27.70    5.60
  -4  -2  -3   30.70    4.50
   4  -2   3   25.10    7.30
   4  -2   3   23.10    4.10
   4  -2   3   36.60    8.20
   4   2   3   32.60    5.20
  -4   2  -3   36.70    5.90
   4   2   3   20.90    6.40
   4   2   3   27.50    4.10
  -4   2  -3   40.40    7.60
  -4   2  -3   18.00    5.60
   6  -2   3  110.89   13.30
  -6  -2  -3  120.99   12.30
  -6  -2  -3  134.79   10.50
   6  -2   3  133.39   14.60
   6   2   3  115.69   18.00
   6   2   3  103.99   14.50
  -6   2  -3  131.49   11.80
  -6   2  -3  187.28   22.50
   6   2   3  124.69   10.50
  -6   2  -3  128.59   13.60
  -8  -2  -3 1982.70   82.19
  -8  -2  -3 2010.80   86.69
   8  -2   3 2066.09   91.39
   8  -2   3 2006.80   87.59
   8   2   3 1973.20   89.89
  -8   2  -3 1922.71   85.19
   8   2   3 1642.24   93.79
  -8   2  -3 2007.60   87.99
  10  -2   3  120.09   14.10
 -10  -2  -3  120.49   12.20
  10  -2   3  135.29   15.90
  10   2   3  158.98   20.50
  10   2   3  142.59   15.40
 -10   2  -3  128.39   16.30
 -10   2  -3  136.79   15.10
 -13  -3   3    4.50    2.70
  13  -3  -3    9.00    4.10
 -13   3   3    2.10    3.10
  13   3  -3    3.00    3.30
  13   3  -3    4.90    2.30
 -13   3   3    2.70    4.00
  11  -3  -3  570.94   31.50
 -11  -3   3  560.04   26.50
 -11  -3   3  546.35   28.90
 -11  -3   3  547.85   26.10
  11   3  -3  572.44   26.60
 -11   3   3  548.45   29.00
 -11   3   3  534.75   31.20
 -11   3   3  547.45   28.00
  11   3  -3  467.55   30.00
  -9  -3   3 3793.82  145.59
   9  -3  -3 3739.43  151.28
  -9  -3   3 3804.82  146.59
  -9   3   3 3849.01  148.69
  -9   3   3 3743.23  147.69
  -7  -3   3 1527.15   63.29
  -7  -3   3 1578.94   61.49
   7  -3  -3 1558.44   68.69
   7  -3  -3 1660.43   67.69
  -7  -3   3 1535.15   65.29
  -7   3   3 1468.55   64.59
   7   3  -3 1591.44   66.19
   7   3  -3 1438.16   63.29
  -7   3   3 1658.63   67.09
  -7   3   3 1606.24   63.39
   7   3  -3 1563.34   63.19
   5  -3  -3 1714.13   76.09
  -5  -3   3 1865.21   71.29
  -5  -3   3 1839.52   72.89
  -5  -3   3 1861.11   74.59
   5  -3  -3 1878.21   78.39
   5  -3  -3 1789.32   71.69
  -5   3   3 1841.62   73.89
  -5   3   3 1869.21   71.69
  -5   3   3 1878.01   76.29
   5   3  -3 1849.52   79.99
   5   3  -3 1947.91   75.39
   5   3  -3 1846.12   73.99
   5   3  -3 1828.12   73.09
  -5   3   3 1722.83   76.39
  -3  -3   3  573.24   31.70
   3  -3  -3  526.95   29.30
  -3  -3   3  643.04   27.40
  -3  -3   3  595.54   26.10
   3  -3  -3  604.54   24.40
  -3  -3   3  638.24   31.40
  -3  -3   3  601.34   26.10
  -3  -3   3  609.84   26.00
   3  -3  -3  594.64   27.60
   3  -3  -3  623.44   30.40
   3  -3  -3  603.34   23.80
  -3  -3   3  625.64   25.60
  -3  -3   3  557.74   25.70
   3   3  -3  608.94   29.00
   3   3  -3  622.54   27.30
  -3   3   3  602.94   23.50
  -3   3   3  596.54   23.90
   3   3  -3  631.24   25.90
  -3   3   3  619.24   29.80
  -3   3   3  542.85   25.80
  -3   3   3  575.64   26.80
  -3   3   3  488.35   28.20
  -3   3   3  599.54   28.60
  -1  -3   3 4071.99  165.18
  -1  -3   3 4216.28  163.68
  -1  -3   3 4071.99  166.88
  -1  -3   3 4238.58  166.58
  -1  -3   3 4260.47  165.68
  -1  -3   3 4347.17  162.88
   1  -3  -3 4351.96  161.78
  -1  -3   3 4281.57  160.98
  -1   3   3 4162.58  164.18
   1   3  -3 4229.08  164.98
  -1   3   3 4206.18  160.68
   1  -3   3  506.95   25.60
   1  -3   3  527.55   29.20
   1  -3   3  477.05   27.30
   1  -3   3  483.35   23.40
  -1  -3  -3  437.96   26.90
   1  -3   3  568.54   26.60
  -1  -3  -3  503.75   22.90
   1  -3   3  502.25   21.70
   1   3   3  502.55   25.80
   1   3   3  515.05   22.20
   1   3   3  507.15   32.70
  -1   3  -3  509.75   27.70
  -1   3  -3  493.15   29.60
   1   3   3  503.55   24.80
  -1   3  -3  508.25   21.50
   1   3   3  507.65   21.60
   3  -3   3  796.12   47.40
   3  -3   3  989.60   48.70
  -3  -3  -3  929.91   41.70
  -3  -3  -3  981.40   47.80
  -3  -3  -3 1037.50   43.80
   3  -3   3  948.31   42.50
   3  -3   3 1034.80   50.69
   3   3   3  952.90   52.59
  -3   3  -3 1075.19   49.90
   3   3   3 1024.70   44.20
   3   3   3  949.71   39.10
  -3   3  -3 1034.80   47.90
   5  -3   3 4748.43  190.78
  -5  -3  -3 4786.02  186.68
  -5  -3  -3 4918.61  183.78
   5   3   3 4467.45  197.38
  -5   3  -3 4814.02  187.68
  -5   3  -3 4695.43  191.48
   5   3   3 4691.13  185.48
  -5   3  -3 4867.41  190.38
  -7  -3  -3    2.00    4.20
   7  -3   3    4.20    3.40
  -7  -3  -3    4.90    2.60
   7  -3   3    1.70    2.40
  -7   3  -3    7.90    4.00
  -7   3  -3    5.20    4.40
   7   3   3    0.70    2.90
   7   3   3    2.40    3.00
   7   3   3    3.40    4.80
   9  -3   3  550.54   32.80
  -9  -3  -3  513.95   29.00
   9  -3   3  594.14   35.90
   9   3   3  611.44   43.70
   9   3   3  535.75   34.60
  -9   3  -3  477.85   31.40
  -9   3  -3  460.65   32.20
  11   3   3   38.60   11.80
  14  -4  -3  338.97   25.20
 -14  -4   3  327.47   20.50
  14   4  -3  344.77   20.70
  14   4  -3  359.66   25.00
 -14   4   3  379.86   24.60
  12  -4  -3 1205.68   58.29
 -12  -4   3 1191.48   51.19
  12  -4  -3 1177.58   58.89
 -12   4   3 1211.78   55.09
 -12   4   3 1227.58   54.39
  12   4  -3 1138.79   51.89
  12   4  -3 1290.17   57.59
  10  -4  -3   29.90    5.80
 -10  -4   3   33.20    4.80
 -10  -4   3   32.00    4.30
 -10  -4   3   30.70    6.40
  10  -4  -3   30.60    6.30
 -10   4   3   30.00    5.40
 -10   4   3   22.00    5.80
  10   4  -3   24.70    4.00
  10   4  -3   26.40    6.40
 -10   4   3   29.90    6.00
   8  -4  -3  268.97   18.90
  -8  -4   3  276.57   16.30
   8  -4  -3  247.78   21.20
  -8  -4   3  242.48   14.20
  -8  -4   3  265.27   13.70
  -8   4   3  266.17   15.70
  -8   4   3  252.07   16.20
  -8   4   3  264.47   17.50
   8   4  -3  267.47   14.20
   8   4  -3  290.37   17.90
  -6  -4   3   72.29    6.00
   6  -4  -3   67.29    8.10
   6  -4  -3   72.49    5.90
  -6  -4   3   78.29    5.50
  -6  -4   3   62.29    9.00
   6  -4  -3   77.19    8.40
  -6   4   3   68.09    6.20
   6   4  -3   67.09    6.20
   6   4  -3   62.99    9.20
   6   4  -3   81.09    8.00
  -6   4   3   69.49    6.80
  -6   4   3   77.09    8.40
   4  -4  -3    4.00    1.70
  -4  -4   3    3.60    1.30
   4  -4  -3    9.10    1.90
  -4  -4   3    7.10    2.50
  -4  -4   3    4.70    1.60
   4  -4  -3    8.90    3.80
  -4   4   3    6.40    2.60
  -4   4   3    1.60    1.80
   4   4  -3    5.20    1.50
   4   4  -3    7.50    3.70
  -4   4   3    5.60    1.60
   4   4  -3    8.70    2.60
   4   4  -3    5.30    2.70
  -2  -4   3 4656.53  164.48
  -2  -4   3 4406.36  163.78
   2  -4  -3 4260.07  163.18
  -2  -4   3 4271.57  160.68
  -2   4   3 4269.77  162.58
   2   4  -3 3732.73  165.48
  -2   4   3 4082.69  166.38
  -2   4   3 4329.87  160.18
   0  -4  -3  498.45   27.30
   0  -4   3  452.05   26.10
   0  -4   3  539.05   26.00
   0  -4   3  464.75   22.10
   0  -4  -3  509.35   22.30
   0  -4  -3  503.85   23.20
   0  -4   3  521.35   27.20
   0  -4   3  497.35   22.00
   0   4  -3  452.45   27.90
   0   4   3  483.95   25.30
   0   4  -3  481.75   28.80
   0   4  -3  502.65   21.70
   0   4   3  487.55   21.40
   0   4   3  498.45   22.60
   2  -4   3  589.34   24.50
   2  -4   3  557.14   28.90
  -2  -4  -3  520.85   25.80
  -2  -4  -3  576.04   30.90
   2  -4   3  600.54   29.80
  -2  -4  -3  573.24   24.60
   2  -4   3  558.54   31.70
   2  -4   3  587.44   26.00
  -2   4  -3  572.74   23.30
   2   4   3  574.64   29.00
  -2   4  -3  575.44   32.80
   2   4   3  586.14   24.80
   2   4   3  449.76   33.90
  -2   4  -3  464.05   31.80
  -4  -4  -3    4.20    3.10
   4  -4   3    1.80    2.40
   4  -4   3   -1.10    1.50
  -4  -4  -3    0.40    0.90
  -4  -4  -3    0.30    0.90
   4  -4   3   -3.00    1.90
  -4   4  -3   -6.70    3.10
  -4   4  -3   -3.70    3.20
   4   4   3   -2.00    1.90
   4   4   3    0.00    2.60
   6  -4   3   66.99   10.00
   6  -4   3   68.19    9.10
  -6  -4  -3   75.49    7.50
  -6  -4  -3   75.39   10.30
  -6  -4  -3   54.99    9.30
   6   4   3   61.49   10.90
  -6   4  -3   93.79   12.40
  -6   4  -3   84.99   12.40
   6   4   3   67.99    8.40
  -8  -4  -3  671.33   34.30
   8  -4   3  702.83   36.70
   8  -4   3  724.53   41.00
   8  -4   3  569.24   35.50
  -8   4  -3  689.03   41.50
   8   4   3  671.63   49.99
   8   4   3  694.93   41.50
 -10  -4  -3   71.29    9.90
  10  -4   3   74.69   11.20
  10  -4   3   85.59   12.20
  10   4   3   85.69   17.20
  10   4   3   60.69   11.00
 -10   4  -3   64.59   13.50
 -13  -5   3   52.09    7.10
  13  -5  -3   35.00    7.80
  13   5  -3   51.79    9.70
 -13   5   3   77.49   13.10
  13   5  -3   52.29    7.10
 -13   5   3   43.80    8.00
  11  -5  -3   17.30    5.50
 -11  -5   3   13.80    3.60
 -11  -5   3   19.90    3.60
 -11  -5   3   19.20    5.10
  11  -5  -3   17.20    5.50
 -11   5   3    9.30    5.20
 -11   5   3   21.30    4.60
  11   5  -3   24.40    6.00
  11   5  -3   13.60    3.70
  -9  -5   3    7.10    2.30
  -9  -5   3    8.10    2.60
  -9  -5   3    2.60    3.40
   9  -5  -3    6.00    2.80
   9  -5  -3    4.40    3.20
  -9   5   3    8.30    3.20
   9   5  -3    9.80    3.70
  -9   5   3   11.70    4.80
  -9   5   3    8.90    3.30
  -7  -5   3   11.40    2.80
  -7  -5   3    6.70    1.90
   7  -5  -3   13.90    4.50
   7  -5  -3    8.10    3.00
  -7   5   3   11.20    2.80
   7   5  -3   10.10    3.30
   7   5  -3   18.90    5.40
  -7   5   3   14.90    4.00
  -7   5   3    7.50    3.50
   7   5  -3   13.60    3.20
   5  -5  -3   33.40    5.40
   5  -5  -3   40.40    6.20
  -5  -5   3   33.10    3.50
  -5  -5   3   35.50    4.20
  -5  -5   3   35.20    7.30
   5  -5  -3   34.80    4.10
  -5   5   3   44.80    5.70
   5   5  -3   52.19    5.80
   5   5  -3   38.10    4.10
  -5   5   3   35.50    6.50
   5   5  -3   63.19    9.80
  -5   5   3   44.90    5.20
  -3  -5   3  328.37   16.50
   3  -5  -3  338.57   14.90
  -3  -5   3  364.76   18.40
   3  -5  -3  296.67   19.90
   3  -5  -3  332.07   19.30
  -3  -5   3  330.37   17.40
  -3  -5   3  326.07   17.10
   3   5  -3  336.77   16.30
  -3   5   3  299.37   15.80
   3   5  -3  331.07   15.30
   3   5  -3  302.27   22.10
  -3   5   3  344.77   17.80
  -1  -5   3  213.28   13.90
   1  -5  -3  233.98   14.20
  -1  -5   3  220.88   14.90
  -1  -5   3  231.48   13.40
   1  -5  -3  224.28   13.00
   1  -5  -3  225.28   11.50
  -1  -5   3  232.08   13.70
   1  -5  -3  225.88   16.40
  -1   5   3  213.18   12.80
  -1   5   3  216.28   11.40
   1   5  -3  245.28   18.30
   1   5  -3  227.68   11.90
   1   5  -3  191.78   19.30
  -1   5   3  201.48   14.70
  -1  -5  -3  305.37   17.20
  -1  -5  -3  339.37   16.80
   1  -5   3  330.37   17.30
   1  -5   3  353.06   19.70
  -1  -5  -3  331.97   21.40
   1  -5   3  329.97   21.30
   1   5   3  315.87   26.10
   1   5   3  353.06   20.30
  -1   5  -3  326.97   23.00
   1   5   3  332.27   17.00
  -1   5  -3  358.86   24.00
  -1   5  -3  349.47   15.70
  -3  -5  -3  337.77   22.40
   3  -5   3  346.57   20.80
   3  -5   3  353.26   23.80
   3  -5   3  335.87   18.80
  -3  -5  -3  339.27   17.70
   3   5   3  350.26   27.70
  -3   5  -3  355.66   24.30
   3   5   3  320.27   20.30
  -3   5  -3  380.16   26.30
  -5  -5  -3    2.90    2.00
  -5  -5  -3    4.30    2.00
   5  -5   3    7.00    3.60
   5  -5   3    3.70    2.40
   5  -5   3    2.60    2.60
  -5   5  -3    5.30    4.00
   5   5   3    3.90    3.30
   5   5   3    4.90    4.50
  -5   5  -3    1.10    3.90
   7  -5   3   47.90    7.80
  -7  -5  -3   57.19    6.80
   7  -5   3   77.59    9.40
  -7   5  -3   83.99   11.80
   7   5   3   37.70   10.00
   7   5   3   70.49    9.10
   9  -5   3  109.39   13.00
   9  -5   3  135.39   13.20
  -9  -5  -3  137.59   12.00
  -9   5  -3   95.29   15.80
   9   5   3  139.99   16.00
   9   5   3   88.09   17.40
 -12  -6   3   68.29    7.40
  12  -6  -3   83.09   11.30
  12  -6  -3   83.79   11.20
  12   6  -3   67.09    7.50
 -12   6   3   77.39   10.20
  12   6  -3   72.29   11.40
 -10  -6   3   17.50    3.50
 -10  -6   3    9.60    4.70
  10  -6  -3   14.70    4.70
 -10  -6   3   25.70    4.30
 -10   6   3   17.40    4.70
  10   6  -3   21.70    6.00
 -10   6   3   17.60    6.50
  10   6  -3   17.30    4.00
  -8  -6   3  204.98   12.20
   8  -6  -3  189.48   16.20
  -8  -6   3  204.18   11.90
   8  -6  -3  179.58   15.60
   8   6  -3  178.38   11.90
   8   6  -3  251.87   19.10
  -8   6   3  201.38   15.10
  -8   6   3  206.48   13.30
  -8   6   3  203.98   15.70
  -6  -6   3    2.30    1.10
   6  -6  -3    3.40    2.30
   6  -6  -3    0.90    1.10
  -6  -6   3    0.00    1.00
   6   6  -3    0.90    0.90
   6   6  -3   -1.70    1.80
  -6   6   3    0.50    1.70
  -6   6   3    2.10    2.50
  -6   6   3    1.40    3.50
   6   6  -3    0.70    2.90
   4  -6  -3   80.59    5.10
  -4  -6   3   82.69    6.40
   4  -6  -3   70.59    8.40
  -4  -6   3   89.89    7.60
   4  -6  -3   70.69    7.90
  -4  -6   3   71.39    5.80
   4   6  -3   74.69    5.90
   4   6  -3   82.29    6.50
  -4   6   3   64.79    7.80
  -4   6   3   69.49    9.00
   4   6  -3   78.29   11.20
  -4   6   3   77.89    7.10
  -2  -6   3  831.02   35.50
   2  -6  -3  824.42   37.50
  -2  -6   3  746.33   36.80
   2  -6  -3  792.02   33.20
   2  -6  -3  823.62   39.00
  -2  -6   3  813.22   35.60
  -2   6   3  774.42   35.90
   2   6  -3  824.62   33.90
   2   6  -3  729.33   41.50
   2   6  -3  801.82   46.10
  -2   6   3  807.92   37.60
  -2   6   3  708.93   33.60
   0  -6   3  104.79   10.20
   0  -6   3  102.39    8.40
   0  -6  -3  114.49   10.70
   0  -6  -3  111.79    7.30
   0   6   3   99.89    9.80
   0   6   3  100.79   14.80
   0   6   3  101.99    8.80
   0   6  -3   95.19   12.20
   0   6  -3  104.79    7.30
   0   6  -3  107.49   11.00
   2  -6   3   21.30    4.40
   2  -6   3   32.60    6.10
  -2  -6  -3   32.10    3.90
  -2  -6  -3   36.30    6.30
  -2   6  -3   26.40    3.30
   2   6   3   24.50    7.80
  -2   6  -3   30.50    7.70
   2   6   3   28.20    5.40
  -2   6  -3   32.30    7.30
  -4  -6  -3    2.60    1.60
  -4  -6  -3    1.90    1.80
   4  -6   3    2.10    1.80
   4  -6   3    0.60    1.60
  -4   6  -3    5.60    3.70
  -4   6  -3    7.00    4.30
   4   6   3    5.00    2.70
   4   6   3   -0.20    3.10
  -6  -6  -3   68.89    7.20
   6  -6   3   49.30    8.60
  -6  -6  -3   83.49   10.60
   6  -6   3   76.99    9.10
   6   6   3   72.49   12.50
  -6   6  -3   63.19   12.20
   6   6   3   81.09    8.90
  -6   6  -3   54.89   11.20
   8  -6   3   18.50    6.00
  -8  -6  -3   26.70    5.30
   8  -6   3   19.20    5.30
   8   6   3   14.50    9.10
   8   6   3   19.80    6.60
  -8   6  -3   27.10    8.30
  10   6   3  152.98   26.40
 -13  -7   3   21.00    8.00
  13  -7  -3   35.20    9.30
  13  -7  -3   23.30    8.50
 -13   7   3   17.80    8.00
 -11  -7   3   80.89    8.30
 -11  -7   3   83.49    8.20
  11  -7  -3   91.69   12.30
  11  -7  -3   85.29   11.70
 -11   7   3   69.69    9.80
  11   7  -3   84.79    8.40
 -11   7   3   84.29   17.90
  -9  -7   3  552.54   26.10
  -9  -7   3  539.95   25.90
   9  -7  -3  561.94   31.90
  -9  -7   3  514.75   28.80
   9  -7  -3  591.54   32.40
  -9   7   3  509.65   31.70
   9   7  -3  570.54   26.80
   7  -7  -3  420.26   25.20
   7  -7  -3  373.06   24.70
  -7  -7   3  395.66   19.40
  -7  -7   3  408.76   20.70
  -7   7   3  373.26   24.80
   7   7  -3  417.46   21.30
  -7   7   3  384.96   24.20
   7   7  -3  450.45   31.40
  -7   7   3  378.86   22.30
   5  -7  -3 2244.58   91.09
  -5  -7   3 2187.98   84.99
  -5  -7   3 2069.69   86.09
   5  -7  -3 2043.80   82.99
   5   7  -3 2296.67   86.89
   5   7  -3 2140.89   96.79
  -5   7   3 2133.69   89.89
  -5   7   3 2069.09   88.09
  -3  -7   3   74.79    7.00
   3  -7  -3   49.40    7.40
  -3  -7   3   60.09    5.90
  -3  -7   3   66.89    7.60
   3  -7  -3   65.49    7.50
   3  -7  -3   64.49    5.30
   3   7  -3   63.69    6.20
   3   7  -3   59.69    9.40
  -3   7   3   71.79    7.40
  -3   7   3   66.29    8.10
   1  -7  -3  240.58   16.30
  -1  -7   3  198.18   12.90
  -1  -7   3  219.58   15.60
  -1  -7   3  210.48   14.10
   1  -7  -3  222.28   12.20
  -1   7   3  184.78   14.70
   1   7  -3  223.38   12.60
  -1   7   3  218.38   14.50
   1   7  -3  234.08   19.60
   1  -7   3  887.91   42.00
   1  -7   3  892.61   45.10
  -1  -7  -3  936.41   39.40
   1   7   3  931.01   42.10
  -1   7  -3 1027.90   48.60
   1   7   3  778.62   51.69
  -1   7  -3  943.61   38.70
   1   7   3  947.71   43.70
   3  -7   3  103.39    9.90
  -3  -7  -3  119.89   12.00
  -3  -7  -3  121.49    9.00
   3  -7   3  110.79   11.70
   3   7   3  101.89   14.50
  -3   7  -3  104.49   13.20
  -3   7  -3  119.09   14.80
   3   7   3  122.49   11.10
  -5  -7  -3  649.83   29.50
  -5  -7  -3  643.64   35.70
   5  -7   3  594.94   33.10
   5  -7   3  661.93   35.40
  -5   7  -3  605.14   37.80
  -5   7  -3  598.44   39.60
   5   7   3  573.54   40.60
   5   7   3  628.54   32.50
  -7  -7  -3  102.59   13.50
   7  -7   3  118.89   11.60
  -7  -7  -3   96.99    9.10
   7  -7   3   91.29   11.30
  -7   7  -3   77.59   13.20
   7   7   3  104.49   15.40
   7   7   3   99.79   10.40
   9  -7   3  883.71   43.90
   9   7   3  896.01   65.69
   9   7   3  778.82   48.10
 -12  -8   3 1236.88   55.19
  12  -8  -3 1237.38   61.59
 -12   8   3 1308.07   59.59
 -10  -8   3  196.48   12.60
 -10  -8   3  195.78   12.80
  10  -8  -3  198.28   17.90
  10   8  -3  203.08   13.20
 -10   8   3  195.18   15.20
  -8  -8   3 1134.49   47.90
  -8  -8   3 1130.79   49.10
   8  -8  -3 1142.99   55.39
   8  -8  -3 1147.79   55.29
  -8   8   3 1101.49   51.59
  -8   8   3 1092.49   53.89
   8   8  -3 1129.19   49.50
   8   8  -3 1113.79   58.09
  -6  -8   3  370.86   18.10
   6  -8  -3  343.27   22.80
  -6  -8   3  370.16   19.10
   6   8  -3  306.17   18.70
  -6   8   3  384.76   22.60
  -6   8   3  364.96   20.70
   6   8  -3  387.36   26.70
   4  -8  -3  178.98   14.10
   4  -8  -3  170.28   10.70
  -4  -8   3  188.28   11.30
  -4  -8   3  175.38   12.10
   4  -8  -3  190.38   15.10
   4   8  -3  203.48   12.20
  -4   8   3  179.88   14.50
  -4   8   3  181.38   13.50
   4   8  -3  186.38   18.00
   2  -8  -3 2832.12  112.19
  -2  -8   3 2858.61  114.09
   2  -8  -3 2699.03  115.49
  -2  -8   3 2810.52  113.99
  -2  -8   3 3000.20  118.19
  -2   8   3 2996.60  118.49
   2   8  -3 2859.41  113.59
  -2   8   3 3055.19  117.49
   2   8  -3 2896.21  124.79
   0  -8   3    2.10    2.20
   0  -8  -3    1.30    1.20
   0  -8   3    1.30    1.30
   0  -8   3    1.60    1.70
   0   8   3    1.70    3.60
   0   8   3   -0.30    3.00
   0   8  -3    5.30    3.80
   0   8  -3    1.10    1.30
   0   8   3    3.90    2.30
  -2  -8  -3 1409.46   58.69
   2  -8   3 1312.27   60.99
  -2  -8  -3 1444.96   66.59
   2  -8   3 1413.56   64.99
   2   8   3 1368.36   62.49
  -2   8  -3 1496.75   69.99
  -2   8  -3 1416.06   68.79
   2   8   3 1482.75   77.09
  -4  -8  -3  156.38   10.60
   4  -8   3  136.09   12.00
  -4  -8  -3  162.98   15.20
  -4   8  -3  138.39   16.20
   4   8   3  137.49   12.60
   4   8   3  137.29   18.90
  -4   8  -3  146.69   17.80
  -6  -8  -3  161.48   15.30
   6  -8   3  143.79   12.90
  -6  -8  -3  167.38   11.60
   6  -8   3  148.09   14.60
  -6   8  -3  174.68   19.90
   6   8   3  170.58   21.20
  -6   8  -3  155.58   19.00
   6   8   3  172.28   13.70
   8  -8   3 1772.42   76.39
   8  -8   3 1775.52   78.69
  -8  -8  -3 1849.52   73.79
   8   8   3 1703.33   75.49
  -8   8  -3 1612.54   85.99
 -11  -9   3  502.45   25.70
  11  -9  -3  526.75   32.80
 -11  -9   3  477.35   26.30
 -11   9   3  518.35   31.30
   9  -9  -3  857.51   46.60
  -9  -9   3  879.91   40.10
   9  -9  -3  930.81   48.50
  -9  -9   3  937.51   39.40
   9   9  -3  884.91   40.20
  -9   9   3  848.92   43.10
   9   9  -3  892.61   51.89
  -7  -9   3 1037.90   44.20
  -7  -9   3 1013.80   45.50
   7  -9  -3 1085.49   50.99
   7  -9  -3 1059.79   51.29
  -7   9   3 1043.20   50.49
  -7   9   3 1016.70   48.50
   7   9  -3 1014.40   45.60
   7   9  -3  977.40   53.59
  -5  -9   3  910.01   40.40
  -5  -9   3  944.81   42.10
   5  -9  -3  951.30   47.70
   5  -9  -3  914.61   45.70
  -5   9   3  907.61   44.50
  -5   9   3  951.90   46.30
   5   9  -3  992.50   41.90
   5   9  -3  952.10   51.29
  -3  -9   3  158.08   10.30
   3  -9  -3  145.39   13.50
  -3  -9   3  150.78   11.00
   3  -9  -3  152.78   13.20
   3  -9  -3  157.38   10.30
   3   9  -3  156.08   11.00
  -3   9   3  152.78   13.30
   3   9  -3  130.39   14.70
  -3   9   3  154.68   12.40
  -1  -9   3  460.15   23.90
  -1  -9   3  490.15   25.40
   1  -9  -3  479.35   23.20
  -1  -9   3  481.25   28.20
  -1   9   3  506.45   27.30
   1   9  -3  498.65   26.80
  -1   9   3  470.05   36.70
  -1   9   3  470.85   27.30
   1   9  -3  425.16   30.70
   1  -9   3  169.88   12.00
  -1  -9  -3  150.48   10.70
  -1  -9  -3  142.79   14.40
   1  -9   3  163.18   15.20
   1   9   3  155.38   15.30
   1   9   3  156.08   20.40
   1   9   3  152.38   13.10
  -3  -9  -3  161.38   11.40
  -3  -9  -3  176.88   15.60
   3  -9   3  142.29   11.70
   3  -9   3  165.38   16.20
   3   9   3  148.29   18.50
   3   9   3  161.78   13.20
  -3   9  -3  182.98   18.20
  -3   9  -3  131.79   17.30
  -5  -9  -3 1085.99   48.40
   5  -9   3 1117.19   51.29
   5  -9   3 1089.59   56.19
  -5  -9  -3 1121.19   55.49
  -5   9  -3 1157.38   59.59
  -5   9  -3 1053.19   59.89
   5   9   3 1118.79   63.39
   5   9   3 1142.89   51.69
   7  -9   3   26.90    6.50
  -7  -9  -3   44.30    6.50
  -7  -9  -3   46.40   10.80
   7  -9   3   46.10    9.20
   7   9   3   34.10    8.10
  -7   9  -3   48.10   13.50
   7   9   3   26.90    9.40
 -10 -10   3   34.30    7.00
 -10 -10   3   16.10    3.60
  -8 -10   3  104.69    9.80
   8 -10  -3  153.28   14.30
  -8 -10   3  116.69    8.90
   8  10  -3  110.09   10.10
  -8  10   3  117.49   12.30
   8  10  -3  129.49   18.40
   6 -10  -3  148.99   14.10
  -6 -10   3  130.69    9.50
  -6 -10   3  141.79   11.00
  -6  10   3  113.19   14.00
   6  10  -3  166.98   11.50
   6  10  -3  114.99   16.40
  -6  10   3  152.58   13.60
   4 -10  -3   77.89   10.20
  -4 -10   3   76.39    6.70
   4 -10  -3   64.39    9.50
  -4 -10   3   65.39    7.40
  -4  10   3   63.59    9.40
   4  10  -3   55.09   11.80
   4  10  -3   65.59    7.00
  -4  10   3   70.09    9.80
   2 -10  -3 1137.89   47.80
  -2 -10   3 1007.30   52.89
  -2 -10   3 1035.80   45.30
  -2  10   3 1093.59   51.59
  -2  10   3  967.20   63.19
  -2  10   3 1090.99   50.79
   2  10  -3 1081.39   56.79
   0 -10   3    5.50    3.00
   0 -10   3    3.70    1.80
   0 -10   3    4.50    3.20
   0 -10  -3    8.00    2.60
   0 -10  -3    2.10    2.50
   0  10  -3    5.50    4.70
   0  10   3   -6.50    5.10
   0  10   3    0.40    3.30
   0  10   3   11.50    6.40
  -2 -10  -3   22.60    6.60
   2 -10   3   32.20    7.90
   2 -10   3   31.50    6.00
  -2 -10  -3   38.00    5.00
  -2  10  -3   15.80    6.70
   2  10   3   44.40    7.20
  -2  10  -3   18.60    7.70
   2  10   3   18.30    7.70
  -4 -10  -3   18.60    6.60
   4 -10   3   14.70    5.40
   4 -10   3   20.00    4.70
  -4 -10  -3   36.30    6.30
   4  10   3   11.10    7.90
   4  10   3   17.90    5.90
  -4  10  -3   25.90    9.50
  -4  10  -3    2.40    7.10
   6 -10   3  203.28   17.00
  -6 -10  -3  183.88   18.90
  -6 -10  -3  198.98   14.00
   6 -10   3  180.98   17.70
  -6  10  -3  215.08   25.30
   6  10   3  238.48   17.60
   6  10   3  217.28   26.90
  -7 -11   3   27.30    4.20
  -7 -11   3   12.30    4.00
   7 -11  -3   31.40    8.60
   7  11  -3   24.20   10.40
   7  11  -3   26.70    5.50
  -7  11   3   25.20    6.70
  -5 -11   3   21.50    4.50
  -5 -11   3    8.40    2.50
   5 -11  -3   21.60    6.20
   5  11  -3   13.50    3.90
  -5  11   3   19.00    6.70
   5  11  -3    8.30    7.00
  -5  11   3    3.90    4.50
   3 -11  -3   46.30    7.70
  -3 -11   3   40.80    4.80
  -3 -11   3   36.10    6.10
  -3  11   3   37.30    7.40
  -3  11   3   33.30    7.60
   3  11  -3   39.10   10.40
   3  11  -3   42.20    6.70
  -1 -11   3   16.40    4.60
  -1 -11   3   15.20    3.20
   1 -11  -3   18.20    5.20
   1  11  -3   27.50    8.90
  -1  11   3   26.50    6.90
  -1  11   3    8.10    6.80
  -1 -11  -3    6.60    3.70
   1 -11   3   14.00    4.60
  -1 -11  -3    9.90    3.00
   1 -11   3   13.10    3.70
   1  11   3    2.60    3.60
  -1  11  -3    9.40    6.80
   3 -11   3   28.70    8.20
  -3 -11  -3   22.00    7.10
  -3 -11  -3   21.20    4.80
   3 -11   3   28.10    5.80
  -3  11  -3   30.00   10.00
   3  11   3   18.90    6.10
  -5 -11  -3   96.19   13.80
   6  12  -3   19.00    5.20
   6  12  -3   19.20   12.10
  -4 -12   3   47.30    7.60
   4 -12  -3   50.69    9.40
  -4 -12   3   47.50    5.50
   4  12  -3   47.30    7.80
  -4  12   3   45.40   10.00
  -4  12   3   40.50    9.40
   4  12  -3   50.79   14.00
  -2 -12   3  682.63   30.80
   2 -12  -3  692.73   39.50
  -2 -12   3  659.33   34.70
  -2  12   3  708.93   36.60
  -2  12   3  668.43   39.90
   2  12  -3  682.13   41.70
   0 -12   3  546.55   29.70
   0 -12   3  561.04   26.90
   0  12  -3  554.74   38.60
   0  12   3  536.85   31.60
  -2 -12  -3  238.38   20.60
   2 -12   3  272.77   18.50
 -14   0   4 2553.94  104.49
  14   0  -4 2608.64  110.19
  12   0  -4   -0.70    1.60
  12   0  -4    0.50    1.70
 -12   0   4   -4.40    2.50
 -12   0   4    3.20    2.10
  10   0  -4  347.37   18.40
 -10   0   4  361.16   20.80
  10   0  -4  378.86   23.30
 -10   0   4  327.47   18.30
   8   0  -4  265.47   13.80
   8   0  -4  191.78   16.20
   8   0  -4  248.08   14.40
  -8   0   4  242.78   13.60
  -6   0   4 4370.76  163.78
  -6   0   4 4159.38  160.88
  -6   0   4 3910.41  161.88
   6   0  -4 4420.76  162.78
  -4   0   4 5176.98  201.38
  -4   0   4 5191.18  194.88
  -4   0   4 5112.49  196.18
  -4   0   4 5234.78  195.08
  -2   0   4 4388.46  175.78
  -2   0   4 4451.95  169.88
  -2   0   4 4409.36  168.18
  -2   0   4 4425.56  167.48
  -2   0   4 4486.05  174.68
  -2   0   4 4327.67  170.58
   0   0   4 3615.44  138.09
   0   0   4 3556.04  139.89
   0   0   4 3368.96  142.69
   0   0   4 3699.53  151.08
   0   0   4 3534.85  139.99
   0   0  -4 3688.63  140.89
   0   0   4 3446.26  136.69
   0   0  -4 3579.84  140.09
   2   0   4  647.14   31.80
  -2   0  -4  614.24   31.60
   2   0   4  711.23   45.30
  -2   0  -4  628.04   35.70
   2   0   4  627.34   28.60
   2   0   4  603.54   38.90
   2   0   4  617.24   28.00
  -4   0  -4 1029.70   52.09
  -4   0  -4 1010.40   47.20
   4   0   4 1003.10   45.70
   4   0   4 1082.29   59.99
   4   0   4  932.31   55.69
   6   0   4   92.29   15.60
   6   0   4  105.69   14.40
  -6   0  -4  115.39   14.70
  -6   0  -4  111.79   11.10
  -8   0  -4    4.40    8.80
   8   0   4    3.40    3.90
   8   0   4    0.30    3.40
  -8   0  -4   -2.60    3.00
  10   0   4 1326.37   65.09
 -13  -1   4  204.38   13.90
  13  -1  -4  222.88   17.50
 -13  -1   4  239.98   21.70
  13  -1  -4  206.48   14.50
 -13   1   4  210.18   15.60
 -13   1   4  225.08   15.40
  13   1  -4  213.08   14.80
  13   1  -4  216.58   18.20
  11  -1  -4   83.79   10.10
 -11  -1   4   52.79    7.20
  11  -1  -4   58.39    6.40
 -11  -1   4   51.39    5.90
 -11   1   4   47.90    6.90
 -11   1   4   61.99    6.40
  11   1  -4   36.40    7.10
  11   1  -4   50.69    6.00
   9  -1  -4   65.49    7.40
   9  -1  -4   55.29    5.80
   9  -1  -4   62.79    8.20
  -9  -1   4   85.09    8.50
  -9  -1   4   56.89    6.00
   9   1  -4   63.29    6.10
  -9   1   4   63.39    6.90
  -9   1   4   61.19    6.10
   9   1  -4   56.39    7.90
  -7  -1   4 2895.01  111.09
  -7  -1   4 2790.12  114.29
   7  -1  -4 2766.22  111.39
  -7  -1   4 3032.70  108.69
   7  -1  -4 2785.92  114.39
   7  -1  -4 2831.42  116.59
   7   1  -4 3040.90  117.29
   7   1  -4 2987.70  112.39
  -7   1   4 2649.93  113.39
   7   1  -4 2809.32  108.79
  -7   1   4 2867.71  111.09
  -5  -1   4  306.07   18.30
   5  -1  -4  348.47   17.70
  -5  -1   4  322.27   17.00
   5  -1  -4  301.17   18.60
  -5  -1   4  359.36   17.00
  -5  -1   4  334.87   15.20
   5  -1  -4  331.27   17.20
  -5  -1   4  337.67   16.70
   5  -1  -4  335.87   20.90
   5   1  -4  355.86   16.90
  -5   1   4  341.97   16.40
  -5   1   4  379.36   19.40
   5   1  -4  342.57   20.10
  -5   1   4  347.17   18.40
  -3  -1   4 2442.36   95.19
  -3  -1   4 2428.06  102.89
   3  -1  -4 2532.85   98.79
  -3  -1   4 2485.15   95.49
   3  -1  -4 2224.38   98.29
  -3  -1   4 2294.57   98.59
  -3  -1   4 2204.28   96.09
  -3  -1   4 2513.25   97.09
  -3  -1   4 2488.65   95.99
  -3   1   4 2457.65   92.89
   3   1  -4 2474.55   97.89
  -3   1   4 2435.36   99.09
  -3   1   4 2374.56   95.19
  -3   1   4 2489.45   97.09
  -3   1   4 2431.66   94.39
  -3   1   4 2632.74  101.59
   3   1  -4 2661.73   99.29
   1  -1  -4  103.79    8.70
  -1  -1   4  103.89    8.30
  -1  -1   4  104.79   14.20
   1  -1  -4  121.39   10.50
  -1  -1   4  115.69    8.40
  -1  -1   4  118.29    9.90
  -1  -1   4  123.69   10.10
  -1  -1   4  105.69   11.20
  -1  -1   4  125.09   12.40
  -1  -1   4  109.49    7.30
  -1  -1   4  105.79    8.50
  -1  -1   4  103.89    9.40
   1  -1  -4  124.09    9.40
  -1   1   4  103.29    8.20
   1   1  -4  128.79    8.50
  -1   1   4  110.59   10.00
  -1   1   4  112.59   12.20
  -1   1   4  103.59    7.10
  -1   1   4  104.39    9.60
   1   1  -4  118.99    7.50
  -1   1   4  110.29    7.00
   1  -1   4  312.17   23.50
   1  -1   4  299.57   15.30
  -1  -1  -4  317.97   17.50
   1  -1   4  285.07   17.70
   1  -1   4  324.97   19.50
  -1  -1  -4  311.07   20.00
   1  -1   4  246.88   25.00
  -1   1  -4  289.37   18.80
  -1   1  -4  333.87   21.60
  -1   1  -4  324.67   19.50
   1   1   4  308.17   18.10
   1   1   4  296.47   24.40
   1   1   4  262.17   18.80
   1   1   4  310.97   15.80
   1   1   4  295.37   16.90
  -3  -1  -4 2300.57   94.39
   3  -1   4 2248.97  109.49
   3  -1   4 2428.16  105.99
   3  -1   4 2255.87   92.29
  -3  -1  -4 2290.67   99.59
   3   1   4 2414.66   94.99
  -3   1  -4 2464.65  101.59
   3   1   4 2066.49  108.89
   3   1   4 2151.78  104.29
  -3   1  -4 2408.96   95.59
  -5  -1  -4   -5.20    3.90
   5  -1   4   10.10    5.30
  -5  -1  -4    8.00    3.10
   5  -1   4   12.70    6.10
   5   1   4    8.30    3.90
   5   1   4    2.30    3.30
  -5   1  -4    3.60    2.80
   5   1   4    9.80    5.90
  -5   1  -4    3.00    4.00
  -7  -1  -4  745.43   43.60
  -7  -1  -4  733.03   35.60
   7  -1   4  636.14   40.20
   7  -1   4  736.53   44.40
  -7   1  -4  711.53   41.50
  -7   1  -4  691.53   36.30
   7   1   4  569.84   45.10
   7   1   4  618.44   40.50
   9  -1   4  272.67   23.90
   9  -1   4  287.77   23.50
  -9  -1  -4  267.67   20.40
   9   1   4  250.37   26.20
  -9   1  -4  233.78   25.00
   9   1   4  282.17   22.70
  -9   1  -4  282.47   21.60
  14  -2  -4   60.99   10.20
 -14  -2   4   77.99    8.50
  14   2  -4   66.09    8.00
  14   2  -4   57.39   10.70
 -14   2   4   70.99    9.80
 -14   2   4   55.79   10.10
 -12  -2   4    6.50    2.80
  12  -2  -4    8.70    4.50
  12  -2  -4    9.40    4.60
 -12  -2   4    8.10    3.60
  12   2  -4   12.00    3.50
 -12   2   4    5.00    3.50
 -12   2   4    6.20    3.50
  12   2  -4    6.30    3.50
  10  -2  -4  198.98   13.10
  10  -2  -4  198.78   15.80
 -10  -2   4  180.18   13.60
  10  -2  -4  212.08   16.60
 -10   2   4  219.28   13.70
  10   2  -4  217.38   16.90
  10   2  -4  199.98   12.80
 -10   2   4  205.48   13.30
  -8  -2   4  153.58    8.60
  -8  -2   4  152.08   11.80
   8  -2  -4  156.28   12.10
  -8  -2   4  153.68    9.70
   8  -2  -4  145.69   10.00
   8  -2  -4  146.09   13.00
  -8   2   4  151.38   11.90
  -8   2   4  161.18   10.10
   6  -2  -4   48.40    6.10
   6  -2  -4   47.30    4.90
   6  -2  -4   41.70    5.30
  -6  -2   4   49.30    5.00
  -6  -2   4   48.40    5.80
   6  -2  -4   38.50    6.00
  -6  -2   4   54.99    4.30
  -6   2   4   44.40    6.20
  -6   2   4   49.70    4.60
  -6   2   4   54.49    5.80
   6   2  -4   46.50    6.40
   6   2  -4   46.20    6.70
  -4  -2   4  787.72   34.30
  -4  -2   4  834.02   34.50
  -4  -2   4  834.02   36.20
  -4  -2   4  854.41   36.70
   4  -2  -4  729.83   38.60
  -4  -2   4  808.62   35.10
  -4  -2   4  813.52   38.70
  -4  -2   4  877.71   37.00
  -4   2   4  806.42   37.40
  -4   2   4  804.52   36.90
  -4   2   4  833.82   33.20
  -4   2   4  827.32   36.50
   4   2  -4  858.61   37.60
   4   2  -4  714.53   34.70
  -4   2   4  733.93   38.10
  -2  -2   4  283.47   21.80
   2  -2  -4  295.47   15.50
  -2  -2   4  274.67   16.00
  -2  -2   4  274.37   16.70
  -2  -2   4  266.27   16.80
   2  -2  -4  243.28   16.90
  -2  -2   4  283.77   15.80
   2  -2  -4  318.17   18.70
  -2  -2   4  293.67   15.50
  -2   2   4  280.17   13.00
   2   2  -4  284.47   14.60
  -2   2   4  293.77   19.80
  -2   2   4  273.87   12.90
  -2   2   4  294.87   15.80
  -2   2   4  263.17   16.80
  -2   2   4  284.47   17.50
   2   2  -4  283.57   15.50
   2   2  -4  321.17   20.20
   0  -2  -4   94.99    7.60
   0  -2   4   91.89   12.00
   0  -2   4   81.99    8.50
   0  -2  -4   84.99    9.20
   0  -2   4   79.89    6.40
   0  -2   4   83.29    8.80
   0  -2   4   78.59   11.90
   0   2   4   81.79    6.70
   0   2  -4   79.09    9.30
   0   2   4   80.69    8.50
   0   2  -4   87.69    9.90
   0   2   4   97.79    6.60
   0   2   4   93.49   13.40
   0   2   4   80.19    7.40
   0   2   4   87.79   10.80
   0   2   4   76.99    5.90
   0   2  -4   86.79    6.10
  -2  -2  -4   23.30    4.60
   2  -2   4   16.80    5.80
  -2  -2  -4   17.30    4.20
  -2  -2  -4   21.60    6.10
   2  -2   4   24.10    5.40
   2  -2   4   21.80    4.50
   2  -2   4   24.00    7.70
   2   2   4   22.20    3.90
   2   2   4   21.00    4.70
  -2   2  -4   19.10    5.50
  -2   2  -4   15.90    4.10
  -2   2  -4   14.10    5.30
   2   2   4   22.90    7.60
  -4  -2  -4  248.08   20.20
   4  -2   4  244.18   21.70
   4  -2   4  256.57   22.50
  -4  -2  -4  229.38   18.40
  -4  -2  -4  210.18   15.10
  -4   2  -4  251.97   21.30
  -4   2  -4  212.48   17.20
  -4   2  -4  227.68   17.90
   4   2   4  219.38   21.40
   4   2   4  234.58   16.30
   6  -2   4   66.69   11.60
   6  -2   4   63.89   10.60
  -6  -2  -4   73.19   12.70
  -6  -2  -4   48.90    7.30
   6   2   4   41.10   13.10
   6   2   4   55.09   12.40
  -6   2  -4   61.39    8.90
   8  -2   4   65.39   10.90
   8  -2   4   54.19   10.70
  -8  -2  -4   63.99    9.10
   8   2   4   57.19   15.50
  -8   2  -4   57.39   10.00
   8   2   4   44.20   11.20
  -8   2  -4   47.70   10.70
 -10   2  -4   61.69   15.20
  13  -3  -4  162.58   15.20
 -13  -3   4  156.98   11.60
 -13  -3   4  157.88   13.80
 -13   3   4  156.38   13.50
 -13   3   4  152.18   13.90
  13   3  -4  141.59   14.70
  13   3  -4  163.48   12.00
 -11  -3   4   35.80    6.80
 -11  -3   4   40.10    5.50
  11  -3  -4   48.30    7.80
 -11   3   4   45.40    6.40
 -11   3   4   49.80    7.10
  11   3  -4   33.90    8.00
  11   3  -4   45.20    5.70
 -11   3   4   46.50    8.50
   9  -3  -4  326.77   22.30
   9  -3  -4  349.87   22.40
  -9  -3   4  339.57   17.00
  -9  -3   4  343.87   20.30
  -9  -3   4  350.56   18.10
  -9   3   4  341.37   18.70
  -9   3   4  354.26   20.30
   9   3  -4  355.86   22.50
  -9   3   4  347.57   21.70
  -7  -3   4  171.98    9.80
   7  -3  -4  171.28   14.40
   7  -3  -4  159.48   13.20
  -7  -3   4  174.08   12.80
  -7  -3   4  171.18   10.70
   7   3  -4  173.18   13.80
  -7   3   4  163.28   10.40
  -7   3   4  192.68   12.40
  -7   3   4  166.88   13.50
   7   3  -4  177.38   11.00
  -5  -3   4  154.28   10.60
  -5  -3   4  149.79   10.70
  -5  -3   4  162.68    9.10
   5  -3  -4  139.19   12.30
   5  -3  -4  173.08   12.60
   5  -3  -4  150.28    9.50
  -5   3   4  166.68   12.90
   5   3  -4  148.19    9.80
   5   3  -4  173.88   12.90
  -5   3   4  147.99    8.80
   5   3  -4  153.38   11.90
   5   3  -4  127.59   13.40
  -5   3   4  140.69   10.70
   3  -3  -4   27.90    5.10
   3  -3  -4   26.90    4.40
  -3  -3   4   24.70    3.60
  -3  -3   4   17.10    4.50
   3  -3  -4   14.90    2.80
  -3  -3   4   13.80    4.00
  -3  -3   4   26.70    4.00
  -3  -3   4   22.70    3.90
   3   3  -4   18.50    4.60
  -3   3   4   22.80    2.40
  -3   3   4   26.70    5.70
   3   3  -4   26.50    3.90
  -3   3   4   24.60    2.80
  -3   3   4   20.70    3.50
  -3   3   4   30.70    5.40
   3   3  -4   23.90    3.50
  -1  -3   4  219.68   17.50
  -1  -3   4  187.78   16.70
   1  -3  -4  153.88   13.90
   1  -3  -4  188.18   11.60
  -1  -3   4  198.88   13.40
  -1  -3   4  207.78   13.50
  -1  -3   4  199.88   14.30
  -1  -3   4  195.48   12.70
  -1  -3   4  182.38   11.00
  -1   3   4  182.88   13.70
   1   3  -4  177.58   16.10
  -1   3   4  199.98   12.30
   1   3  -4  189.98   11.00
  -1   3   4  211.78   16.30
   1  -3   4  222.28   15.20
   1  -3   4  191.28   18.50
   1  -3   4  242.98   19.80
  -1  -3  -4  238.28   13.90
   1  -3   4  230.48   15.80
  -1  -3  -4  222.78   16.90
   1   3   4  207.28   20.80
   1   3   4  231.58   12.70
   1   3   4  236.98   15.70
   1   3   4  233.68   11.40
  -1   3  -4  222.08   18.30
  -1   3  -4  239.48   18.10
  -3  -3  -4  205.58   17.00
   3  -3   4  194.18   18.30
  -3  -3  -4  201.18   13.60
   3  -3   4  199.48   15.40
   3  -3   4  180.28   18.40
  -3  -3  -4  162.38   15.00
   3   3   4  213.58   14.90
  -3   3  -4  218.28   19.00
  -3   3  -4  211.58   17.70
   3   3   4  177.58   18.70
   5  -3   4  369.16   27.90
  -5  -3  -4  397.66   22.80
   5  -3   4  423.76   29.40
  -5   3  -4  401.16   25.20
  -5   3  -4  417.66   29.70
   5   3   4  391.06   23.90
   5   3   4  409.46   32.40
  -7  -3  -4   61.39    8.10
   7  -3   4   61.89   11.30
   7  -3   4   50.29   10.40
   7   3   4   36.60   11.40
  -7   3  -4   30.00    7.20
  -7   3  -4   63.59   11.70
   7   3   4   38.10   10.40
   9  -3   4  103.39   14.20
  -9  -3  -4  114.39   12.10
   9  -3   4  104.09   12.70
   9   3   4  115.69   15.30
  -9   3  -4  125.79   18.30
   9   3   4   75.59   17.20
 -14  -4   4  288.17   18.20
  14  -4  -4  292.87   22.80
 -14   4   4  339.47   25.90
  14   4  -4  309.17   18.90
  14   4  -4  323.17   25.40
 -14   4   4  277.37   22.80
 -12  -4   4  567.44   27.80
  12  -4  -4  606.34   33.60
 -12  -4   4  494.65   32.70
 -12   4   4  604.44   31.40
  12   4  -4  584.84   28.20
  12   4  -4  610.04   34.30
 -12   4   4  509.55   29.30
  10  -4  -4 1325.87   59.69
 -10  -4   4 1254.27   53.39
 -10  -4   4 1272.07   53.29
  10  -4  -4 1249.47   58.79
 -10  -4   4 1249.77   56.59
  10   4  -4 1308.87   53.79
  10   4  -4 1208.48   59.89
 -10   4   4 1239.78   58.59
 -10   4   4 1257.87   55.99
 -10   4   4 1315.27   55.69
   8  -4  -4   31.60    5.80
  -8  -4   4   43.00    4.70
  -8  -4   4   50.59    6.70
   8  -4  -4   46.00    7.10
  -8  -4   4   40.20    4.30
  -8   4   4   41.20    6.10
   8   4  -4   29.70    4.10
   8   4  -4   46.30    7.20
  -8   4   4   39.10    5.60
  -8   4   4   47.20    7.10
  -6  -4   4   93.89    7.60
  -6  -4   4  100.09    7.00
   6  -4  -4   90.29    9.90
   6  -4  -4  110.59   10.80
  -6   4   4  107.69    8.40
   6   4  -4  101.29   11.40
   6   4  -4   90.29    9.50
  -6   4   4  101.59    7.70
  -6   4   4  121.99   10.70
   6   4  -4  112.59    8.20
  -4  -4   4  787.92   36.10
  -4  -4   4  885.81   36.40
   4  -4  -4  805.92   39.30
  -4  -4   4  846.32   34.10
   4  -4  -4  805.02   40.60
   4   4  -4  811.32   35.60
   4   4  -4  822.12   36.70
  -4   4   4  853.31   36.60
  -4   4   4  733.23   39.00
   4   4  -4  795.82   42.60
  -2  -4   4   60.69    8.90
  -2  -4   4   56.39    5.80
   2  -4  -4   46.10    4.80
   2  -4  -4   60.19    7.50
   2  -4  -4   46.80    6.10
  -2  -4   4   52.39    5.70
  -2  -4   4   37.00    5.30
  -2  -4   4   47.30    6.90
  -2  -4   4   47.70    6.70
  -2   4   4   48.70    4.30
  -2   4   4   38.00    6.40
   2   4  -4   51.29    4.80
   2   4  -4   47.70    8.40
  -2   4   4   49.10    5.30
   0  -4   4  818.02   41.80
   0  -4   4  753.72   38.10
   0  -4  -4  831.22   36.00
   0  -4   4  797.72   43.00
   0   4  -4  869.71   35.10
   0   4   4  810.22   36.10
   0   4   4  863.91   49.70
   0   4   4  792.92   39.40
   0   4  -4  782.92   43.70
   2  -4   4 1127.49   54.19
   2  -4   4 1117.29   46.70
   2  -4   4 1026.10   48.70
   2  -4   4 1047.00   54.59
  -2  -4  -4 1033.50   45.90
  -2  -4  -4  984.70   52.39
   2   4   4 1116.69   59.09
   2   4   4 1052.69   49.10
  -2   4  -4  947.01   53.49
   2   4   4 1103.99   45.70
  -2   4  -4 1071.79   53.69
   4  -4   4 1150.28   57.69
  -4  -4  -4 1099.29   55.29
  -4  -4  -4 1100.29   49.60
   4  -4   4 1172.68   56.49
   4  -4   4 1178.98   51.89
   4   4   4 1083.19   51.99
   4   4   4 1036.40   60.19
  -4   4  -4 1050.39   56.99
  -4   4  -4 1197.58   59.99
   6  -4   4  832.82   43.20
  -6  -4  -4  783.32   38.80
   6  -4   4  785.92   45.30
   6   4   4  786.52   40.80
  -6   4  -4  797.92   47.30
   6   4   4  788.52   55.49
   6   4   4  865.01   49.20
  -8  -4  -4  624.24   34.80
   8  -4   4  577.84   38.90
   8   4   4  775.02   49.99
   8   4   4  618.44   41.80
  -8   4  -4  655.23   42.10
  13  -5  -4  552.94   33.40
 -13  -5   4  577.44   28.00
  13   5  -4  563.14   34.50
 -13   5   4  547.35   30.00
  13   5  -4  582.94   29.00
 -13   5   4  586.74   33.60
  11  -5  -4  389.56   26.40
 -11  -5   4  412.16   24.30
  11  -5  -4  411.76   26.30
 -11  -5   4  398.46   20.90
 -11   5   4  370.06   26.40
 -11   5   4  401.16   22.60
  11   5  -4  383.96   20.80
  11   5  -4  421.96   26.10
 -11   5   4  405.66   25.40
   9  -5  -4  442.26   27.30
  -9  -5   4  443.76   21.70
  -9  -5   4  450.25   22.60
  -9  -5   4  434.86   25.30
   9  -5  -4  466.15   27.50
   9   5  -4  413.56   22.60
  -9   5   4  413.86   24.00
  -9   5   4  414.76   26.30
  -9   5   4  441.36   23.70
   9   5  -4  459.35   28.30
   7  -5  -4 2631.34  114.39
   7  -5  -4 2799.02  113.99
  -7  -5   4 2748.12  108.49
  -7  -5   4 2781.82  107.19
  -7   5   4 2946.61  114.29
  -7   5   4 2694.73  109.29
   7   5  -4 2703.43  112.79
  -7   5   4 2674.73  110.39
   7   5  -4 2817.72  116.99
  -5  -5   4    3.30    1.70
  -5  -5   4    6.50    2.10
   5  -5  -4    9.40    3.60
   5  -5  -4    8.40    3.50
   5   5  -4    7.50    3.70
  -5   5   4    3.80    2.00
   5   5  -4    8.00    2.40
  -5   5   4    8.20    2.70
   5   5  -4    6.70    2.80
  -5   5   4    0.60    2.60
  -3  -5   4 2082.99   83.29
   3  -5  -4 2075.19   85.99
   3  -5  -4 2150.58   86.89
  -3  -5   4 2003.80   82.89
  -3  -5   4 1985.50   83.39
   3  -5  -4 2036.10   88.19
  -3   5   4 2106.29   87.09
   3   5  -4 2047.00   91.39
   3   5  -4 2067.19   80.89
   3   5  -4 2054.59   82.29
  -3   5   4 2086.19   84.09
  -1  -5   4    1.40    1.90
  -1  -5   4   -2.00    3.10
   1  -5  -4    2.00    1.70
   1  -5  -4    2.90    1.30
   1  -5  -4    3.20    2.00
  -1  -5   4    5.60    2.40
  -1  -5   4    2.80    1.70
  -1   5   4    3.30    2.00
   1   5  -4    3.90    1.60
  -1   5   4    4.50    2.30
   1   5  -4    0.30    3.00
  -1  -5  -4    1.20    1.40
   1  -5   4   -0.60    1.40
   1  -5   4   -0.80    1.70
  -1  -5  -4    3.40    1.70
   1   5   4    3.80    2.60
   1   5   4   -0.50    2.90
   1   5   4    3.40    2.80
  -1   5  -4    9.30    4.60
  -1   5  -4   -1.90    3.90
  -1   5  -4    2.30    1.40
  -3  -5  -4 3015.30  118.49
   3  -5   4 2972.30  122.19
   3  -5   4 3069.89  126.09
  -3  -5  -4 2948.51  124.59
   3   5   4 3189.98  133.59
  -3   5  -4 2970.80  126.49
   3   5   4 3067.99  121.79
  -3   5  -4 2656.03  127.79
   5  -5   4  176.48   17.20
  -5  -5  -4  165.38   12.10
   5  -5   4  167.68   14.00
  -5  -5  -4  145.09   15.20
   5   5   4  154.78   19.20
  -5   5  -4  160.58   18.50
  -5   5  -4  146.79   19.20
   5   5   4  168.98   14.80
   7  -5   4  941.71   52.99
   7  -5   4 1029.40   48.60
  -7  -5  -4 1024.60   46.70
   7   5   4  967.40   56.49
  -7   5  -4 1037.60   55.89
  12  -6  -4  270.07   21.80
 -12  -6   4  274.67   16.40
 -12   6   4  283.87   19.40
  12   6  -4  269.87   16.50
 -10  -6   4  474.85   24.00
  10  -6  -4  476.05   29.20
 -10  -6   4  499.15   23.60
  10  -6  -4  475.85   29.40
 -10  -6   4  482.05   26.50
 -10   6   4  467.45   29.30
  10   6  -4  468.35   24.30
  -8  -6   4    2.60    1.50
   8  -6  -4   -0.20    2.10
   8  -6  -4    3.30    2.70
  -8  -6   4    5.80    2.20
  -8   6   4    3.30    4.10
   8   6  -4   14.20    3.70
  -8   6   4    1.90    2.10
  -6  -6   4  613.64   28.30
   6  -6  -4  571.54   32.80
   6  -6  -4  587.84   32.00
  -6  -6   4  568.04   26.50
  -6   6   4  619.04   31.90
   6   6  -4  582.84   28.40
   6   6  -4  627.24   34.80
  -6   6   4  621.14   29.50
  -4  -6   4 1736.93   71.69
  -4  -6   4 1720.63   71.39
   4  -6  -4 1810.42   74.99
   4   6  -4 1785.02   80.69
   4   6  -4 1811.42   71.39
  -4   6   4 1679.53   76.29
  -4   6   4 1780.12   72.69
   2  -6  -4  478.95   24.70
  -2  -6   4  458.85   23.30
  -2  -6   4  521.15   26.10
   2  -6  -4  452.95   21.50
  -2  -6   4  431.76   23.60
  -2   6   4  426.86   23.00
  -2   6   4  439.06   25.90
   2   6  -4  458.75   22.40
   2   6  -4  379.96   29.50
   0  -6   4 1637.74   72.79
   0  -6   4 1686.03   76.59
   0  -6  -4 1754.12   69.79
   0  -6  -4 1492.05   76.09
   0   6  -4 1770.92   75.69
   0   6  -4 1865.41   70.89
   0   6   4 1713.93   74.09
   0   6   4 1674.93   71.29
   0   6  -4 1754.02   80.59
   0   6   4 1798.52   86.79
  -2  -6  -4   44.80    5.80
  -2  -6  -4   53.69    7.90
   2  -6   4   51.09    7.00
   2  -6   4   54.69    8.20
   2   6   4   48.50    7.10
  -2   6  -4   45.60    8.90
   2   6   4   56.09   11.60
  -4  -6  -4 1177.78   51.19
   4  -6   4 1101.79   57.99
  -4  -6  -4 1093.19   58.09
   4  -6   4 1155.08   53.99
  -4   6  -4 1222.88   61.29
  -4   6  -4 1168.58   61.29
   4   6   4 1303.47   64.99
   6  -6   4  421.46   25.30
  -6  -6  -4  431.16   29.20
   6  -6   4  399.36   27.60
  -6  -6  -4  373.16   22.30
  -6   6  -4  471.05   43.80
   6   6   4  428.16   25.80
   6   6   4  410.96   31.90
   8  -6   4  242.58   22.00
  -8  -6  -4  252.27   18.30
   8  -6   4  238.98   19.80
  -8   6  -4  237.28   27.60
   8   6   4  332.47   36.80
   8   6   4  240.28   25.10
 -11  -7   4   24.60    6.20
 -11  -7   4   14.20    3.70
  11  -7  -4   12.40    4.80
  11  -7  -4   21.80    6.30
  11   7  -4   12.40    3.70
 -11   7   4   14.20    4.90
  -9  -7   4  805.32   40.10
  -9  -7   4  827.92   36.40
   9  -7  -4  863.11   44.40
  -9  -7   4  801.22   37.00
   9  -7  -4  778.92   42.90
  -9   7   4  817.12   39.60
   9   7  -4  861.81   36.80
  -9   7   4  796.22   43.40
  -7  -7   4  990.80   43.00
   7  -7  -4 1062.49   49.70
  -7  -7   4 1017.60   44.20
   7  -7  -4  988.40   50.29
  -7   7   4 1030.30   49.30
   7   7  -4 1056.59   44.50
   7   7  -4  955.30   53.19
  -5  -7   4  197.08   12.80
   5  -7  -4  185.78   15.60
   5  -7  -4  190.08   14.60
  -5  -7   4  191.28   11.80
  -5   7   4  213.08   15.90
  -5   7   4  195.98   13.60
   5   7  -4  211.38   12.70
   5   7  -4  160.38   17.40
  -3  -7   4   74.99    7.20
   3  -7  -4   70.39    7.80
  -3  -7   4   75.29    6.70
   3  -7  -4   81.49    7.30
   3  -7  -4   75.39    8.90
   3   7  -4   83.49   11.60
  -3   7   4   76.79    8.20
  -3   7   4   60.09    7.90
   3   7  -4   70.19    6.60
  -1  -7   4  284.87   16.70
  -1  -7   4  285.67   17.40
  -1  -7   4  278.47   19.80
   1  -7  -4  278.17   19.70
   1  -7  -4  276.87   15.90
  -1   7   4  305.57   28.00
   1   7  -4  286.47   23.20
  -1   7   4  288.47   17.60
  -1   7   4  285.77   19.10
   1   7  -4  283.77   15.70
  -1  -7  -4   72.29    7.20
   1  -7   4   77.49   10.00
   1  -7   4   83.89    8.40
  -1  -7  -4   86.39   10.10
   1   7   4   77.09   13.60
   1   7   4   81.79    9.40
  -1   7  -4   71.19   10.40
  -1   7  -4   83.79   12.50
  -3  -7  -4 1029.90   46.30
   3  -7   4  895.61   46.90
   3  -7   4 1052.19   53.59
  -3  -7  -4 1147.29   53.09
   3   7   4  999.70   59.29
   3   7   4 1031.90   49.40
  -3   7  -4 1100.19   56.89
  -3   7  -4 1086.79   56.19
  -5  -7  -4  281.77   22.60
  -5  -7  -4  328.87   19.00
   5  -7   4  346.97   24.30
   5  -7   4  288.07   20.50
   5   7   4  305.87   28.50
   5   7   4  306.57   21.00
  -5   7  -4  294.77   26.40
  -5   7  -4  291.97   25.80
   7  -7   4  177.48   17.60
  -7  -7  -4  183.28   18.20
   7  -7   4  165.98   14.90
  -7  -7  -4  184.58   13.90
  -7   7  -4  145.09   21.70
   7   7   4  183.68   16.60
   7   7   4  177.88   21.20
  12  -8  -4   76.19   13.50
  12  -8  -4   65.79   12.00
  10  -8  -4   21.00    7.10
  10  -8  -4   25.10    7.60
 -10  -8   4   22.60    4.30
 -10  -8   4   24.50    4.70
 -10  -8   4   10.80    6.40
 -10   8   4   12.50    4.80
  10   8  -4   18.70    4.10
  -8  -8   4   15.70    3.80
  -8  -8   4   12.60    3.50
   8  -8  -4   17.50    5.50
   8  -8  -4   17.00    5.00
  -8   8   4    6.40    4.80
   8   8  -4   14.10    3.60
  -8   8   4   12.90    4.70
   8   8  -4   21.20    7.40
  -6  -8   4   79.19    7.60
  -6  -8   4   74.19    7.40
   6  -8  -4   95.49   10.90
   6  -8  -4   72.09    9.10
  -6   8   4   71.69    9.50
   6   8  -4   86.29    7.60
   6   8  -4   66.09   12.90
  -6   8   4   76.89    9.00
   4  -8  -4    6.30    3.00
  -4  -8   4    4.50    2.40
  -4  -8   4    2.10    1.40
   4  -8  -4   10.30    3.70
  -4   8   4    3.60    2.80
  -4   8   4    0.20    2.70
   4   8  -4   10.30    3.10
   4   8  -4    1.50    4.00
  -2  -8   4  126.89   10.30
   2  -8  -4  146.39   14.90
  -2  -8   4  132.69   10.00
   2  -8  -4  152.88   13.90
   2   8  -4  120.29   15.00
  -2   8   4  107.29   11.10
   2   8  -4  127.79   10.00
  -2   8   4  148.59   19.50
   0  -8   4   62.89    6.90
   0  -8   4   72.79    7.70
   0  -8  -4   70.79    9.10
   0  -8  -4   56.69    8.70
   0  -8   4   63.39    8.90
   0   8   4   54.99    9.80
   0   8   4   44.00   12.80
   0   8   4   65.19    8.50
   0   8  -4   37.30    8.70
   2  -8   4  132.99   14.00
  -2  -8  -4  146.69   14.10
  -2  -8  -4  136.99   10.70
   2  -8   4  141.59   11.80
   2   8   4  128.69   18.70
  -2   8  -4  135.09   16.50
   2   8   4  138.89   12.90
  -2   8  -4  138.29   15.00
   4  -8   4  138.39   11.70
  -4  -8  -4  130.19   13.50
   4  -8   4  146.29   14.30
  -4  -8  -4  140.39   11.20
  -4   8  -4  134.09   18.80
   4   8   4  127.79   12.80
   4   8   4  121.39   19.30
  -4   8  -4  142.59   17.80
   6  -8   4   89.89   11.70
   6  -8   4   99.59   11.00
  -6  -8  -4  106.19   13.70
  -6  -8  -4  107.19   10.60
   6   8   4  110.19   18.70
   6   8   4  106.09   12.10
  -6   8  -4   66.09   14.60
  -9  -9   4   35.90    5.90
  -9  -9   4   37.10    5.40
   9  -9  -4   38.00    9.20
  -9   9   4   40.70    7.50
   9   9  -4   34.60    5.70
   9   9  -4   69.29   15.00
   7  -9  -4  495.45   30.90
  -7  -9   4  517.45   24.50
  -7  -9   4  499.55   25.30
   7  -9  -4  491.65   29.50
  -7   9   4  501.65   30.10
   7   9  -4  573.64   38.20
   7   9  -4  512.35   24.70
  -7   9   4  485.55   27.70
   5  -9  -4  103.19   10.60
  -5  -9   4  104.29    7.80
  -5  -9   4  100.39    8.90
   5   9  -4   99.99   14.10
  -5   9   4   97.79   10.70
   5   9  -4  102.99    8.70
  -5   9   4  108.39   12.10
  -3  -9   4  129.69    9.80
   3  -9  -4  139.79   13.70
  -3  -9   4  153.48   11.20
   3  -9  -4  141.99   12.40
   3   9  -4  143.69   10.80
  -3   9   4  116.49   12.30
  -3   9   4  127.59   12.80
   3   9  -4  130.59   16.90
  -1  -9   4   17.20    4.50
  -1  -9   4   16.10    4.70
   1  -9  -4   10.80    4.20
   1   9  -4   39.80    9.40
  -1   9   4   12.30    7.50
  -1   9   4   18.40    5.80
  -1   9   4   18.00    4.70
   1  -9   4    1.60    2.90
   1  -9   4    2.50    1.60
  -1  -9  -4    2.40    1.90
   1  -9   4    2.00    2.40
  -1  -9  -4    1.50    2.10
   1   9   4   -1.10    2.80
   1   9   4    5.50    5.70
  -1   9  -4    4.30    4.80
  -3  -9  -4  265.77   20.80
   3  -9   4  272.57   16.90
  -3  -9  -4  244.98   16.50
  -3   9  -4  228.88   24.10
   3   9   4  274.57   26.50
  -3   9  -4  247.58   21.50
   3   9   4  248.68   18.80
  -5  -9  -4   95.79   10.00
  -5  -9  -4   97.29   13.00
   5  -9   4   88.89   12.90
   5  -9   4  109.99   10.40
  -5   9  -4   59.59   14.10
   5   9   4   99.79   12.80
   5   9   4  103.79   20.40
  -5   9  -4   77.89   17.00
  -8 -10   4   32.00    5.00
   8 -10  -4   25.70    7.10
  -8 -10   4   31.60    6.10
   8  10  -4   34.10    6.10
  -8  10   4   28.30    6.70
   8  10  -4   22.20    8.80
  -6 -10   4  145.59    9.70
   6 -10  -4  115.09   13.20
   6 -10  -4  147.29   13.90
   6  10  -4  146.89   10.30
  -6  10   4  139.49   14.50
  -6  10   4  149.88   13.10
   6  10  -4  163.48   20.10
   4 -10  -4  833.22   41.10
  -4 -10   4  835.02   38.60
  -4 -10   4  816.72   36.30
   4 -10  -4  738.53   43.10
   4  10  -4  922.61   49.60
  -4  10   4  853.71   41.50
  -4  10   4  845.52   42.20
   4  10  -4  814.22   38.10
  -2 -10   4  269.67   16.00
  -2 -10   4  278.67   16.80
   2 -10  -4  291.87   21.30
  -2  10   4  242.58   19.90
   2  10  -4  297.57   24.40
  -2  10   4  275.47   29.40
  -2  10   4  257.07   19.30
   0 -10  -4  917.11   45.80
   0 -10   4  872.41   41.30
   0 -10   4  846.42   39.80
   0  10   4  844.92   43.10
   0  10   4  842.12   56.09
   0  10  -4  881.01   48.30
  -2 -10  -4   28.50    6.00
   2 -10   4   25.80    6.20
   2 -10   4   36.20    6.50
  -2 -10  -4   19.90    6.40
  -2  10  -4   26.30    8.80
   2  10   4   16.60    9.30
   2  10   4   17.90    6.40
  -4 -10  -4  281.67   17.30
   4 -10   4  259.87   22.20
  -4 -10  -4  280.97   22.00
  -4  10  -4  266.07   28.30
  -7 -11   4  866.31   38.80
  -7 -11   4  843.42   37.20
   7  11  -4  789.32   38.70
   7  11  -4  838.82   49.99
  -5 -11   4  176.28   12.90
  -5 -11   4  190.88   11.60
   5 -11  -4  187.08   17.40
  -5  11   4  177.68   14.90
  -5  11   4  166.18   16.50
   5  11  -4  171.48   13.40
   5  11  -4  201.08   21.50
   3 -11  -4 1413.56   65.89
  -3 -11   4 1350.06   57.99
  -3 -11   4 1475.65   60.99
  -3  11   4 1341.27   65.99
   3  11  -4 1455.05   73.09
  -3  11   4 1312.77   63.39
  -1 -11   4   70.29   13.20
   1 -11  -4   98.09   12.40
  -1  11   4   99.69   12.00
   1  11  -4   84.89   15.40
   1 -11   4  193.28   14.90
  -1 -11  -4  186.58   18.10
   1 -11   4  191.58   13.40
   1  11   4  198.98   16.70
  -1  11  -4  173.68   20.10
  14   0  -5   -1.00    2.80
 -14   0   5    1.60    3.50
  14   0  -5    1.40    3.20
  12   0  -5   13.50    4.90
  12   0  -5    0.60    1.70
 -12   0   5   -4.70    2.60
 -12   0   5    0.20    2.30
 -10   0   5    0.80    1.60
 -10   0   5    0.40    2.00
  10   0  -5   -0.80    1.90
  10   0  -5   -0.60    1.20
  -8   0   5    2.30    1.80
  -8   0   5    2.70    2.40
   8   0  -5    0.70    1.70
   8   0  -5    0.20    1.00
   6   0  -5    0.00    1.30
   6   0  -5    0.10    1.00
  -6   0   5    2.10    1.70
  -6   0   5    1.20    1.40
  -4   0   5   -1.20    1.40
  -4   0   5    2.10    1.40
  -4   0   5    0.60    1.20
   4   0  -5    3.90    2.10
   4   0  -5    0.80    1.10
   4   0  -5    0.70    0.90
  -2   0   5    1.00    2.20
  -2   0   5   -0.40    1.60
  -2   0   5    2.70    1.60
   2   0  -5   -0.40    1.30
   2   0  -5   -0.20    0.90
  -2   0   5    2.50    1.60
   0   0   5    0.30    1.70
   0   0   5   -3.00    2.50
   0   0  -5    2.40    2.10
   0   0   5    0.80    1.80
   0   0   5   -3.40    3.20
   2   0   5    0.20    3.60
  -2   0  -5   -2.60    2.20
   2   0   5   -2.80    2.00
   2   0   5   -0.70    3.60
  -2   0  -5    1.40    3.80
   2   0   5   -2.50    2.70
  -4   0  -5   -1.90    5.40
  -4   0  -5    0.10    2.70
   4   0   5    2.00    3.80
   4   0   5   -1.30    3.60
   6   0   5    3.80    4.80
  -6   0  -5    1.40    3.30
  -6   0  -5   -2.10    8.00
   6   0   5   -0.50    3.40
  -8   0  -5    2.10    6.10
   8   0   5    1.10    6.20
   8   0   5    2.90    6.10
  13  -1  -5   28.60    6.10
 -13  -1   5   20.60    4.60
 -13  -1   5   30.20    6.30
  13   1  -5   20.10    4.90
 -13   1   5   30.00    6.20
  13   1  -5   31.50    8.30
 -13   1   5   31.20    6.20
 -11  -1   5    0.20    1.60
  11  -1  -5    0.30    2.00
 -11  -1   5    3.20    2.60
  11   1  -5   -0.80    2.10
 -11   1   5    2.40    2.00
  11   1  -5   -0.20    1.30
 -11   1   5    3.90    2.20
   9  -1  -5  239.78   14.20
  -9  -1   5  198.98   15.30
   9  -1  -5  254.97   18.40
  -9  -1   5  242.88   14.30
  -9   1   5  254.17   14.30
  -9   1   5  227.18   15.00
   9   1  -5  262.77   18.40
   9   1  -5  237.58   14.50
   7  -1  -5   89.79    9.60
   7  -1  -5   85.59    6.80
   7  -1  -5   73.69    8.90
  -7  -1   5   69.49    6.60
  -7  -1   5   63.19    7.70
  -7   1   5   72.89    6.50
  -7   1   5   73.29    7.70
   7   1  -5   66.69    8.30
   7   1  -5   72.69    6.60
  -5  -1   5 1145.29   46.50
   5  -1  -5 1036.80   51.39
  -5  -1   5 1131.49   49.10
   5  -1  -5 1144.59   51.19
  -5  -1   5 1010.00   47.00
   5   1  -5 1151.28   50.49
  -5   1   5 1174.28   46.10
   5   1  -5 1038.80   47.20
   5   1  -5 1130.39   50.19
  -5   1   5 1167.48   49.50
  -3  -1   5  301.77   17.40
  -3  -1   5  313.27   19.60
  -3  -1   5  300.97   26.50
   3  -1  -5  255.37   19.90
   3  -1  -5  321.57   18.90
  -3  -1   5  305.47   17.70
   3   1  -5  308.77   16.10
  -3   1   5  302.17   19.40
   3   1  -5  303.87   18.20
  -3   1   5  318.77   15.60
  -3   1   5  325.17   17.90
  -3   1   5  291.37   17.10
  -1  -1   5    3.40    3.70
   1  -1  -5   -0.50    2.30
  -1  -1   5    2.50    2.40
  -1  -1   5   -5.20    4.00
  -1  -1   5    3.30    2.00
  -1  -1   5    4.30    2.30
  -1  -1   5    2.20    2.30
   1  -1  -5    1.90    2.00
  -1   1   5    3.00    2.00
  -1   1   5    4.10    2.80
  -1   1   5    2.70    2.00
  -1   1   5    6.30    4.30
  -1  -1  -5 1033.50   47.00
   1  -1   5  954.40   46.40
   1  -1   5  983.80   44.30
   1  -1   5 1026.40   56.69
   1  -1   5  901.91   56.19
  -1  -1  -5  949.80   49.00
  -1   1  -5  916.11   48.40
   1   1   5 1056.99   57.29
   1   1   5 1014.50   47.40
   1   1   5  987.50   43.60
   1   1   5 1084.29   45.20
  -1   1  -5  976.30   47.90
  -3  -1  -5   19.50    7.10
  -3  -1  -5   18.00    5.40
   3  -1   5   18.90    8.50
   3  -1   5   24.80    9.20
   3   1   5   26.80    9.00
  -3   1  -5   27.60    7.00
  -3   1  -5   15.40    6.80
   3   1   5   17.90    5.40
   3   1   5    9.10    6.70
   5  -1   5   67.29   13.50
  -5  -1  -5   69.19    8.90
   5  -1   5   76.99   13.00
  -5   1  -5   37.70   10.10
  -5   1  -5   64.59   10.70
   5   1   5   78.69   16.60
   5   1   5   54.89   12.80
  -7  -1  -5  131.39   14.60
   7  -1   5  134.39   18.10
   7  -1   5  144.69   18.30
   7   1   5  127.59   18.60
  -7   1  -5  115.39   20.20
  -7   1  -5  146.99   15.50
   7   1   5  148.19   18.70
 -14  -2   5  154.58   16.50
  14  -2  -5  197.28   17.10
 -14  -2   5  176.78   13.40
  14   2  -5  186.38   13.90
 -14   2   5  164.38   15.30
  14   2  -5  180.48   18.20
 -14   2   5  199.78   15.30
 -12  -2   5 1108.29   51.19
  12  -2  -5 1105.79   48.50
 -12  -2   5 1103.09   48.20
  12  -2  -5 1121.19   54.29
 -12   2   5 1099.59   49.50
  12   2  -5 1088.29   55.19
  12   2  -5 1092.29   48.30
 -12   2   5 1121.39   50.59
  10  -2  -5   71.19    7.00
 -10  -2   5   64.89    6.60
  10  -2  -5   73.79    9.70
 -10  -2   5   71.99    8.40
  10   2  -5   68.99    6.60
  10   2  -5   69.59    9.70
 -10   2   5   76.09    7.50
  -8  -2   5 1355.16   55.29
   8  -2  -5 1392.96   61.19
  -8  -2   5 1368.76   57.69
   8  -2  -5 1258.17   60.59
   8   2  -5 1386.46   55.69
  -8   2   5 1363.66   55.29
   8   2  -5 1227.08   61.79
  -8   2   5 1246.08   57.19
  -6  -2   5  537.85   28.30
  -6  -2   5  535.55   25.50
   6  -2  -5  556.64   29.80
  -6  -2   5  543.75   24.10
   6  -2  -5  509.95   30.20
  -6   2   5  523.45   27.40
   6   2  -5  529.65   29.50
   6   2  -5  584.84   25.60
  -6   2   5  547.45   25.00
  -4  -2   5  328.07   17.60
  -4  -2   5  348.07   19.60
  -4  -2   5  334.27   24.90
  -4  -2   5  344.27   17.50
   4   2  -5  305.17   17.50
  -4   2   5  331.67   18.60
  -4   2   5  369.76   21.50
  -4   2   5  338.57   16.30
  -4   2   5  304.47   16.20
   4   2  -5  339.17   19.60
   2  -2  -5 2186.68   90.99
  -2  -2   5 2174.38   88.59
  -2  -2   5 2239.88   90.69
  -2  -2   5 2357.26   91.59
   2  -2  -5 2181.98   90.59
  -2  -2   5 2274.67  103.99
   2  -2  -5 2140.99   94.89
   2   2  -5 2204.38   89.59
  -2   2   5 2254.17   86.49
   2   2  -5 2054.89   87.89
  -2   2   5 2360.76   93.79
  -2   2   5 2235.68   89.79
   0  -2   5   17.90    4.40
   0  -2   5   25.00    5.40
   0  -2   5   22.10    8.10
   0  -2  -5    9.40    3.80
   0  -2   5   14.50    4.50
   0  -2  -5   18.10    4.70
   0  -2   5   20.50    8.00
   0   2   5   10.30    3.10
   0   2   5   12.60    4.40
   0   2   5   18.50    7.80
   0   2   5   17.30    3.60
  -2  -2  -5 2045.40   95.79
   2  -2   5 2138.49   92.89
  -2  -2  -5 2252.67   91.39
   2  -2   5 2339.87  103.49
  -2  -2  -5 2135.89   92.89
   2  -2   5 2189.08   91.39
   2  -2   5 2114.19  101.99
   2   2   5 2092.59  103.09
   2   2   5 2230.28   92.09
  -2   2  -5 2182.78   97.79
   4  -2   5    8.80    6.60
   4  -2   5   19.80    8.10
  -4  -2  -5   22.30    6.00
  -4   2  -5   14.00    4.60
   4   2   5    8.00    6.60
  -4   2  -5   25.70    8.00
   4   2   5   15.50    6.90
   4   2   5   21.70    5.90
   6  -2   5   19.30    8.40
   6  -2   5   16.10    7.20
  -6  -2  -5   16.00    4.70
   6   2   5    7.80    6.40
  -6   2  -5    7.70    7.70
  -6   2  -5    4.90    5.40
   6   2   5   17.00    8.00
   8   2   5  907.61   52.19
 -13  -3   5  201.48   13.20
  13  -3  -5  171.98   16.60
 -13  -3   5  190.58   15.80
 -13   3   5  198.68   20.60
 -13   3   5  145.09   17.50
  13   3  -5  179.38   17.40
  13   3  -5  200.28   13.70
 -13   3   5  183.68   15.40
 -11  -3   5   56.19    8.40
 -11  -3   5   67.99    6.80
  11  -3  -5   61.39    9.20
  11   3  -5   60.49    9.80
 -11   3   5   66.79    7.50
  11   3  -5   54.49    6.40
 -11   3   5   58.39    8.10
 -11   3   5   76.69   10.90
  -9  -3   5 4057.99  156.98
   9  -3  -5 3628.14  159.78
  -9  -3   5 4073.49  152.88
  -9   3   5 4065.59  154.78
   9   3  -5 3854.31  154.28
  -9   3   5 3988.50  159.78
   9   3  -5 3903.31  161.18
  -9   3   5 4065.19  154.18
   7  -3  -5  360.86   22.70
  -7  -3   5  309.87   17.60
   7  -3  -5  320.07   22.00
  -7  -3   5  376.66   17.30
  -7  -3   5  338.87   20.00
  -7   3   5  340.87   19.70
   7   3  -5  353.46   18.40
   7   3  -5  344.37   21.60
  -7   3   5  345.67   21.70
  -5  -3   5  992.60   42.90
   5  -3  -5 1009.20   48.70
   5  -3  -5  943.11   46.70
  -5  -3   5  983.80   42.40
  -5  -3   5 1008.10   45.30
   5   3  -5 1003.10   45.80
  -5   3   5  994.60   47.10
   5   3  -5  951.60   42.70
  -5   3   5  987.70   40.90
  -5   3   5  992.10   44.10
   3  -3  -5    0.00    2.10
  -3  -3   5    1.50    1.50
   3  -3  -5   -0.10    1.40
  -3  -3   5    2.50    1.80
   3  -3  -5    1.90    1.60
  -3   3   5    4.10    2.20
  -3   3   5    4.10    1.80
   3   3  -5    2.30    2.00
  -3   3   5    1.00    1.50
   3   3  -5   -0.50    2.40
   3   3  -5   -0.30    1.00
  -1  -3   5 1502.45   73.89
   1  -3  -5 1456.55   64.19
  -1  -3   5 1529.65   74.89
  -1  -3   5 1446.66   63.69
  -1  -3   5 1592.34   65.79
   1  -3  -5 1562.24   68.09
  -1   3   5 1502.15   78.49
  -1   3   5 1539.45   62.99
   1   3  -5 1455.45   70.59
   1   3  -5 1499.95   61.49
  -1   3   5 1443.36   65.89
   1  -3   5 1241.08   54.89
  -1  -3  -5 1128.99   56.49
  -1  -3  -5 1184.18   52.79
   1  -3   5 1156.08   53.99
   1  -3   5 1164.48   61.89
   1  -3   5 1179.08   62.59
  -1   3  -5 1211.58   56.79
   1   3   5 1225.98   66.49
  -1   3  -5 1246.68   59.09
   1   3   5 1131.69   53.59
  -3  -3  -5  327.07   24.30
   3  -3   5  342.57   22.70
   3  -3   5  320.77   28.20
   3  -3   5  277.57   24.10
  -3  -3  -5  323.57   20.00
  -3   3  -5  326.07   25.60
   3   3   5  322.47   27.60
  -3   3  -5  345.57   24.80
   3   3   5  304.97   21.30
   5  -3   5 1746.03   73.79
   5  -3   5 1574.14   79.09
  -5  -3  -5 1398.66   70.69
   5   3   5 1772.02   93.99
   5   3   5 1808.02   85.09
  -5   3  -5 1559.94   80.89
   7  -3   5   99.99   14.80
   7  -3   5   89.59   11.40
  -7  -3  -5  108.49   12.50
  -7   3  -5   89.39   18.00
   7   3   5   88.89   15.50
   7   3   5   95.69   18.60
 -12  -4   5  312.77   20.30
 -12  -4   5  307.27   17.80
  12  -4  -5  311.57   23.20
 -12   4   5  290.67   19.70
  12   4  -5  325.37   18.40
  12   4  -5  326.47   24.20
 -12   4   5  281.67   23.30
 -10  -4   5   11.70    4.00
 -10  -4   5   13.00    3.10
  10  -4  -5   14.10    5.30
  10  -4  -5   16.00    5.30
  10   4  -5   20.10    6.00
 -10   4   5   14.90    5.60
 -10   4   5   15.40    4.90
  10   4  -5   10.90    3.40
 -10   4   5   10.70    3.40
  -8  -4   5  969.00   41.50
   8  -4  -5 1063.59   49.60
  -8  -4   5  995.10   46.30
   8  -4  -5 1023.30   49.99
  -8  -4   5  979.90   43.20
  -8   4   5  982.20   48.10
   8   4  -5  962.60   43.10
   8   4  -5 1021.40   48.90
  -8   4   5  949.11   43.30
  -8   4   5  950.60   43.90
  -6  -4   5   85.99    8.70
  -6  -4   5   78.09    6.70
  -6  -4   5   89.59    7.50
   6  -4  -5   84.99    9.90
   6  -4  -5   79.59    9.20
   6   4  -5   96.29   10.30
  -6   4   5   91.29    8.00
  -6   4   5   71.69   12.40
   6   4  -5   75.09    6.90
  -4  -4   5  462.85   23.10
  -4  -4   5  485.25   23.30
   4  -4  -5  459.75   25.60
   4  -4  -5  439.36   27.60
   4   4  -5  427.36   22.40
  -4   4   5  481.75   26.80
  -4   4   5  456.95   23.30
   4   4  -5  442.36   28.90
   4   4  -5  461.35   23.80
  -2  -4   5 1347.77   57.99
   2  -4  -5 1308.97   62.69
  -2  -4   5 1300.47   56.89
   2  -4  -5 1335.37   57.39
  -2  -4   5 1401.86   67.59
   2  -4  -5 1247.28   58.89
   2   4  -5 1413.96   55.79
   2   4  -5 1362.06   63.29
  -2   4   5 1347.57   56.49
   0  -4  -5   -0.40    1.80
   0  -4   5   -2.40    1.70
   0  -4   5    0.90    4.80
   0  -4   5   -1.50    1.90
   0  -4   5    0.70    2.30
   0   4   5   -3.70    2.40
   0   4   5    0.20    2.20
   0   4   5    1.10    3.30
   0   4  -5   -5.00    3.50
   2  -4   5  707.43   42.50
  -2  -4  -5  757.92   36.40
   2  -4   5  764.62   37.50
  -2  -4  -5  697.33   39.50
  -2   4  -5  706.53   42.50
   2   4   5  731.13   38.50
   2   4   5  736.03   47.80
  -2   4  -5  808.12   42.30
   4  -4   5   41.80   10.70
  -4  -4  -5   37.00    7.80
   4  -4   5   51.09    8.00
  -4  -4  -5   48.40    8.40
   4   4   5   34.00   10.10
   4   4   5   54.89   10.40
  -4   4  -5   31.50    9.70
  -6  -4  -5    2.80    3.20
   6  -4   5   -3.30    2.60
   6  -4   5   -3.80    3.00
   6   4   5    0.40    4.30
   6   4   5    0.10    4.90
  -6   4  -5    3.00    6.60
 -13  -5   5    0.10    3.00
  13  -5  -5   -1.20    3.10
  13   5  -5    0.50    2.60
 -13   5   5   -4.00    3.80
 -11  -5   5   -0.40    3.40
  11  -5  -5    0.70    2.10
 -11  -5   5   11.40    3.50
  11   5  -5    2.90    2.10
 -11   5   5    6.20    5.40
 -11   5   5    1.40    2.90
   9  -5  -5   46.60    7.70
   9  -5  -5   37.00    7.30
  -9  -5   5   25.10    4.60
  -9  -5   5   22.10    5.10
  -9   5   5   33.60    6.00
  -9   5   5   34.20    7.70
   9   5  -5   34.50    5.00
   7  -5  -5   15.00    4.60
  -7  -5   5   10.50    2.70
  -7  -5   5   12.40    3.10
   7  -5  -5   18.30    5.40
  -7  -5   5    8.40    3.60
   7   5  -5   10.60    2.90
  -7   5   5   12.70    4.50
  -7   5   5   10.10    3.20
  -5  -5   5  113.29    8.60
  -5  -5   5  111.19    8.70
   5  -5  -5  111.29   10.60
   5  -5  -5  102.79   11.60
  -5   5   5  146.59   12.70
   5   5  -5   93.99   12.60
   5   5  -5  116.29    8.80
  -5   5   5  106.89    9.30
  -3  -5   5   56.59    6.00
   3  -5  -5   46.90    7.30
  -3  -5   5   43.70    5.50
   3  -5  -5   50.59    6.50
  -3   5   5   53.89    7.00
   3   5  -5   33.80    7.80
  -3   5   5   44.00    7.80
   3   5  -5   51.79    5.60
   1  -5  -5   14.80    5.10
   1  -5  -5    7.40    2.90
  -1  -5   5    8.40    4.20
  -1  -5   5    7.40    2.70
  -1  -5   5   11.30    3.30
   1   5  -5   11.80    5.10
  -1   5   5    7.10    5.20
  -1   5   5    5.90    2.80
   1   5  -5   13.10    3.40
  -1   5   5   11.10    5.10
   1  -5   5  172.18   17.50
   1  -5   5  141.39   12.50
  -1  -5  -5  179.38   13.10
  -1   5  -5  174.48   15.50
   1   5   5  156.18   13.50
   1   5   5  145.79   18.60
  -1   5  -5  140.29   16.30
  -3  -5  -5    6.30    2.80
   3  -5   5    9.60    5.30
  -3  -5  -5   11.50    4.60
   3  -5   5   13.70    4.20
  -3   5  -5   19.40    6.60
  -3   5  -5   11.80    6.80
   3   5   5   10.90    4.40
   3   5   5    4.80    5.00
   5  -5   5    4.20    2.80
  -5  -5  -5    8.30    4.20
  -5  -5  -5   -0.80    2.80
   5   5   5    7.20    5.00
  -5   5  -5   15.80    7.60
   5   5   5    6.70    7.40
 -12  -6   5   52.39    9.80
 -12  -6   5   40.00    6.70
  12  -6  -5   44.50    9.20
 -12   6   5   51.79    9.00
  12   6  -5   36.30    6.40
  10  -6  -5   11.00    4.70
  10  -6  -5   21.00    6.70
 -10  -6   5   15.80    3.40
 -10  -6   5   14.20    5.20
  10   6  -5   23.60    5.00
 -10   6   5    9.00    6.50
 -10   6   5   17.60    4.20
  -8  -6   5   95.79    7.90
   8  -6  -5   82.09   10.20
  -8  -6   5   80.79    9.40
   8  -6  -5   85.99   11.30
  -8  -6   5   90.79    7.70
   8   6  -5   92.19    8.10
  -8   6   5   88.59    9.80
  -6  -6   5   40.00    5.10
   6  -6  -5   44.10    7.10
   6  -6  -5   42.60    6.80
  -6  -6   5   42.70    4.80
  -6   6   5   35.00    6.10
   6   6  -5   38.10    8.70
  -6   6   5   39.30    7.10
   6   6  -5   28.60    4.30
  -4  -6   5    1.80    1.70
   4  -6  -5   12.00    4.10
  -4  -6   5    1.60    1.50
   4  -6  -5    6.50    3.40
   4   6  -5    7.10    3.50
  -4   6   5    6.60    2.70
   4   6  -5    3.90    2.00
  -4   6   5    7.60    3.10
  -2  -6   5  647.94   30.70
   2  -6  -5  618.04   31.80
   2  -6  -5  576.84   35.50
  -2  -6   5  636.54   29.90
  -2   6   5  622.14   30.90
   2   6  -5  644.24   29.60
  -2   6   5  593.64   33.00
   2   6  -5  669.93   39.10
   0  -6   5  165.08   15.90
   0  -6   5  205.68   14.50
   0  -6  -5  198.48   14.00
   0  -6   5  185.98   13.90
   0  -6  -5  191.48   16.50
   0   6   5  198.98   15.60
   0   6  -5  197.68   18.90
   0   6   5  219.48   23.40
   2  -6   5   12.90    5.50
  -2  -6  -5   25.50    5.90
  -2  -6  -5   13.70    4.50
   2  -6   5   16.30    4.50
   2   6   5   19.00    8.00
  -2   6  -5    7.20    4.70
   2   6   5   13.10    4.90
  -2   6  -5   13.20    7.70
   4  -6   5   43.70    9.10
  -4  -6  -5   56.89    9.20
  -4  -6  -5   46.90    9.00
   4  -6   5   50.89    7.60
   4   6   5   65.49   11.30
  -4   6  -5   51.79   10.70
   4   6   5   33.30   11.70
  -6  -6  -5   15.50    5.50
   6  -6   5   16.00    5.70
   6  -6   5   15.50    6.60
   6   6   5   16.20   11.00
  -6   6  -5   13.40   10.60
   6   6   5   12.60    8.30
 -11  -7   5    6.80    3.70
 -11  -7   5    8.70    4.80
  11  -7  -5    9.30    4.60
  11   7  -5    3.90    2.60
 -11   7   5    5.80    4.10
   9  -7  -5  386.56   25.20
  -9  -7   5  399.56   23.80
   9  -7  -5  403.36   26.50
  -9  -7   5  370.46   20.60
   9   7  -5  409.46   20.30
  -9   7   5  380.96   22.70
  -9   7   5  392.36   26.50
   7  -7  -5   21.60    6.00
  -7  -7   5   28.60    5.10
   7  -7  -5   16.50    5.70
  -7  -7   5   16.00    3.40
   7   7  -5   22.50    6.70
  -7   7   5   20.20    4.70
   7   7  -5   23.80    4.00
  -7   7   5   28.30    6.60
   5  -7  -5 1498.25   64.39
  -5  -7   5 1417.36   58.49
  -5  -7   5 1302.27   57.29
   5  -7  -5 1449.65   62.79
   5   7  -5 1363.86   58.49
  -5   7   5 1444.96   61.99
  -5   7   5 1449.35   63.89
   5   7  -5 1126.09   65.39
   3  -7  -5  341.77   22.10
  -3  -7   5  374.06   20.20
   3  -7  -5  420.36   25.70
   3   7  -5  389.96   28.30
   3   7  -5  377.66   20.00
  -3   7   5  319.37   21.90
  -3   7   5  343.47   21.80
   1  -7  -5  132.59   12.90
  -1  -7   5  104.69    9.80
  -1  -7   5  118.19   10.20
   1   7  -5  120.89   15.40
  -1   7   5  105.89   16.20
  -1   7   5  117.09   11.80
   1  -7   5 1295.97   62.69
  -1  -7  -5 1379.66   60.59
  -1  -7  -5 1169.98   54.89
   1  -7   5 1217.28   56.39
   1  -7   5 1284.17   56.59
  -1   7  -5 1201.28   65.39
   1   7   5 1189.48   68.79
   1   7   5 1222.38   57.49
  -3  -7  -5  130.39   14.60
   3  -7   5  127.49   11.60
  -3  -7  -5  119.29   11.60
   3  -7   5  130.19   15.10
   3   7   5  130.19   13.10
  -3   7  -5  112.19   14.80
   3   7   5   85.29   18.00
  -3   7  -5  125.19   19.50
   5  -7   5  199.48   16.50
  -5  -7  -5  208.38   20.10
   5  -7   5  231.58   20.90
  -5  -7  -5  215.38   17.00
   5   7   5  260.27   26.40
   5   7   5  225.68   26.40
  -5   7  -5  235.88   24.60
 -10  -8   5   11.60    3.40
  10  -8  -5   13.20    5.20
 -10  -8   5    6.20    5.10
  10  -8  -5    6.10    4.80
  10   8  -5   12.30    4.10
 -10   8   5    4.30    4.40
   8  -8  -5  611.34   34.20
   8  -8  -5  571.84   35.50
  -8  -8   5  587.34   29.00
  -8  -8   5  617.94   28.30
   8   8  -5  622.14   29.90
   8   8  -5  587.24   38.30
  -8   8   5  633.74   34.70
  -8   8   5  599.84   31.40
   6  -8  -5  188.38   17.70
  -6  -8   5  217.48   13.90
  -6  -8   5  223.38   13.20
  -6   8   5  272.07   18.20
   6   8  -5  221.18   13.70
  -6   8   5  233.78   15.80
   6   8  -5  231.88   20.90
  -4  -8   5   37.10    5.10
   4  -8  -5   28.80    6.30
  -4  -8   5   32.40    5.40
   4  -8  -5   38.00    6.40
  -4   8   5   34.70    7.40
   4   8  -5   18.70    7.90
  -4   8   5   32.10    6.80
   4   8  -5   31.70    5.20
  -2  -8   5 1382.36   58.89
  -2  -8   5 1329.67   58.39
   2  -8  -5 1438.36   64.09
  -2   8   5 1322.37   62.59
  -2   8   5 1174.28   74.59
   2   8  -5 1455.25   68.69
  -2   8   5 1399.86   61.59
   0  -8   5  107.49   10.20
   0  -8   5  113.69   10.00
   0  -8  -5  154.68   14.50
   0   8  -5  100.59   16.60
   0   8   5   83.79   16.90
   0   8   5  128.49   12.10
   2  -8   5 1682.33   71.19
  -2  -8  -5 1478.25   72.69
  -2  -8  -5 1567.04   67.99
   2   8   5 1655.73   70.89
   2   8   5 1498.45   80.99
  -2   8  -5 1522.65   79.99
  -4  -8  -5   16.20    6.30
  -4  -8  -5   21.40    5.60
   4  -8   5   12.70    6.40
   4  -8   5   11.80    4.80
  -4   8  -5    1.50    7.10
   4   8   5    1.50   10.00
   4   8   5   19.90    7.30
  -9  -9   5  975.10   48.00
   9  -9  -5 1004.60   50.49
  -9  -9   5  991.10   44.50
   9  -9  -5 1018.40   52.89
   9   9  -5 1072.69   44.30
  -9   9   5  920.21   46.80
  -7  -9   5   12.60    3.30
   7  -9  -5   11.30    4.40
  -7  -9   5   13.30    3.80
   7  -9  -5   11.30    5.10
   7   9  -5    5.70    6.00
  -7   9   5    7.00    5.40
  -7   9   5    4.30    4.20
   7   9  -5   12.50    3.50
  -5  -9   5  349.37   19.20
   5  -9  -5  335.27   23.60
  -5  -9   5  345.97   18.50
   5  -9  -5  311.37   21.00
  -5   9   5  363.06   22.90
   5   9  -5  324.57   19.30
   5   9  -5  315.27   25.70
  -5   9   5  369.86   23.50
   3  -9  -5  209.48   17.10
  -3  -9   5  181.88   12.50
  -3  -9   5  180.88   13.10
  -3   9   5  189.08   24.70
  -3   9   5  186.58   15.70
  -3   9   5  162.88   16.10
   3   9  -5  173.68   19.40
  -1  -9   5  497.95   25.40
   1  -9  -5  418.86   29.60
  -1  -9   5  462.35   24.70
  -1   9   5  582.64   42.00
   1   9  -5  445.86   33.30
  -1   9   5  465.55   27.80
  -1  -9  -5  945.51   49.20
   1  -9   5  968.50   42.70
   1  -9   5  898.01   43.60
  -1   9  -5  887.01   54.99
   1   9   5  916.51   45.80
   1   9   5  868.71   57.99
   3   9   5  302.67   25.10
   3   9   5  295.57   31.00
  -3   9  -5  255.67   29.60
  -8 -10   5  229.48   14.60
   6 -10  -5  132.19   13.40
  -6 -10   5  119.19    9.60
  -6 -10   5  127.19   10.90
   6 -10  -5  125.29   14.10
   6  10  -5  113.69   11.00
  -6  10   5  130.89   15.20
  -6  10   5  123.59   14.40
   6  10  -5  119.29   18.30
  -4 -10   5   78.49    8.50
  -4 -10   5   71.19    8.10
   4  10  -5   58.29   12.50
  -4  10   5   63.89   11.20
  -4  10   5   65.49   19.30
  -4  10   5   69.79   13.20
   2 -10  -5  523.65   31.90
  -2 -10   5  521.85   28.10
  -2 -10   5  536.85   26.70
  -2  10   5  517.05   31.10
   2  10  -5  512.35   37.20
  -2  10   5  579.24   43.60
   0 -10  -5   23.10    6.60
   0 -10   5   26.30    5.20
   0 -10   5   34.10    6.70
   0  10   5   12.00    6.00
   0  10  -5   24.40    9.80
   0  10   5   24.10   12.50
  12   0  -6   10.00    4.70
  12   0  -6   15.10    4.20
 -12   0   6   11.90    4.50
 -12   0   6    9.60    3.60
 -10   0   6  846.62   38.30
  10   0  -6  874.61   44.00
  10   0  -6  861.71   38.60
 -10   0   6  827.72   40.20
  -8   0   6   20.30    4.80
  -8   0   6   11.10    3.90
   8   0  -6   17.60    5.40
   8   0  -6    9.80    3.10
   6   0  -6  168.98   11.60
  -6   0   6  197.48   13.40
  -6   0   6  173.28   11.80
   6   0  -6  188.68   14.60
  -4   0   6 2186.18   89.59
   4   0  -6 2207.18   90.89
  -4   0   6 2141.69   86.99
  -4   0   6 2240.38   93.39
   4   0  -6 2097.09   95.49
  -2   0   6  112.99   17.60
  -2   0   6   87.79    9.10
  -2   0   6  101.19   11.10
  -2   0   6   99.09   10.80
  -2   0   6   80.69   15.50
   0   0   6 2040.40   84.59
   0   0   6 2013.00   85.89
   0   0   6 1968.50   99.79
   0   0   6 2156.08   90.49
   0   0   6 2032.80  108.79
   0   0   6 2156.08   89.59
  -2   0  -6  252.77   19.50
   2   0   6  261.97   27.40
   2   0   6  234.38   25.50
  -4   0  -6  403.76   27.10
   4   0   6  339.17   33.90
   4   0   6  398.96   33.90
   6   0   6  659.03   63.89
   6   0   6  830.92   50.39
  -6   0  -6  754.12   41.70
 -13  -1   6  415.36   22.40
  13  -1  -6  420.46   22.50
 -13  -1   6  458.75   25.00
  13  -1  -6  371.06   27.70
  13   1  -6  376.56   28.30
 -13   1   6  434.16   23.60
  13   1  -6  424.66   22.80
 -13   1   6  404.66   24.30
 -11  -1   6  993.90   48.00
  11  -1  -6 1017.40   52.29
 -11  -1   6 1036.00   45.80
  11  -1  -6 1060.19   45.60
 -11   1   6 1010.10   45.80
  11   1  -6 1102.49   52.29
 -11   1   6  997.30   48.70
  11   1  -6 1063.89   45.80
  -9  -1   6  497.35   24.80
   9  -1  -6  522.25   30.20
   9  -1  -6  497.25   25.10
  -9  -1   6  493.45   28.00
  -9   1   6  551.14   26.90
  -9   1   6  472.75   24.90
   9   1  -6  464.95   24.60
   9   1  -6  527.85   30.70
  -7  -1   6  485.75   26.40
  -7  -1   6  486.25   24.30
   7  -1  -6  493.35   28.10
   7   1  -6  516.75   24.20
  -7   1   6  451.75   27.70
  -7   1   6  484.95   23.90
   7   1  -6  471.45   27.90
  -7   1   6  501.25   25.70
   5  -1  -6    7.40    3.90
  -5  -1   6    3.00    2.30
  -5  -1   6    2.90    1.90
   5  -1  -6    1.20    1.80
  -5   1   6    1.00    3.00
  -5   1   6    4.70    2.50
   5   1  -6    5.10    2.10
   5   1  -6    1.00    1.80
  -5   1   6    4.20    2.70
   3  -1  -6 1627.14   73.49
  -3  -1   6 1696.93   73.19
  -3  -1   6 1716.83   73.39
   3  -1  -6 1848.02   77.29
  -3  -1   6 1684.43   70.89
  -3  -1   6 1682.43   75.29
  -3  -1   6 1695.43   97.09
   3   1  -6 1748.72   73.29
  -3   1   6 1737.23   72.79
  -3   1   6 1700.73   74.99
  -3   1   6 1725.83   69.89
  -1  -1   6    1.80    1.90
   1  -1  -6   -0.80    1.80
  -1  -1   6    2.40    2.20
  -1  -1   6    1.70    2.70
  -1  -1   6    2.90    5.10
  -1  -1   6   -1.90    3.50
  -1  -1   6    1.10    3.40
  -1   1   6    0.10    3.20
  -1   1   6    8.60    6.30
   1  -1   6   90.69   16.40
   1  -1   6   80.19    9.90
   1  -1   6   72.89   11.90
   1  -1   6   96.99   11.20
   1  -1   6   89.49   14.20
  -1  -1  -6   99.59   12.10
   1   1   6   87.79   16.80
   1   1   6  100.79   16.10
   1   1   6   70.59   10.80
   3  -1   6 1380.26   73.39
   3  -1   6 1336.07   72.99
  -3  -1  -6 1353.96   62.69
   3   1   6 1152.28   74.69
   3   1   6 1347.27   72.49
  -3   1  -6 1349.56   66.69
   5  -1   6  141.19   21.40
  -5  -1  -6  166.68   16.10
   5  -1   6  128.89   19.40
  -5   1  -6  146.79   16.00
   5   1   6  108.29   19.50
   5   1   6  121.19   19.00
 -12  -2   6  307.47   18.90
 -12  -2   6  282.87   16.50
  12  -2  -6  271.77   21.80
 -12   2   6  278.17   21.50
 -12   2   6  287.57   18.40
  12   2  -6  226.18   21.40
  12   2  -6  294.37   17.20
 -12   2   6  280.87   18.30
 -10  -2   6  190.58   14.70
 -10  -2   6  227.78   13.70
  10  -2  -6  188.78   17.00
  10   2  -6  227.68   18.00
  10   2  -6  216.68   13.70
 -10   2   6  199.48   14.60
 -10   2   6  215.58   14.80
 -10   2   6  229.68   17.70
  -8  -2   6  142.49   12.30
  -8  -2   6  147.39   11.10
   8  -2  -6  118.29   12.90
  -8   2   6  145.09   13.60
  -8   2   6  146.69   10.60
   8   2  -6  146.79   14.00
   8   2  -6  140.29   10.30
  -8   2   6  146.09   11.90
  -6  -2   6  130.99    9.50
   6  -2  -6  101.29   12.20
  -6  -2   6  124.39   11.30
   6  -2  -6  123.59   11.80
   6   2  -6  140.89    9.80
  -6   2   6  128.09   10.50
  -6   2   6  119.59   12.40
  -6   2   6  130.39    9.70
   6   2  -6  125.79   12.10
  -4  -2   6   -0.90    2.20
  -4  -2   6   -3.50    2.00
  -4  -2   6    0.50    1.50
   4  -2  -6   -1.00    2.10
   4  -2  -6    2.60    1.90
  -4   2   6    5.00    3.20
   4   2  -6    1.30    1.20
  -4   2   6    0.60    2.40
   4   2  -6   -2.00    1.70
   2  -2  -6  146.69   14.10
  -2  -2   6  167.28   15.00
   2  -2  -6  131.49   13.20
  -2  -2   6  132.89   10.70
  -2  -2   6  134.99   11.90
  -2  -2   6  128.49   12.00
  -2  -2   6  127.59   18.80
  -2  -2   6  175.08   21.50
  -2   2   6  147.79   11.40
  -2   2   6  147.59   13.30
  -2   2   6  128.59   18.30
   0  -2   6  472.35   30.40
   0  -2  -6  477.85   30.00
   0  -2   6  630.34   49.90
   0  -2   6  542.25   38.60
   0  -2   6  510.45   27.40
   0  -2   6  530.75   30.00
   0   2   6  533.75   39.50
   0   2   6  529.45   30.70
   2  -2   6  733.73   47.30
   2  -2   6  814.52   39.50
   2  -2   6  780.92   51.29
  -2  -2  -6  723.63   39.20
  -2   2  -6  710.83   40.70
   2   2   6  661.13   45.40
   2   2   6  760.32   40.30
   2   2   6  809.42   56.39
   4  -2   6    7.10    4.20
   4  -2   6   14.60    7.80
  -4  -2  -6   13.20    5.20
   4   2   6   14.10    8.80
  -4   2  -6   14.00    8.00
   4   2   6   30.80   11.00
 -13  -3   6    1.00    5.20
 -13  -3   6    6.90    3.60
 -13   3   6   14.30    5.30
 -13   3   6    4.30    8.10
  13   3  -6   13.30    4.10
 -11  -3   6   24.10    5.60
  11  -3  -6   22.20    7.00
 -11  -3   6   15.30    3.90
  11   3  -6   23.60    4.90
 -11   3   6   20.00    5.00
  11   3  -6    9.60    5.90
  -9  -3   6    5.10    2.40
  -9  -3   6    2.50    2.70
   9  -3  -6   -1.50    2.10
  -9   3   6    4.40    2.50
   9   3  -6    0.10    1.30
  -9   3   6    1.10    3.60
   9   3  -6   -0.30    2.60
  -7  -3   6  209.68   15.20
   7  -3  -6  182.68   15.50
  -7  -3   6  217.18   13.30
   7  -3  -6  207.78   17.70
  -7   3   6  237.48   17.50
   7   3  -6  198.18   13.20
   7   3  -6  223.78   17.30
  -7   3   6  212.98   14.70
  -5  -3   6  113.69    9.70
   5  -3  -6  115.59   11.70
   5  -3  -6   99.79   12.10
  -5  -3   6  114.19    8.80
  -5  -3   6  102.49   10.60
  -5   3   6  104.19   10.30
  -5   3   6   93.09   10.90
   5   3  -6  109.09    8.80
   5   3  -6  116.49   11.20
  -3  -3   6   -1.30    6.70
  -3  -3   6    2.90    2.10
   3  -3  -6    0.20    1.80
  -3  -3   6    2.30    2.10
  -3  -3   6    1.20    2.10
   3  -3  -6    0.70    1.20
  -3   3   6    1.10    2.10
  -3   3   6    0.70    2.90
   3   3  -6    1.90    1.30
  -1  -3   6   78.19   17.00
  -1  -3   6   81.19    9.40
  -1  -3   6   91.69   11.30
   1  -3  -6   77.89   10.30
  -1  -3   6   85.19    8.40
  -1  -3   6   99.49   10.50
  -1  -3   6   90.69   14.20
   1  -3  -6   86.09   10.00
  -1   3   6   69.69   10.20
  -1   3   6   67.19   13.30
  -1   3   6   85.19    9.00
   1  -3   6    3.00    2.80
   1  -3   6    0.30    3.00
   1  -3   6    7.10    5.90
  -1  -3  -6    5.50    3.70
  -1  -3  -6    6.20    3.90
   1  -3   6    3.80    2.70
   1   3   6    2.10    4.20
   1   3   6    2.70    3.40
  -3  -3  -6    0.40    3.60
   3  -3   6    2.90    4.10
   3  -3   6   -1.10    3.00
   3   3   6    0.20    5.00
  -3   3  -6   10.30    5.10
   3   3   6    1.30    5.30
   5  -3   6    0.30    3.70
  -5  -3  -6    0.90    5.00
   5  -3   6   -0.20    3.90
   5   3   6    7.10    7.10
  -5   3  -6    2.20    7.30
   5   3   6    6.30    7.20
  12  -4  -6   26.90    7.80
 -12  -4   6   33.90    6.00
 -12  -4   6   31.80    7.40
 -12   4   6   35.00    9.10
 -12   4   6   21.50    5.90
  12   4  -6   31.70    5.50
 -10  -4   6  789.92   40.90
  10  -4  -6  865.61   43.40
 -10  -4   6  845.02   37.60
  10   4  -6  792.82   37.50
 -10   4   6  816.02   39.20
 -10   4   6  848.32   43.00
   8  -4  -6   62.59    8.40
  -8  -4   6   66.39    6.70
   8  -4  -6   50.99    9.30
  -8  -4   6   67.79    8.30
  -8   4   6   60.89    9.50
  -8   4   6   59.69    7.20
   8   4  -6   71.79    6.70
  -6  -4   6   14.20    3.90
   6  -4  -6   11.80    4.80
   6  -4  -6    6.10    3.10
  -6  -4   6    6.40    2.80
   6   4  -6   10.80    2.80
  -6   4   6    8.40    3.10
  -6   4   6    5.00    3.60
  -4  -4   6  991.50   44.20
   4  -4  -6  821.12   47.00
  -4  -4   6  949.60   42.20
   4  -4  -6  945.51   44.10
  -4  -4   6  867.01   41.70
  -4   4   6  941.71   46.20
   4   4  -6  940.41   41.30
  -4   4   6  974.60   43.80
  -2  -4   6   51.39    6.80
  -2  -4   6   56.59    8.00
   2  -4  -6   57.19    8.60
  -2   4   6   42.20   11.60
   2   4  -6   62.19    6.50
  -2   4   6   46.80    7.60
   2   4  -6   41.80    9.00
  -2   4   6   57.29    8.60
   0  -4   6  477.25   25.80
   0  -4   6  477.35   27.10
   0  -4  -6  455.35   27.60
   0  -4  -6  527.35   28.40
   0  -4   6  403.66   31.70
   0   4  -6  485.45   31.70
   0   4   6  432.26   36.40
   2  -4   6  126.19   12.20
  -2  -4  -6  125.29   14.20
   2  -4   6  113.89   15.80
  -2  -4  -6   95.09   12.00
   2   4   6  108.99   13.00
  -2   4  -6  109.89   13.40
   2   4   6   95.29   15.90
   4  -4   6  137.59   16.80
  -4  -4  -6  136.79   14.70
   4  -4   6  137.19   13.60
  -4   4  -6  163.38   19.20
   4   4   6  133.69   22.80
   4   4   6  201.88   25.10
 -11  -5   6  242.88   18.40
  11  -5  -6  232.58   19.80
 -11  -5   6  243.08   15.60
  11   5  -6  272.27   16.20
 -11   5   6  255.37   21.90
 -11   5   6  248.08   17.60
   9  -5  -6   16.80    5.30
  -9  -5   6   14.10    3.50
  -9  -5   6   13.80    4.50
  -9   5   6   12.40    4.10
   9   5  -6    5.40    2.60
  -9   5   6    9.50    5.70
  -7  -5   6 1429.56   66.09
  -7  -5   6 1523.05   62.89
   7  -5  -6 1373.26   69.69
   7  -5  -6 1588.84   67.69
  -7   5   6 1582.44   68.59
   7   5  -6 1560.54   62.09
  -7   5   6 1500.75   64.69
  -5  -5   6  560.94   26.80
  -5  -5   6  509.35   29.90
  -5  -5   6  555.74   27.40
   5  -5  -6  538.65   29.10
   5  -5  -6  516.35   32.90
  -5   5   6  549.25   27.80
   5   5  -6  506.55   26.00
  -5   5   6  548.15   31.20
   3  -5  -6 1221.48   66.19
   3  -5  -6 1463.15   61.89
  -3  -5   6 1521.95   61.59
  -3  -5   6 1440.96   61.19
   3   5  -6 1356.26   59.99
  -3   5   6 1487.75   66.09
  -3   5   6 1464.95   62.69
   3   5  -6 1476.85   68.49
  -1  -5   6  866.71   40.20
   1  -5  -6  828.32   44.00
  -1  -5   6  783.12   38.50
   1   5  -6  811.92   47.60
  -1   5   6  797.72   40.30
  -1   5   6  750.92   51.39
  -1  -5  -6  192.38   16.90
   1  -5   6  203.48   15.70
   1  -5   6  185.28   19.70
   1  -5   6  179.98   14.60
   1   5   6  181.58   22.10
  -1   5  -6  198.88   21.00
   1   5   6  188.38   16.80
   3  -5   6  370.56   23.60
  -3  -5  -6  325.57   23.40
  -3  -5  -6  346.27   26.90
   3  -5   6  318.97   26.60
   3   5   6  370.16   25.30
  -3   5  -6  326.87   25.60
   3   5   6  367.66   31.80
  10  -6  -6  693.63   38.30
 -10  -6   6  800.42   33.80
 -10  -6   6  689.73   36.40
 -10   6   6  674.03   38.70
 -10   6   6  647.04   35.00
   8  -6  -6  463.25   30.80
   8  -6  -6  410.36   26.30
  -8  -6   6  415.66   24.90
  -8   6   6  396.16   26.60
  -8   6   6  404.36   24.00
   8   6  -6  441.06   22.60
  -6  -6   6  151.48   11.00
   6  -6  -6  162.78   16.00
  -6  -6   6  145.59   11.10
  -6   6   6  143.49   12.60
  -6   6   6  147.49   14.40
   6   6  -6  149.49   11.10
  -4  -6   6 2659.03  106.79
   4  -6  -6 2610.94  109.19
   4  -6  -6 2535.45  114.59
  -4  -6   6 2610.84  106.99
  -4   6   6 2732.03  108.89
   4   6  -6 2627.54  116.69
  -4   6   6 2796.82  111.09
   4   6  -6 2604.34  105.79
  -2  -6   6  344.77   19.50
   2  -6  -6  373.66   24.50
  -2  -6   6  281.47   18.80
  -2   6   6  325.97   21.20
  -2   6   6  305.57   30.40
   2   6  -6  284.97   24.90
   0  -6   6  547.55   30.70
   0  -6  -6  570.04   34.50
   0  -6   6  535.25   28.60
   0   6   6  523.45   41.00
   0   6  -6  544.75   35.80
   0   6   6  555.74   31.70
  -2  -6  -6    0.40    2.60
   2  -6   6   -4.80    2.90
   2  -6   6   -0.20    2.20
   2   6   6    1.20    5.00
   2   6   6    3.70    4.10
  -4  -6  -6  307.37   23.00
   4  -6   6  309.67   26.10
  -9  -7   6  172.98   14.90
  -9  -7   6  164.88   11.90
   9  -7  -6  130.49   15.40
   9  -7  -6  153.38   14.90
  -9   7   6  148.99   16.60
  -9   7   6  137.29   12.70
   9   7  -6  138.59   11.70
   7  -7  -6  299.47   19.90
  -7  -7   6  299.97   19.90
   7  -7  -6  253.47   21.00
  -7  -7   6  280.77   16.60
   7   7  -6  276.57   17.20
  -7   7   6  227.48   19.40
  -7   7   6  272.87   18.00
  -5  -7   6   34.50    6.30
   5  -7  -6   43.00    7.80
   5  -7  -6   46.00    6.90
  -5   7   6   44.90    8.00
   5   7  -6   38.00    5.90
   5   7  -6   71.69   11.90
   3  -7  -6  337.47   24.30
  -3  -7   6  368.36   20.50
  -3  -7   6  367.36   21.10
   3   7  -6  323.37   26.60
  -3   7   6  354.46   33.30
  -3   7   6  362.16   23.60
  -1  -7   6   57.99    7.20
  -1  -7   6   50.69    6.80
   1  -7  -6   49.20    8.60
   1   7  -6   59.99   11.50
  -1   7   6   41.70   13.40
  -1   7   6   60.49    9.10
  -1  -7  -6   79.59   10.90
   1  -7   6   73.29    9.40
   1  -7   6   93.89   10.20
   1   7   6   59.69   15.10
   1   7   6   69.19   10.80
  -1   7  -6   36.40   12.60
   3   7   6  131.19   15.80
  -8  -8   6   64.69   10.90
  -8  -8   6   53.99    7.40
   8  -8  -6   51.09   10.60
   8  -8  -6   52.39   10.80
  -8   8   6   74.29   12.20
   8   8  -6   55.09    7.80
  -8   8   6   52.19    9.60
  -6  -8   6   21.10    5.30
  -6  -8   6   15.80    3.70
   6  -8  -6   31.70    7.60
   6  -8  -6   15.80    6.20
  -6   8   6   32.90    8.10
   6   8  -6   10.50    6.50
  -6   8   6   29.00    7.30
   6   8  -6   26.80    5.90
   4  -8  -6   43.60    8.60
  -4  -8   6   65.99    7.40
  -4  -8   6   50.29    6.60
  -4   8   6   42.30    8.80
   4   8  -6   26.40   10.20
  -4   8   6   41.60    9.00
  -2  -8   6    8.80    3.70
  -2  -8   6   11.70    3.80
   2  -8  -6   12.20    5.00
   2   8  -6   24.60    7.70
  -2   8   6   26.90   11.20
  -2   8   6   11.10    5.80
   0  -8   6   21.20    5.20
   0  -8  -6   16.40    5.40
   0  -8   6   28.40    6.50
   0   8   6   14.00    8.00
   0   8  -6   19.40    8.50
   0   8   6   20.10    6.10
   7   9  -6  165.48   13.30
   5  -9  -6   34.10    8.30
  -5  -9   6   30.40    6.30
   5  -9  -6   32.40    7.60
  -5   9   6   26.60    7.90
   5   9  -6   27.40   10.20
  -5   9   6   28.80    8.30
  -3  -9   6   83.09    8.60
   3  -9  -6   81.29   11.50
  -3  -9   6   92.99    9.40
  -3   9   6   82.49   11.80
  -3   9   6  113.09   21.10
   3   9  -6   66.39   13.60
  -1   9   6   65.49   21.80
   1   9  -6   63.39   17.60
  12   0  -7    1.80    3.90
  12   0  -7    0.40    2.50
  10   0  -7   -0.90    1.40
  10   0  -7    0.50    2.90
 -10   0   7   -0.50    2.90
 -10   0   7    1.00    3.00
  -8   0   7   -1.60    2.60
  -8   0   7   -2.10    3.50
  -8   0   7   -0.90    2.70
   8   0  -7    1.00    2.80
  -6   0   7    0.10    4.10
  -6   0   7    2.70    2.60
   6   0  -7   -0.70    2.30
   4   0  -7    0.40    1.60
  -4   0   7    2.00    2.90
  -2   0   7   -1.20    6.70
  -2   0   7   -0.20    6.90
  -2   0   7    0.10    3.20
  -2   0   7   -6.10    4.00
   0   0   7   -3.80    6.50
   0   0   7    0.00    4.80
   2   0   7    2.70    6.80
   2   0   7   -2.40    4.80
   2   0   7   -5.20    7.80
 -11  -1   7    2.00    2.70
 -11  -1   7    4.70    3.90
  11   1  -7   -1.30    3.60
 -11   1   7    5.00    4.30
  11   1  -7    1.40    2.30
 -11   1   7    4.80    5.40
   9  -1  -7   54.19    8.80
  -9  -1   7   49.20   10.80
  -9  -1   7   62.69    8.40
  -9   1   7   64.19   10.20
  -9   1   7   61.29    7.60
   9   1  -7   43.40    8.70
   9   1  -7   80.39    7.60
   7  -1  -7   66.19    8.90
  -7  -1   7   65.39    7.90
  -7  -1   7   55.39    7.90
  -7   1   7   69.39    9.90
   7   1  -7   75.19    6.90
   7   1  -7   71.29    9.20
  -7   1   7   68.49    8.60
  -5  -1   7 1019.30   46.20
   5  -1  -7 1091.29   52.39
  -5  -1   7 1033.30   49.10
  -5  -1   7 1050.99   51.59
  -5   1   7 1017.70   51.09
   5   1  -7 1095.59   50.09
  -5   1   7  981.70   48.10
  -3  -1   7   45.50    7.70
  -3  -1   7   52.09    7.50
  -3  -1   7   57.49   10.40
  -3   1   7   49.60    9.40
  -3   1   7   58.49   11.60
  -3   1   7   50.69   13.30
  -1  -1   7   57.09   15.60
  -1  -1   7   59.19   15.20
  -1  -1   7   70.29   12.10
  -1   1   7   84.39   19.10
  -1   1   7   80.49   16.10
  -1   1   7   67.39   11.70
   1  -1   7  301.47   22.90
   1  -1   7  313.37   31.40
   1   1   7  330.47   33.80
   1   1   7  310.47   29.00
   3  -1   7   23.10   10.90
   3  -1   7   18.60    7.20
  -3  -1  -7    6.20    7.00
   3   1   7    6.10   11.20
   3   1   7   15.00    9.50
 -12  -2   7  587.34   29.70
  10  -2  -7  130.09   13.40
 -10  -2   7  143.49   11.00
 -10  -2   7  136.39   13.00
 -10   2   7  144.09   14.70
  10   2  -7  119.29   14.00
  10   2  -7  140.29   10.50
 -10   2   7  134.09   12.20
   8  -2  -7  577.04   32.00
  -8  -2   7  591.34   28.10
   8   2  -7  522.45   31.90
  -8   2   7  598.84   32.90
   8   2  -7  509.75   28.00
  -8   2   7  578.44   29.50
   6  -2  -7  551.04   31.70
  -6  -2   7  578.94   28.10
  -6  -2   7  620.44   31.40
  -6   2   7  576.34   29.20
   6   2  -7  537.75   27.70
   6   2  -7  542.55   31.90
  -6   2   7  593.84   32.80
  -4  -2   7   52.99    9.70
  -4  -2   7   65.39    7.60
  -4  -2   7   43.30    7.70
  -4  -2   7   64.59   17.60
   4  -2  -7   60.69    9.80
   4  -2  -7   45.60    7.00
  -4   2   7   51.19    8.90
  -4   2   7   68.99    8.10
  -2  -2   7  774.52   41.70
  -2  -2   7  776.72   36.60
   2  -2  -7  672.33   43.60
  -2   2   7  754.92   40.10
  -2   2   7  860.71   52.89
   0  -2   7  188.78   17.10
   0  -2   7  215.58   25.00
   0   2   7  152.58   24.20
   0   2   7  187.18   23.10
   0   2   7  175.38   17.20
   2  -2   7 1055.79   54.09
   2   2   7 1238.38   76.09
   2   2   7 1016.40   63.79
 -11  -3   7  103.59   13.20
 -11  -3   7  119.89   10.00
  11  -3  -7  122.09   13.60
 -11   3   7  104.29   11.20
 -11   3   7  110.99   15.40
  11   3  -7  121.99   10.80
  -9  -3   7 1410.06   60.19
   9  -3  -7 1342.97   65.09
  -9  -3   7 1411.96   62.59
  -9   3   7 1356.86   61.49
  -9   3   7 1476.65   65.59
   9   3  -7 1486.15   60.49
   7  -3  -7   -1.30    2.10
  -7  -3   7   -3.40    3.00
  -7  -3   7   -0.40    2.20
   7   3  -7   -0.30    1.40
  -7   3   7    0.80    2.90
  -7   3   7   -1.10    4.00
   5  -3  -7 1317.47   62.09
  -5  -3   7 1216.18   57.29
   5  -3  -7 1269.27   56.49
  -5  -3   7 1224.98   54.59
  -5   3   7 1279.47   56.29
  -5   3   7 1201.58   59.29
   5   3  -7 1261.67   54.19
  -3  -3   7  137.69   11.70
  -3  -3   7  122.09   15.90
   3  -3  -7  137.69   14.40
  -3  -3   7  124.09   12.10
  -3   3   7  119.09   13.00
  -3   3   7  130.79   20.60
  -3   3   7  124.99   12.20
  -1  -3   7  170.08   15.30
   1  -3  -7  201.88   18.80
  -1  -3   7  179.18   15.80
  -1   3   7  168.98   22.60
  -1   3   7  173.18   16.70
   1  -3   7  958.10   47.90
   1  -3   7  908.31   44.70
   1   3   7  944.31   49.60
   1   3   7  947.71   64.39
   1   3   7  901.21   57.89
   3  -3   7   35.30   10.10
 -10  -4   7   73.89    8.20
 -10  -4   7   77.29   10.00
  10  -4  -7   77.99   10.90
 -10   4   7   77.29   13.70
 -10   4   7   71.89    9.90
   8  -4  -7  515.25   29.80
  -8  -4   7  519.45   26.10
  -8  -4   7  523.45   29.60
  -8   4   7  536.45   27.80
   8   4  -7  507.35   26.40
  -8   4   7  523.35   31.40
  -6  -4   7  200.58   13.70
   6  -4  -7  171.18   17.30
   6  -4  -7  221.38   16.60
  -6  -4   7  204.18   16.00
  -6   4   7  195.28   14.80
   6   4  -7  224.18   14.90
  -6   4   7  185.58   17.00
   4  -4  -7  173.08   16.70
  -4  -4   7  129.09   12.60
   4  -4  -7  136.99   12.00
  -4  -4   7  137.79   11.50
  -4   4   7  159.38   14.50
  -4   4   7  125.89   12.40
   4   4  -7  137.29   11.10
  -2  -4   7  543.75   30.00
  -2  -4   7  557.74   28.40
  -2  -4   7  485.05   29.90
   2  -4  -7  607.84   34.20
  -2   4   7  403.96   37.20
  -2   4   7  537.65   31.90
   0  -4  -7   71.09   11.60
   0  -4   7   89.49    9.80
   0  -4   7   81.29   10.60
   0   4   7   79.19   12.10
   0   4   7   97.29   18.20
   2  -4   7  346.07   22.30
   2  -4   7  332.67   23.60
   2   4   7  290.17   38.40
  -9  -5   7   16.60    6.20
  -9  -5   7   23.10    5.10
   9  -5  -7   33.00    7.40
   9   5  -7   35.50    6.50
  -9   5   7   22.00    6.10
  -9   5   7   24.90    8.40
  -7  -5   7   -2.20    1.90
  -7  -5   7   -0.30    3.50
   7  -5  -7    1.40    2.80
   7   5  -7    1.00    2.10
  -7   5   7   -0.60    4.00
  -7   5   7    5.20    3.20
  -5  -5   7  360.06   22.40
   5  -5  -7  363.46   21.60
  -5  -5   7  360.56   20.80
   5  -5  -7  362.06   26.20
  -5   5   7  343.67   22.70
   5   5  -7  325.27   20.10
  -5   5   7  384.66   25.30
   3  -5  -7   80.29   11.20
  -3  -5   7   64.59    9.10
  -3  -5   7   63.69    7.90
  -3   5   7   75.09   10.90
  -3   5   7   47.10   13.60
  -1  -5   7  132.79   13.00
  -1  -5   7  141.99   12.40
  -1  -5   7  114.99   13.50
  -1   5   7  130.09   20.90
  -1   5   7  137.59   14.70
   1  -5   7  134.69   13.70
   1  -5   7  132.79   13.20
  -1  -5  -7  101.09   14.80
   1   5   7  154.68   17.30
   1   5   7  195.28   30.20
  -8  -6   7   54.79    9.70
   8  -6  -7   51.49   10.00
  -8  -6   7   57.09    7.50
  -8   6   7   56.49   11.30
   8   6  -7   52.99    7.70
  -8   6   7   55.19    9.40
   6  -6  -7   32.30    7.00
  -6  -6   7   40.00    6.30
  -6  -6   7   41.10    8.60
   6  -6  -7   31.80    8.60
  -6   6   7   21.00    8.00
   6   6  -7   32.30    6.30
  -6   6   7   36.40    8.20
  -4  -6   7   52.39    9.80
   4  -6  -7   59.59    9.80
  -4  -6   7   56.79    7.20
  -4   6   7   51.59   10.30
  -4   6   7   32.40   11.70
  -2  -6   7  125.19   11.60
   2  -6  -7  118.79   13.40
  -2  -6   7  116.29   14.00
  -2  -6   7  100.89   11.10
  -2   6   7  103.09   21.80
  -2   6   7  118.29   14.50
   0  -6   7    2.40    3.50
   0  -6   7   -0.90    3.50
   0   6   7   -6.90    5.10
   7   7  -7  119.89   11.10
  -7   7   7   98.19   12.80
  -5  -7   7  766.72   41.10
  -5  -7   7  798.42   38.90
   5  -7  -7  810.42   40.80
   5  -7  -7  904.61   47.60
  -5   7   7  808.52   42.80
  -3  -7   7   -2.60    3.10
   3  -7  -7    2.10    3.50
  -3  -7   7    4.00    3.10
   3   7  -7   -1.00    7.30
  -3   7   7    1.70    6.40
  -3   7   7    0.30    8.90
   1   7  -7    7.90    8.50
  -8   0   8   93.79   11.70
   8   0  -8  142.69   13.60
  -8   0   8  101.49   14.10
   6   0  -8   48.80    8.60
  -6   0   8   36.30    7.40
  -4   0   8 1691.53   91.69
  -4   0   8 1624.64   76.59
   9  -1  -8   33.20    8.10
   7  -1  -8  935.51   44.50
  -7  -1   8  947.31   47.30
  -7  -1   8  903.21   44.30
  -7   1   8  858.51   46.00
  -7   1   8  882.01   43.50
  -5  -1   8  289.57   21.00
  -5  -1   8  327.17   24.30
  -5   1   8  332.87   24.30
  -5   1   8  316.27   34.20
  -5   1   8  304.77   20.40
  -3   1   8  157.58   17.50
  -3   1   8  171.38   26.10
  -1   1   8  484.85   43.10
   8  -2  -8    2.60    3.60
  -8  -2   8    4.40    4.80
  -8  -2   8    9.40    6.50
  -8   2   8    4.20    4.50
  -6  -2   8  107.59   12.30
   6  -2  -8  120.39   12.70
  -6  -2   8  102.49   16.00
  -6   2   8  106.59   13.40
  -6   2   8  130.59   15.20
  -4  -2   8   64.29   10.60
  -4  -2   8   47.20   10.80
  -4   2   8   72.49   12.10
  -4   2   8   56.19   17.30
  -2   2   8    0.10    6.20
  -2   2   8    0.20    9.10
   7  -3  -8   31.10    7.60
  -7  -3   8   20.60    5.90
  -7   3   8   16.30    5.60
  -5  -3   8   10.60    6.00
  -5  -3   8   10.10    7.50
  -5   3   8   10.20    6.10
  -5   3   8   -6.30    7.60
  -3   3   8  121.59   16.70
  -3   3   8  132.09   23.30
  -6  -4   8    2.40    3.80
  -4  -4   8    0.20    3.60
  -4  -4   8    3.00    7.00
   0   0   0    0.00    0.00

_computing_structure_solution     'SHELXT 2018/2 (Sheldrick, 2018)'
;
_shelx_hkl_checksum   65259
