# Supplementary material for: Defect-Mediated Diffusion Pathways in Spodumene Accelerate Lithium Transport
Source: ACS Mater Lett. 2025 Sep 8;7(10):3388–93. doi: 10.1021/acsmaterialslett.5c00876 (PMC12505375; doi:10.1021/acsmaterialslett.5c00876)
Supplement: Supplementary file 3 [file tz5c00876_si_003.zip › 1g_sample3/1g.abs]

 SADABS-2016/2 - Bruker AXS area detector scaling and absorption correction 
 --------------------------------------------------------------------------

 Reference: Krause, L., Herbst-Irmer, R., Sheldrick G.M. & Stalke D.,
 J. Appl. Cryst. 48 (2015) 3-10.

 Equivalent reflections defined by point group 2/m    for scaling

 Equivalent reflections defined by point group 2/m    for error model

 Reading file spodumene1g_0m.raw

 Mean and maximum errors in direction cosine check function =   0.000   0.003
 The mean error should not exceed 0.005, and is usually caused by matrix
 changes during data processing.

 Approximate wavelength, cell and maximum 2-theta (from cosines etc.):
 0.72899    9.473    8.390    5.222   90.007  110.230   89.992   73.06

 Scan  2-theta  high res  %[I>3sig(I)]
   1     0.00    0.7763      81.15
   2   -20.00    0.6121      84.23
   3   -20.00    0.6137      85.39
   4   -20.00    0.6139      83.59
   5   -20.00    0.6146      86.75
   6   -20.00    0.6171      84.11
   7   -20.00    0.6134      85.35

 Fast scans:  1

 These scans are used only to provide replacements for reflections missing
 in all other scans (e.g.  overloads suppressed by SAINT) and do not otherwise
 contribute to the final reflection file.

 Fast scans truncated to  1.5000 Angstroms

 ==============================================================================

 PART 1 - Refinement of parameters to model systematic errors


 Determination of crystal position in pixel units relative to detector

 Scan#  2theta    x        y        z      fit
    2  -20.00  253.024  189.472  210.946  0.142550E-05
    3  -20.00  252.956  189.674  211.159  0.859183E-06
    4  -20.00  252.931  189.211  211.177  0.104210E-05
    5  -20.00  252.892  189.360  211.038  0.774092E-06
    6  -20.00  253.057  189.387  211.128  0.836706E-06
    7  -20.00  252.794  189.383  211.111  0.824217E-06


 Settings for parameter refinement:

 Maximum resolution =  0.1000 A
 (Intensity/sigma) threshold = 1.500
 Restraint esd for equal adjacent scale factors =  0.0200
 Maximum odd and even orders for spherical harmonics =   3   6

    7128 Reflections employed for parameter determination
 Effective data to parameter ratio =    0.73

 wR2(int) =  0.1759 (selected reflections only, before parameter refinement)

 Cycle  wR2(incid)  wR2(diffr)  Mean wt.
    1     0.1022      0.0881     0.8494
    2     0.0786      0.0705     0.8872
    3     0.0656      0.0623     0.8990
    4     0.0600      0.0586     0.9038
    5     0.0575      0.0568     0.9060
    6     0.0562      0.0559     0.9070
    7     0.0556      0.0554     0.9074
    8     0.0552      0.0551     0.9077
    9     0.0550      0.0550     0.9078
   10     0.0549      0.0549     0.9079
   11     0.0548      0.0548     0.9080
   12     0.0548      0.0548     0.9080
   13     0.0547      0.0548     0.9080
   14     0.0547      0.0547     0.9080
   15     0.0547      0.0547     0.9081
   16     0.0547      0.0547     0.9081
   17     0.0547      0.0547     0.9081
   18     0.0548      0.0548     0.9081
   19     0.0548      0.0549     0.9081
   20     0.0548      0.0548     0.9081
   21     0.0548      0.0548     0.9081
   22     0.0548      0.0548     0.9081
   23     0.0548      0.0548     0.9081
   24     0.0548      0.0548     0.9081
   25     0.0548      0.0548     0.9081

 Detector phosphor efficiency refined to  0.979

 wR2(int) =  0.0548 (selected reflections only, after parameter refinement)

 ==============================================================================

 PART 2 - Reject outliers and establish error model

 Rejected reflections are ignored in the statistics and Postscript plots
 (except the detector diagnostics) and in the output .hkl file
 Before applying rejections there are:

    7750 total and    916 unique reflections assuming Friedel's law
 plus    196 total and    64 unique reflections in fast scans

 Reflections rejected for which |I-<I>|/su >   4.00
 where:  su^2 = sigma(I)^2 + (  0.04000 <I>)^2  (sigma(I) from SAINT)

    7680 total and    916 unique reflections left after |I-<I>|/su test
 plus    193 total and    64 unique reflections in fast scans

 su^2 = [K*sigma(I)]^2 + [g<I>]^2  where sigma(I) is from SAINT


 Error model 5: refine all K and overall g

 Run 2theta R(int) Incid. factors Diffr. factors    K      g   I/s(lim) Total I>2sig(I)
   1f  0.0  0.0096  1.018 - 4.096  0.977 - 1.061  0.807  0.0370  27.0     193     173
   2 -20.0  0.0404  0.548 - 1.863  0.968 - 1.062  1.223  0.0370  27.0    1284    1101
   3 -20.0  0.0336  0.453 - 1.465  0.968 - 1.033  0.979  0.0370  27.0    1275    1132
   4 -20.0  0.0339  0.590 - 1.572  0.973 - 1.062  1.114  0.0370  27.0    1303    1125
   5 -20.0  0.0480  0.458 - 1.542  0.971 - 1.060  1.480  0.0370  27.0    1239    1074
   6 -20.0  0.0301  0.535 - 2.025  0.970 - 1.048  0.996  0.0370  27.0    1317    1152
   7 -20.0  0.0320  0.433 - 1.105  0.970 - 1.062  1.083  0.0370  27.0    1262    1104

 I/s(lim) is the limiting value of I/sigma(I) for a reflection of infinite
 intensity, and may be used as a criterion for data quality (Diederichs(2010),
 Acta Cryst, D66, 733-740. The above statistics are based on all non-rejected
 data, ignoring reflections without equivalents when estimating R(int) and K.


 ==============================================================================

 PART 3 - Output Postscript diagnostics and corrected data

 Diagnostic plots written to Postscript file sad.eps


 ** R(int) could not be plotted for   2 scans - insufficient common reflections
 Reflections not merged
       1 Overloads replaced by fast scan measurements
    7681 Corrected reflections written to file spodumene1g_0m.hkl
 Estimated minimum and maximum transmission:  0.6793  0.7472
 The ratio of these values is more reliable than their absolute values!
 Additional spherical absorption correction applied with mu*r =  0.2000
