# Supplementary material for: Defect-Mediated Diffusion Pathways in Spodumene Accelerate Lithium Transport
Source: ACS Mater Lett. 2025 Sep 8;7(10):3388–93. doi: 10.1021/acsmaterialslett.5c00876 (PMC12505375; doi:10.1021/acsmaterialslett.5c00876)
Supplement: Supplementary file 3 [file tz5c00876_si_003.zip › 1g_sample3/1g_a.res]

TITL 1g_a.res in C2/c
    1g_a.res
    created by SHELXL-2019/3 at 14:51:59 on 10-Feb-2025
REM Old TITL 1g in C2/c
REM SHELXT solution in C2/c: R1 0.030, Rweak 0.001, Alpha 0.066
REM <I/s>   0.655 for   28 systematic absences,  Orientation as input
REM Formula found by SHELXT:  Li O6 Al Si2

CELL  0.7288   9.4680   8.3860   5.2262   90.000  110.196   90.000
ZERR   4.000   0.0009   0.0008   0.0005    0.000    0.003    0.000
LATT  7
SYMM -X, Y, 1/2-Z
SFAC LI O AL SI
DISP    Li    0.00035    0.00006         2.26
DISP    O     0.01151    0.00644        34.18
DISP    Al    0.06760    0.05471       242.96
DISP    Si    0.08644    0.07496       328.54
UNIT 4 24 4 8

ACTA

REM (Iobs-Icalc)/Sigma(W) > 10 Outliers
OMIT -3  1  2
OMIT  1  3  1

TEMP -173
SIZE 0.110 0.040 0.040

REM colourless rod

L.S. 10
BOND
FMAP 2
PLAN 20

WGHT    0.046300    0.216800
FVAR       0.80806
SI1   4    0.705991    0.406478    0.243156    11.00000    0.00183    0.00222 =
         0.00169   -0.00005    0.00038   -0.00026
AL2   3    0.500000    0.092957    0.250000    10.50000    0.00176    0.00193 =
         0.00159    0.00000    0.00041    0.00000
O3    2    0.643406    0.514132    0.439759    11.00000    0.00331    0.00527 =
         0.00289   -0.00169    0.00073    0.00003
O4    2    0.890422    0.417484    0.359002    11.00000    0.00203    0.00367 =
         0.00277    0.00017    0.00049   -0.00020
O5    2    0.635387    0.232529    0.199728    11.00000    0.00436    0.00324 =
         0.00495   -0.00046    0.00186   -0.00164
LI6   1    1.000000    0.225031    0.250000    10.50000    0.00586    0.00502 =
         0.00473    0.00000    0.00143    0.00000
HKLF 4


REM  1g_a.res in C2/c
REM wR2 = 0.0711, GooF = S = 1.097, Restrained GooF = 1.097 for all data
REM R1 = 0.0239 for 820 Fo > 4sig(Fo) and 0.0255 for all 868 data
REM 47 parameters refined using 0 restraints

END  
     
WGHT      0.0463      0.2168 

REM Highest difference peak  0.625,  deepest hole -0.711,  1-sigma level  0.137
Q1    1   0.6624  0.5743  0.5336  11.00000  0.05    0.62
Q2    1   0.6726  0.3022  0.2174  11.00000  0.05    0.55
Q3    1   0.9341  0.4314  0.5098  11.00000  0.05    0.51
Q4    1   0.8769  0.5446  0.5275  11.00000  0.05    0.41
Q5    1   0.6587  0.4731  0.3365  11.00000  0.05    0.38
Q6    1   0.5865  0.2763  0.0017  11.00000  0.05    0.35
Q7    1   0.6226  0.1734 -0.0398  11.00000  0.05    0.33
Q8    1   0.7340  0.4132  0.5597  11.00000  0.05    0.32
Q9    1   0.6444  0.2377  0.5005  11.00000  0.05    0.31
Q10   1   0.6038  0.4758  0.4986  11.00000  0.05    0.30
Q11   1   0.5591  0.4075  0.4479  11.00000  0.05    0.30
Q12   1   0.6909  0.1913  0.1281  11.00000  0.05    0.29
Q13   1   0.6044  0.3367  0.1223  11.00000  0.05    0.29
Q14   1   0.6607  0.1074  0.0441  11.00000  0.05    0.29
Q15   1   0.6077  0.6436  0.3789  11.00000  0.05    0.28
Q16   1   0.5130  0.2796  0.0369  11.00000  0.05    0.28
Q17   1   0.7516  0.5827  0.5228  11.00000  0.05    0.27
Q18   1   0.5467  0.5589  0.4538  11.00000  0.05    0.27
Q19   1   0.8165  0.4370  0.3396  11.00000  0.05    0.26
Q20   1   0.7102  0.5035  0.5542  11.00000  0.05    0.26
