# Supplementary material for: Defect-Mediated Diffusion Pathways in Spodumene Accelerate Lithium Transport
Source: ACS Mater Lett. 2025 Sep 8;7(10):3388–93. doi: 10.1021/acsmaterialslett.5c00876 (PMC12505375; doi:10.1021/acsmaterialslett.5c00876)
Supplement: Supplementary file 3 [file tz5c00876_si_003.zip › 1g_sample3/spodumene1g_0m.prp]

+++++++++++++++++++++++++++++++++++++++++++++++++++++++++++++++++++++++
+  XPREP - Reciprocal space exploration - Version 2014/2 for Windows  +
+  Copyright(C) 2014 Bruker-AXS                  All Rights Reserved  +
+  spodumene1g_0m                 started at 16:30:40 on 15-Jun-2023  +
+++++++++++++++++++++++++++++++++++++++++++++++++++++++++++++++++++++++


Original cell in Angstroms and degrees:

    9.468    8.386    5.226    90.00   110.20    90.00

    7681 Reflections read from file spodumene1g_0m.hkl; mean (I/sigma) =   13.08


Lattice exceptions:  P      A      B      C      I      F     Obv    Rev    All

N (total) =           0   3843   3843      0   3833   3843   5091   5140   7681
N (int>3sigma) =      0   3055   3055      0   3021   3055   4275   4259   6392
Mean intensity =    0.0   53.6   53.6    0.0   51.5   53.6   56.8   54.4   56.2
Mean int/sigma =    0.0   12.5   12.5    0.0   12.5   12.5   13.2   12.9   13.1

Lattice type: C chosen          Volume:       389.44

-------------------------------------------------------------------------------

DETERMINATION OF REDUCED (NIGGLI) CELL

Transformation from original cell (HKLF-matrix): 
    0.0000  0.0000  1.0000   -0.5000  0.5000  0.0000   -0.5000 -0.5000  0.0000

Unitcell:       5.226    6.324    6.324   83.06   75.02   75.02

Niggli form:     a.a =     27.31      b.b =     39.99      c.c =     39.99
                 b.c =      4.83      a.c =      8.54      a.b =      8.54

-------------------------------------------------------------------------------

Search for higher metric symmetry
Identical indices and Friedel opposites combined before calculating R(sym)
------------------------------------------------------------------------------
Option A: FOM = 0.000 deg.   MONOCLINIC   C-lattice   R(sym) = 0.014 [    784]
Cell:    9.468   8.386   5.226   90.00  110.20   90.00    Volume:       389.44
Matrix: 1.0000  0.0000  0.0000  0.0000  1.0000  0.0000  0.0000  0.0000  1.0000
------------------------------------------------------------------------------
Option B: FOM = 0.000 deg.   MONOCLINIC   I-lattice   R(sym) = 0.014 [    784]
Cell:    5.226   8.386   9.099   90.00  102.42   90.00    Volume:       389.44
Matrix: 0.0000  0.0000 -1.0000  0.0000  1.0000  0.0000  1.0000  0.0000  1.0000

Option A selected

-------------------------------------------------------------------------------

SPACE GROUP DETERMINATION


Lattice exceptions:  P      A      B      C      I      F     Obv    Rev    All

N (total) =           0   3843   3843      0   3833   3843   5091   5140   7681
N (int>3sigma) =      0   3055   3055      0   3021   3055   4275   4259   6392
Mean intensity =    0.0   53.6   53.6    0.0   51.5   53.6   56.8   54.4   56.2
Mean int/sigma =    0.0   12.5   12.5    0.0   12.5   12.5   13.2   12.9   13.1


Crystal system M and Lattice type C selected

Mean |E*E-1| = 1.023 [expected .968 centrosym and .736 non-centrosym]

Chiral flag NOT set


Systematic absence exceptions:

         -c- 

N       275
N I>3s    2
<I>     0.1
<I/s>   0.6


Identical indices and Friedel opposites combined before calculating R(sym)

Option  Space Group  No.  Type  Axes  CSD  R(sym) N(eq)  Syst. Abs.   CFOM

[A] C2/c           # 15  centro   1  3696  0.014    784  0.6 / 13.1   1.12
[B] Cc             #  9  non-cen  1   566  0.014    784  0.6 / 13.1   9.19

Option [A] chosen

-------------------------------------------------------------------------------

INTENSITY STATISTICS FOR DATASET # 1  spodumene1g_0m.hkl

 Resolution   #Data #Theory %Complete Redundancy Mean I Mean I/s Rmerge  Rsigma

  Inf - 2.48      14     16     87.5    11.69    101.70   64.19  0.0346  0.0162
 2.48 - 1.71      32     32    100.0    16.84    127.48   72.01  0.0279  0.0179
 1.71 - 1.34      45     45    100.0    16.87    148.65   72.24  0.0300  0.0167
 1.34 - 1.17      49     49    100.0    13.57    138.43   62.50  0.0332  0.0157
 1.17 - 1.06      43     43    100.0    11.58     64.28   46.64  0.0389  0.0148
 1.06 - 0.99      44     44    100.0    10.07     63.69   42.31  0.0344  0.0145
 0.99 - 0.93      50     50    100.0     9.20     71.41   39.79  0.0312  0.0162
 0.93 - 0.88      43     43    100.0     8.91     51.00   35.59  0.0347  0.0168
 0.88 - 0.85      43     43    100.0     8.72     44.18   35.03  0.0368  0.0183
 0.85 - 0.81      50     50    100.0     8.22     46.19   32.07  0.0343  0.0187
 0.81 - 0.78      46     46    100.0     7.67     43.51   33.23  0.0403  0.0198
 0.78 - 0.75      57     57    100.0     7.23     41.86   29.94  0.0473  0.0215
 0.75 - 0.73      45     45    100.0     7.07     49.83   31.96  0.0394  0.0199
 0.73 - 0.71      39     39    100.0     6.46     40.11   29.36  0.0505  0.0229
 0.71 - 0.69      63     63    100.0     6.29     28.77   26.05  0.0443  0.0263
 0.69 - 0.68      28     28    100.0     6.43     31.21   27.72  0.0428  0.0238
 0.68 - 0.66      62     62    100.0     5.76     27.59   20.74  0.0476  0.0301
 0.66 - 0.65      32     32    100.0     5.09     27.22   20.11  0.0567  0.0343
 0.65 - 0.64      33     33    100.0     5.55     18.35   19.42  0.0494  0.0355
 0.64 - 0.62      85     91     93.4     3.59     25.42   15.07  0.0545  0.0445
 0.62 - 0.61      14     32     43.8     0.62     10.05    7.42  0.0996  0.1117
------------------------------------------------------------------------------
 0.71 - 0.61     317    341     93.0     4.77     25.79   20.10  0.0483  0.0346
  Inf - 0.61     917    943     97.2     8.15     55.49   35.12  0.0356  0.0201

Merged [A],  lowest resolution =  6.10 Angstroms                              

-------------------------------------------------------------------------------

Current dataset is # 1  spodumene1g_0m.hkl

-------------------------------------------------------------------------------

Determination of unit-cell contents

Formula: LiSiAlO                                           

Formula weight =     78.01

Tentative Z (number of formula units/cell) =   4.0  giving rho = 1.330,
non-H atomic volume =  24.3  and following cell contents and analysis:

 Li      4.00     8.90 %              O       4.00    20.51 %
 Al      4.00    34.59 %              Si      4.00    36.00 %

F(000) =     152.0        ? -K(alpha) radiation        Mu (mm-1) =   0.00


-------------------------------------------------------------------------------

File 1g.ins set up as follows:

TITL 1g in C2/c  
CELL 0.71073   9.46800   8.38600   5.22620  90.0000 110.1962  90.0000
ZERR    4.00   0.00090   0.00080   0.00050   0.0000   0.0029   0.0000
LATT  7
SYMM -X, Y, 0.5-Z
SFAC LI O AL SI
UNIT 4 4 4 4
TEMP 0
TREF     
HKLF 4
END 

    7681 Reflections written to new reflection file 1g.hkl

-------------------------------------------------------------------------------
