# Supplementary material for: Defect-Mediated Diffusion Pathways in Spodumene Accelerate Lithium Transport
Source: ACS Mater Lett. 2025 Sep 8;7(10):3388–93. doi: 10.1021/acsmaterialslett.5c00876 (PMC12505375; doi:10.1021/acsmaterialslett.5c00876)
Supplement: Supplementary file 3 [file tz5c00876_si_003.zip › 2a_sample4/2a_a.res]

TITL 2a_a.res in C2/c
    2a_a.res
    created by SHELXL-2019/3 at 15:06:43 on 10-Feb-2025
REM Old TITL 2a in C2/c
REM SHELXT solution in C2/c: R1 0.049, Rweak 0.001, Alpha 0.068
REM <I/s>   0.540 for   27 systematic absences,  Orientation as input
REM Formula found by SHELXT:  Li O6 Al Si2

CELL  0.7288   9.4440   8.3606   5.2092   90.000  110.257   90.000
ZERR   4.000   0.0013   0.0011   0.0007    0.000    0.005    0.000
LATT  7
SYMM -X, Y, 1/2-Z
SFAC LI O AL SI
DISP    Li    0.00035    0.00006         2.26
DISP    O     0.01151    0.00644        34.18
DISP    Al    0.06760    0.05471       242.96
DISP    Si    0.08644    0.07496       328.54
UNIT 4 24 4 8

ACTA

TEMP -173
SIZE 0.220 0.060 0.020

REM colourless lath

L.S. 10
BOND
FMAP 2
PLAN 20

WGHT    0.104300    0.201000
FVAR       0.80373
SI1   4    0.706094    0.406464    0.243052    11.00000    0.00213    0.00148 =
         0.00175   -0.00004    0.00079   -0.00023
AL2   3    0.500000    0.092889    0.250000    10.50000    0.00207    0.00113 =
         0.00176    0.00000    0.00065    0.00000
O3    2    0.643445    0.514383    0.439166    11.00000    0.00294    0.00500 =
         0.00303   -0.00185    0.00084    0.00023
O4    2    0.890406    0.417421    0.358907    11.00000    0.00215    0.00300 =
         0.00317    0.00018    0.00096   -0.00016
O5    2    0.635347    0.232498    0.199862    11.00000    0.00425    0.00302 =
         0.00466   -0.00038    0.00202   -0.00160
LI6   1    1.000000    0.226216    0.250000    10.50000    0.00904    0.00847 =
         0.01141    0.00000    0.00429    0.00000
HKLF 4


REM  2a_a.res in C2/c
REM wR2 = 0.1462, GooF = S = 1.109, Restrained GooF = 1.109 for all data
REM R1 = 0.0469 for 734 Fo > 4sig(Fo) and 0.0502 for all 825 data
REM 47 parameters refined using 0 restraints

END  
     
WGHT      0.1043      0.2010 

REM Highest difference peak  0.963,  deepest hole -1.026,  1-sigma level  0.258
Q1    1   0.6501  0.4831  0.5875  11.00000  0.05    0.96
Q2    1   0.6432  0.3264  0.1885  11.00000  0.05    0.96
Q3    1   0.5354  0.3452  0.3906  11.00000  0.05    0.94
Q4    1   0.5510  0.2405  0.1599  11.00000  0.05    0.88
Q5    1   0.7981  0.4442  0.3127  11.00000  0.05    0.87
Q6    1   0.6335  0.5943  0.4067  11.00000  0.05    0.80
Q7    1   0.9012  0.3165  0.3776  11.00000  0.05    0.76
Q8    1   0.9029  0.4497  0.1907  11.00000  0.05    0.75
Q9    1   0.9492  0.4584  0.3565  11.00000  0.05    0.74
Q10   1   0.6587  0.5228  0.3379  11.00000  0.05    0.74
Q11   1   0.5336  0.4570  0.3569  11.00000  0.05    0.73
Q12   1   0.6888  0.0908  0.0330  11.00000  0.05    0.70
Q13   1   0.9617  0.3401  0.1082  11.00000  0.05    0.67
Q14   1   0.8151  0.3715  0.3013  11.00000  0.05    0.65
Q15   1   0.6640  0.4214  0.4439  11.00000  0.05    0.64
Q16   1   0.7829  0.4750  0.6390  11.00000  0.05    0.64
Q17   1   0.5931  0.2270  0.3048  11.00000  0.05    0.63
Q18   1   0.7160  0.6588  0.3646  11.00000  0.05    0.62
Q19   1   0.7391  0.2367  0.2447  11.00000  0.05    0.61
Q20   1   0.8839  0.4051  0.5745  11.00000  0.05    0.61
