# Supplementary material for: Defect-Mediated Diffusion Pathways in Spodumene Accelerate Lithium Transport
Source: ACS Mater Lett. 2025 Sep 8;7(10):3388–93. doi: 10.1021/acsmaterialslett.5c00876 (PMC12505375; doi:10.1021/acsmaterialslett.5c00876)
Supplement: Supplementary file 3 [file tz5c00876_si_003.zip › 2a_sample4/SPODemene2a_0m.prp]

+++++++++++++++++++++++++++++++++++++++++++++++++++++++++++++++++++++++
+  XPREP - Reciprocal space exploration - Version 2014/2 for Windows  +
+  Copyright(C) 2014 Bruker-AXS                  All Rights Reserved  +
+  SPODemene2a_0m                 started at 16:51:17 on 15-Jun-2023  +
+++++++++++++++++++++++++++++++++++++++++++++++++++++++++++++++++++++++


Original cell in Angstroms and degrees:

    9.444    8.361    5.209    90.00   110.26    90.00

    2261 Reflections read from file SPODemene2a_0m.hkl; mean (I/sigma) =   15.71


Lattice exceptions:  P      A      B      C      I      F     Obv    Rev    All

N (total) =           0   1122   1122      0   1131   1122   1514   1525   2261
N (int>3sigma) =      0    863    863      0    872    863   1237   1239   1842
Mean intensity =    0.0   50.5   50.5    0.0   51.0   50.5   53.2   53.9   54.9
Mean int/sigma =    0.0   14.5   14.5    0.0   15.0   14.5   15.6   15.5   15.7

Lattice type: C chosen          Volume:       385.87

-------------------------------------------------------------------------------

DETERMINATION OF REDUCED (NIGGLI) CELL

Transformation from original cell (HKLF-matrix): 
    0.0000  0.0000  1.0000   -0.5000  0.5000  0.0000   -0.5000 -0.5000  0.0000

Unitcell:       5.209    6.307    6.307   83.04   74.97   74.97

Niggli form:     a.a =     27.14      b.b =     39.77      c.c =     39.77
                 b.c =      4.82      a.c =      8.52      a.b =      8.52

-------------------------------------------------------------------------------

Search for higher metric symmetry
Identical indices and Friedel opposites combined before calculating R(sym)
------------------------------------------------------------------------------
Option A: FOM = 0.000 deg.   MONOCLINIC   C-lattice   R(sym) = 0.017 [    471]
Cell:    9.444   8.361   5.209   90.00  110.26   90.00    Volume:       385.87
Matrix: 1.0000  0.0000  0.0000  0.0000  1.0000  0.0000  0.0000  0.0000  1.0000
------------------------------------------------------------------------------
Option B: FOM = 0.000 deg.   MONOCLINIC   I-lattice   R(sym) = 0.017 [    471]
Cell:    5.209   8.361   9.070   90.00  102.35   90.00    Volume:       385.87
Matrix: 0.0000  0.0000 -1.0000  0.0000  1.0000  0.0000  1.0000  0.0000  1.0000

Option A selected

-------------------------------------------------------------------------------

SPACE GROUP DETERMINATION


Lattice exceptions:  P      A      B      C      I      F     Obv    Rev    All

N (total) =           0   1122   1122      0   1131   1122   1514   1525   2261
N (int>3sigma) =      0    863    863      0    872    863   1237   1239   1842
Mean intensity =    0.0   50.5   50.5    0.0   51.0   50.5   53.2   53.9   54.9
Mean int/sigma =    0.0   14.5   14.5    0.0   15.0   14.5   15.6   15.5   15.7


Crystal system M and Lattice type C selected

Mean |E*E-1| = 1.005 [expected .968 centrosym and .736 non-centrosym]

Chiral flag NOT set


Systematic absence exceptions:

         -c- 

N        99
N I>3s    0
<I>     0.1
<I/s>   0.5


Identical indices and Friedel opposites combined before calculating R(sym)

Option  Space Group  No.  Type  Axes  CSD  R(sym) N(eq)  Syst. Abs.   CFOM

[A] C2/c           # 15  centro   1  3696  0.017    471  0.5 / 15.7   0.81
[B] Cc             #  9  non-cen  1   566  0.017    471  0.5 / 15.7   8.04

Option [A] chosen

-------------------------------------------------------------------------------

INTENSITY STATISTICS FOR DATASET # 1  SPODemene2a_0m.hkl

 Resolution   #Data #Theory %Complete Redundancy Mean I Mean I/s Rmerge  Rsigma

  Inf - 2.48      13     16     81.2     5.00     82.49   63.41  0.0269  0.0127
 2.48 - 1.71      30     32     93.8     6.19     83.31   58.38  0.0208  0.0126
 1.71 - 1.34      44     45     97.8     6.20    137.27   59.05  0.0230  0.0148
 1.34 - 1.18      42     43     97.7     3.79    135.36   43.21  0.0244  0.0197
 1.18 - 1.07      44     45     97.8     3.44     59.43   30.19  0.0221  0.0206
 1.07 - 0.99      44     46     95.7     2.04     49.97   22.42  0.0175  0.0275
 0.99 - 0.93      48     48    100.0     2.35     67.26   22.99  0.0149  0.0253
 0.93 - 0.88      43     43    100.0     2.23     55.15   21.48  0.0186  0.0272
 0.88 - 0.85      43     43    100.0     1.95     49.75   17.98  0.0247  0.0341
 0.85 - 0.82      36     36    100.0     2.03     33.15   15.09  0.0357  0.0356
 0.82 - 0.79      43     43    100.0     1.86     54.33   18.04  0.0267  0.0350
 0.79 - 0.76      47     49     95.9     1.67     44.74   17.69  0.0230  0.0404
 0.76 - 0.74      43     48     89.6     1.54     47.28   15.14  0.0322  0.0392
 0.74 - 0.72      40     43     93.0     1.79     48.84   18.24  0.0321  0.0362
 0.72 - 0.70      42     44     95.5     1.61     26.35   13.38  0.0345  0.0511
 0.70 - 0.68      58     63     92.1     1.71     30.87   15.11  0.0270  0.0468
 0.68 - 0.67      28     32     87.5     1.91     27.72   14.23  0.0344  0.0444
 0.67 - 0.65      54     57     94.7     1.93     23.49   12.88  0.0446  0.0491
 0.65 - 0.64      39     40     97.5     2.42     25.87   13.61  0.0335  0.0469
 0.64 - 0.63      40     40    100.0     2.38     21.84   11.87  0.0549  0.0543
 0.63 - 0.61      46     86     53.5     0.83     24.37    8.66  0.0469  0.0646
------------------------------------------------------------------------------
 0.71 - 0.61     289    344     84.0     1.70     25.47   12.63  0.0380  0.0510
  Inf - 0.61     867    942     92.0     2.40     52.38   22.57  0.0245  0.0296

Merged [A],  lowest resolution =  6.08 Angstroms                              

-------------------------------------------------------------------------------

Current dataset is # 1  SPODemene2a_0m.hkl

-------------------------------------------------------------------------------

Determination of unit-cell contents

Formula: LiSiAlO                                           

Formula weight =     78.01

Tentative Z (number of formula units/cell) =   4.0  giving rho = 1.343,
non-H atomic volume =  24.1  and following cell contents and analysis:

 Li      4.00     8.90 %              O       4.00    20.51 %
 Al      4.00    34.59 %              Si      4.00    36.00 %

F(000) =     152.0        ? -K(alpha) radiation        Mu (mm-1) =   0.00


-------------------------------------------------------------------------------

File 2a.ins set up as follows:

TITL 2a in C2/c  
CELL 0.71073   9.44400   8.36060   5.20920  90.0000 110.2573  90.0000
ZERR    4.00   0.00130   0.00110   0.00070   0.0000   0.0050   0.0000
LATT  7
SYMM -X, Y, 0.5-Z
SFAC LI O AL SI
UNIT 4 4 4 4
TEMP 0
TREF     
HKLF 4
END 

    2261 Reflections written to new reflection file 2a.hkl

-------------------------------------------------------------------------------
