# Supplementary material for: Defect-Mediated Diffusion Pathways in Spodumene Accelerate Lithium Transport
Source: ACS Mater Lett. 2025 Sep 8;7(10):3388–93. doi: 10.1021/acsmaterialslett.5c00876 (PMC12505375; doi:10.1021/acsmaterialslett.5c00876)
Supplement: Supplementary file 3 [file tz5c00876_si_003.zip › 2a_sample4/2a.abs]

 SADABS-2016/2 - Bruker AXS area detector scaling and absorption correction 
 --------------------------------------------------------------------------

 Reference: Krause, L., Herbst-Irmer, R., Sheldrick G.M. & Stalke D.,
 J. Appl. Cryst. 48 (2015) 3-10.

 Equivalent reflections defined by point group 2/m    for scaling

 Equivalent reflections defined by point group 2/m    for error model

 Reading file Spodemene2a_0m.raw

 Mean and maximum errors in direction cosine check function =   0.001   0.004
 The mean error should not exceed 0.005, and is usually caused by matrix
 changes during data processing.

 Approximate wavelength, cell and maximum 2-theta (from cosines etc.):
 0.72892    9.449    8.363    5.212   89.946  110.275   90.014   73.29

 Scan  2-theta  high res  %[I>3sig(I)]
   1     0.00    0.7812      77.81
   2   -20.00    0.6151      80.65
   3   -20.00    0.6141      83.81
   4   -20.00    0.6104      85.89

 Fast scans:  1

 These scans are used only to provide replacements for reflections missing
 in all other scans (e.g.  overloads suppressed by SAINT) and do not otherwise
 contribute to the final reflection file.

 Fast scans truncated to  1.5000 Angstroms

 ==============================================================================

 PART 1 - Refinement of parameters to model systematic errors


 Determination of crystal position in pixel units relative to detector

 Scan#  2theta    x        y        z      fit
    2  -20.00  253.134  189.351  210.443  0.125523E-05
    3  -20.00  253.404  189.095  210.565  0.352342E-05
    4  -20.00  252.816  189.032  210.688  0.166443E-05


 Settings for parameter refinement:

 Maximum resolution =  0.1000 A
 (Intensity/sigma) threshold = 1.500
 Restraint esd for equal adjacent scale factors =  0.0200
 Maximum odd and even orders for spherical harmonics =   3   6

    1925 Reflections employed for parameter determination
 Effective data to parameter ratio =    0.41

 wR2(int) =  0.0999 (selected reflections only, before parameter refinement)

 Cycle  wR2(incid)  wR2(diffr)  Mean wt.
    1     0.0592      0.0527     0.9099
    2     0.0458      0.0442     0.9175
    3     0.0431      0.0424     0.9193
    4     0.0419      0.0416     0.9201
    5     0.0413      0.0411     0.9206
    6     0.0409      0.0408     0.9209
    7     0.0407      0.0406     0.9212
    8     0.0406      0.0405     0.9214
    9     0.0405      0.0404     0.9215
   10     0.0404      0.0404     0.9215
   11     0.0403      0.0403     0.9216
   12     0.0403      0.0403     0.9216
   13     0.0402      0.0402     0.9217
   14     0.0402      0.0402     0.9217
   15     0.0402      0.0402     0.9217
   16     0.0402      0.0402     0.9218
   17     0.0402      0.0402     0.9218
   18     0.0402      0.0402     0.9218
   19     0.0402      0.0402     0.9218
   20     0.0402      0.0402     0.9218
   21     0.0402      0.0402     0.9218
   22     0.0402      0.0402     0.9218
   23     0.0402      0.0402     0.9219
   24     0.0402      0.0402     0.9219
   25     0.0402      0.0403     0.9219

 Detector phosphor efficiency refined to  1.000

 wR2(int) =  0.0403 (selected reflections only, after parameter refinement)

 ==============================================================================

 PART 2 - Reject outliers and establish error model

 Rejected reflections are ignored in the statistics and Postscript plots
 (except the detector diagnostics) and in the output .hkl file
 Before applying rejections there are:

    2295 total and    866 unique reflections assuming Friedel's law
 plus    120 total and    60 unique reflections in fast scans

 Reflections rejected for which |I-<I>|/su >   4.00
 where:  su^2 = sigma(I)^2 + (  0.04000 <I>)^2  (sigma(I) from SAINT)

    2258 total and    865 unique reflections left after |I-<I>|/su test
 plus    120 total and    60 unique reflections in fast scans

 su^2 = [K*sigma(I)]^2 + [g<I>]^2  where sigma(I) is from SAINT


 Error model 5: refine all K and overall g

 Run 2theta R(int) Incid. factors Diffr. factors    K      g   I/s(lim) Total I>2sig(I)
   1f  0.0  0.0051  1.364 - 3.416  0.943 - 1.065  1.025  0.0215  46.6     120     105
   2 -20.0  0.0216  0.763 - 1.521  0.925 - 1.078  1.079  0.0215  46.6     799     669
   3 -20.0  0.0282  0.579 - 1.184  0.923 - 1.083  1.200  0.0215  46.6     755     643
   4 -20.0  0.0259  0.576 - 1.008  0.942 - 1.085  1.234  0.0215  46.6     704     619

 I/s(lim) is the limiting value of I/sigma(I) for a reflection of infinite
 intensity, and may be used as a criterion for data quality (Diederichs(2010),
 Acta Cryst, D66, 733-740. The above statistics are based on all non-rejected
 data, ignoring reflections without equivalents when estimating R(int) and K.


 ==============================================================================

 PART 3 - Output Postscript diagnostics and corrected data

 Diagnostic plots written to Postscript file sad.eps


 ** R(int) could not be plotted for   2 scans - insufficient common reflections
 Reflections not merged
       3 Overloads replaced by fast scan measurements
    2261 Corrected reflections written to file Spodemene2a_0m.hkl
 Estimated minimum and maximum transmission:  0.6360  0.7472
 The ratio of these values is more reliable than their absolute values!
 Additional spherical absorption correction applied with mu*r =  0.2000
