# Supplementary material for: Defect-Mediated Diffusion Pathways in Spodumene Accelerate Lithium Transport
Source: ACS Mater Lett. 2025 Sep 8;7(10):3388–93. doi: 10.1021/acsmaterialslett.5c00876 (PMC12505375; doi:10.1021/acsmaterialslett.5c00876)
Supplement: Supplementary file 3 [file tz5c00876_si_003.zip › 2a_sample4/2a_a.hkl]

  -2   0   0  875.01   21.10
   2   0   0  812.32   23.60
   2   0   0  820.22   21.90
   2   0   0  845.72   20.90
  -2   0   0  864.01   23.00
  -2   0   0  830.82   21.60
   4   0   0 1226.98   31.50
   4   0   0 1187.58   35.70
   4   0   0 1257.07   32.60
  -4   0   0 1150.48   34.30
   6   0   0 1909.61   51.49
  -6   0   0 1872.31   52.29
   6   0   0 1872.91   49.20
   6   0   0 1875.01   54.29
   8   0   0  821.62   28.60
  10   0   0 1766.82   54.59
  10   0   0 1787.12   55.69
  12   0   0  745.53   33.00
 -14   0   0 1271.17   50.49
  -1  -1   0  383.76   10.60
   1  -1   0  352.06   11.20
  -1  -1   0  355.16    8.90
   1  -1   0  355.46    9.30
  -1  -1   0  365.76   10.80
   1   1   0  354.86    8.90
   1   1   0  351.46   11.30
  -1   1   0  357.86    9.30
  -1   1   0  358.76   10.50
   5  -1   0 1847.12   47.70
   5  -1   0 1744.13   52.79
  -5  -1   0 1704.73   49.80
  -5  -1   0 1750.32   46.80
  -5  -1   0 1763.82   46.10
  -5   1   0 1756.32   47.60
   5   1   0 1678.43   44.90
   5   1   0 1749.32   49.50
   7  -1   0 1053.89   33.00
   7  -1   0 1138.09   34.20
   7   1   0 1134.79   33.30
   9  -1   0  129.09   10.70
   9   1   0  116.59   10.30
  11  -1   0  685.03   31.10
  11   1   0  683.23   32.00
 -13  -1   0   10.00    5.60
  13  -1   0   22.40    7.00
   2  -2   0  239.88    7.70
   2  -2   0  219.48    9.30
   2  -2   0  229.28   10.10
  -2  -2   0  221.58   10.10
  -2  -2   0  202.98   10.00
   2   2   0  232.18    9.90
  -2   2   0  228.88    9.40
   2   2   0  240.08    9.40
  -2   2   0  242.18    7.60
  -2   2   0  255.87   11.20
  -4  -2   0    3.70    1.80
   4  -2   0    9.40    3.50
  -4  -2   0    6.30    2.20
  -4  -2   0    9.80    1.90
   4  -2   0    9.40    1.70
   4  -2   0    8.90    2.20
  -4   2   0    8.10    1.70
   4   2   0    5.60    2.40
  -4   2   0    9.20    2.60
  -6  -2   0   37.10    5.20
  -6  -2   0   34.30    4.90
   6  -2   0   47.00    6.80
  -6  -2   0   46.20    5.70
   6  -2   0   38.10    5.10
  -6   2   0   43.00    5.30
   6   2   0   44.00    4.30
   8  -2   0    6.20    2.50
  -8  -2   0   10.10    3.60
   8   2   0   15.90    4.30
  10  -2   0  305.07   18.10
  10   2   0  303.97   18.30
  12  -2   0   16.60    5.20
 -12  -2   0   17.50    5.90
 -12   2   0    7.40    4.70
 -14   2   0   42.60   10.80
   1  -3   0  952.90   25.90
  -1  -3   0  970.50   27.00
   1  -3   0  921.31   26.40
  -1  -3   0  917.51   26.50
  -1   3   0  966.30   26.10
  -1   3   0  914.81   27.10
   1   3   0  943.51   22.90
  -1   3   0  953.90   25.40
   1   3   0  834.82   28.50
   3  -3   0  746.23   20.40
   3  -3   0  670.13   24.90
  -3  -3   0  738.83   24.00
  -3  -3   0  658.93   18.00
  -3  -3   0  715.43   24.60
  -3   3   0  715.73   19.90
  -3   3   0  734.83   23.40
   5  -3   0  214.18    8.50
   5  -3   0  208.58   13.80
   5  -3   0  215.48   12.90
  -5  -3   0  228.78   12.10
  -5  -3   0  222.08    9.30
  -5  -3   0  202.08   12.50
  -5   3   0  223.28   12.90
   5   3   0  209.08   13.20
   5   3   0  209.78    9.70
  -5   3   0  215.08    8.60
   7  -3   0  958.00   34.80
  -7  -3   0  979.50   35.30
   7   3   0  990.90   30.50
   9  -3   0   33.50    6.00
   9   3   0   30.10    5.90
  11  -3   0   95.69    9.90
 -13  -3   0   89.09   11.80
  13  -3   0   71.59    9.90
 -13   3   0   87.69   12.60
   0  -4   0  115.39    7.30
   0  -4   0  111.79    7.60
   0   4   0  118.79    6.50
   0   4   0  106.89    7.30
   0   4   0  113.09    7.40
  -2  -4   0   42.40    4.90
   2  -4   0   38.40    4.10
  -2  -4   0   41.70    5.00
  -2   4   0   39.10    3.90
   2   4   0   45.90    7.30
   2   4   0   43.40    5.50
   2   4   0   36.60    2.90
   4  -4   0 3489.45   84.39
  -4  -4   0 3423.76   81.19
  -4  -4   0 3567.94   91.49
  -4  -4   0 3651.63   81.39
  -4   4   0 3748.22   90.59
  -4   4   0 3668.23   83.39
   6  -4   0   51.89    7.00
  -6  -4   0   64.19    7.20
   8  -4   0  356.76   20.10
  -8  -4   0  383.06   20.80
   8   4   0  406.36   16.90
 -10  -4   0 2713.53   80.39
 -12  -4   0   40.80    8.90
  12  -4   0   42.50    9.30
  -1  -5   0 1361.36   40.70
   1  -5   0 1328.27   39.40
   1  -5   0 1303.07   39.00
  -1  -5   0 1432.56   42.20
  -1   5   0 1379.26   38.20
   1   5   0 1374.86   39.50
  -1   5   0 1321.27   39.50
   1   5   0 1418.16   35.50
   1   5   0 1385.56   41.00
  -1   5   0 1399.86   40.10
  -3  -5   0 1812.92   43.30
   3  -5   0 1874.11   49.30
  -3  -5   0 1792.62   54.29
  -3  -5   0 1866.01   51.29
  -3   5   0 1805.52   50.79
  -3   5   0 1878.11   48.40
   3   5   0 1845.72   52.19
  -5   5   0 1320.57   36.60
   9  -5   0    8.20    4.30
  -9  -5   0   10.30    4.60
 -11  -5   0  266.17   19.30
 -13  -5   0  322.17   23.00
  13  -5   0  345.47   23.00
 -13   5   0  326.87   25.30
  -2  -6   0   77.89    7.40
   2   6   0   76.29    7.80
  -2   6   0   75.89    7.80
   2   6   0   68.49    7.40
  -2   6   0   70.29    6.40
  -2   6   0   80.59    7.90
   2   6   0   83.59    6.00
  -4  -6   0  637.84   26.40
  -4   6   0  630.34   23.00
  -6   6   0  101.49    7.10
  -8  -6   0   61.29    8.20
 -10  -6   0 2759.42   87.99
 -12  -6   0  312.47   22.50
  12  -6   0  318.57   19.80
  -1  -7   0  975.40   33.10
   1  -7   0  939.01   33.30
   1   7   0  984.80   30.70
  -1   7   0  978.60   33.90
  -1   7   0  898.31   31.70
   1   7   0  967.70   35.20
  -3  -7   0   -1.20    1.10
  -3  -7   0    1.50    1.60
   3   7   0    2.20    1.70
  -3   7   0    1.30    1.80
  -5  -7   0 1073.29   39.20
  -5   7   0 1076.99   34.80
  -7  -7   0 1901.21   58.99
  11  -7   0   20.10    7.20
 -11  -7   0   13.40    4.90
   0  -8   0  154.48   11.70
   0   8   0  152.78   12.10
  -2  -8   0   19.70    5.60
  -2   8   0   22.00    5.10
  -4  -8   0  106.29   10.60
   4   8   0  110.89   10.20
  -4   8   0  114.89   10.90
  -6  -8   0  137.59   12.40
 -10  -8   0  198.88   17.00
  10  -8   0  203.68   16.30
   1  -9   0    8.90    4.00
  -1  -9   0    5.60    3.00
  -1   9   0    6.50    3.30
   1   9   0    6.30    3.80
  -3  -9   0  390.56   20.80
   3   9   0  374.06   21.00
  -3   9   0  384.16   21.50
  -5  -9   0  177.38   14.10
   5   9   0  173.78   14.20
  -7  -9   0  499.85   26.40
  -9  -9   0    1.80    3.80
   9  -9   0    1.50    4.30
   0 -10   0 2541.45   76.19
   0  10   0 2666.03   76.49
  -2 -10   0  151.68   13.20
  -2  10   0  148.29   13.90
   2  10   0  172.08   14.30
   4  10   0  378.96   21.20
  -6 -10   0  175.78   15.20
  -8 -10   0    1.60    3.90
   8  10   0    1.30    2.90
  -1 -11   0    9.50    4.90
   1  11   0   15.00    5.20
  -1  11   0   14.10    5.80
  -3 -11   0 2080.49   65.89
   3  11   0 2012.50   66.99
  -5 -11   0  253.27   19.50
  -7 -11   0  461.15   26.30
   0  12   0 1874.51   63.69
  -2 -12   0   40.90    8.50
   2  12   0   53.89    8.90
  -4 -12   0   -4.60    3.90
   4  12   0    4.30    5.00
   6 -12   0   29.20    7.80
  -6 -12   0   35.60    9.40
   6  12   0   42.40    9.50
   1  13   0  117.99   14.80
  -3 -13   0    6.60    5.00
   3  13   0    3.20    4.50
 -14   0   1    1.10    5.40
  12   0  -1   -0.70    3.40
  10   0  -1    1.00    1.80
  -8   0   1    1.00    2.00
   8   0  -1    0.90    1.30
   6   0  -1    1.30    1.90
   6   0  -1    0.10    0.90
  -4   0   1    1.00    1.00
   4   0  -1   -0.40    0.60
  -4   0   1   -1.00    0.80
   4   0  -1   -2.50    1.10
   2   0  -1    0.00    0.50
  -2   0   1    0.30    0.60
   2   0  -1   -0.30    0.40
  -2   0   1    0.00    0.50
  -2   0   1    0.60    0.50
   2   0  -1   -0.50    0.40
   0   0  -1    0.20    0.30
   0   0   1    0.10    0.60
   0   0   1    0.60    0.50
   0   0  -1   -0.80    0.50
   0   0   1    0.50    0.50
   0   0  -1    0.50    0.50
   2   0   1    0.30    0.70
  -2   0  -1   -0.10    0.80
  -2   0  -1    0.20    0.50
   2   0   1   -0.20    1.00
  -4   0  -1    0.30    0.80
  -4   0  -1   -0.80    1.30
   4   0   1   -0.70    1.50
  -4   0  -1    0.30    1.00
   4   0   1    0.90    0.90
  -6   0  -1    1.40    1.90
  -6   0  -1   -0.50    1.40
   6   0   1    0.40    1.30
   8   0   1   -0.20    1.20
  -8   0  -1    1.00    2.00
  10   0   1   -0.80    2.30
  12   0   1    0.60    3.70
 -12   0  -1    1.10    3.50
  13  -1  -1   76.39   11.50
  11  -1  -1   24.40    6.20
  11   1  -1   14.00    4.70
   9  -1  -1  173.58   12.90
   9   1  -1  173.08   12.30
   7  -1  -1   19.70    5.20
   7  -1  -1   20.70    3.90
  -7   1   1   21.60    4.50
   5  -1  -1 2051.69   54.69
  -5  -1   1 2074.29   51.69
   5  -1  -1 2105.19   54.99
   5  -1  -1 2062.09   52.19
   5   1  -1 2010.80   55.69
   5   1  -1 2075.79   51.59
  -5   1   1 2101.79   53.39
  -3  -1   1 1045.40   28.50
  -3  -1   1 1156.68   30.80
   3  -1  -1 1143.29   30.10
   3  -1  -1 1155.08   30.20
   3   1  -1 1069.39   32.90
   3   1  -1 1236.68   32.40
  -3   1   1 1198.88   31.50
  -3   1   1 1168.08   30.40
   3   1  -1 1161.98   30.70
  -1  -1   1 1006.00   24.90
   1  -1  -1  967.10   26.60
  -1  -1   1 1008.00   25.60
   1   1  -1 1004.90   25.50
   1  -1   1 1698.53   41.80
  -1  -1  -1 1717.43   40.50
   1   1   1 1613.54   42.80
  -1   1  -1 1677.63   43.40
  -1   1  -1 1647.94   37.90
   3  -1   1 1409.56   40.70
   3  -1   1 1446.96   38.70
  -3  -1  -1 1371.56   39.10
  -3  -1  -1 1363.96   36.30
  -3   1  -1 1290.57   40.60
   3   1   1 1369.76   39.40
   3   1   1 1382.06   37.50
   5  -1   1  838.02   32.10
  -5  -1  -1  850.91   26.50
  -5  -1  -1  849.72   27.60
   5  -1   1  814.62   28.70
  -5  -1  -1  856.51   30.30
   5   1   1  856.41   27.30
  -5   1  -1  848.02   31.20
  -5   1  -1  823.32   30.00
  -7  -1  -1    5.20    2.80
  -7  -1  -1   10.90    3.20
   7  -1   1    9.30    3.60
  -7   1  -1    6.20    2.90
   7   1   1    6.00    2.50
   9  -1   1  406.26   21.90
  -9  -1  -1  414.06   22.30
   9   1   1  413.16   22.00
  11  -1   1   94.29   11.70
  11   1   1  100.99   12.80
 -13  -1  -1    6.90    6.00
  13  -1   1    6.10    6.20
 -13   1  -1   12.60    6.40
  14  -2  -1   11.10    5.90
 -14  -2   1   -3.90    4.20
 -14   2   1    0.30    7.20
  12  -2  -1 2080.89   65.79
  10  -2  -1  444.96   22.30
  10   2  -1  443.26   21.50
   8  -2  -1  953.30   36.50
   8   2  -1 1033.10   31.70
   6  -2  -1  410.16   17.70
  -6  -2   1  396.96   14.90
   6  -2  -1  422.46   19.40
  -6   2   1  415.46   18.00
  -6   2   1  433.26   17.60
   6   2  -1  410.56   14.80
   6   2  -1  413.66   18.50
   4  -2  -1  288.67   13.10
  -4  -2   1  297.47    9.60
   4  -2  -1  314.07   11.80
   4  -2  -1  302.17   13.10
   4   2  -1  314.17   13.70
  -4   2   1  299.67   11.70
   4   2  -1  312.77    9.60
   0  -2  -1 2228.18   51.39
   0  -2   1 2241.28   52.39
   0   2   1 2217.48   51.79
   2  -2   1 1549.14   41.50
   2  -2   1 1350.46   41.30
  -2  -2  -1 1584.44   38.60
   2   2   1 1546.05   37.90
  -2   2  -1 1483.95   43.70
  -4  -2  -1  122.09    9.20
   4  -2   1  145.29   10.40
   4  -2   1  112.19    9.80
  -4  -2  -1  131.49    8.80
  -4  -2  -1  126.19    8.00
   4   2   1  125.79    8.10
   4   2   1  117.09    9.50
  -4   2  -1  111.69   10.30
  -4   2  -1  120.49    8.60
  -6  -2  -1 1136.79   39.50
  -6  -2  -1 1113.39   36.60
   6   2   1 1160.88   36.30
  -8  -2  -1 1694.53   54.89
   8  -2   1 1683.33   53.59
   8   2   1 1706.33   52.69
  10  -2   1  766.52   32.10
 -10  -2  -1  733.63   33.90
  10   2   1  787.02   33.80
 -12  -2  -1  990.10   41.00
  12  -2   1  994.80   41.40
 -12   2  -1  983.50   41.50
 -13  -3   1   97.79   12.50
  13  -3  -1  110.49   12.70
  11  -3  -1  827.22   34.60
   9  -3  -1  957.00   36.90
   9   3  -1  968.10   32.30
  -7  -3   1 1968.30   71.79
   7   3  -1 2243.58   53.89
  -7   3   1 2255.37   57.79
   5  -3  -1 9999.00  236.98
  -3  -3   1 2665.33   66.69
  -3  -3   1 2654.03   66.19
  -3   3   1 2597.14   62.69
   3   3  -1 2595.94   66.29
   1  -3  -1  286.27    9.90
  -1  -3   1  276.17   11.80
   1  -3  -1  247.88   13.80
   1  -3  -1  275.07   11.90
   1   3  -1  284.97    9.30
  -1   3   1  286.87   11.90
  -1   3   1  283.87   11.10
   1   3  -1  291.97   11.70
  -1   3   1  283.17   10.10
   1   3  -1  286.07   11.90
  -1  -3  -1   73.69    5.30
   1  -3   1   66.59    4.50
  -1   3  -1   62.69    4.90
  -1   3  -1   66.19    4.20
  -1   3  -1   55.89    5.90
   1   3   1   68.29    5.80
   1   3   1   60.89    4.50
  -1   3  -1   77.79    5.70
  -3  -3  -1   37.60    3.90
   3  -3   1   34.70    4.80
  -3  -3  -1   30.90    4.10
   3  -3   1   28.70    5.10
  -3  -3  -1   36.40    4.60
  -3   3  -1   29.50    4.40
   3   3   1   32.90    4.60
  -3   3  -1   29.60    4.90
  -7  -3  -1  383.76   18.90
  -7  -3  -1  365.06   20.10
   7   3   1  376.76   17.80
  -9  -3  -1  633.64   29.20
   9  -3   1  605.04   27.60
   9   3   1  636.24   27.90
  11  -3   1  131.19   12.70
  13  -3   1    8.80    5.60
 -13   3  -1   14.70    7.50
  14  -4  -1    4.40    4.10
 -14   4   1    4.40    5.70
  12  -4  -1 1195.28   44.40
 -12  -4   1 1195.68   47.20
  10  -4  -1  111.99   10.70
   6  -4  -1    5.10    2.00
   6  -4  -1    3.80    3.10
  -6   4   1    4.00    1.90
  -4  -4   1  396.56   17.90
  -4  -4   1  417.56   18.10
   4  -4  -1  406.06   17.60
  -4   4   1  407.16   18.10
   4   4  -1  412.16   18.20
  -4   4   1  428.06   16.70
   4   4  -1  385.86   21.00
   0  -4   1 2777.02   69.89
   0  -4  -1 2843.32   67.89
   0   4  -1 2858.61   68.89
   0   4  -1 2831.62   70.59
   0   4   1 2769.52   68.49
  -2  -4  -1  320.77   15.40
  -2  -4  -1  309.87   12.90
   2  -4   1  320.77   11.70
  -2  -4  -1  314.77   14.00
  -2   4  -1  320.27   16.10
  -2   4  -1  334.47   11.70
  -2   4  -1  323.07   14.20
   2   4   1  305.27   15.50
  -2   4  -1  324.17   14.20
  -4  -4  -1  282.87   11.90
  -4  -4  -1  286.77   14.30
   4   4   1  288.87   15.00
  -8  -4  -1  315.17   18.50
   8  -4   1  329.87   17.90
   8   4   1  309.27   17.60
  10  -4   1  478.75   25.00
 -12  -4  -1  809.52   36.10
  12  -4   1  777.02   35.00
 -12   4  -1  695.73   35.90
  13  -5  -1   63.99    9.80
 -13  -5   1   56.49    9.80
  11  -5  -1   -0.10    1.80
   9  -5  -1   11.80    4.00
  -7   5   1    2.70    1.90
  -5  -5   1  495.15   23.40
  -5   5   1  512.45   19.90
  -5   5   1  542.05   27.10
   3  -5  -1  200.48   11.40
  -3  -5   1  190.68   11.70
  -3  -5   1  184.48   12.60
   3   5  -1  200.18   11.50
  -3   5   1  182.58   11.20
  -3   5   1  196.98   11.10
   3   5  -1  184.08   12.80
  -1  -5   1    0.20    1.20
   1  -5  -1    0.90    0.90
  -1  -5   1    0.80    1.30
   1  -5  -1    0.50    1.30
   1   5  -1    0.20    1.10
  -1   5   1   -0.90    0.90
  -1   5   1    0.60    1.40
   1   5  -1   -1.50    1.60
   1   5  -1   -0.40    1.00
   1  -5   1  232.38   11.20
  -1  -5  -1  205.18   12.80
   1  -5   1  202.88   12.60
  -1  -5  -1  225.28   11.70
   1   5   1  240.38   11.20
  -1   5  -1  231.38   11.30
  -1   5  -1  230.38   11.20
   1   5   1  202.38   13.30
   1   5   1  235.88   12.30
   3  -5   1  135.29    7.40
  -3  -5  -1  136.89    9.50
  -3  -5  -1  133.79    7.90
   3   5   1  143.59   10.00
  -3   5  -1  130.09    9.90
  -3   5  -1  138.89    7.20
  -5  -5  -1    9.60    3.30
  -7  -5  -1   38.40    6.10
  -7   5  -1   24.50    9.40
   9  -5   1   97.89   10.10
  11  -5   1  100.09   10.50
 -11  -5  -1  110.29   12.30
 -12  -6   1  294.87   19.00
  12  -6  -1  274.07   17.20
  10  -6  -1    2.90    2.80
   8  -6  -1    1.40    1.60
  -6  -6   1    1.20    1.60
  -6   6   1    0.10    1.90
  -4  -6   1  133.59   10.70
   4   6  -1  139.39   10.60
  -4   6   1  137.19    9.90
   2  -6  -1  288.27   15.00
  -2  -6   1  295.67   15.30
   2   6  -1  284.67   10.50
  -2   6   1  291.17   14.00
  -2   6   1  285.77   14.50
  -2   6   1  265.97   14.40
   2   6  -1  285.27   15.70
   0  -6  -1  822.52   27.80
   0  -6   1  811.12   28.40
   0   6   1  814.52   29.70
   0   6   1  809.02   27.80
   0   6  -1  814.92   25.90
   0   6  -1  792.12   28.10
   0   6   1  716.23   25.90
  -2  -6  -1  686.53   26.00
   2   6   1  661.53   26.10
  -2   6  -1  598.24   28.00
  -2   6  -1  715.73   23.70
   2   6   1  685.83   27.10
  -4  -6  -1   43.00    4.70
  -4  -6  -1   35.50    6.40
   4  -6   1   47.80    5.40
  -4   6  -1   47.10    5.60
  -6  -6  -1   24.00    5.40
  -8  -6  -1   46.40    8.60
 -10  -6  -1   -2.90    3.40
  13   7  -1    6.70    5.10
 -11  -7   1    6.40    4.00
  -9  -7   1  830.62   35.80
  -7  -7   1   86.89    9.60
  -7   7   1   82.89    9.70
  -5   7   1 1399.36   42.30
   5   7  -1 1348.17   46.40
  -3  -7   1  212.98   13.90
  -3   7   1  202.78   13.60
   3   7  -1  240.58   16.20
  -1  -7   1 1201.38   39.00
   1  -7  -1 1206.48   46.60
  -1   7   1 1193.48   37.70
  -1   7   1 1173.78   37.20
   1   7  -1 1126.39   35.80
   1   7  -1 1208.88   38.80
  -1   7   1 1115.19   35.50
  -1  -7  -1  579.54   24.70
   1   7   1  570.64   25.60
  -1   7  -1  585.94   24.00
  -1   7  -1  630.34   24.70
   1   7   1  560.04   23.10
  -3  -7  -1  734.03   29.80
  -3   7  -1  739.73   27.10
  -5  -7  -1 2466.95   72.99
  -7  -7  -1   11.10    3.90
   9  -7   1  313.97   18.10
  -9  -7  -1  280.27   19.80
  11  -7   1    0.40    3.20
 -11  -7  -1    3.50    5.10
 -11   7  -1   15.00    7.60
  12   8  -1 1646.64   57.19
  10  -8  -1  319.27   20.80
  -8  -8   1  442.76   22.80
  -6  -8   1  614.44   27.00
  -6   8   1  608.44   26.90
  -4  -8   1  101.09   10.40
  -4   8   1  102.19    9.70
   4   8  -1   94.99   10.00
  -2   8   1 2310.17   65.09
   2   8  -1 2254.17   66.99
   0  -8  -1  466.25   20.90
   0  -8   1  462.75   22.10
   0   8  -1  457.15   22.70
   0   8   1  462.45   21.70
  -2  -8  -1 2963.50   81.39
  -2   8  -1 2990.70   79.69
  -4  -8  -1    2.40    2.50
  -6  -8  -1  244.28   20.00
  -8  -8  -1 1824.62   61.89
 -10  -8  -1  293.67   20.80
  10  -8   1  325.97   19.40
 -10   8  -1  305.27   22.70
  11   9  -1   65.09   11.70
  -9  -9   1  448.36   25.00
   7   9  -1  445.26   24.70
  -5  -9   1 1751.02   54.99
  -5   9   1 1656.53   54.59
  -3  -9   1  136.39   12.70
  -3   9   1  132.69   11.50
  -1  -9   1  644.64   28.10
   1  -9  -1  657.43   27.50
  -1  -9   1  701.83   34.70
   1   9  -1  599.74   34.10
  -1   9   1  650.83   30.00
  -1  -9  -1    5.90    3.40
  -1   9  -1    0.50    2.20
   1   9   1    3.30    2.40
  -3  -9  -1  156.88   13.70
  -3   9  -1  173.58   13.90
  -5  -9  -1 3237.58   89.29
  -7  -9  -1   51.69    8.80
  -9  -9  -1   22.10    7.70
   9  -9   1   21.40    6.30
   9   9   1   12.80    5.20
  -9   9  -1   19.90    7.90
  -8 -10   1  115.59   12.30
   8  10  -1  117.79   12.20
  -6 -10   1    2.20    2.60
  -4 -10   1  473.65   25.70
   4  10  -1  478.25   24.10
  -4  10   1  482.95   25.40
  -2 -10   1  361.46   20.80
  -2  10   1  344.27   22.10
   2  10  -1  369.86   22.70
   0 -10  -1 1113.49   50.79
   0 -10  -1 1045.50   40.10
   0 -10   1  977.80   41.10
   0  10   1 1029.20   40.20
   0  10  -1 1028.00   41.60
  -2 -10  -1  178.28   14.90
   2  10   1  178.28   14.30
  -2  10  -1  177.58   15.40
  -4 -10  -1  154.98   13.80
   4  10   1  126.59   13.70
  -6 -10  -1    9.90    5.30
  -8 -10  -1   11.40    6.40
   8 -10   1    7.30    5.60
   8  10   1   25.30    8.40
  -8  10  -1   13.30    7.30
  -7 -11   1   32.60    7.90
   7  11  -1   35.30    8.20
  -5 -11   1  149.99   14.80
  -3 -11   1   17.20    5.60
  -3  11   1   12.10    5.50
   3  11  -1   16.90    5.50
  -1 -11   1   21.90    5.90
   1  11  -1   28.30    8.00
  -1  11   1   34.00    8.40
  -1 -11  -1   94.69   17.00
  -1  11  -1   96.29   12.50
   1  11   1  102.89   11.00
  -3 -11  -1   42.70   10.00
   5  11   1    5.20    3.50
  -7 -11  -1  110.29   15.50
  -7  11  -1   99.09   15.10
  -6 -12   1    4.50    5.10
   6  12  -1   11.80    5.20
  -4 -12   1   -5.20    3.30
  -2 -12   1 1037.50   41.70
   2  12  -1 1032.10   42.00
  -2  12   1  950.20   40.20
   0  12   1  302.77   20.20
   0  12  -1  283.87   21.70
   2  12   1  123.39   13.20
   4  12   1   53.19    9.60
  -3 -13   1    7.90    6.10
   3  13  -1   16.50    7.60
  -1  13   1   49.60   11.50
   1  13  -1   55.99   14.90
   1  13   1  307.97   22.10
  -1  13  -1  371.76   26.90
  -3  13  -1   17.70    9.90
  12   0  -2  982.90   36.90
  10   0  -2 2526.05   73.09
  -8   0   2  537.65   23.20
   8   0  -2  571.74   22.10
  -6   0   2 1980.40   49.30
  -6   0   2 1690.53   51.99
   6   0  -2 1799.72   51.49
   6   0  -2 1907.31   53.39
   6   0  -2 1804.72   49.90
  -4   0   2 1346.27   39.40
  -4   0   2 1372.86   39.20
   4   0  -2 1389.66   37.00
   2   0  -2 2384.66   52.59
   2   0  -2 2148.29   57.59
  -2   0  -2  286.07   11.80
  -2   0  -2  301.67   14.30
  -2   0  -2  300.47   13.20
   2   0   2  289.57   14.20
  -4   0  -2 2247.58   65.19
  -4   0  -2 2320.27   57.59
  -4   0  -2 2391.76   66.09
   4   0   2 2551.84   67.39
   4   0   2 2429.66   64.09
  -6   0  -2  165.48   12.90
   6   0   2  150.58   11.20
  -8   0  -2  175.08   14.30
   8   0   2  172.08   13.80
  10   0   2 3031.30   88.69
  12   0   2   29.60   12.20
 -15  -1   2    6.20    6.10
 -15   1   2    5.60    6.30
  13  -1  -2  568.74   29.90
  11  -1  -2   13.10    4.40
  11   1  -2   10.80    3.90
  -9  -1   2  294.17   16.40
   9  -1  -2  304.57   16.70
   9   1  -2  308.97   16.70
   7  -1  -2 7202.48  169.58
   5  -1  -2   25.50    4.00
   5  -1  -2   25.20    3.50
  -5  -1   2   35.50    4.00
   5  -1  -2   20.00    3.90
  -5   1   2   20.50    3.70
   5   1  -2   23.50    4.20
  -5   1   2   20.60    3.70
   5   1  -2   22.20    2.90
   5   1  -2   26.50    4.10
   3  -1  -2   87.29    4.30
   3  -1  -2   88.29    6.30
  -3   1   2   88.69    3.80
   3   1  -2   90.29    5.00
   3   1  -2   63.09    6.30
  -3   1   2   80.19    5.60
   3   1  -2   90.79    5.50
  -3   1   2   83.09    5.60
   1  -1  -2   22.80    3.20
   1  -1  -2   14.10    2.70
  -1  -1   2   21.20    3.00
   1   1  -2   23.40    3.00
   1   1  -2   24.90    3.00
   1   1  -2   23.20    2.80
  -1   1   2   27.10    3.50
  -1  -1  -2 4440.36  103.59
   1  -1   2 4432.36  107.19
   1   1   2 4439.06  104.89
  -3  -1  -2 3746.63   90.29
   3  -1   2 3747.83   95.79
  -3  -1  -2 3668.63   92.69
  -3   1  -2 3634.14   93.09
  -3   1  -2 3711.63   83.99
   3   1   2 3701.33   93.59
  -5  -1  -2 1981.10   58.09
  -5  -1  -2 2013.20   53.49
   5   1   2 1951.50   56.09
   7  -1   2 1697.33   53.19
  -7   1  -2 1795.52   55.89
   7   1   2 1711.93   53.99
   9  -1   2   24.50    6.10
  -9  -1  -2   23.70    5.90
   9   1   2   23.90    6.30
  -9   1  -2   14.00    4.60
 -11  -1  -2   58.49    9.70
  11  -1   2   61.39   11.00
  11   1   2   63.19   12.40
  14  -2  -2   24.20    7.60
  12  -2  -2  298.57   19.80
  10  -2  -2 1608.34   51.89
  10   2  -2 1591.14   51.29
   8  -2  -2    4.80    2.20
   8  -2  -2    4.70    2.60
  -8   2   2    0.00    2.10
   8   2  -2    5.10    2.20
   6  -2  -2  739.03   26.90
  -6  -2   2  758.62   23.40
   6  -2  -2  766.02   27.30
   6   2  -2  735.53   27.00
   6   2  -2  746.43   22.70
  -6   2   2  698.43   27.60
  -6   2   2  772.22   27.20
   6   2  -2  751.32   27.70
  -4  -2   2 1374.66   35.20
   4  -2  -2 1400.36   39.80
   4   2  -2 1353.76   34.80
   4   2  -2 1375.76   40.50
   4   2  -2 1398.66   38.40
  -4   2   2 1349.86   39.60
  -4   2   2 1308.47   39.80
   4   2  -2 1457.05   40.70
   2  -2  -2  460.05   17.10
   2  -2  -2  496.05   16.90
   2   2  -2  458.15   17.10
   2   2  -2  448.86   16.50
   2   2  -2  445.76   15.40
   2   2  -2  475.45   16.90
  -2   2   2  428.26   17.40
   2   2  -2  447.46   15.30
  -2   2   2  470.05   17.90
   0  -2  -2  309.87   19.00
   0  -2  -2  353.16   11.30
   0   2  -2  361.56   14.10
   0   2  -2  366.66   12.70
   0   2  -2  344.97   14.20
   0   2  -2  355.86   14.90
   0   2   2  359.16   11.90
  -2  -2  -2  531.45   19.30
   2  -2   2  539.55   22.40
  -2  -2  -2  544.15   19.70
  -2  -2  -2  516.35   18.60
   2  -2   2  520.05   19.90
   2   2   2  525.15   19.30
  -2   2  -2  491.25   14.30
  -2   2  -2  524.35   18.40
  -2   2  -2  460.95   18.80
  -2   2  -2  480.45   21.20
  -4  -2  -2 2433.26   64.19
  -4  -2  -2 2177.68   76.09
  -4  -2  -2 2447.66   66.29
   4   2   2 2552.94   65.89
   4   2   2 2580.24   67.59
  -4   2  -2 2504.55   68.89
  -6  -2  -2   13.90    4.40
  -6  -2  -2   22.30    5.10
   6   2   2   18.70    4.40
  -8  -2  -2 1074.89   40.70
   8  -2   2 1046.60   39.50
  -8   2  -2 1053.69   40.70
   8   2   2 1067.09   40.20
 -10  -2  -2  427.96   24.00
  10  -2   2  474.05   24.10
  10   2   2  471.05   26.40
 -10   2  -2  471.75   25.70
  12  -2   2  170.58   16.80
 -12  -2  -2  163.78   16.70
 -12   2  -2  201.78   17.50
  13  -3  -2   13.10    4.90
  11  -3  -2   15.70    4.70
   9  -3  -2   40.30    6.40
   9   3  -2   42.90    5.50
  -9   3   2   44.80    6.80
   7  -3  -2   16.80    4.80
  -7  -3   2   15.20    2.90
   7   3  -2   14.10    2.80
  -7   3   2   12.50    3.60
   5  -3  -2  337.07   16.30
   5  -3  -2  338.97   15.50
   5  -3  -2  328.67   14.70
  -5   3   2  334.27   15.70
   5   3  -2  344.57   11.20
   5   3  -2  346.17   16.50
  -5   3   2  345.67   15.80
   5   3  -2  289.57   16.70
   5   3  -2  339.17   10.80
   3  -3  -2  766.12   26.60
  -3   3   2  808.12   24.70
   3   3  -2  804.42   27.40
  -3   3   2  765.02   27.00
   3   3  -2  753.42   21.00
   3   3  -2  759.12   26.00
   3   3  -2  786.82   21.20
   1  -3  -2   18.80    1.90
   1  -3  -2   19.80    3.60
  -1   3   2   19.20    2.20
  -1   3   2   22.20    3.00
   1   3  -2   21.60    3.30
   1   3  -2   18.70    3.20
   1   3  -2   18.70    3.30
  -1   3   2   16.70    3.30
  -1  -3  -2  358.16   13.70
  -1  -3  -2  361.06   15.60
  -1   3  -2  355.96   16.80
   1   3   2  352.56   14.00
  -1   3  -2  355.06   12.40
  -1   3  -2  348.97   13.20
  -1   3  -2  352.76   14.70
  -3  -3  -2  211.38   11.50
  -3  -3  -2  211.18   11.70
  -3  -3  -2  202.18   12.20
   3   3   2  218.18   16.80
  -3   3  -2  190.98   13.60
  -5  -3  -2    6.40    2.90
  -5   3  -2    7.60    3.70
   5   3   2    8.40    3.10
  -7  -3  -2    2.20    2.30
   7  -3   2    1.70    1.90
   7   3   2    1.30    2.40
  -9  -3  -2   24.70    5.80
   9  -3   2   20.30    6.10
   9   3   2   24.60    6.80
  -9   3  -2   20.90    7.30
  11  -3   2   52.69    8.80
 -11  -3  -2   61.69   11.70
 -11   3  -2   64.09   10.30
  14  -4  -2  283.97   19.80
 -14  -4   2  239.38   20.30
  12  -4  -2  105.69   11.20
  10  -4  -2 1042.70   40.90
  -8   4   2   15.60    3.90
   6  -4  -2  410.66   19.30
   6  -4  -2  413.56   19.00
  -6   4   2  386.96   17.50
   4   4  -2 1025.10   33.20
  -4   4   2 1048.90   33.50
  -4   4   2 1038.30   32.90
   4   4  -2  996.10   35.00
   4   4  -2 1020.60   35.20
  -4   4   2 1019.80   29.20
   2  -4  -2 1128.09   35.90
  -2  -4   2 1052.19   35.90
   2   4  -2 1255.17   35.90
   2   4  -2 1159.08   31.10
  -2   4   2 1204.98   34.10
  -2   4   2 1185.68   30.20
  -2   4   2 1122.99   36.50
   2   4  -2 1177.88   36.00
   0  -4  -2 2528.85   62.79
   0   4   2 2669.33   66.59
   0   4  -2 2719.23   66.19
   0   4   2 2600.74   63.89
   0   4  -2 2573.74   67.59
   0   4  -2 2528.55   67.09
  -2  -4  -2   17.90    4.10
  -2  -4  -2   20.40    4.60
   2   4   2   19.90    4.20
  -2   4  -2   23.30    2.70
  -2   4  -2   19.80    4.20
  -2   4  -2   21.20    2.90
  -2   4  -2   11.40    4.00
  -4  -4  -2  521.55   21.80
  -4   4  -2  493.85   25.10
   6  -4   2   80.89   11.60
  -6  -4  -2   84.09    9.30
  -6   4  -2   94.09    9.90
   8  -4   2   76.79   11.60
  -8  -4  -2   95.79   10.20
  10  -4   2  609.04   29.20
 -10  -4  -2  625.84   30.00
 -10   4  -2  565.94   29.70
 -13  -5   2    6.50    4.30
  11  -5  -2  330.97   21.00
   9  -5  -2   54.29    7.60
  -7   5   2 2801.02   75.39
  -7   5   2 2804.42   74.69
   5  -5  -2  691.53   26.10
  -5   5   2  716.73   25.90
   5   5  -2  674.53   28.50
   3   5  -2 4475.75  102.09
   3   5  -2 4487.75  112.59
   3   5  -2 4657.03  102.59
   1  -5  -2   76.19    6.00
  -1   5   2   75.89    7.70
   1   5  -2   79.59    6.50
   1   5  -2   80.69    7.60
  -1   5   2   72.39    7.10
   1   5  -2   70.79    7.70
  -1  -5  -2   34.10    5.00
  -1   5  -2   37.40    5.10
  -1   5  -2   29.00    5.10
  -1   5  -2   35.00    5.20
  -1   5  -2   41.00    4.60
  -3  -5  -2 5397.96  131.39
  -3   5  -2 5357.96  138.59
   3   5   2 5330.87  132.19
  -5  -5  -2   52.09    7.00
  -7  -5  -2  773.22   35.60
  -9  -5  -2   67.69    9.30
  -9   5  -2   78.69   10.20
  11  -5   2  879.61   38.90
 -11  -5  -2  903.21   37.90
 -11   5  -2  911.51   40.10
 -12  -6   2  339.37   21.20
  12  -6  -2  345.17   20.90
  10  -6  -2  352.26   21.40
 -10  -6   2  367.16   22.30
   8  -6  -2  146.19   12.30
   6   6  -2 1114.49   40.90
  -4  -6   2  448.76   21.60
  -4   6   2  436.46   21.30
   4   6  -2  459.65   21.00
  -4   6   2  456.55   20.30
  -2  -6   2 2282.47   70.89
   2   6  -2 2376.16   62.39
   0  -6  -2 7721.43  178.68
  -2  -6  -2  347.07   18.00
  -2   6  -2  338.17   16.90
   2   6   2  379.56   21.30
  -2   6  -2  386.76   22.20
  -2   6  -2  327.87   14.90
  -4  -6  -2  170.48   12.60
  -6  -6  -2   76.89    9.70
  -8  -6  -2   30.90    6.50
 -10  -6  -2 1367.86   50.09
  10  -6   2 1340.07   47.50
 -10   6  -2 1307.07   51.49
  13   7  -2   -2.50    4.60
 -11  -7   2    0.90    3.40
  -9  -7   2    2.30    3.00
  -7   7   2 1525.75   50.29
  -5   7   2  224.28   14.80
  -3   7   2  156.88   12.40
   3   7  -2  141.29   11.90
  -3   7   2  167.48   12.30
  -1  -7   2   -0.70    1.40
   1  -7  -2    2.50    1.80
  -1   7   2    2.00    1.80
   1   7  -2   -3.40    2.90
   1   7  -2    1.20    1.80
  -1  -7  -2   80.59    8.60
   1   7   2   73.09    9.30
  -1   7  -2   81.89    8.40
  -3  -7  -2 1517.35   49.40
  -5  -7  -2  281.77   17.70
  -7  -7  -2  110.09   12.30
  -9  -7  -2    1.70    3.70
   9  -7   2    3.10    3.50
  -9   7  -2   -3.00    4.20
  12   8  -2   -1.80    4.30
 -10  -8   2   -0.60    3.40
  10  -8  -2   12.60    4.70
  -8  -8   2    0.80    2.20
   8   8  -2   -1.00    2.00
  -6  -8   2   38.70    7.40
   6   8  -2   40.70    6.50
  -6   8   2   36.10    6.70
  -4   8   2    1.30    2.10
   4   8  -2    2.00    2.30
  -2  -8   2   98.99    9.60
  -2   8   2  112.89   10.40
   2   8  -2   96.09   10.80
   0  -8  -2    3.10    2.50
   0  -8   2    4.00    2.70
   0   8   2    3.60    2.50
   0   8  -2    4.50    2.80
  -2  -8  -2   48.70    7.90
  -2   8  -2   37.50    7.40
  -4  -8  -2    0.20    3.10
  -6  -8  -2   12.10    5.50
  -8  -8  -2    2.80    4.40
   8  -8   2    3.70    4.20
 -11  -9   2    8.90    5.00
  11  -9  -2    3.70    4.00
  11   9  -2    0.10    4.40
  -9  -9   2  211.98   16.50
   9  -9  -2  163.58   14.50
  -5  -9   2   31.40    7.20
   5   9  -2   60.69    9.80
  -5   9   2   43.00    7.10
  -3  -9   2    3.90    2.50
   3   9  -2    2.40    2.50
   1  -9  -2    5.50    3.40
  -1  -9   2   11.90    4.50
   1   9  -2   12.30    4.60
  -1  -9  -2  248.58   20.20
   1   9   2  227.48   17.40
  -1   9  -2  247.98   16.10
  -3  -9  -2  195.28   16.40
  -5  -9  -2  480.35   26.20
  -7  -9  -2  699.43   34.50
  -9  -9  -2    8.50    7.80
   9   9   2   17.80    6.70
  -8 -10   2    1.10    2.80
   8  10  -2    2.10    3.10
  -6 -10   2   21.40    5.70
   6  10  -2   27.00    6.80
  -4  10   2  849.61   35.90
   4  10  -2  824.72   36.40
  -2 -10   2   98.99   10.60
   2  10  -2   91.09   10.60
  -2  10   2   93.69   10.50
   0 -10  -2 1128.39   43.50
   0  10   2 1109.09   43.40
   0  10  -2 1107.99   43.50
  -2 -10  -2  125.49   14.90
  -4 -10  -2  964.30   41.10
  -4  10  -2 1009.50   45.80
   4  10   2  973.80   38.30
   6  10   2  103.59   11.20
  -7 -11   2 1709.23   57.69
   7  11  -2 1516.95   56.59
  -5 -11   2  105.59   12.10
   5  11  -2  124.99   11.90
  -3 -11   2  849.41   35.40
  -3  11   2  845.32   37.10
   3  11  -2  865.81   36.50
   1  11  -2   20.10    6.70
  -1  11   2   13.60    5.60
  -1  11  -2   37.50    9.30
  -5  11  -2  149.19   18.80
   5  11   2  163.48   14.90
  -6 -12   2  105.59   13.40
   6 -12  -2  129.39   14.30
   6  12  -2  132.29   13.80
  -4 -12   2  162.28   14.60
   4  12  -2  122.29   14.80
  -2 -12   2  290.67   21.50
   2  12  -2  255.57   22.10
  -2  12   2  281.37   21.30
   0  12   2  641.64   30.60
   0  12  -2  583.54   35.90
  -2  12  -2   14.90    6.90
  -4  12  -2  526.25   45.80
   3  13  -2  124.19   21.90
   1  13  -2   12.40    8.80
  -1  13   2    1.70    5.20
  12   0  -3   -0.90    2.90
  10   0  -3    1.70    1.80
   8   0  -3   -2.00    1.20
  -8   0   3    0.60    1.50
  -6   0   3   -0.40    1.10
   6   0  -3    2.40    2.10
   6   0  -3   -0.70    0.90
  -4   0   3    0.40    0.90
   4   0  -3   -0.10    0.90
  -4   0   3   -0.50    1.40
   4   0  -3    1.30    1.10
   4   0  -3    0.50    1.50
   2   0  -3   -0.50    1.30
   2   0  -3    0.90    1.30
   2   0  -3   -0.40    1.20
   2   0  -3    3.50    1.30
   2   0  -3    0.70    1.00
   0   0  -3    0.40    1.10
   0   0   3    0.10    1.20
   0   0  -3    0.60    1.00
   0   0  -3    0.80    1.30
   0   0  -3    0.20    1.00
  -2   0  -3    0.10    1.60
   2   0   3    1.50    1.60
   2   0   3    1.60    2.10
  -2   0  -3    0.80    1.60
   4   0   3   -1.90    1.60
  -4   0  -3    0.60    2.10
  -4   0  -3    1.10    1.90
   6   0   3    0.30    2.00
  -6   0  -3    1.60    2.40
  -8   0  -3    0.80    2.80
   8   0   3   -3.30    2.60
  10   0   3    1.60    4.30
 -10   0  -3    3.80    3.70
 -15  -1   3  181.88   17.90
  13  -1  -3   85.79   11.50
  11  -1  -3    2.10    2.40
  11   1  -3    5.40    3.60
   9   1  -3  286.77   15.60
  -9   1   3  259.17   17.40
   7  -1  -3   54.19    6.80
   7  -1  -3   56.69    6.00
   7   1  -3   46.70    6.90
  -7   1   3   55.89    6.50
   7   1  -3   44.80    5.50
   5  -1  -3 1368.06   40.30
   5  -1  -3 1297.37   35.30
   5  -1  -3 1247.68   39.70
   5   1  -3 1307.27   41.60
   5   1  -3 1302.37   37.60
  -5   1   3 1281.97   40.60
  -5   1   3 1360.16   38.90
   5   1  -3 1317.87   38.70
   3  -1  -3  817.02   27.60
   3  -1  -3  853.11   27.60
   3   1  -3  830.42   27.30
   3   1  -3  831.42   28.50
  -3   1   3  893.21   28.40
   3   1  -3  806.82   24.80
  -3   1   3  908.81   27.60
   3   1  -3  781.12   29.20
   1  -1  -3  500.95   21.70
   1  -1  -3  531.85   20.50
   1  -1  -3  570.24   19.70
   1  -1  -3  511.35   15.70
   1   1  -3  559.54   20.40
   1   1  -3  536.85   19.20
   1   1  -3  544.85   20.70
   1   1  -3  563.14   20.90
   1   1  -3  528.85   19.00
  -1  -1  -3 1715.93   49.90
  -1  -1  -3 1711.63   48.40
  -1  -1  -3 1733.43   47.70
   1   1   3 1795.52   49.00
  -1   1  -3 1793.42   47.80
  -1   1  -3 1769.02   49.10
  -1   1  -3 1672.73   46.50
  -1   1  -3 1692.63   50.89
  -3  -1  -3  565.04   24.10
  -3  -1  -3  594.44   22.80
   3  -1   3  562.74   24.80
  -3   1  -3  574.94   18.70
  -3   1  -3  551.34   24.70
  -5  -1  -3  189.18   14.00
  -5   1  -3  193.68   14.20
   5   1   3  197.98   13.50
  -7  -1  -3    0.50    3.50
   7  -1   3   -0.70    2.00
  -7   1  -3   -0.90    2.10
   7   1   3    1.30    2.30
   9  -1   3  559.64   27.80
  -9  -1  -3  569.64   28.50
  -9   1  -3  580.04   29.10
   9   1   3  544.35   28.60
  11  -1   3    0.20    5.90
 -11  -1  -3   11.00    5.90
 -11   1  -3    8.30    5.70
  12  -2  -3 2136.99   67.49
  10  -2  -3   17.90    4.80
 -10   2   3   28.70    6.70
  10   2  -3   34.00    6.60
   8  -2  -3  848.62   33.50
  -8  -2   3  935.81   29.90
   8  -2  -3  907.61   34.20
   8   2  -3  893.71   29.80
  -8   2   3  889.31   32.90
   6  -2  -3  100.69    7.70
   6  -2  -3  102.09    8.30
   6   2  -3   95.89    7.60
  -6   2   3  107.59    8.90
   6   2  -3   95.79    9.00
   4  -2  -3    9.00    3.00
   4  -2  -3    8.10    2.90
   4   2  -3    7.10    2.30
  -4   2   3    7.60    2.60
   4   2  -3    5.60    1.70
   4   2  -3    1.90    2.00
  -4   2   3    7.80    2.80
   2   2  -3 7364.16  174.48
   2   2  -3 7359.56  179.68
   0  -2  -3  220.08    9.80
   0  -2  -3  225.28   12.90
   0  -2  -3  233.88   11.20
   0   2  -3  206.48   11.60
   0   2  -3  222.88   11.00
   0   2   3  212.58   10.70
   0   2  -3  209.88   12.50
   0   2  -3  218.48   12.90
  -2  -2  -3 2165.08   66.29
  -2  -2  -3 2140.09   60.59
   2   2   3 2261.87   62.29
  -2   2  -3 2286.97   55.39
  -2   2  -3 2230.78   61.29
  -2   2  -3 2306.17   64.39
  -4  -2  -3   28.00    5.70
  -4  -2  -3   18.40    4.60
   4   2   3   17.70    4.40
  -4   2  -3   34.50    7.80
   6  -2   3   95.89    9.60
  -6  -2  -3  113.19   10.90
  -6   2  -3  107.19   11.60
   6   2   3  107.69   10.30
  -8  -2  -3 1852.41   61.29
   8  -2   3 1896.61   58.89
   8   2   3 1825.12   60.09
  -8   2  -3 1876.61   60.19
  10  -2   3  125.79   13.50
 -10  -2  -3  127.49   13.30
  10   2   3  133.69   15.90
 -10   2  -3  124.99   14.10
  13  -3  -3    5.00    4.30
  11  -3  -3  636.04   29.50
   9  -3  -3 3367.36   90.69
  -9   3   3 3433.56   92.39
   9   3  -3 3434.26   85.99
   7  -3  -3 1576.04   48.90
   7  -3  -3 1516.55   46.30
   7   3  -3 1618.44   42.40
  -7   3   3 1551.64   48.90
   7   3  -3 1520.75   43.00
   5  -3  -3 2016.90   58.19
   5   3  -3 2048.20   59.89
   5   3  -3 2058.69   53.79
  -5   3   3 2075.69   58.69
   5   3  -3 2070.89   52.89
   5   3  -3 1995.20   58.29
   3  -3  -3  598.64   23.70
   3   3  -3  613.34   23.70
   3   3  -3  586.14   21.40
   3   3  -3  578.14   23.00
   3   3  -3  621.94   22.60
   3   3  -3  588.64   21.10
  -3   3   3  596.14   23.20
   1   3  -3 4097.49   97.89
   1   3  -3 4084.29  100.89
   1   3  -3 4128.69  104.09
  -1  -3  -3  474.55   17.50
  -1  -3  -3  412.26   20.60
  -1   3  -3  478.25   22.00
  -1   3  -3  454.45   19.60
  -1   3  -3  478.95   16.70
  -1   3  -3  467.15   17.60
  -3  -3  -3  987.70   32.70
  -3   3  -3  974.90   37.00
   3   3   3  975.30   35.30
  -5  -3  -3 3884.01  100.69
   5  -3   3 3833.12  102.39
  -5   3  -3 3870.71  111.29
  -7  -3  -3   -0.40    2.50
   7  -3   3    2.40    2.50
  -7   3  -3    3.90    3.40
   7   3   3    2.00    2.90
  -9  -3  -3  455.85   25.40
   9   3   3  442.06   27.30
 -11  -3  -3   37.70    9.00
  14  -4  -3  370.46   22.80
 -14  -4   3  352.76   23.80
  10  -4  -3   23.70    5.40
 -10   4   3   43.90    8.90
  -8   4   3  257.47   16.70
   6  -4  -3   72.89    7.60
   6   4  -3   71.29    8.00
  -6   4   3   59.49    5.70
  -6   4   3   74.59    7.60
   6   4  -3   69.09    5.20
   4   4  -3    7.60    2.20
  -4   4   3    4.30    1.90
   4   4  -3    9.20    2.80
   4   4  -3    8.40    2.50
   2   4  -3 4371.86  103.29
   2   4  -3 3995.30  104.99
   0  -4  -3  495.55   16.80
   0   4   3  482.45   18.10
   0   4  -3  462.65   19.00
   0   4  -3  480.45   20.20
   0   4  -3  482.25   18.40
   0   4  -3  473.75   23.50
  -2  -4  -3  581.64   23.00
  -2   4  -3  594.84   19.70
  -2   4  -3  568.74   19.50
  -2   4  -3  602.14   28.30
  -4  -4  -3    0.70    2.10
  -4   4  -3    0.60    2.50
  -6  -4  -3   70.99    9.50
  -8  -4  -3  679.83   32.10
  -8   4  -3  692.13   36.20
  10  -4   3   65.49   10.00
 -10  -4  -3   41.10    9.90
 -10   4  -3   55.39   10.00
 -13  -5   3   61.09   11.90
  13  -5  -3   62.19    9.90
  11  -5  -3   28.50    7.00
   9  -5  -3    4.30    2.60
  -9   5   3    4.80    3.20
   7  -5  -3    8.20    3.40
  -7   5   3   17.70    4.80
   7   5  -3    6.70    2.80
   5   5  -3   51.29    7.20
   5   5  -3   49.00    4.50
  -5   5   3   45.40    6.30
  -5   5   3   40.00    5.30
  -3   5   3  337.97   17.80
   3   5  -3  287.67   13.70
   3   5  -3  323.27   17.70
   3   5  -3  318.77   13.80
   1  -5  -3  229.48    9.50
  -1   5   3  212.08   10.30
   1   5  -3  230.78   13.00
   1   5  -3  214.18   13.60
   1   5  -3  236.08   13.30
  -1  -5  -3  363.06   16.30
  -1   5  -3  367.46   21.30
   1   5   3  350.06   16.90
  -1   5  -3  334.27   15.70
  -1   5  -3  365.46   16.90
  -3  -5  -3  281.17   15.40
  -3   5  -3  263.57   26.40
  -5  -5  -3    1.80    2.40
  -5   5  -3    0.20    2.70
  -7  -5  -3   90.99   11.10
  -7   5  -3   56.29    9.70
   9  -5   3  123.49   13.40
  -9  -5  -3  115.39   12.90
  -9   5  -3  132.39   13.90
  12  -6  -3   75.69   10.40
  10  -6  -3   25.10    6.50
   8  -6  -3  202.08   14.20
  -8   6   3  210.78   15.00
   6   6  -3    4.70    2.50
  -6   6   3    1.90    2.30
   4   6  -3   70.99    8.40
   4   6  -3   82.59    5.90
  -4   6   3   76.49    8.40
   2   6  -3  725.03   28.10
  -2   6   3  712.83   30.70
   2   6  -3  717.53   25.70
   0  -6  -3  112.79    8.30
   0   6  -3   94.79    8.70
  -2  -6  -3   34.50    7.10
  -2   6  -3   35.90    8.00
  -2   6  -3   32.60    5.30
  -4  -6  -3    0.00    3.30
  -4   6  -3    3.50    3.20
  -6  -6  -3   77.59   10.40
  -8  -6  -3   28.40    7.40
   8  -6   3   39.80    8.60
  -8   6  -3   26.80    7.80
 -10  -6  -3   87.49   15.00
  -9   7   3  618.14   31.10
   7   7  -3  426.16   25.20
  -7   7   3  506.05   26.60
   5   7  -3 1856.71   60.19
  -5   7   3 1926.11   57.59
   3   7  -3   48.80    6.60
   3   7  -3   44.60    6.20
   1  -7  -3  179.78   10.90
   1   7  -3  203.88   13.50
  -1  -7  -3  934.51   34.20
  -1   7  -3  943.01   33.60
  -1   7  -3  912.91   38.40
  -3   7  -3   79.69   11.70
  -5  -7  -3  717.73   33.40
  -7  -7  -3   98.69   12.60
  -7   7  -3   82.19   12.60
  12   8  -3 1903.41   75.99
 -10  -8   3  203.58   15.90
  10  -8  -3  199.78   15.90
  -8   8   3 1035.40   39.30
  -6   8   3  317.67   19.40
   6   8  -3  341.07   19.60
  -4   8   3  196.28   14.60
   4   8  -3  193.08   14.20
  -2  -8   3 2876.31   76.99
   2   8  -3 2877.91   80.19
  -2   8   3 2844.82   79.49
   0   8  -3    1.50    2.70
  -2  -8  -3 1430.46   50.09
  -2   8  -3 1454.35   54.59
  -4  -8  -3  154.48   14.10
  -4   8  -3  129.99   17.50
  -6   8  -3  215.58   18.30
  -8   8  -3 1766.12   64.19
  -9  -9   3 1082.49   42.60
   9  -9  -3 1103.59   44.50
   9   9  -3 1095.19   43.10
  -7  -9   3 1087.49   43.60
  -7   9   3 1104.19   44.70
   7   9  -3 1097.29   43.90
  -5  -9   3  893.41   36.80
  -5   9   3  887.61   36.30
   5   9  -3  903.71   35.40
   3   9  -3  159.88   14.30
  -3   9   3  160.18   13.50
  -1   9   3  514.35   25.60
   1   9   3  142.59   13.40
  -1   9  -3  155.58   15.40
  -5   9  -3 1185.68   49.10
   7  -9   3   39.90    9.50
   7   9   3   66.29   12.40
  -7   9  -3   41.00   11.20
  -8 -10   3  145.29   13.60
   8 -10  -3  138.59   14.00
   8  10  -3  122.09   15.00
  -6 -10   3  112.79   12.40
   6  10  -3  145.49   14.50
   4  10  -3   65.29   10.00
  -4  10   3   66.79    9.20
  -2  10   3 1185.48   44.30
   0 -10  -3    4.70    3.60
   0  10   3    0.50    2.20
   2  10   3   25.30    6.60
  -2  10  -3   28.30    8.40
   4  10   3   14.20    5.30
  -4  10  -3   16.60    6.50
   6  10   3  248.28   20.70
   7 -11  -3   28.00    7.80
  -7 -11   3   21.10    7.00
   7  11  -3   21.10    6.80
  -5 -11   3   26.00    7.30
   5  11  -3   18.00    5.80
  -3 -11   3   44.20    8.90
  -3  11   3   29.40    7.20
   3  11  -3   46.00   10.00
   1  11  -3   37.00    9.20
  -1  11   3   36.30    9.00
  -1  11  -3   12.60    5.90
   1  11   3   12.30    4.70
  -3  11  -3    9.80    6.70
   3  11   3   28.20    7.90
   6 -12  -3   10.10    7.00
   6  12  -3   22.50   12.10
  -4 -12   3   53.09   10.20
   4  12  -3   39.60    9.80
  -4  12   3   49.40    9.90
  -2  12   3  754.92   35.60
   2  12  -3  773.32   39.90
   0  12  -3  569.54   32.60
   0  12   3  591.44   31.50
  12   0  -4   -0.30    2.90
  10   0  -4  365.96   20.90
   8   0  -4  242.78   14.60
   6   0  -4 3023.40   78.39
   6   0  -4 2976.70   75.99
   4   0  -4 5757.92  132.69
   2   0  -4 4160.98  100.19
   2   0  -4 4196.38   97.89
   0   0  -4 3344.77   84.49
   0   0  -4 3416.56   85.29
   0   0  -4 3394.06   86.99
  -2   0  -4  575.84   24.10
  -2   0  -4  447.86   20.70
  -4   0  -4  800.32   32.80
   4   0   4  819.02   32.30
   6   0   4   58.29   13.50
  -6   0  -4   78.79    9.20
   8   0   4   -4.10    5.20
  -8   0  -4   -0.60    4.80
 -10   0  -4 1081.99   44.10
  10   0   4 1070.79   44.30
  11  -1  -4   53.29    8.30
  11   1  -4   57.69    9.00
   9  -1  -4   79.99    9.70
   9   1  -4   80.29    9.90
  -9   1   4   78.09    9.70
   7  -1  -4 3074.29   82.99
   7   1  -4 3048.40   82.09
   7   1  -4 2955.80   79.79
   5  -1  -4  323.07   16.00
   5   1  -4  320.17   15.40
  -5   1   4  294.97   16.80
   5   1  -4  302.57   16.70
   5   1  -4  336.57   15.20
   3  -1  -4 2190.88   67.59
   3   1  -4 2333.77   60.09
   3   1  -4 2395.46   61.59
   3   1  -4 2352.36   59.99
   1  -1  -4  115.59    7.30
   1  -1  -4  110.99    7.00
   1  -1  -4  111.39    9.20
   1   1  -4  108.09    9.00
   1   1  -4  112.29    8.10
   1   1  -4  105.39    9.20
  -1  -1  -4  270.57   14.10
  -1  -1  -4  255.87   15.30
   1   1   4  210.58   17.40
  -1   1  -4  265.87   15.00
  -1   1  -4  265.37   13.90
  -1   1  -4  260.77   14.40
   3  -1   4 2014.70   61.39
  -3  -1  -4 2090.29   60.49
  -5  -1  -4    9.50    4.40
   5  -1   4    5.40    2.70
  -5   1  -4    3.60    3.30
   5   1   4    4.50    2.70
   7  -1   4  693.13   31.50
  -7  -1  -4  701.13   33.80
  -7   1  -4  804.42   46.60
  -9  -1  -4  263.77   20.90
   9  -1   4  275.77   20.40
  -9   1  -4  253.27   21.30
   9   1   4  265.97   20.70
  12  -2  -4    6.30    3.80
  10  -2  -4  208.68   15.80
 -10   2   4  206.78   16.80
  10   2  -4  233.48   20.40
   8  -2  -4  149.29   11.60
   8   2  -4  147.59   10.90
  -8   2   4  159.38   12.90
   6  -2  -4   62.19    7.20
   6   2  -4   53.09    7.20
   6   2  -4   50.39    6.00
  -6   2   4   52.09    6.90
   6   2  -4   52.39    7.40
   4  -2  -4  823.12   31.00
   4   2  -4  846.02   29.20
   4   2  -4  835.52   28.40
   4   2  -4  878.11   30.20
   2  -2  -4  207.08   18.00
   2   2  -4  215.38   12.00
   2   2  -4  199.58   12.40
   2   2  -4  229.58   13.50
   0  -2  -4   77.49    6.80
   0   2  -4   78.29    8.40
   0   2  -4   78.79    7.50
   0   2  -4   73.89    8.30
  -2  -2  -4   23.80    5.90
   2   2   4    2.90    3.50
  -2   2  -4   14.10    5.20
  -4  -2  -4  230.28   15.90
  -4   2  -4  214.08   15.70
  -6  -2  -4   52.29    8.90
   6  -2   4   62.89    9.10
  -6   2  -4   75.79   10.30
  -8  -2  -4   61.89   10.90
   8  -2   4   67.39   10.50
  -8   2  -4   58.59   10.40
  13  -3  -4  148.59   14.30
  11  -3  -4   35.60    6.70
 -11   3   4   39.30    7.70
   9  -3  -4  331.47   21.60
  -9   3   4  360.66   20.90
  -7   3   4  199.98   14.60
   7   3  -4  189.88   14.30
   7   3  -4  191.98   12.50
   5  -3  -4  167.48   11.90
  -5   3   4  163.38   12.50
   5   3  -4  179.58   11.80
   5   3  -4  154.38   11.30
   5   3  -4  160.98   10.60
   3  -3  -4   19.30    3.80
  -3   3   4   17.00    4.60
   3   3  -4   17.90    4.40
   3   3  -4   20.90    5.50
   3   3  -4   11.90    3.90
   3   3  -4   17.30    4.20
   1   3  -4  161.78   11.10
   1   3  -4  139.49   12.60
   1   3  -4  166.88   11.00
  -1  -3  -4  224.08   12.50
  -1   3  -4  212.18   12.80
  -1   3  -4  221.68   16.20
  -3  -3  -4  175.58   12.60
  -3   3  -4  181.28   14.10
  -5  -3  -4  284.17   17.70
  -5   3  -4  320.47   20.00
  -7  -3  -4   47.80   10.20
   7  -3   4   93.79   18.10
  -7   3  -4   50.09    9.10
   9  -3   4  104.89   13.50
  -9  -3  -4   94.79   13.70
  -9   3  -4  102.29   12.90
  14  -4  -4  288.17   21.10
  14   4  -4  262.77   23.00
  12  -4  -4  615.24   30.30
 -12   4   4  660.63   35.40
  10  -4  -4 1287.27   45.40
 -10   4   4 1262.27   47.30
  -8   4   4   48.20    7.70
   6   4  -4   91.19   13.80
   4   4  -4  767.62   26.00
   4   4  -4  702.33   31.40
   4   4  -4  753.22   26.10
   2   4  -4   20.10    5.10
   0  -4  -4  786.52   23.90
   0   4  -4  779.22   28.70
   0   4  -4  749.82   32.20
  -2  -4  -4  820.52   34.20
  -2   4  -4  880.91   36.30
  -4  -4  -4 1001.40   39.20
  -4   4  -4 1005.40   41.60
  -6  -4  -4  825.12   36.60
  -8  -4  -4  600.04   32.90
   8  -4   4  612.74   30.60
  -8   4  -4  647.44   32.40
  13  -5  -4  516.45   26.70
  13   5  -4  455.65   29.70
  11  -5  -4  427.16   23.90
 -11   5   4  435.36   27.30
   9  -5  -4  464.45   24.60
  -9   5   4  507.65   26.80
   7  -5  -4 2753.62   78.29
  -7   5   4 2847.42   80.49
   7   5  -4 2752.32   83.59
   5   5  -4    2.60    2.10
   5   5  -4    4.90    2.20
   3   5  -4 1816.62   51.69
  -3   5   4 1863.91   57.09
   3   5  -4 1922.91   55.99
   1   5  -4    4.20    3.80
   1   5  -4    3.40    2.40
  -1  -5  -4    0.40    2.30
  -1   5  -4   -4.90    2.60
  -1   5  -4   -1.40    2.40
  -3  -5  -4 3401.06   94.59
  -3   5  -4 3544.15  100.19
  -5  -5  -4  187.28   16.00
  -5   5  -4  169.58   16.00
   7  -5   4  906.31   37.40
  -7   5  -4  925.81   39.90
  12  -6  -4  306.77   21.50
  12   6  -4  337.47   22.70
  10  -6  -4  521.05   26.80
  -8   6   4    3.70    2.50
   8   6  -4    4.40    2.90
  -6   6   4  698.03   31.20
   4   6  -4 1949.10   62.99
   4   6  -4 1967.50   54.69
  -4   6   4 1950.01   60.49
   2   6  -4  441.06   22.30
   0   6  -4 2063.49   63.29
   0   6  -4 1972.30   67.09
  -2   6  -4   46.90   10.70
  -4   6  -4 1158.78   47.40
   6  -6   4  377.06   24.90
  -6   6  -4  406.16   25.90
   8  -6   4  293.57   20.70
  -8   6  -4  252.17   21.60
  11   7  -4   11.30    4.80
   9  -7  -4  798.12   37.40
  -9   7   4  764.52   35.70
  -7   7   4 1011.50   38.40
   7   7  -4  966.70   38.20
   5   7  -4  220.18   15.90
  -5   7   4  223.88   15.80
   3   7  -4   83.69   10.10
  -3   7   4   80.59    8.90
   1   7  -4  300.07   20.50
  -1   7  -4   84.19   11.40
  -3   7  -4 1245.48   51.79
   7  -7   4  181.38   17.10
  -7   7  -4  178.18   18.50
  10  -8  -4   17.50    4.90
 -10  -8   4   26.10    6.70
  10   8  -4   19.30    5.60
   8  -8  -4   30.40    7.80
  -8  -8   4   19.00    5.70
  -8   8   4   12.10    4.80
  -6   8   4   49.99    9.70
   6   8  -4   69.49    9.10
   4   8  -4    6.90    3.50
   2   8  -4  110.59   11.40
  -2   8   4  105.29   10.60
   0   8  -4   65.59   10.80
   0   8   4  108.49   11.40
   6  -8   4  128.19   16.30
  -6   8  -4  127.29   15.30
   9  -9  -4   45.40    8.90
  -9  -9   4   54.59   10.40
   9   9  -4   57.49    9.70
  -7  -9   4  565.14   28.00
   7   9  -4  492.65   26.70
  -7   9   4  528.55   28.20
   5   9  -4  110.59   11.60
  -5   9   4  106.19   12.00
   3   9  -4  113.29   12.50
   5  -9   4  117.39   15.00
   5   9   4  109.19   13.70
  -5   9  -4  116.09   15.50
   8 -10  -4   29.50    7.30
  -8 -10   4   28.80    9.50
   8  10  -4   30.40    7.90
  -6 -10   4  163.48   15.30
   6  10  -4  163.48   15.30
  -6  10   4  154.28   14.70
  -4 -10   4  899.41   37.10
  -4  10   4  864.31   38.10
   4  10  -4  923.11   39.90
  -2  10   4  254.37   17.60
   0  10  -4  976.90   47.40
  -2  10  -4    5.60    5.10
   2  10   4   28.70    8.00
   4  10   4  313.97   28.70
   7 -11  -4  857.21   39.00
   7  11  -4  872.01   41.10
  -5 -11   4  179.68   16.00
   5  11  -4  173.78   16.50
  -5  11   4  166.78   16.80
  -3  11   4 1132.19   44.50
   1  11  -4  105.39   16.50
  -1  11   4  105.39   12.90
  -1  11  -4  227.88   21.40
   1  11   4  231.18   18.60
  10   0  -5    1.20    2.60
  -8   0   5    1.00    1.60
   8   0  -5    1.60    2.00
  -8   0   5    1.30    2.60
   6   0  -5    0.80    1.30
   4   0  -5    6.10    2.70
   4   0  -5    0.80    2.50
   2   0  -5   -0.80    3.00
   0   0  -5    2.80    3.00
  -2   0  -5   -0.40    1.50
  -2   0  -5    0.80    4.10
  -4   0  -5    3.00    3.50
   4   0   5   -0.20    2.40
   6   0   5   -1.30    2.40
  -6   0  -5   -2.10    4.60
   8   0   5    1.70    3.80
  -8   0  -5   -1.10    5.20
  11  -1  -5    1.40    1.90
   9  -1  -5  238.78   15.50
   9   1  -5  223.68   15.80
  -9   1   5  217.68   15.90
   7  -1  -5   63.79    7.70
   7   1  -5   69.59    8.20
  -7   1   5   41.10    9.10
   5  -1  -5 1091.19   38.90
   5   1  -5 1094.29   37.20
   3   1  -5  328.57   19.30
   3   1  -5  378.06   19.80
   1  -1  -5    8.00    3.10
   1   1  -5   -2.90    3.00
  -1  -1  -5  867.21   32.40
  -1   1  -5  813.92   34.50
  -1   1  -5  871.91   34.50
  -3  -1  -5   20.20    6.90
  -3   1  -5   14.30    5.20
   5  -1   5   59.99    8.60
  -5  -1  -5  109.29   16.10
  -5   1  -5   59.99   10.00
  -7  -1  -5  119.39   15.90
   7  -1   5  135.49   13.40
  -7   1  -5  126.09   14.60
  14   2  -5  244.38   20.30
  12  -2  -5  974.20   41.30
  10  -2  -5   82.49   10.80
 -10   2   5   65.59    9.30
   8  -2  -5 1277.67   46.90
  -8   2   5 1377.76   47.80
   8   2  -5 1386.16   45.30
   6  -2  -5  517.85   24.20
   6   2  -5  564.54   23.60
  -6   2   5  491.85   25.80
   4   2  -5  347.17   19.50
   4   2  -5  371.86   18.00
   2  -2  -5 2373.36   68.99
   2   2  -5 2223.38   68.39
   2   2  -5 2324.07   68.79
   0  -2  -5   20.40    4.50
   0   2  -5   21.00    6.10
   0   2  -5   19.80    5.40
  -2  -2  -5 2134.09   64.59
  -2   2  -5 2043.50   67.19
  -4  -2  -5   13.60    5.60
  -4   2  -5   15.70    6.50
  -6   2  -5   20.90    7.60
  -8  -2  -5  812.92   37.80
  13  -3  -5  228.78   18.40
  13   3  -5  234.58   18.90
  11  -3  -5   35.30    6.90
 -11   3   5   67.59   10.30
   9  -3  -5 4311.07  109.19
  -9   3   5 4093.09  115.19
   7  -3  -5  351.06   20.20
   7   3  -5  349.77   20.30
   7   3  -5  401.46   19.90
   5  -3  -5  996.90   35.10
  -5   3   5  930.01   38.40
   5   3  -5  964.00   34.30
   5   3  -5  933.51   38.80
   3  -3  -5    0.50    1.40
   3   3  -5    1.30    2.80
   3   3  -5   -0.10    1.40
   1   3  -5 1494.95   54.19
   1   3  -5 1529.65   50.99
  -1   3  -5 1165.68   44.60
  -1   3  -5 1144.79   38.90
  -3   3  -5  341.67   22.60
   5  -3   5 1777.92   57.99
  -5   3  -5 1598.84   58.59
   7  -3   5   86.09   12.60
  -7   3  -5  103.19   14.00
  14  -4  -5  195.58   18.60
  12  -4  -5  352.56   22.40
  10  -4  -5   12.30    4.40
 -10   4   5   16.70    5.40
  -8   4   5  967.80   38.50
   8   4  -5  856.11   47.30
   6  -4  -5  108.19   10.80
   6   4  -5   99.99   10.10
  -6   4   5   98.69   11.30
   4   4  -5  537.95   25.80
   4   4  -5  484.85   23.00
   2   4  -5 1329.47   44.80
   2   4  -5 1366.36   50.19
   2   4  -5 1327.77   46.00
   0   4  -5    1.40    2.60
   0   4  -5   -1.80    2.80
  -2   4  -5  825.72   37.80
  -4   4  -5   30.70    8.60
   6  -4   5   -0.60    3.40
  -6   4  -5    5.30    5.70
 -13  -5   5   -0.60    5.70
  13  -5  -5    0.80    4.00
  13   5  -5    3.00    4.30
  11  -5  -5    3.20    2.70
 -11   5   5    5.80    4.20
   9  -5  -5   19.10    4.80
  -9   5   5   39.10    8.00
  -7   5   5   11.40    3.90
   7   5  -5    7.70    3.50
   5   5  -5  152.98   13.20
   5   5  -5  129.19   12.10
  -5   5   5  125.59   13.20
   3   5  -5   55.69    9.80
   3   5  -5   65.09    8.70
   1   5  -5    8.10    3.90
   1   5  -5    9.10    4.20
  -1   5  -5  169.88   15.50
  -3   5  -5    6.30    4.70
  -5   5  -5    4.80    5.00
  12  -6  -5   53.59    9.30
  12   6  -5   24.50    7.10
 -10   6   5   18.10    5.30
   8  -6  -5   94.29   12.00
  -8   6   5   96.59   11.10
  -6   6   5   41.10    6.90
   4   6  -5    1.50    2.70
   2   6  -5  498.35   38.90
   2   6  -5  558.14   26.40
   2   6  -5  579.94   28.40
   0   6  -5  226.48   19.80
  -2   6  -5   16.00    6.30
  -4   6  -5   70.89   12.20
   6  -6   5   15.40    6.90
  -6   6  -5    7.20    6.30
  11  -7  -5    6.40    4.30
  11   7  -5    4.10    5.10
   9  -7  -5  372.96   23.90
  -9   7   5  411.96   25.00
   7  -7  -5   19.30    5.80
   7   7  -5   19.20    5.60
  -7   7   5   15.40    4.40
   5   7  -5 1453.05   53.49
  -5   7   5 1469.05   52.09
   3   7  -5  391.86   24.90
   3   7  -5  369.16   23.40
  -3   7   5  370.86   22.00
   1   7  -5  117.89   14.00
  -1   7  -5 1035.80   45.20
  -3   7  -5  109.89   14.50
  -5   7  -5  195.78   19.00
  10  -8  -5    0.20    3.20
 -10  -8   5    9.70    6.20
 -10   8   5    9.10    5.70
  10   8  -5    8.50    5.00
   8  -8  -5  625.04   30.40
   8   8  -5  617.74   32.40
  -8   8   5  662.23   33.10
  -6   8   5  300.17   20.20
   6   8  -5  289.37   21.30
   4   8  -5   35.10    8.40
   2   8  -5  927.91   37.50
   0   8  -5  121.89   14.50
  -2   8  -5 1683.13   64.79
   4  -8   5    9.10    6.20
   4   8   5   13.90    6.30
  -4   8  -5    7.10    6.60
   9  -9  -5 1118.59   42.60
  -9  -9   5 1119.99   44.30
  -9   9   5 1048.60   45.40
   9   9  -5 1114.99   44.70
   7  -9  -5   11.80    4.90
  -7  -9   5   24.30    7.20
   7   9  -5    9.20    4.50
  -7   9   5    7.20    4.80
  -5   9   5  371.16   22.50
   5   9  -5  358.16   23.60
   3   9  -5  143.89   15.40
   1   9  -5  486.45   29.70
  -1   9   5  468.85   25.70
   1   9   5  863.41   39.40
  -1   9  -5  871.11   43.20
   3   9   5  288.47   22.20
  -8  10   5  231.28   20.80
  -6 -10   5  154.88   15.70
   6 -10  -5  136.79   15.00
   6  10  -5  123.99   15.60
  -6  10   5  127.89   14.90
   4  10  -5   59.19   13.60
  -4  10   5   58.99    9.90
   2  10  -5  498.25   31.50
   0  10   5   25.80    7.30
   0  10  -5    6.40    7.00
  10   0  -6  669.93   31.10
   8   0  -6   10.60    4.20
   6   0  -6  149.88   12.00
   4   0  -6 2099.09   63.79
   2   0  -6  135.49   12.90
   0   0  -6 1851.21   56.39
  -4   0  -6  307.87   19.80
  -6   0  -6 1013.90   42.20
  13  -1  -6  438.76   26.10
  13   1  -6  442.06   26.90
  11  -1  -6 1139.89   47.90
 -11   1   6 1102.59   47.50
   9  -1  -6  477.95   24.60
  -9   1   6  394.76   24.50
   9   1  -6  498.05   24.90
   7  -1  -6  428.66   21.80
   7   1  -6  411.86   21.40
   5  -1  -6    2.00    2.30
   5   1  -6    0.80    2.20
   3  -1  -6 2702.73   79.29
   3   1  -6 2511.65   78.19
   1   1  -6    1.90    2.10
  -1   1  -6   75.99    9.40
  -3  -1  -6 1271.17   62.29
  -3   1  -6 1409.86   48.30
  -5  -1  -6  126.69   14.20
  -5   1  -6  166.88   14.80
  12  -2  -6  280.87   19.90
 -12   2   6  298.77   22.40
  12   2  -6  259.37   20.40
  10  -2  -6  175.08   15.00
 -10   2   6  245.08   19.70
  10   2  -6  209.08   16.70
   8  -2  -6  157.98   13.20
  -8   2   6  143.49   13.90
   8   2  -6  157.38   14.90
   8   2  -6  131.49   12.90
   6  -2  -6  116.69   10.70
   6   2  -6   99.09   10.00
   4  -2  -6    1.50    1.70
   4   2  -6    0.70    1.60
   2   2  -6  143.19   15.90
   2   2  -6  162.68   13.00
   0  -2  -6  553.74   29.30
   0   2  -6  575.84   32.20
  -2   2  -6  577.44   30.60
  -2   2  -6  644.24   32.20
   4  -2   6    6.20    4.50
  13  -3  -6    5.90    5.80
  13   3  -6    3.00    4.50
  11  -3  -6   29.70    9.10
 -11   3   6   15.80    5.80
  11   3  -6    9.50    4.60
   9  -3  -6    1.30    2.10
  -9   3   6    5.20    3.10
   7   3  -6  180.58   19.50
   7   3  -6  202.58   15.20
   5  -3  -6  103.19   11.00
   5   3  -6  111.69   11.00
   5   3  -6   94.39   13.10
   5   3  -6  101.49   13.30
   3   3  -6    0.60    2.00
   3   3  -6    0.00    3.90
   3   3  -6    1.20    3.10
   1   3  -6   88.69   10.80
   1   3  -6  110.59   13.40
   1   3  -6   86.39   12.60
  -1   3  -6   -0.70    4.80
  -1   3  -6   -0.10    2.10
  -3   3  -6    8.50    6.20
   5  -3   6   -3.70    3.90
  -5  -3  -6    3.20    5.20
  -5   3  -6    5.40    7.30
  12   4  -6   55.69   10.80
 -12   4   6   44.60   10.50
  10  -4  -6  894.81   37.20
 -10   4   6  874.81   40.00
   8  -4  -6   78.39    9.90
  -8   4   6   69.89   10.20
   6  -4  -6   13.00    4.40
   6   4  -6   10.80    4.40
  -6   4   6    4.60    3.30
   6   4  -6    9.70    4.80
   4   4  -6  848.62   35.90
   4   4  -6  782.12   36.00
   4   4  -6  832.82   36.90
   2   4  -6   45.40    8.60
   2   4  -6   76.49   19.10
   2   4  -6   56.99    9.80
   0   4  -6  474.55   25.70
   0   4  -6  508.65   29.60
  -2   4  -6   55.39   19.10
   4  -4   6  177.88   16.00
  -4   4  -6  149.09   16.80
  11  -5  -6  213.68   16.60
 -11   5   6  218.28   19.10
   9  -5  -6   10.50    3.80
  -9  -5   6    7.60    7.00
  -9   5   6   14.20    5.50
   9   5  -6   15.70    5.00
   7   5  -6 1468.25   52.59
   5   5  -6  516.25   26.40
  -5   5   6  505.45   26.30
   5   5  -6  515.35   30.90
   3   5  -6 1357.66   53.19
   3   5  -6 1279.77   48.90
   3   5  -6 1334.77   46.90
   1   5  -6  724.33   32.90
   1   5  -6  738.93   36.70
  -1   5  -6  220.28   20.20
   3  -5   6  442.36   26.50
  -5  -5  -6   12.90    6.90
  10  -6  -6  915.21   42.00
 -10   6   6  842.02   41.10
  10   6  -6  859.71   39.90
  -8   6   6  395.66   23.60
   8   6  -6  373.06   24.50
   6  -6  -6  145.19   13.60
   6   6  -6  142.99   14.80
   4   6  -6 2479.95   82.79
   4   6  -6 2627.44   82.09
  -4   6   6 2623.24   78.69
   2  -6  -6  294.97   31.40
   2   6  -6  311.17   20.50
   2   6  -6  309.47   23.20
   0   6  -6  496.45   32.00
   0   6  -6  538.35   29.40
  -2   6  -6    2.70    5.80
  -4  -6  -6  277.17   19.00
  -4   6  -6  224.58   22.20
   9  -7  -6  168.28   16.30
  -9   7   6  176.88   16.60
   9   7  -6  181.78   17.60
   7  -7  -6  278.17   19.70
   7   7  -6  306.67   21.20
  -7   7   6  315.17   21.70
   5  -7  -6   38.80    7.70
   5   7  -6   43.30   11.80
   5   7  -6   48.70    9.40
   3   7  -6  435.36   28.60
   1   7  -6   39.00   10.40
  -1   7  -6   51.29   11.90
   3  -7   6  120.99   15.70
   3   7   6  119.49   15.00
  -3   7  -6  109.19   19.00
   8  -8  -6   71.19   11.20
  -8   8   6   65.89   10.80
   8   8  -6   69.89   12.60
   6  -8  -6   26.30    7.20
  -6   8   6   22.40    6.30
   6   8  -6   22.30    8.30
   4  -8  -6   61.09    9.90
   4   8  -6   55.29   12.70
  -4   8   6   61.79    9.90
  -2   8   6   41.60    9.00
   2   8  -6   14.00    7.60
   0  -8  -6   25.60    7.90
   0   8  -6   12.30    7.70
   0   8   6   24.10    7.40
  -7  -9   6  143.49   16.00
   5  -9  -6   25.10    6.90
   5   9  -6   32.80   10.10
  -5   9   6   23.30    6.90
   3  -9  -6  100.59   14.10
   3   9  -6  103.49   17.60
   1  -9  -6   79.79   13.60
   1   9  -6   49.99   12.60
 -10   0   7   -0.60    3.00
  10   0  -7    1.90    4.30
   8   0  -7    4.10    3.60
   6   0  -7   -0.70    2.20
   4   0  -7    0.00    1.90
   2   0  -7   -1.40    1.90
  -2   0  -7    1.90    2.70
  11   1  -7   -7.40    4.30
 -11   1   7   -1.30    4.00
   9  -1  -7   63.99    9.80
  -9   1   7   54.49    9.40
  -7  -1   7   51.19    9.90
   7  -1  -7   74.69    9.40
   7   1  -7   62.19    9.10
   5  -1  -7 1055.49   40.20
   5   1  -7 1035.20   40.30
   3  -1  -7   49.70    7.60
   3   1  -7   39.10    6.70
   1   1  -7   85.69   10.60
  -1  -1  -7  262.57   18.70
  -1   1  -7  309.97   18.40
  -3  -1  -7   29.90    8.70
  -3   1  -7   20.90    6.70
  10  -2  -7  159.98   14.90
  10   2  -7  145.19   14.90
   8  -2  -7  652.73   31.40
  -8   2   7  651.73   32.70
   6  -2  -7  609.44   28.80
   6   2  -7  596.34   28.50
   4  -2  -7   83.29   10.30
   4   2  -7   57.69    9.50
   2  -2  -7  703.73   33.30
   2   2  -7  777.72   30.80
   0  -2  -7  253.97   17.40
   0   2  -7  205.98   15.30
  -2  -2  -7  838.82   38.10
  -2   2  -7  827.62   36.50
  11  -3  -7  104.29   13.70
  11   3  -7  131.49   14.40
 -11   3   7  109.79   14.60
   9  -3  -7 1405.96   49.99
   9   3  -7 1389.16   51.89
  -9   3   7 1427.96   53.39
   7  -3  -7    2.10    2.70
   7   3  -7   -1.00    2.90
   5   3  -7  826.92   33.90
   5   3  -7  898.81   35.60
   3  -3  -7  134.49   12.50
   3   3  -7  138.29   16.10
   3   3  -7  140.19   13.00
   1  -3  -7  158.78   13.90
   1   3  -7  162.38   14.00
  -1  -3  -7  886.81   38.20
  -1   3  -7  936.01   39.10
  10  -4  -7   62.79   10.10
 -10   4   7   70.59   11.90
  10   4  -7   73.19   10.20
   8  -4  -7  555.14   29.80
  -8   4   7  627.74   31.40
   8   4  -7  607.54   31.60
   6   4  -7  195.48   17.90
   4  -4  -7   84.79   10.60
   4   4  -7  120.99   12.00
   4   4  -7  112.29   13.40
   2  -4  -7  722.83   33.30
   2   4  -7  698.43   37.30
   0  -4  -7   52.19    7.60
  -2  -4  -7  432.26   27.50
   9  -5  -7   30.40    7.60
  -9   5   7   25.60    7.70
   9   5  -7   21.20    6.30
   7  -5  -7   -3.30    3.10
   7   5  -7    3.90    3.80
  -7   5   7   -1.30    3.40
   5  -5  -7  313.17   19.90
   5   5  -7  286.67   22.10
   3  -5  -7   80.79   10.30
   1  -5  -7  145.29   14.30
  -1  -5  -7  116.99   13.30
   1   5   7  111.39   14.20
  -1   5  -7  136.59   13.70
   8  -6  -7   64.69   10.30
   8   6  -7   66.39   12.70
  -8   6   7   71.29   12.40
   6  -6  -7   52.89    9.30
  -6   6   7   33.50    7.40
   4  -6  -7   47.00    9.10
  -4   6   7   58.49    8.70
   2  -6  -7  137.09   14.30
  -2   6   7  143.59   14.40
   0  -6  -7    1.30    4.70
   0   6  -7   -1.10    5.50
   0   6   7    3.50    5.10
   7   7  -7  108.39   15.70
   5  -7  -7  823.92   36.80
  -5   7   7  757.92   37.50
   3  -7  -7    6.10    5.70
  -3   7   7    1.10    3.60
  -8   0   8   79.09   12.40
   8   0  -8   99.09   14.20
   6   0  -8   54.99    8.70
  -6   0   8   36.30    8.40
   4   0  -8 2357.06   73.69
   2   0  -8   62.69   12.80
   9  -1  -8   20.90    7.60
   7  -1  -8  967.80   38.70
  -7  -1   8  952.00   44.00
   7   1  -8  934.11   39.80
  -7   1   8  912.11   44.40
   5  -1  -8  326.87   21.10
   5   1  -8  362.46   21.90
   3  -1  -8  104.79   12.70
   3   1  -8  135.99   14.10
   8  -2  -8    7.70    5.60
   8   2  -8    8.20    5.30
  -8   2   8    5.20    5.70
   6  -2  -8  123.09   13.30
   6   2  -8  115.49   16.40
   6   2  -8  104.79   13.70
  -6   2   8   88.89   13.40
   4  -2  -8   78.59   12.00
   4   2  -8   97.19   11.30
  -4   2   8   92.29   12.20
   2   2  -8    9.30    5.40
   7  -3  -8   25.20    7.70
  -7   3   8   21.40   11.90
   7   3  -8   14.40    7.20
   5  -3  -8    9.10    5.00
  -5   3   8   -2.10    4.60
  -3   3   8  106.89   15.20
   3   3  -8  144.49   15.80
   0   0   0    0.00    0.00

_computing_structure_solution     'SHELXT 2018/2 (Sheldrick, 2018)'
