# Supplementary material for: Defect-Mediated Diffusion Pathways in Spodumene Accelerate Lithium Transport
Source: ACS Mater Lett. 2025 Sep 8;7(10):3388–93. doi: 10.1021/acsmaterialslett.5c00876 (PMC12505375; doi:10.1021/acsmaterialslett.5c00876)
Supplement: Supplementary file 3 [file tz5c00876_si_003.zip › 2a_sample4/Spodemene2a_0m.p4p]

FILEID SAINT        V8.40B        4.00        06/15/23 16:48:11 Spodemene2a  
SITEID BrukerAXS                           ?                                    
TITLE  Integration of Spodemene2a               
SMAP   1 0 0 0 0 0 0 0 
CHEM   ?                                                                                
CELL      9.4440    8.3606    5.2092   90.0000  110.2573   90.0000    385.865 
CELLSD    0.0013    0.0011    0.0007    0.0000    0.0050    0.0000     0.142 
ORT1    -1.0999059e-001 -2.6336448e-002 -7.7342801e-002 
ORT2     2.4389422e-002 -1.0392507e-001 -7.0188455e-002 
ORT3     6.8280292e-003 -5.3029820e-002  1.7596278e-001 
ZEROS   0.0000000 -0.1836837  0.0970226   -0.1636    0.1014   -0.1848 
SOURCE ?      0.72880   0.72880   0.72880   1.00000    0.00    0.00 
LIMITS    0.00    0.00    0.00    0.00    0.00    0.00    0.00    0.00    0.00    0.00 
MORPH  ? 
DNSMET ? 
CCOLOR ? 
CSIZE  ?            ?            ?            ?            ?            
ADPAR      503.2000    388.9000      3.9960     768    1024 
ADCOR       -0.9927    -11.0971      0.6877      0.0645      0.0728     -0.2112 
BRAVAIS Monoclinic(b-unique)  C  
MOSAIC   0.70 0.35 
SAINTD          0    0.0000    0.0000            0            0   0.00000 
SAINOV       3007      2578   36.6713  0.923567    0    0    0 
SAINOV       3007      2578   36.6713  0.923567    1    0    0 
SAINOV       3007      2578   36.6713  0.923567    1    1    1 
SAINGL       2045    3.4357   36.4089    0    0    0 
SAINGL       2045    3.4357   36.4089    1    0    0 
SAINGL       2045    3.4357   36.4089    1    1    1 
SAINMC          0         0         0    0.0000    0.0000    1    1    1 
REF1K AH      2   8  -1   0.000  -0.150   0.000  54.716  872.01  290.13 1275.71  99.14 -0.352389 -0.710638 -0.586720   0.000   0.000   0.000   0.000 
REF1K ACH     4  -4  -2   0.000  -0.809   0.000  54.716  402.33  599.83  449.41  59.08 -0.176605  0.655431 -0.112736   0.000   0.000   0.000   0.000 
REF1K A       0   0   0   0.000  -1.450   0.000  54.716  694.00  112.00   15.31  12.34 -0.286555 -0.858989  0.009139   0.000   0.000   0.000   0.000 
REF1K AH      4  -6   0   0.000  -1.550   0.000  54.716  235.68  536.77   91.30  29.39 -0.280816  0.721565  0.344949   0.000   0.000   0.000   0.000 
REF1K AC      5  -5  -2   0.000  -1.453   0.000  54.716  348.00  640.03  584.48  64.09 -0.259058  0.782514 -0.053002   0.000   0.000   0.000   0.000 
REF1K AC      3  -5   4   0.000  -1.601   0.000  54.716   28.06  238.13 1533.13    107 -0.512831  0.312246  0.985279   0.000   0.000   0.000   0.000 
REF1K A       2   6  -2   0.000  -1.650   0.000  54.716  795.24  399.65  585.05  68.62 -0.221103 -0.432760 -0.657656   0.000   0.000   0.000   0.000 
REF1K A       5  -7   1   0.000  -1.750   0.000  54.716   90.25  521.90  953.42  86.33 -0.444187  0.780114  0.578911   0.000   0.000   0.000   0.000 
REF1K AH      3   1  -3   0.000  -2.050   0.000  54.716  622.06  549.89  289.64  49.25 -0.119350  0.182562 -0.560638   0.000   0.000   0.000   0.000 
REF1K AH      3   5  -3   0.000  -2.350   0.000  54.716  789.99  486.02  100.98  30.52 -0.225740 -0.234986 -0.774053   0.000   0.000   0.000   0.000 
REF1K A       2  -4   4   0.000  -2.450   0.000  54.716  124.51  222.01  146.05  36.56 -0.429806  0.184003  0.926618   0.000   0.000   0.000   0.000 
REF1K AH      3  -5   0   0.000  -2.550   0.000  54.716  298.26  500.72  227.52  44.66 -0.198388  0.593110  0.286919   0.000   0.000   0.000   0.000 
REF1K ACH     0   6   0   0.000  -2.645   0.000  54.716  721.98  274.04 6149.86    210 -0.159057 -0.622967 -0.317920   0.000   0.000   0.000   0.000 
REF1K AH      0  -2   3   0.000  -2.850   0.000  54.716  322.02  260.06   91.15  29.38 -0.185023 -0.003676  0.634426   0.000   0.000   0.000   0.000 
REF1K A       0   0   0   0.000  -2.850   0.000  54.716  392.00  598.00   15.31  12.34 -0.191796  0.662239 -0.090955   0.000   0.000   0.000   0.000 
REF1K ACH    -1   3   1   0.000  -3.141   0.000  54.716  576.02  280.16  330.37  52.05 -0.049004 -0.406899  0.012186   0.000   0.000   0.000   0.000 
REF1K AC      0  -2   2   0.000  -3.226   0.000  54.716  367.99  320.00  430.92  58.38 -0.105330  0.066240  0.457705   0.000   0.000   0.000   0.000 
REF1K AH      1   7  -1   0.000  -3.750   0.000  54.716  805.99  312.03  748.15  76.13 -0.216716 -0.631838 -0.540301   0.000   0.000   0.000   0.000 
REF1K A       1  -1   5   0.000  -5.050   0.000  54.716  205.95   68.11   88.99  29.12 -0.476771 -0.222760  0.934443   0.000   0.000   0.000   0.000 
REF1K A       2  -4   3   0.000  -5.650   0.000  54.716  200.00  302.00   20.66  13.76 -0.350405  0.255838  0.750496   0.000   0.000   0.000   0.000 
REF1K A       2  -2   5   0.000  -6.050   0.000  54.716  120.85   80.24  174.65  38.59 -0.560491 -0.094189  0.993796   0.000   0.000   0.000   0.000 
REF1K AH      4   4  -4   0.000  -6.150   0.000  54.716  787.99  581.83  407.23  57.35 -0.230030 -0.035017 -0.890597   0.000   0.000   0.000   0.000 
REF1K A       0   0   0   0.000  -6.250   0.000  54.716   83.99  552.01  183.32  41.07 -0.532641  0.805098  0.508181   0.000   0.000   0.000   0.000 
REF1K AC      3  -5   2   0.000  -6.273   0.000  54.716  192.10  389.42 1298.24  97.14 -0.356055  0.453284  0.636229   0.000   0.000   0.000   0.000 
REF1K AH      7  -7   0   0.000  -6.550   0.000  54.716   66.96  622.08  187.80  40.89 -0.583699  0.898720  0.417000   0.000   0.000   0.000   0.000 
REF1K AH      1  -3   2   0.000  -6.750   0.000  54.716  316.98  342.00   32.50  17.82 -0.188628  0.196613  0.516821   0.000   0.000   0.000   0.000 
REF1K ACH    -1   1   3   0.000  -7.039   0.000  54.716  435.98  203.78  315.50  51.05 -0.153135 -0.338092  0.465925   0.000   0.000   0.000   0.000 
REF1K A       4   2  -4   0.000  -7.550   0.000  54.716  695.13  611.06   64.57  25.15 -0.176334  0.172367 -0.783297   0.000   0.000   0.000   0.000 
REF1K AC     -4   1  -2   0.000  -7.575   0.000  54.716  459.57   77.59   75.26  23.85 -0.285114 -0.615182  0.535141   0.000   0.000   0.000   0.000 
REF1K AH      4   6  -4   0.000  -7.950   0.000  54.716  900.09  555.42  391.05  56.77 -0.283178 -0.241958 -0.996312   0.000   0.000   0.000   0.000 
REF1K ACH     0   4  -1   0.000  -7.969   0.000  54.716  672.00  370.04 2890.46    144 -0.027178 -0.345764 -0.386938   0.000   0.000   0.000   0.000 
REF1K AH      4  -4   4   0.000  -9.350   0.000  54.716   25.99  218.12  201.23  42.56 -0.648462  0.231880  0.938305   0.000   0.000   0.000   0.000 
REF1K AC      0   0   4   0.000  -9.451   0.000  54.716  333.97  151.84 2244.15    125 -0.315042 -0.279558  0.700394   0.000   0.000   0.000   0.000 
REF1K A       1   9  -1   0.000  -9.650   0.000  54.716  932.00  251.11   34.96  18.30 -0.268574 -0.837307 -0.647238   0.000   0.000   0.000   0.000 
REF1K A       0   6  -1   0.000  -9.850   0.000  54.716  755.91  330.04  802.61  78.87 -0.080219 -0.552602 -0.494350   0.000   0.000   0.000   0.000 
REF1K A       2   4  -3   0.000  -9.850   0.000  54.716  741.35  495.49  528.28  65.33 -0.088952 -0.154969 -0.727628   0.000   0.000   0.000   0.000 
REF1K AC      5  -3  -3   0.000 -10.015   0.000  54.716  453.66  650.73 1376.10  99.42 -0.233221  0.645155 -0.335279   0.000   0.000   0.000   0.000 
REF1K A      -1   7   1   0.000 -10.550   0.000  54.716  733.86  178.53  372.56  54.79 -0.154363 -0.820190 -0.202279   0.000   0.000   0.000   0.000 
REF1K A       2   6  -3   0.000 -10.950   0.000  54.716  838.62  463.39   45.94  21.38 -0.141759 -0.361676 -0.833402   0.000   0.000   0.000   0.000 
REF1K AH      5  -5  -1   0.000 -11.250   0.000  54.716  293.98  577.99  283.43  48.81 -0.338410  0.712662  0.121759   0.000   0.000   0.000   0.000 
REF1K AH      3  -3   4   0.000 -11.350   0.000  54.716  124.00  204.00   13.72  11.89 -0.565737  0.103787  0.878449   0.000   0.000   0.000   0.000 
REF1K A       0   2  -1   0.000 -11.450   0.000  54.716  601.62  405.18 1199.58  95.72  0.025883 -0.137728 -0.281705   0.000   0.000   0.000   0.000 
REF1K ACH    -1   5   0   0.000 -12.120   0.000  54.716  681.72  291.95  638.79  69.99 -0.022895 -0.543888 -0.272874   0.000   0.000   0.000   0.000 
REF1K A       0   0   0   0.000 -12.250   0.000  54.716  110.00  484.00  185.05  41.22 -0.569287  0.657293  0.540793   0.000   0.000   0.000   0.000 
REF1K AH      0  10   1   0.000 -12.350   0.000  54.716  924.00   40.00   16.76  12.74 -0.343412 -1.105089 -0.355739   0.000   0.000   0.000   0.000 
REF1K AC      5  -1  -4   0.000 -12.693   0.000  54.716  563.77  678.01  159.63  35.96 -0.207078  0.507441 -0.617368   0.000   0.000   0.000   0.000 
REF1K AC      2   2  -3   0.000 -12.942   0.000  54.716  659.99  526.26 4354.97    177 -0.035627  0.051619 -0.619565   0.000   0.000   0.000   0.000 
REF1K A       1   1   5   0.000 -13.050   0.000  54.716  268.00   22.00   13.29  11.76 -0.527426 -0.428733  0.826639   0.000   0.000   0.000   0.000 
REF1K AH      0   8  -1   0.000 -13.550   0.000  54.716  862.78  278.00   33.66  18.05 -0.134116 -0.758823 -0.601079   0.000   0.000   0.000   0.000 
REF1K A       3   5  -4   0.000 -13.550   0.000  54.716  835.96  559.84 1019.87  88.44 -0.146209 -0.163040 -0.949098   0.000   0.000   0.000   0.000 
REF1K AH      5   3  -5   0.000 -13.550   0.000  54.716  784.06  698.00  263.35  47.36 -0.234381  0.164646 -1.004698   0.000   0.000   0.000   0.000 
REF1K AH      2   8  -3   0.000 -13.950   0.000  54.716  969.38  425.99  756.38  77.70 -0.195319 -0.568923 -0.939860   0.000   0.000   0.000   0.000 
REF1K AC     -1   3   0   0.000 -14.218   0.000  54.716  608.35  332.09  975.52  86.42  0.030228 -0.335963 -0.164249   0.000   0.000   0.000   0.000 
REF1K AH     -1   7   0   0.000 -14.550   0.000  54.716  769.72  240.30  120.77  33.39 -0.075679 -0.751094 -0.378525   0.000   0.000   0.000   0.000 
REF1K AC      4  -4  -1   0.000 -14.536   0.000  54.716  352.00  540.04  116.72  32.26 -0.254857  0.582856  0.064505   0.000   0.000   0.000   0.000 
REF1K A       0  10   0   0.000 -14.750   0.000  54.716  963.79  125.89  305.24  50.34 -0.264349 -1.033797 -0.533074   0.000   0.000   0.000   0.000 
REF1K A       5  -5   0   0.000 -14.850   0.000  54.716  241.30  520.18  221.74  44.21 -0.417376  0.641474  0.298801   0.000   0.000   0.000   0.000 
REF1K A       0   0   0   0.000 -15.550   0.000  54.716  482.00  520.00   20.80  13.80 -0.079461  0.360188 -0.194772   0.000   0.000   0.000   0.000 
REF1K A       0   0   0   0.000 -15.950   0.000  54.716  578.02  468.43   90.29  28.48  0.022491  0.067661 -0.336688   0.000   0.000   0.000   0.000 
REF1K AH      7  -5  -2   0.000 -16.050   0.000  54.716  274.02  674.81  745.55  76.91 -0.479630  0.832419 -0.039428   0.000   0.000   0.000   0.000 
REF1K A       0   0   0   0.000 -16.150   0.000  54.716  826.00   42.00   15.02  12.26 -0.248258 -1.074246 -0.214251   0.000   0.000   0.000   0.000 
REF1K AH     -1   9   1   0.000 -16.150   0.000  54.716  844.14   93.86  198.77  41.82 -0.207512 -1.026427 -0.310101   0.000   0.000   0.000   0.000 
REF1K A       3  -3   3   0.000 -16.250   0.000  54.716  201.59  285.73  147.20  36.03 -0.486310  0.172844  0.704626   0.000   0.000   0.000   0.000 
REF1K AC      2  -2  -1   0.000 -16.763   0.000  54.716  452.05  483.98   30002    457 -0.088694  0.327996 -0.054692   0.000   0.000   0.000   0.000 
REF1K AC      3  -3  -1   0.000 -16.961   0.000  54.716  404.00  510.00 5840.72    203 -0.171599  0.455443  0.004478   0.000   0.000   0.000   0.000 
REF1K ACH     0   6  -2   0.000 -17.402   0.000  54.716  799.42  387.81 2477.02    135 -0.001691 -0.481337 -0.671347   0.000   0.000   0.000   0.000 
REF1K AH      1   5  -3   0.000 -18.050   0.000  54.716  792.00  474.00   90.72  29.33 -0.005463 -0.282692 -0.787042   0.000   0.000   0.000   0.000 
REF1K AC      2  -2   3   0.000 -18.148   0.000  54.716  267.64  266.14  731.97  76.00 -0.403941  0.044525  0.645091   0.000   0.000   0.000   0.000 
REF1K ACH     0   4  -2   0.000 -18.233   0.000  54.716  711.79  424.07 1436.05    105  0.051865 -0.275904 -0.564150   0.000   0.000   0.000   0.000 
REF1K AH      1  -1   3   0.000 -18.750   0.000  54.716  325.99  246.16 1215.03  97.00 -0.320607 -0.084003  0.586387   0.000   0.000   0.000   0.000 
REF1K ACH     4  -4   0   0.000 -18.840   0.000  54.716  304.28  486.06 1483.87    106 -0.335282  0.513369  0.240696   0.000   0.000   0.000   0.000 
REF1K AC      4   0  -4   0.000 -18.851   0.000  54.716  604.12  646.16 4243.16    173 -0.123925  0.380315 -0.674995   0.000   0.000   0.000   0.000 
REF1K A       4  -4   1   0.000 -19.050   0.000  54.716  254.21  432.23  128.28  34.16 -0.412592  0.442401  0.414836   0.000   0.000   0.000   0.000 
REF1K A      -2   6   2   0.000 -19.550   0.000  54.716  652.02  138.02 3278.90    154 -0.097335 -0.810856  0.019321   0.000   0.000   0.000   0.000 
REF1K AH     -1   7  -1   0.000 -19.550   0.000  54.716  812.00  300.00   21.81  14.05  0.002874 -0.678377 -0.555580   0.000   0.000   0.000   0.000 
REF1K AH      2   6  -4   0.000 -20.250   0.000  54.716  897.99  539.98  238.93  45.54 -0.064154 -0.290437 -1.009234   0.000   0.000   0.000   0.000 
REF1K AC      1   3  -3   0.000 -21.056   0.000  54.716  705.98  505.94 3556.12    159  0.046619 -0.074977 -0.680737   0.000   0.000   0.000   0.000 
REF1K A       5   1  -5   0.000 -21.150   0.000  54.716  676.39  730.01  312.03  51.26 -0.181695  0.372420 -0.897729   0.000   0.000   0.000   0.000 
REF1K AH      7  -5   0   0.000 -21.250   0.000  54.716  154.06  548.09 1769.75    115 -0.637906  0.690690  0.312065   0.000   0.000   0.000   0.000 
REF1K AC      3  -1   4   0.000 -21.945   0.000  54.716  187.58  166.12  282.27  49.20 -0.617745 -0.105302  0.771919   0.000   0.000   0.000   0.000 
REF1K AH      5  -3   3   0.000 -22.050   0.000  54.716  106.17  288.16 1306.33    100 -0.707405  0.222062  0.717151   0.000   0.000   0.000   0.000 
REF1K A      -2   8   1   0.000 -22.250   0.000  54.716  785.96  132.34  907.34  84.18 -0.071105 -0.947917 -0.263430   0.000   0.000   0.000   0.000 
REF1K AH      6  -4  -2   0.000 -22.550   0.000  54.716  334.00  624.00   14.73  12.18 -0.397797  0.704023 -0.096623   0.000   0.000   0.000   0.000 
REF1K AH      3  -3   0   0.000 -22.750   0.000  54.716  360.01  458.00  746.56  76.06 -0.251703  0.385403  0.180429   0.000   0.000   0.000   0.000 
REF1K AC     -2   4   1   0.000 -23.129   0.000  54.716  616.04  253.95 8867.69    251  0.034755 -0.533828 -0.050011   0.000   0.000   0.000   0.000 
REF1K A       0   0   0   0.000 -23.550   0.000  54.716  351.99  192.00  110.51  31.58 -0.345137 -0.266988  0.575817   0.000   0.000   0.000   0.000 
REF1K AC     -2   4   2   0.000 -23.616   0.000  54.716  576.04  195.90 2604.86    138 -0.044156 -0.603821  0.125094   0.000   0.000   0.000   0.000 
REF1K AH      2   0   4   0.000 -23.750   0.000  54.716  256.02  149.61  220.15  43.03 -0.534811 -0.231583  0.712960   0.000   0.000   0.000   0.000 
REF1K AC      3   1  -4   0.000 -23.798   0.000  54.716  649.99  620.00 3210.57    153 -0.040906  0.252127 -0.735624   0.000   0.000   0.000   0.000 
REF1K AC      0   0   2   0.000 -23.939   0.000  54.716  423.87  286.07   14696    320 -0.157834 -0.142856  0.351123   0.000   0.000   0.000   0.000 
REF1K A       0   0   0   0.000 -24.250   0.000  54.716  701.99  384.00   84.36  28.56  0.120810 -0.351146 -0.468024   0.000   0.000   0.000   0.000 
REF1K A       1   1   4   0.000 -24.350   0.000  54.716  318.00  130.00   14.45  12.10 -0.452098 -0.358322  0.653970   0.000   0.000   0.000   0.000 
REF1K AC      1  -1   2   0.000 -24.648   0.000  54.716  374.01  307.92 5252.77    194 -0.241359 -0.012362  0.410355   0.000   0.000   0.000   0.000 
REF1K AH      4   2  -5   0.000 -24.950   0.000  54.716  728.01  702.01  201.23  42.56 -0.098276  0.243601 -0.958138   0.000   0.000   0.000   0.000 
REF1K AC     -2   6   3   0.000 -25.017   0.000  54.716  601.86   59.91  771.12  76.58 -0.175667 -0.881231  0.193044   0.000   0.000   0.000   0.000 
REF1K AH      6  -4   1   0.000 -25.350   0.000  54.716  171.99  449.96  275.77  48.27 -0.632307  0.492925  0.426409   0.000   0.000   0.000   0.000 
REF1K A       0   2  -2   0.000 -25.350   0.000  54.716  640.01  457.99  394.80  56.19  0.104393 -0.065818 -0.456890   0.000   0.000   0.000   0.000 
REF1K AH      2  -2   1   0.000 -26.250   0.000  54.716  368.00  382.13 2017.50    122 -0.246285  0.184585  0.296719   0.000   0.000   0.000   0.000 
REF1K A       2  -2   0   0.000 -26.550   0.000  54.716  410.00  434.00   13.43  11.80 -0.169019  0.259569  0.120407   0.000   0.000   0.000   0.000 
REF1K A       1   7  -4   0.000 -26.550   0.000  54.716  978.00  520.00   18.64  13.24  0.019726 -0.418774 -1.069126   0.000   0.000   0.000   0.000 
REF1K AH      8  -4   1   0.000 -27.750   0.000  54.716   54.17  473.80  165.55  38.96 -0.851818  0.541438  0.438875   0.000   0.000   0.000   0.000 
REF1K A       0   4  -3   0.000 -27.750   0.000  54.716  759.48  485.29   51.57  22.27  0.130097 -0.202864 -0.739859   0.000   0.000   0.000   0.000 
REF1K A      -2   6  -1   0.000 -27.850   0.000  54.716  778.54  315.50   54.03  22.65  0.138596 -0.605099 -0.508083   0.000   0.000   0.000   0.000 
REF1K ACH    -2   8  -1   0.000 -27.953   0.000  54.716  883.74  261.57  499.10  59.28  0.086041 -0.806899 -0.615364   0.000   0.000   0.000   0.000 
REF1K AH      2   2  -4   0.000 -28.350   0.000  54.716  700.00  598.00   19.21  13.39  0.041964  0.124946 -0.796665   0.000   0.000   0.000   0.000 
REF1K AH      1  -1   1   0.000 -29.350   0.000  54.716  417.77  360.26 1409.76    104 -0.161996  0.055494  0.236150   0.000   0.000   0.000   0.000 
REF1K A       2   6  -5   0.000 -29.650   0.000  54.716  980.01  641.97  224.34  44.41  0.013835 -0.218264 -1.184455   0.000   0.000   0.000   0.000 
REF1K AC      3  -1   3   0.000 -29.680   0.000  54.716  253.99  249.97  284.00  46.94 -0.538815 -0.033597  0.597421   0.000   0.000   0.000   0.000 
REF1K AH      4   0   4   0.000 -29.950   0.000  54.716  154.02  138.02  408.53  57.03 -0.753921 -0.183824  0.724804   0.000   0.000   0.000   0.000 
REF1K AH      1  -1   0   0.000 -30.350   0.000  54.716  458.02  410.06  983.90  88.33 -0.084054  0.127121  0.061993   0.000   0.000   0.000   0.000 
REF1K AH      8  -4   0   0.000 -30.350   0.000  54.716  128.01  535.99  209.46  43.23 -0.774216  0.611868  0.264653   0.000   0.000   0.000   0.000 
REF1K AC      3  -1  -3   0.000 -30.689   0.000  54.716  534.25  586.00 2431.80    132 -0.067665  0.390016 -0.452284   0.000   0.000   0.000   0.000 
REF1K AC      5  -3   1   0.000 -31.055   0.000  54.716  242.94  419.11 1745.05    111 -0.549484  0.363495  0.367906   0.000   0.000   0.000   0.000 
REF1K A       0   0   0   0.000 -31.650   0.000  54.716  588.00   62.00   14.01  11.97 -0.145478 -0.873006  0.204805   0.000   0.000   0.000   0.000 
REF1K AH     -1   7  -3   0.000 -31.650   0.000  54.716  933.96  426.59  145.61  36.51  0.160977 -0.538972 -0.905954   0.000   0.000   0.000   0.000 
REF1K A       0   0   0   0.000 -31.850   0.000  54.716  942.00  720.00   75.26  27.43  0.002155 -0.056265 -1.214123   0.000   0.000   0.000   0.000 
REF1K ACH     4  -2   2   0.000 -31.951   0.000  54.716  250.06  336.02 1819.01    113 -0.544910  0.164122  0.483660   0.000   0.000   0.000   0.000 
REF1K AH     -1   3  -2   0.000 -32.050   0.000  54.716  690.10  436.04   88.41  29.05  0.188095 -0.194956 -0.514515   0.000   0.000   0.000   0.000 
REF1K ACH    10  -4  -2   0.000 -32.341   0.000  54.716  126.19  722.20  140.99  35.43 -0.836211  0.801597 -0.073553   0.000   0.000   0.000   0.000 
REF1K A       0   0   0   0.000 -32.450   0.000  54.716  903.98  340.00   82.49  28.33  0.183705 -0.673097 -0.747439   0.000   0.000   0.000   0.000 
REF1K A       0   0   0   0.000 -32.950   0.000  54.716  450.00  394.00   17.77  13.01 -0.104876  0.094589  0.105738   0.000   0.000   0.000   0.000 
REF1K AC      2   4  -5   0.000 -32.940   0.000  54.716  850.01  661.89  359.70  53.97  0.067866 -0.011159 -1.077593   0.000   0.000   0.000   0.000 
REF1K AH     -3   9   0   0.000 -33.050   0.000  54.716  910.00  144.00   16.90  12.78  0.091870 -1.004447 -0.497732   0.000   0.000   0.000   0.000 
REF1K AH      0   6  -4   0.000 -33.050   0.000  54.716  927.86  529.95  754.21  76.71  0.155624 -0.339529 -1.022179   0.000   0.000   0.000   0.000 
REF1K A       1   1  -3   0.000 -33.050   0.000  54.716  633.82  538.01  410.55  57.55  0.100168  0.131765 -0.573086   0.000   0.000   0.000   0.000 
REF1K A       3   1   4   0.000 -33.350   0.000  54.716  224.03  121.96 1078.52  91.97 -0.670251 -0.310717  0.665097   0.000   0.000   0.000   0.000 
REF1K A      -1   5  -3   0.000 -33.650   0.000  54.716  824.00  464.00   13.87  11.93  0.213898 -0.332620 -0.800490   0.000   0.000   0.000   0.000 
REF1K AH      5  -3   0   0.000 -33.950   0.000  54.716  294.00  473.22   34.38  18.19 -0.471462  0.433472  0.193388   0.000   0.000   0.000   0.000 
REF1K A       7  -3   1   0.000 -34.050   0.000  54.716  145.14  436.00   30.91  17.51 -0.769310  0.412670  0.379892   0.000   0.000   0.000   0.000 
REF1K ACH     5  -3  -1   0.000 -34.642   0.000  54.716  340.04  527.77 6957.38    223 -0.393233  0.505532  0.017121   0.000   0.000   0.000   0.000 
REF1K AH     -3   7  -1   0.000 -35.250   0.000  54.716  847.98  282.03  321.85  51.48  0.222119 -0.729212 -0.568094   0.000   0.000   0.000   0.000 
REF1K AC     -3   5   0   0.000 -35.308   0.000  54.716  709.67  277.86  906.47  82.49  0.197259 -0.592531 -0.286563   0.000   0.000   0.000   0.000 
REF1K AC      7  -3  -3   0.000 -35.452   0.000  54.716  356.29  681.99  752.05  72.61 -0.455354  0.695875 -0.320119   0.000   0.000   0.000   0.000 
REF1K AH      1   1   3   0.000 -36.850   0.000  54.716  363.92  208.97  598.06  68.27 -0.373460 -0.290725  0.478796   0.000   0.000   0.000   0.000 
REF1K A       0   4  -4   0.000 -36.950   0.000  54.716  820.00  560.00   15.46  12.38  0.208904 -0.131242 -0.916938   0.000   0.000   0.000   0.000 
REF1K AH      3  -1   2   0.000 -37.450   0.000  54.716  308.10  314.21 1691.46    113 -0.461350  0.034698  0.424127   0.000   0.000   0.000   0.000 
REF1K A       7  -3   0   0.000 -37.650   0.000  54.716  205.99  494.05  326.91  51.82 -0.690362  0.482030  0.205998   0.000   0.000   0.000   0.000 
REF1K A      -1   1   0   0.000 -37.950   0.000  54.716  550.12  367.57  529.29  64.68  0.083154 -0.127850 -0.059614   0.000   0.000   0.000   0.000 
REF1K ACH    -3   5   2   0.000 -38.107   0.000  54.716  618.09  161.73 3061.64    149  0.039721 -0.731386  0.064415   0.000   0.000   0.000   0.000 
REF1K A      -3   5  -1   0.000 -38.350   0.000  54.716  758.00  332.00   15.31  12.34  0.275681 -0.522278 -0.461367   0.000   0.000   0.000   0.000 
REF1K AH      1   3   4   0.000 -38.850   0.000  54.716  342.01   76.05   85.52  28.70 -0.502915 -0.568929  0.545428   0.000   0.000   0.000   0.000 
REF1K AH     -3   7  -2   0.000 -39.350   0.000  54.716  914.00  344.11  706.69  73.91  0.301927 -0.657150 -0.743658   0.000   0.000   0.000   0.000 
REF1K A       0   4   4   0.000 -39.650   0.000  54.716  398.46   46.03  208.89  42.11 -0.419697 -0.695535  0.485793   0.000   0.000   0.000   0.000 
REF1K A       0   0   0   0.000 -39.650   0.000  54.716  511.99  553.99   85.37  28.68 -0.057337  0.362444 -0.353179   0.000   0.000   0.000   0.000 
REF1K AH      0   2   3   0.000 -39.850   0.000  54.716  413.99  185.99  257.86  46.96 -0.288552 -0.418987  0.417982   0.000   0.000   0.000   0.000 
REF1K AC      7  -3  -1   0.000 -39.914   0.000  54.716  257.14  551.97  591.70  68.29 -0.612343  0.553820  0.029929   0.000   0.000   0.000   0.000 
REF1K AH      9  -3  -3   0.000 -39.950   0.000  54.716  255.95  730.02 1867.41    118 -0.673919  0.744293 -0.307745   0.000   0.000   0.000   0.000 
REF1K AH     -1   3  -3   0.000 -40.050   0.000  54.716  742.35  497.98  215.96  42.69  0.266005 -0.123642 -0.694240   0.000   0.000   0.000   0.000 
REF1K AC      9  -3  -1   0.000 -40.420   0.000  54.716  147.91  588.27  291.23  48.90 -0.832713  0.602402  0.042992   0.000   0.000   0.000   0.000 
REF1K A       0   0   0   0.000 -40.650   0.000  54.716  660.00  674.00   16.32  12.62  0.045965  0.315447 -0.826243   0.000   0.000   0.000   0.000 
REF1K AC     -1   3   3   0.000 -40.626   0.000  54.716  464.01  159.42 7159.33    223 -0.205441 -0.546613  0.358336   0.000   0.000   0.000   0.000 
REF1K A       8  -2   1   0.000 -40.950   0.000  54.716  102.04  422.28  902.57  83.71 -0.905579  0.333323  0.332864   0.000   0.000   0.000   0.000 
REF1K A       6  -2   1   0.000 -41.050   0.000  54.716  216.76  405.86  230.55  44.89 -0.686559  0.283666  0.320270   0.000   0.000   0.000   0.000 
REF1K AH      3   1  -5   0.000 -41.450   0.000  54.716  684.00  712.00   18.35  13.17  0.036733  0.323404 -0.911420   0.000   0.000   0.000   0.000 
REF1K A       5  -1   2   0.000 -41.550   0.000  54.716  222.81  320.25  576.68  68.19 -0.680279  0.084663  0.436099   0.000   0.000   0.000   0.000 
REF1K A      -2   2   0   0.000 -41.750   0.000  54.716  597.67  344.35  113.54  32.63  0.166712 -0.258265 -0.118891   0.000   0.000   0.000   0.000 
REF1K AC      2   2  -5   0.000 -41.749   0.000  54.716  747.98  689.95 1477.51    106  0.119872  0.196368 -0.970804   0.000   0.000   0.000   0.000 
REF1K A       7  -1   2   0.000 -41.850   0.000  54.716  110.00  324.69  419.22  58.86 -0.899786  0.133430  0.448213   0.000   0.000   0.000   0.000 
REF1K A      -4   6   0   0.000 -42.150   0.000  54.716  772.25  242.32  115.57  32.84  0.279775 -0.720788 -0.345837   0.000   0.000   0.000   0.000 
REF1K A      -1   1  -1   0.000 -42.150   0.000  54.716  590.55  416.87  860.54  82.22  0.161567 -0.057800 -0.233674   0.000   0.000   0.000   0.000 
REF1K AC     -3   5  -2   0.000 -42.644   0.000  54.716  814.10  390.00 2907.79    146  0.354574 -0.449645 -0.636515   0.000   0.000   0.000   0.000 
REF1K AH      1   3  -5   0.000 -43.450   0.000  54.716  817.42  672.00  257.86  47.44  0.203831  0.067358 -1.030587   0.000   0.000   0.000   0.000 
REF1K A      -2   4  -3   0.000 -43.850   0.000  54.716  806.66  477.47   54.61  22.74  0.349759 -0.251590 -0.752101   0.000   0.000   0.000   0.000 
REF1K A       2   0   2   0.000 -43.950   0.000  54.716  359.13  294.00   32.21  17.77 -0.377526 -0.092148  0.363046   0.000   0.000   0.000   0.000 
REF1K AC      4  -2  -2   0.000 -43.976   0.000  54.716  431.30  552.46  585.78  66.27 -0.229754  0.446664 -0.216778   0.000   0.000   0.000   0.000 
REF1K A      -2   2  -1   0.000 -44.150   0.000  54.716  639.98  395.49 1115.21  92.86  0.245415 -0.185475 -0.294796   0.000   0.000   0.000   0.000 
REF1K A       3   1   3   0.000 -44.750   0.000  54.716  280.94  209.17   67.90  25.60 -0.591403 -0.243217  0.490874   0.000   0.000   0.000   0.000 
REF1K A       4  -2  -1   0.000 -45.350   0.000  54.716  389.99  497.97  278.08  48.43 -0.308571  0.376673 -0.043058   0.000   0.000   0.000   0.000 
REF1K A       5   3   4   0.000 -45.450   0.000  54.716  104.00   33.98   80.17  28.05 -0.939967 -0.469017  0.570383   0.000   0.000   0.000   0.000 
REF1K AH      3  -1   1   0.000 -45.450   0.000  54.716  354.43  370.01  686.32  73.88 -0.383363  0.105986  0.249290   0.000   0.000   0.000   0.000 
REF1K AC     -3   3   0   0.000 -45.559   0.000  54.716  647.84  320.02  652.66  68.70  0.249687 -0.385675 -0.179084   0.000   0.000   0.000   0.000 
REF1K AC     -2   2   1   0.000 -46.300   0.000  54.716  556.02  294.01   50732    594  0.087502 -0.327679  0.056440   0.000   0.000   0.000   0.000 
REF1K A       8   0   2   0.000 -46.650   0.000  54.716   46.00  302.00   16.03  12.54 -1.035432  0.053732  0.400827   0.000   0.000   0.000   0.000 
REF1K A      -4   6   2   0.000 -46.750   0.000  54.716  669.95  118.50   69.92  25.87  0.123660 -0.860968  0.003042   0.000   0.000   0.000   0.000 
REF1K A      10  -2  -1   0.000 -47.050   0.000  54.716   90.00  583.15   33.23  17.96 -0.968110  0.522907 -0.004392   0.000   0.000   0.000   0.000 
REF1K A      -5   9   1   0.000 -47.250   0.000  54.716  900.00   33.62  321.56  51.90  0.233258 -1.122166 -0.338219   0.000   0.000   0.000   0.000 
REF1K AC     -1   1  -2   0.000 -48.045   0.000  54.716  633.99  470.02 6127.90    209  0.240629  0.012730 -0.409554   0.000   0.000   0.000   0.000 
REF1K AH     -5   7   0   0.000 -48.250   0.000  54.716  848.16  198.02  519.33  64.50  0.364082 -0.846695 -0.405703   0.000   0.000   0.000   0.000 
REF1K A      -3   3   1   0.000 -48.550   0.000  54.716  604.20  268.02 3046.47    149  0.170606 -0.455502 -0.003175   0.000   0.000   0.000   0.000 
REF1K AH     -2   2  -2   0.000 -48.650   0.000  54.716  686.03  449.93   83.06  28.40  0.323425 -0.112883 -0.469896   0.000   0.000   0.000   0.000 
REF1K A       4   0   2   0.000 -48.750   0.000  54.716  279.69  298.45  742.66  77.08 -0.596168 -0.045115  0.376157   0.000   0.000   0.000   0.000 
REF1K A       6   0   2   0.000 -48.750   0.000  54.716  180.00  302.00   15.02  12.26 -0.816362  0.005506  0.388028   0.000   0.000   0.000   0.000 
REF1K ACH     2   0  -4   0.000 -48.780   0.000  54.716  617.95  632.54 2713.21    140  0.093852  0.332546 -0.686984   0.000   0.000   0.000   0.000 
REF1K AH     -5   7   1   0.000 -49.050   0.000  54.716  789.94  134.14  329.65  52.00  0.285178 -0.918580 -0.231655   0.000   0.000   0.000   0.000 
REF1K A       5  -1   1   0.000 -49.050   0.000  54.716  275.97  380.00  370.25  54.65 -0.601269  0.154764  0.261428   0.000   0.000   0.000   0.000 
REF1K AC      2   4   4   0.000 -49.326   0.000  54.716  287.81   37.48  152.40  36.53 -0.636973 -0.646569  0.497519   0.000   0.000   0.000   0.000 
REF1K A      -5   7  -1   0.000 -49.450   0.000  54.716  915.98  259.69  452.59  60.04  0.442350 -0.775686 -0.582643   0.000   0.000   0.000   0.000 
REF1K A      10  -2  -2   0.000 -49.450   0.000  54.716  143.98  651.98  763.31  76.82 -0.889517  0.594347 -0.179565   0.000   0.000   0.000   0.000 
REF1K ACH    -4   4   0   0.000 -49.456   0.000  54.716  703.72  292.07 1353.28  98.16  0.333564 -0.514166 -0.240291   0.000   0.000   0.000   0.000 
REF1K AH      8  -2  -1   0.000 -49.650   0.000  54.716  216.22  542.30  207.15  42.51 -0.749409  0.473445 -0.015474   0.000   0.000   0.000   0.000 
REF1K AC      6  -2  -1   0.000 -50.204   0.000  54.716  311.99  516.01  208.89  41.00 -0.528612  0.424706 -0.028691   0.000   0.000   0.000   0.000 
REF1K A      -4   4  -1   0.000 -50.450   0.000  54.716  753.60  346.02  141.42  36.11  0.411928 -0.442745 -0.414734   0.000   0.000   0.000   0.000 
REF1K A       2   2   3   0.000 -51.150   0.000  54.716  329.92  187.98 1548.73    108 -0.506633 -0.371202  0.430319   0.000   0.000   0.000   0.000 
REF1K AC      0   0  -2   0.000 -51.248   0.000  54.716  584.10  491.69   12294    293  0.155929  0.142764 -0.350073   0.000   0.000   0.000   0.000 
REF1K A      -4   4   1   0.000 -51.850   0.000  54.716  656.83  238.00   36.98  18.68  0.254780 -0.583956 -0.064757   0.000   0.000   0.000   0.000 
REF1K AH     -5   7  -2   0.000 -52.050   0.000  54.716 1000.00  324.00   14.30  12.05  0.520091 -0.705998 -0.757128   0.000   0.000   0.000   0.000 
REF1K A       6  -2  -2   0.000 -52.550   0.000  54.716  351.96  573.97  625.65  70.32 -0.450198  0.496489 -0.205135   0.000   0.000   0.000   0.000 
REF1K A       8  -2  -3   0.000 -52.550   0.000  54.716  302.05  673.98  614.09  69.75 -0.592993  0.616257 -0.366444   0.000   0.000   0.000   0.000 
REF1K ACH     1   1   2   0.000 -52.662   0.000  54.716  404.10  272.03 7101.11    224 -0.294434 -0.221978  0.304001   0.000   0.000   0.000   0.000 
REF1K A      -4   4  -2   0.000 -53.250   0.000  54.716  811.99  404.02  326.33  51.78  0.490179 -0.371788 -0.590397   0.000   0.000   0.000   0.000 
REF1K A      -5   7   2   0.000 -53.450   0.000  54.716  730.00   63.99  101.99  30.63  0.207469 -0.986826 -0.056984   0.000   0.000   0.000   0.000 
REF1K AH     -5   5   0   0.000 -53.450   0.000  54.716  766.13  259.20  175.95  39.29  0.416525 -0.639482 -0.299124   0.000   0.000   0.000   0.000 
REF1K AC     -3   5  -4   0.000 -53.369   0.000  54.716  975.97  541.79 1189.03  93.15  0.510354 -0.306870 -0.988252   0.000   0.000   0.000   0.000 
REF1K A       7   1   2   0.000 -53.650   0.000  54.716  120.06  279.02  383.10  56.69 -0.952322 -0.074346  0.340981   0.000   0.000   0.000   0.000 
REF1K AC      3  -1   0   0.000 -54.051   0.000  54.716  395.88  421.49 3920.87    165 -0.303177  0.177137  0.073061   0.000   0.000   0.000   0.000 
REF1K ACH    -2   2  -3   0.000 -54.097   0.000  54.716  739.88  512.00 1492.97    105  0.402365 -0.043866 -0.646257   0.000   0.000   0.000   0.000 
REF1K AH     -1   1  -3   0.000 -54.550   0.000  54.716  681.49  531.72  592.13  68.98  0.318890  0.084929 -0.586244   0.000   0.000   0.000   0.000 
REF1K A       7  -1   0   0.000 -54.850   0.000  54.716  227.97  450.04  716.94  74.69 -0.743284  0.273740  0.099489   0.000   0.000   0.000   0.000 
REF1K A      -6   8   1   0.000 -55.050   0.000  54.716  874.04   68.01  205.27  42.89  0.369089 -1.043643 -0.291040   0.000   0.000   0.000   0.000 
REF1K A      -3   3  -3   0.000 -55.250   0.000  54.716  805.93  492.09  279.38  48.53  0.486046 -0.173283 -0.705610   0.000   0.000   0.000   0.000 
REF1K A      10   0   0   0.000 -55.450   0.000  54.716   32.00  463.96  953.42  87.12 -1.098504  0.245163  0.064283   0.000   0.000   0.000   0.000 
REF1K AC     -1   3  -5   0.000 -56.089   0.000  54.716  881.86  676.03  296.28  47.84  0.421788  0.020394 -1.044135   0.000   0.000   0.000   0.000 
REF1K A       5   1   2   0.000 -56.450   0.000  54.716  236.00  279.99 1708.36    113 -0.732213 -0.123387  0.328876   0.000   0.000   0.000   0.000 
REF1K A       5  -1   0   0.000 -56.550   0.000  54.716  319.60  433.99  897.08  83.75 -0.523346  0.225424  0.086318   0.000   0.000   0.000   0.000 
REF1K A       8   2   2   0.000 -56.650   0.000  54.716   39.42  249.96  136.95  35.68 -1.086516 -0.152434  0.294276   0.000   0.000   0.000   0.000 
REF1K AH      9   1   1   0.000 -57.150   0.000  54.716   42.00  358.00   17.48  12.94 -1.091905  0.046131  0.179302   0.000   0.000   0.000   0.000 
REF1K AH      5   3   3   0.000 -57.450   0.000  54.716  171.98  149.97 2770.12    142 -0.861662 -0.400526  0.395984   0.000   0.000   0.000   0.000 
REF1K AC      3   1   2   0.000 -57.400   0.000  54.716  326.52  277.72 1474.05    105 -0.513625 -0.172154  0.315861   0.000   0.000   0.000   0.000 
REF1K A      -2   4  -5   0.000 -57.550   0.000  54.716  980.00  667.53   62.84  24.91  0.505785 -0.107376 -1.102958   0.000   0.000   0.000   0.000 
REF1K ACH     1   3   3   0.000 -59.007   0.000  54.716  370.54  163.76  112.39  31.06 -0.423861 -0.498900  0.370338   0.000   0.000   0.000   0.000 
REF1K AC      3   3   3   0.000 -59.768   0.000  54.716  280.01  161.05  203.97  38.85 -0.642729 -0.450352  0.383357   0.000   0.000   0.000   0.000 
REF1K A      -2   6   1 -20.000 339.750   0.000  54.716  533.12  218.00   35.54  18.41 -0.017963 -0.740758 -0.155499   0.000   0.000   0.000   0.000 
REF1K A       2   6  -4 -20.000 339.750   0.000  54.716  684.00  507.92  253.38  46.63 -0.063535 -0.292248 -1.007966   0.000   0.000   0.000   0.000 
REF1K ACH     1   3  -3 -20.000 338.950   0.000  54.716  545.91  493.97 5483.04    198  0.047084 -0.077519 -0.680095   0.000   0.000   0.000   0.000 
REF1K AC      5   1  -5 -20.000 338.872   0.000  54.716  522.00  703.99 1653.61    112 -0.180923  0.369564 -0.899360   0.000   0.000   0.000   0.000 
REF1K AH      1   9  -3 -20.000 338.750   0.000  54.716  776.72  391.49   52.58  22.43 -0.110908 -0.699200 -0.996700   0.000   0.000   0.000   0.000 
REF1K AC      0  12   0 -20.000 338.604   0.000  54.716  844.00  101.94  732.40  74.18 -0.315890 -1.240827 -0.637132   0.000   0.000   0.000   0.000 
REF1K AH      2   8  -4 -20.000 338.450   0.000  54.716  772.00  476.02   81.04  28.15 -0.116457 -0.501453 -1.113879   0.000   0.000   0.000   0.000 
REF1K AH      3  11  -4 -20.000 337.850   0.000  54.716  959.93  430.35  283.14  49.26 -0.305450 -0.787046 -1.266303   0.000   0.000   0.000   0.000 
REF1K AH     -2   8   2 -20.000 337.750   0.000  54.716  574.00   94.00   18.20  13.13 -0.149369 -1.016466 -0.086720   0.000   0.000   0.000   0.000 
REF1K A      -2   8   1 -20.000 337.750   0.000  54.716  607.34  168.07  888.42  83.12 -0.071673 -0.948513 -0.261613   0.000   0.000   0.000   0.000 
REF1K A       6  -4  -2 -20.000 337.450   0.000  54.716  126.63  682.02  163.09  38.14 -0.395740  0.703324 -0.099901   0.000   0.000   0.000   0.000 
REF1K A       3  -3   0 -20.000 337.250   0.000  54.716  164.14  472.46  276.49  48.79 -0.251020  0.384796  0.179984   0.000   0.000   0.000   0.000 
REF1K ACH     0  10  -2 -20.000 337.109   0.000  54.716  789.98  305.92  542.58  64.33 -0.106617 -0.896051 -0.880160   0.000   0.000   0.000   0.000 
REF1K AC      2  -2   2 -20.000 337.077   0.000  54.716  104.01  312.82  249.05  45.80 -0.324648  0.116231  0.469392   0.000   0.000   0.000   0.000 
REF1K ACH     2  12  -3 -20.000 336.874   0.000  54.716  976.02  326.01  328.93  51.95 -0.299205 -0.983423 -1.150014   0.000   0.000   0.000   0.000 
REF1K ACH    -2   4   1 -20.000 336.853   0.000  54.716  466.03  256.83 5158.15    190  0.034232 -0.534934 -0.048535   0.000   0.000   0.000   0.000 
REF1K AH     -2   6   0 -20.000 336.650   0.000  54.716  566.00  274.00   16.90  12.78  0.059888 -0.672335 -0.330032   0.000   0.000   0.000   0.000 
REF1K AC     -2   4   2 -20.000 336.357   0.000  54.716  427.28  194.29 1011.49  88.63 -0.044637 -0.605255  0.125629   0.000   0.000   0.000   0.000 
REF1K A       0   0   0 -20.000 336.250   0.000  54.716  474.01  234.01  287.33  49.09  0.020196 -0.602168 -0.033752   0.000   0.000   0.000   0.000 
REF1K ACH     3   1  -4 -20.000 336.217   0.000  54.716  498.00  606.11 3724.84    164 -0.039658  0.249542 -0.734979   0.000   0.000   0.000   0.000 
REF1K AH      0  12  -1 -20.000 336.050   0.000  54.716  877.80  176.20  147.49  36.06 -0.237669 -1.171556 -0.811927   0.000   0.000   0.000   0.000 
REF1K AC      0   0   2 -20.000 336.058   0.000  54.716  252.02  271.87   28726    447 -0.157810 -0.139780  0.350378   0.000   0.000   0.000   0.000 
REF1K A       3   7  -5 -20.000 335.950   0.000  54.716  774.01  569.93   96.79  30.04 -0.120339 -0.300501 -1.230589   0.000   0.000   0.000   0.000 
REF1K A       1   1   4 -20.000 335.650   0.000  54.716   99.77   60.31  127.70  34.10 -0.450282 -0.358919  0.652652   0.000   0.000   0.000   0.000 
REF1K A       5   5  -6 -20.000 335.450   0.000  54.716  734.00  710.89   36.98  18.68 -0.208157  0.024783 -1.287502   0.000   0.000   0.000   0.000 
REF1K ACH     1  -1   2 -20.000 335.353   0.000  54.716  184.00  291.77 6055.82    208 -0.241052 -0.011420  0.409671   0.000   0.000   0.000   0.000 
REF1K A       4   2  -5 -20.000 335.050   0.000  54.716  564.01  667.92  100.11  30.42 -0.098171  0.242641 -0.959031   0.000   0.000   0.000   0.000 
REF1K AC     -2   6   3 -20.000 334.994   0.000  54.716  451.90   65.91 1612.15    109 -0.175091 -0.878994  0.193848   0.000   0.000   0.000   0.000 
REF1K A       0   2  -2 -20.000 334.650   0.000  54.716  488.39  453.99  279.81  49.03  0.104563 -0.066766 -0.455548   0.000   0.000   0.000   0.000 
REF1K A       2  -2   1 -20.000 333.750   0.000  54.716  175.95  381.78 2105.18    125 -0.245309  0.187054  0.293828   0.000   0.000   0.000   0.000 
REF1K A      -2  10   1 -20.000 333.650   0.000  54.716  696.00  100.00   13.43  11.80 -0.123344 -1.153670 -0.370706   0.000   0.000   0.000   0.000 
REF1K A      -1  11  -1 -20.000 333.450   0.000  54.716  814.00  208.00   13.87  11.93 -0.102250 -1.093702 -0.765082   0.000   0.000   0.000   0.000 
REF1K A       0   0   0 -20.000 333.450   0.000  54.716  252.03  262.00  198.92  42.37 -0.171929 -0.166763  0.355796   0.000   0.000   0.000   0.000 
REF1K A       2  -2   0 -20.000 333.450   0.000  54.716  235.84  440.00  487.83  62.04 -0.166439  0.256278  0.119249   0.000   0.000   0.000   0.000 
REF1K AH      1   7  -4 -20.000 333.450   0.000  54.716  732.16  486.19  164.10  38.83  0.020526 -0.422431 -1.066939   0.000   0.000   0.000   0.000 
REF1K A       0  12  -2 -20.000 332.550   0.000  54.716  924.51  243.31   57.35  23.16 -0.160670 -1.102085 -0.988296   0.000   0.000   0.000   0.000 
REF1K A       0   0   0 -20.000 332.450   0.000  54.716  210.00  408.00   16.90  12.78 -0.204178  0.209971  0.206816   0.000   0.000   0.000   0.000 
REF1K A       0   4  -3 -20.000 332.250   0.000  54.716  587.99  471.97  557.03  66.84  0.130563 -0.204855 -0.738490   0.000   0.000   0.000   0.000 
REF1K A      -2   6  -1 -20.000 332.150   0.000  54.716  601.19  325.99  348.58  54.53  0.139134 -0.601862 -0.506364   0.000   0.000   0.000   0.000 
REF1K ACH    -2   8  -1 -20.000 332.032   0.000  54.716  673.87  285.63 1053.10  87.41  0.086437 -0.807280 -0.611309   0.000   0.000   0.000   0.000 
REF1K A       0   0   0 -20.000 331.950   0.000  54.716  690.01  500.02  225.07  44.47  0.072974 -0.320653 -1.007895   0.000   0.000   0.000   0.000 
REF1K A       2   2  -4 -20.000 331.650   0.000  54.716  540.91  578.00   36.40  18.57  0.043217  0.122437 -0.795482   0.000   0.000   0.000   0.000 
REF1K A       4   6  -6 -20.000 331.050   0.000  54.716  783.37  685.82  625.65  70.97 -0.125273 -0.102451 -1.346637   0.000   0.000   0.000   0.000 
REF1K AC      1  -1   1 -20.000 330.649   0.000  54.716  244.03  356.04 7362.29    227 -0.162609  0.057094  0.236041   0.000   0.000   0.000   0.000 
REF1K AH      2   8  -5 -20.000 330.450   0.000  54.716  831.76  549.85  447.24  60.11 -0.037505 -0.429698 -1.290334   0.000   0.000   0.000   0.000 
REF1K ACH     2   6  -5 -20.000 330.297   0.000  54.716  733.98  578.00  569.45  66.11  0.015896 -0.222815 -1.183687   0.000   0.000   0.000   0.000 
REF1K AH      1  -1   0 -20.000 329.650   0.000  54.716  296.04  412.07 1592.50    110 -0.083931  0.127129  0.061769   0.000   0.000   0.000   0.000 
REF1K AC      5  -3  -2 -20.000 329.318   0.000  54.716  204.00  620.63   46.95  19.29 -0.311380  0.574620 -0.159710   0.000   0.000   0.000   0.000 
REF1K AC      3  -1  -3 -20.000 329.346   0.000  54.716  384.66  592.43 1645.23    108 -0.066210  0.387920 -0.452548   0.000   0.000   0.000   0.000 
REF1K A       2  10  -5 -20.000 328.650   0.000  54.716  963.97  523.49   68.76  25.72 -0.089676 -0.635915 -1.396204   0.000   0.000   0.000   0.000 
REF1K A      -1   7  -3 -20.000 328.350   0.000  54.716  706.11  417.25  259.45  47.08  0.161211 -0.540375 -0.904425   0.000   0.000   0.000   0.000 
REF1K A      -1  13  -1 -20.000 328.250   0.000  54.716  970.00  112.00   16.18  12.58 -0.153441 -1.298089 -0.871592   0.000   0.000   0.000   0.000 
REF1K AH     -2   4  -1 -20.000 328.250   0.000  54.716  539.08  360.95   85.52  27.89  0.191940 -0.394589 -0.399461   0.000   0.000   0.000   0.000 
REF1K A       0  12  -3 -20.000 328.150   0.000  54.716  987.97  309.99  317.52  51.18 -0.080200 -1.032095 -1.163735   0.000   0.000   0.000   0.000 
REF1K A      -1   3  -2 -20.000 327.950   0.000  54.716  532.62  431.98  143.01  36.27  0.188178 -0.195174 -0.515310   0.000   0.000   0.000   0.000 
REF1K A       4   4  -6 -20.000 327.950   0.000  54.716  687.83  720.00  443.77  59.52 -0.072139  0.104456 -1.240197   0.000   0.000   0.000   0.000 
REF1K A      -1   9  -3 -20.000 327.750   0.000  54.716  795.99  380.00   84.80  28.61  0.107279 -0.747052 -1.010651   0.000   0.000   0.000   0.000 
REF1K AC      2   4  -5 -20.000 327.074   0.000  54.716  653.73  611.21  189.67  40.49  0.068943 -0.015198 -1.077816   0.000   0.000   0.000   0.000 
REF1K AH     -3   9   0 -20.000 326.950   0.000  54.716  691.96  194.06   81.91  28.26  0.090456 -1.007279 -0.496578   0.000   0.000   0.000   0.000 
REF1K A       0   6  -4 -20.000 326.950   0.000  54.716  702.11  497.75  919.33  84.94  0.156427 -0.340785 -1.019904   0.000   0.000   0.000   0.000 
REF1K A       1   1  -3 -20.000 326.950   0.000  54.716  482.52  531.16  118.60  32.46  0.100074  0.131870 -0.571590   0.000   0.000   0.000   0.000 
REF1K AH     -2   6  -2 -20.000 326.850   0.000  54.716  639.88  376.21  230.12  44.34  0.218146 -0.531368 -0.680191   0.000   0.000   0.000   0.000 
REF1K A       3   7  -6 -20.000 326.550   0.000  54.716  842.00  665.93   89.27  29.15 -0.041345 -0.228932 -1.405898   0.000   0.000   0.000   0.000 
REF1K A      -1   5  -3 -20.000 326.350   0.000  54.716  634.02  450.08  203.97  42.79  0.214585 -0.333999 -0.796067   0.000   0.000   0.000   0.000 
REF1K A       0   0   0 -20.000 326.250   0.000  54.716  666.00  576.00   13.43  11.80  0.116754 -0.105339 -1.056854   0.000   0.000   0.000   0.000 
REF1K ACH     0  10  -4 -20.000 326.072   0.000  54.716  904.01  430.03  427.16  58.15  0.051385 -0.756058 -1.232193   0.000   0.000   0.000   0.000 
REF1K A       5  -3   0 -20.000 326.050   0.000  54.716   60.00  498.99   26.72  16.66 -0.470425  0.434435  0.191511   0.000   0.000   0.000   0.000 
REF1K ACH    -3   5   1 -20.000 325.642   0.000  54.716  510.17  231.85  221.74  39.84  0.116875 -0.663661 -0.108288   0.000   0.000   0.000   0.000 
REF1K AC      5  -3  -1 -20.000 325.356   0.000  54.716  134.63  560.23 6287.24    209 -0.391557  0.504311  0.016990   0.000   0.000   0.000   0.000 
REF1K AH     -3   7  -1 -20.000 324.750   0.000  54.716  650.64  300.05  124.38  34.43  0.221777 -0.729952 -0.564860   0.000   0.000   0.000   0.000 
REF1K AC     -3   5   0 -20.000 324.690   0.000  54.716  548.03  287.86 2264.66    129  0.196806 -0.592265 -0.284725   0.000   0.000   0.000   0.000 
REF1K A       3   5  -6 -20.000 324.450   0.000  54.716  740.04  693.87  726.91  75.16  0.010675 -0.022968 -1.299895   0.000   0.000   0.000   0.000 
REF1K AC      7  -3  -3 -20.000 324.538   0.000  54.716  160.03  745.98 2409.99    131 -0.453450  0.695214 -0.321917   0.000   0.000   0.000   0.000 
REF1K A      -3  11   0 -20.000 324.050   0.000  54.716  794.94  119.99  366.92  55.68  0.039556 -1.211332 -0.603752   0.000   0.000   0.000   0.000 
REF1K AH      0   2  -3 -20.000 323.550   0.000  54.716  528.01  506.03  276.78  48.34  0.183704  0.002480 -0.630380   0.000   0.000   0.000   0.000 
REF1K ACH     1   1   3 -20.000 323.151   0.000  54.716  170.05  171.53 1688.86    112 -0.371509 -0.289227  0.477330   0.000   0.000   0.000   0.000 
REF1K ACH     0   4  -4 -20.000 323.098   0.000  54.716  631.99  530.01  807.37  77.62  0.209765 -0.134919 -0.913770   0.000   0.000   0.000   0.000 
REF1K A       0   0   0 -20.000 322.650   0.000  54.716  384.00  740.00   16.18  12.58 -0.194863  0.558289 -0.696719   0.000   0.000   0.000   0.000 
REF1K AC      3  -1   2 -20.000 322.543   0.000  54.716   83.43  293.97 2609.05    136 -0.459689  0.036603  0.422204   0.000   0.000   0.000   0.000 
REF1K A      -2   8  -3 -20.000 322.350   0.000  54.716  764.64  393.90  407.80  57.78  0.244442 -0.667374 -0.963520   0.000   0.000   0.000   0.000 
REF1K AH     -1   1   0 -20.000 322.050   0.000  54.716  400.16  366.01 1414.68    104  0.082243 -0.128932 -0.057314   0.000   0.000   0.000   0.000 
REF1K AC     -3   5   2 -20.000 321.882   0.000  54.716  468.01  167.93 9611.93    259  0.039449 -0.731649  0.064844   0.000   0.000   0.000   0.000 
REF1K AH     -3   7  -2 -20.000 320.650   0.000  54.716  693.91  352.22  887.40  83.63  0.301687 -0.659749 -0.741209   0.000   0.000   0.000   0.000 
REF1K A       0   2   3 -20.000 320.150   0.000  54.716  239.42  154.02  124.09  34.40 -0.288221 -0.419079  0.417765   0.000   0.000   0.000   0.000 
REF1K A      -4   8   0 -20.000 320.050   0.000  54.716  666.00  214.00   16.76  12.74  0.226812 -0.927510 -0.450027   0.000   0.000   0.000   0.000 
REF1K A       0   0   0 -20.000 319.950   0.000  54.716  514.00  429.99  258.15  46.98  0.243081 -0.148676 -0.439209   0.000   0.000   0.000   0.000 
REF1K A      -1   3  -3 -20.000 319.950   0.000  54.716  574.04  483.99  550.24  66.49  0.266229 -0.124672 -0.690590   0.000   0.000   0.000   0.000 
REF1K ACH    -4  10   1 -20.000 319.325   0.000  54.716  713.58   75.59  118.31  29.46  0.095069 -1.203246 -0.381670   0.000   0.000   0.000   0.000 
REF1K AC     -1   3   3 -20.000 319.376   0.000  54.716  303.34  135.61 6591.90    216 -0.204652 -0.546018  0.357752   0.000   0.000   0.000   0.000 
REF1K AH     -4  10   0 -20.000 319.250   0.000  54.716  755.96  149.99  105.74  31.05  0.174481 -1.133232 -0.558695   0.000   0.000   0.000   0.000 
REF1K A      -3  11  -2 -20.000 319.250   0.000  54.716  895.87  250.37  811.71  79.56  0.195323 -1.072346 -0.954707   0.000   0.000   0.000   0.000 
REF1K A       3   1  -5 -20.000 318.550   0.000  54.716  527.96  685.95   94.62  29.78  0.037831  0.321890 -0.912083   0.000   0.000   0.000   0.000 
REF1K A      -2   2   0 -20.000 318.250   0.000  54.716  448.06  344.12  299.75  49.96  0.165571 -0.258693 -0.116547   0.000   0.000   0.000   0.000 
REF1K AC      2   2  -5 -20.000 318.260   0.000  54.716  579.97  652.01 2393.23    133  0.121976  0.192991 -0.970400   0.000   0.000   0.000   0.000 
REF1K A      -4   6   0 -20.000 317.850   0.000  54.716  597.60  261.69  112.39  32.50  0.279700 -0.721122 -0.345751   0.000   0.000   0.000   0.000 
REF1K AC     -1   1  -1 -20.000 317.853   0.000  54.716  442.01  415.99 7115.56    225  0.162000 -0.059025 -0.233574   0.000   0.000   0.000   0.000 
REF1K A      -4   6   1 -20.000 317.550   0.000  54.716  558.02  204.01  111.52  31.69  0.201194 -0.791100 -0.169310   0.000   0.000   0.000   0.000 
REF1K ACH    -3   5  -2 -20.000 317.353   0.000  54.716  628.02  388.19 4169.63    173  0.354607 -0.453143 -0.633973   0.000   0.000   0.000   0.000 
REF1K A       1   3  -5 -20.000 316.550   0.000  54.716  630.16  624.66  358.83  54.76  0.205144  0.065709 -1.028393   0.000   0.000   0.000   0.000 
REF1K AH     -2   4  -3 -20.000 316.150   0.000  54.716  622.41  462.34  108.05  32.04  0.350153 -0.253610 -0.749284   0.000   0.000   0.000   0.000 
REF1K A       2   0   2 -20.000 316.050   0.000  54.716  162.09  273.03  110.94  32.35 -0.377528 -0.091798  0.362907   0.000   0.000   0.000   0.000 
REF1K AC      4  -2  -2 -20.000 315.998   0.000  54.716  262.54  574.45 1333.92    100 -0.229507  0.446506 -0.217067   0.000   0.000   0.000   0.000 
REF1K ACH    -2   2  -1 -20.000 315.855   0.000  54.716  488.10  394.03 2533.36    136  0.244844 -0.187071 -0.292263   0.000   0.000   0.000   0.000 
REF1K AH     -1   9  -5 -20.000 315.550   0.000  54.716  944.00  523.01   32.79  17.88  0.264509 -0.604219 -1.361188   0.000   0.000   0.000   0.000 
REF1K A       3   1   3 -20.000 315.250   0.000  54.716   36.37  151.90  130.16  34.35 -0.590978 -0.241898  0.490421   0.000   0.000   0.000   0.000 
REF1K A       0   0   0 -20.000 314.850   0.000  54.716  556.01  450.00  107.19  31.22  0.323031 -0.158838 -0.561074   0.000   0.000   0.000   0.000 
REF1K A      -4  10  -2 -20.000 314.750   0.000  54.716  856.98  272.91   84.94  27.82  0.332139 -0.992843 -0.908109   0.000   0.000   0.000   0.000 
REF1K A       4  -2  -1 -20.000 314.650   0.000  54.716  206.98  517.05   68.62  25.70 -0.308165  0.375988 -0.042556   0.000   0.000   0.000   0.000 
REF1K A      -1   7  -5 -20.000 314.650   0.000  54.716  827.99  551.97  686.61  73.27  0.317980 -0.397589 -1.256015   0.000   0.000   0.000   0.000 
REF1K AC      3  -1   1 -20.000 314.549   0.000  54.716  156.02  366.00 3356.48    153 -0.381933  0.106835  0.247948   0.000   0.000   0.000   0.000 
REF1K AC     -3   3   0 -20.000 314.393   0.000  54.716  495.88  323.21  346.55  52.68  0.250414 -0.386356 -0.179502   0.000   0.000   0.000   0.000 
REF1K AC      1   5  -6 -20.000 313.460   0.000  54.716  767.95  683.95  492.60  61.94  0.230910 -0.070842 -1.311291   0.000   0.000   0.000   0.000 
REF1K AC     -4   6   2 -20.000 313.246   0.000  54.716  514.02  136.03  416.76  54.24  0.121989 -0.860435  0.005440   0.000   0.000   0.000   0.000 
REF1K AC     -2   2   1 -20.000 313.697   0.000  54.716  406.70  291.90   22738    398  0.087410 -0.327274  0.056449   0.000   0.000   0.000   0.000 
REF1K AH     -5   9   1 -20.000 312.750   0.000  54.716  684.74  105.00  144.89  35.16  0.231365 -1.123846 -0.335555   0.000   0.000   0.000   0.000 
REF1K A      -4   6  -2 -20.000 312.550   0.000  54.716  682.00  366.00   14.01  11.97  0.438049 -0.578039 -0.695006   0.000   0.000   0.000   0.000 
REF1K AH     -3   5  -3 -20.000 312.250   0.000  54.716  676.00  442.00   14.59  12.14  0.434076 -0.381869 -0.812234   0.000   0.000   0.000   0.000 
REF1K AC     -1   1  -2 -20.000 311.954   0.000  54.716  483.28  466.00 4250.09    175  0.241149  0.011658 -0.409412   0.000   0.000   0.000   0.000 
REF1K A      -1   3  -4 -20.000 311.950   0.000  54.716  620.00  544.00   15.31  12.34  0.344785 -0.051961 -0.866318   0.000   0.000   0.000   0.000 
REF1K AC     -5   9  -1 -20.000 311.949   0.000  54.716  776.00  234.00 3249.00    150  0.388600 -0.984404 -0.686237   0.000   0.000   0.000   0.000 
REF1K A      -5   7   0 -20.000 311.750   0.000  54.716  651.82  230.93  265.22  47.50  0.363437 -0.849065 -0.405202   0.000   0.000   0.000   0.000 
REF1K AH     -3   9  -4 -20.000 311.650   0.000  54.716  912.00  434.00   22.68  14.27  0.404845 -0.723100 -1.199995   0.000   0.000   0.000   0.000 
REF1K AC     -3   3   1 -20.000 311.455   0.000  54.716  455.56  269.95 3651.60    163  0.171595 -0.456611 -0.004311   0.000   0.000   0.000   0.000 
REF1K A      -2   2  -2 -20.000 311.350   0.000  54.716  529.92  443.98  293.25  49.51  0.325064 -0.116595 -0.470527   0.000   0.000   0.000   0.000 
REF1K AC      4   0   2 -20.000 311.250   0.000  54.716   34.07  270.04 3666.77    163 -0.596154 -0.042852  0.375133   0.000   0.000   0.000   0.000 
REF1K ACH    -2   2   1 -20.000 311.302   0.000  54.716  408.00  292.00   29.61  15.87  0.095934 -0.326691  0.057093   0.000   0.000   0.000   0.000 
REF1K A      -1   5  -5 -20.000 311.150   0.000  54.716  742.00  582.00   20.22  13.65  0.371849 -0.190994 -1.148439   0.000   0.000   0.000   0.000 
REF1K ACH     2   0  -4 -20.000 311.211   0.000  54.716  468.56  624.15 3692.05    163  0.095102  0.331169 -0.686339   0.000   0.000   0.000   0.000 
REF1K A      -5   7   1 -20.000 310.950   0.000  54.716  610.00  170.46  878.30  82.69  0.284213 -0.918604 -0.229810   0.000   0.000   0.000   0.000 
REF1K ACH     5  -1   1 -20.000 310.937   0.000  54.716   28.01  377.82  863.28  78.92 -0.600983  0.156708  0.259842   0.000   0.000   0.000   0.000 
REF1K A      -5   7  -1 -20.000 310.550   0.000  54.716  694.94  285.95  779.21  78.42  0.441535 -0.777850 -0.580013   0.000   0.000   0.000   0.000 
REF1K AC     -4   4   0 -20.000 310.510   0.000  54.716  543.14  300.15 2763.33    142  0.332865 -0.514362 -0.238102   0.000   0.000   0.000   0.000 
REF1K AH      0   6  -6 -20.000 310.450   0.000  54.716  838.01  667.90   83.06  28.40  0.313357 -0.197486 -1.371564   0.000   0.000   0.000   0.000 
REF1K AC     -3   7  -4 -20.000 310.417   0.000  54.716  807.82  469.96  440.74  58.17  0.458359 -0.517406 -1.094182   0.000   0.000   0.000   0.000 
REF1K A      -2   8  -5 -20.000 310.350   0.000  54.716  910.33  535.41  229.25  44.79  0.401393 -0.524616 -1.314989   0.000   0.000   0.000   0.000 
REF1K ACH     6  -2  -1 -20.000 309.803   0.000  54.716   89.90  551.87  352.48  53.07 -0.527498  0.426161 -0.030873   0.000   0.000   0.000   0.000 
REF1K AH     -4   4  -1 -20.000 309.550   0.000  54.716  583.20  350.41   89.13  29.14  0.411497 -0.444017 -0.413029   0.000   0.000   0.000   0.000 
REF1K AH     -2   4  -4 -20.000 309.550   0.000  54.716  673.37  522.09  169.16  38.69  0.428701 -0.183884 -0.926333   0.000   0.000   0.000   0.000 
REF1K AH     -3   3  -2 -20.000 309.450   0.000  54.716  576.78  422.00   34.09  18.13  0.407188 -0.246014 -0.529002   0.000   0.000   0.000   0.000 
REF1K A      -5   9  -2 -20.000 309.350   0.000  54.716  832.01  292.00  131.46  33.81  0.468868 -0.913090 -0.861872   0.000   0.000   0.000   0.000 
REF1K A       2   2   3 -20.000 308.850   0.000  54.716  117.15  137.53  910.52  84.58 -0.506582 -0.368769  0.429843   0.000   0.000   0.000   0.000 
REF1K AC      0   0  -2 -20.000 308.754   0.000  54.716  435.98  490.03   28095    442  0.157510  0.139962 -0.349101   0.000   0.000   0.000   0.000 
REF1K A       6  -2  -2 -20.000 307.450   0.000  54.716  152.02  615.45  557.46  67.21 -0.449816  0.496479 -0.205332   0.000   0.000   0.000   0.000 
REF1K AC      1   1   2 -20.000 307.343   0.000  54.716  226.18  252.69 3693.93    162 -0.293928 -0.220918  0.303439   0.000   0.000   0.000   0.000 
REF1K A      -6  10   0 -20.000 306.750   0.000  54.716  806.00  120.00   17.91  13.05  0.394933 -1.180804 -0.571210   0.000   0.000   0.000   0.000 
REF1K AH     -4   4  -2 -20.000 306.750   0.000  54.716  626.02  400.16  230.99  44.93  0.489817 -0.373991 -0.586989   0.000   0.000   0.000   0.000 
REF1K A      -5   7   2 -20.000 306.550   0.000  54.716  564.07   98.44   73.67  26.37  0.206020 -0.986463 -0.055075   0.000   0.000   0.000   0.000 
REF1K A      -5   5   0 -20.000 306.550   0.000  54.716  593.48  275.15  313.47  51.36  0.416560 -0.642165 -0.299214   0.000   0.000   0.000   0.000 
REF1K AC     -3   5  -4 -20.000 306.642   0.000  54.716  731.51  502.97  674.33  69.46  0.511188 -0.310747 -0.987065   0.000   0.000   0.000   0.000 
REF1K ACH    -5   9  -3 -20.000 305.897   0.000  54.716  902.11  352.03  409.97  57.12  0.546704 -0.842992 -1.036044   0.000   0.000   0.000   0.000 
REF1K AC      3  -1   0 -20.000 305.945   0.000  54.716  214.54  426.40 5454.00    196 -0.303898  0.176375  0.074033   0.000   0.000   0.000   0.000 
REF1K ACH    -2   2  -3 -20.000 305.899   0.000  54.716  572.37  496.40  965.41  85.48  0.402556 -0.045631 -0.642886   0.000   0.000   0.000   0.000 
REF1K A      -1   1  -3 -20.000 305.450   0.000  54.716  525.20  519.91  777.62  78.35  0.319504  0.083509 -0.585168   0.000   0.000   0.000   0.000 
REF1K A      -6   8  -1 -20.000 305.350   0.000  54.716  762.00  251.97  113.98  31.96  0.525706 -0.904488 -0.639967   0.000   0.000   0.000   0.000 
REF1K AH     -6   8   1 -20.000 304.950   0.000  54.716  668.48  128.10  149.08  36.84  0.367458 -1.045834 -0.289420   0.000   0.000   0.000   0.000 
REF1K AH      0   4  -6 -20.000 304.950   0.000  54.716  748.01  699.99  278.66  48.47  0.366344  0.009940 -1.264039   0.000   0.000   0.000   0.000 
REF1K A      -3   3  -3 -20.000 304.750   0.000  54.716  621.94  475.84  758.11  76.88  0.485736 -0.172761 -0.704945   0.000   0.000   0.000   0.000 
REF1K A       0   0   0 -20.000 304.650   0.000  54.716  732.00  728.00   13.87  11.93  0.332094  0.071886 -1.270187   0.000   0.000   0.000   0.000 
REF1K AC     -5   5   1 -20.000 304.397   0.000  54.716  552.58  219.42   98.23  28.64  0.337727 -0.711710 -0.123660   0.000   0.000   0.000   0.000 
REF1K A      -5   7  -3 -20.000 304.250   0.000  54.716  804.01  396.03  390.61  55.93  0.599764 -0.637445 -0.929769   0.000   0.000   0.000   0.000 
REF1K A      -6  10  -2 -20.000 303.950   0.000  54.716  930.00  247.99   74.83  27.38  0.551308 -1.040340 -0.921556   0.000   0.000   0.000   0.000 
REF1K AC     -1   3  -5 -20.000 303.915   0.000  54.716  673.99  617.95  897.08  81.53  0.423213  0.018046 -1.042630   0.000   0.000   0.000   0.000 
REF1K A       0   0   0 -20.000 303.550   0.000  54.716  285.98  352.00  100.69  30.48 -0.154257 -0.037590  0.129437   0.000   0.000   0.000   0.000 
REF1K A       5  -1   0 -20.000 303.450   0.000  54.716  101.92  446.01 2077.88    124 -0.522272  0.226026  0.085550   0.000   0.000   0.000   0.000 
REF1K A      -4   6  -4 -20.000 303.350   0.000  54.716  798.20  483.97  416.18  57.89  0.594640 -0.436709 -1.046175   0.000   0.000   0.000   0.000 
REF1K AC      3   1   2 -20.000 302.617   0.000  54.716  112.89  249.12 1444.87    103 -0.512155 -0.171219  0.315391   0.000   0.000   0.000   0.000 
REF1K A      -6   6   0 -20.000 302.450   0.000  54.716  648.00  246.00   20.51  13.73  0.500359 -0.769524 -0.359156   0.000   0.000   0.000   0.000 
REF1K A      -2   4  -5 -20.000 302.450   0.000  54.716  733.98  597.97  591.99  68.64  0.507106 -0.110220 -1.102646   0.000   0.000   0.000   0.000 
REF1K ACH     1   3   3 -20.000 301.000   0.000  54.716  179.44  117.99  314.05  50.04 -0.422403 -0.497863  0.369933   0.000   0.000   0.000   0.000 
REF1K AH     -7   9   0 -20.000 300.650   0.000  54.716  788.93  144.00   30.63  17.45  0.530367 -1.102855 -0.524384   0.000   0.000   0.000   0.000 
REF1K A      -7  11   0 -20.000 300.550   0.000  54.716  908.00   42.00   22.10  14.12  0.477384 -1.307596 -0.630173   0.000   0.000   0.000   0.000 
REF1K AC      3   3   3 -20.000 300.230   0.000  54.716   35.64   88.57  245.29  42.92 -0.641140 -0.448716  0.382996   0.000   0.000   0.000   0.000 
REF1K AH     -6   8  -3 -20.000 300.050   0.000  54.716  890.00  368.00   14.30  12.05  0.682636 -0.764495 -0.989199   0.000   0.000   0.000   0.000 
REF1K A      -7   9   1 -20.000 299.250   0.000  54.716  737.47   72.60   70.50  25.05  0.450987 -1.171302 -0.348840   0.000   0.000   0.000   0.000 
REF1K A      -1   1  -4 -20.000 298.550   0.000  54.716  569.76  581.81  165.40  38.94  0.398036  0.153738 -0.760670   0.000   0.000   0.000   0.000 
REF1K A      -7   9  -2 -20.000 298.450   0.000  54.716  914.01  267.99  388.30  55.78  0.688294 -0.960906 -0.874662   0.000   0.000   0.000   0.000 
REF1K AC     -7   7   0 -20.000 298.270   0.000  54.716  709.90  210.11 1309.37    100  0.583331 -0.897351 -0.418832   0.000   0.000   0.000   0.000 
REF1K AC     -3   1  -4 -20.000 298.002   0.000  54.716  390.03   79.84  607.45  66.37 -0.037241 -0.801141  0.237447   0.000   0.000   0.000   0.000 
REF1K ACH    -4   4   2 -20.000 297.950   0.000  54.716  457.91  183.84 1402.69  98.97  0.177411 -0.653719  0.109353   0.000   0.000   0.000   0.000 
REF1K A      -4   4  -4 -20.000 297.850   0.000  54.716  732.20  517.98  422.25  58.25  0.646637 -0.229446 -0.939702   0.000   0.000   0.000   0.000 
REF1K AH     -4   2  -1 -20.000 297.050   0.000  54.716  544.00  384.00   13.58  11.84  0.463338 -0.236290 -0.304785   0.000   0.000   0.000   0.000 
REF1K AH     -5   5   2 -20.000 296.950   0.000  54.716  507.97  153.92 1158.55  94.47  0.260046 -0.782827  0.049964   0.000   0.000   0.000   0.000 
REF1K AC     -5   3  -1 -20.000 296.859   0.000  54.716  591.75  362.25 7741.20    235  0.548520 -0.364787 -0.366540   0.000   0.000   0.000   0.000 
REF1K A       0   0   0 -20.000 296.850   0.000  54.716  212.02  725.99  104.88  30.96 -0.377503  0.555683 -0.520402   0.000   0.000   0.000   0.000 
REF1K AC      5  -1  -1 -20.000 296.127   0.000  54.716  158.04  508.00 4880.51    187 -0.445393  0.296805 -0.088755   0.000   0.000   0.000   0.000 
REF1K ACH     3  -1  -1 -20.000 295.959   0.000  54.716  262.17  482.34 1599.58    110 -0.226055  0.246830 -0.100471   0.000   0.000   0.000   0.000 
REF1K AH     -5   3   0 -20.000 295.850   0.000  54.716  551.98  312.07  106.90  31.18  0.469471 -0.436427 -0.191895   0.000   0.000   0.000   0.000 
REF1K ACH    -4   2  -2 -20.000 295.932   0.000  54.716  585.99  434.07 3174.46    151  0.543330 -0.166128 -0.481335   0.000   0.000   0.000   0.000 
REF1K A      -6   4  -1 -20.000 295.450   0.000  54.716  642.15  339.19  239.51  45.58  0.631017 -0.490894 -0.426387   0.000   0.000   0.000   0.000 
REF1K A       0   0   0 -20.000 294.850   0.000  54.716  936.00  334.00   26.44  15.15  0.789529 -0.831026 -0.954512   0.000   0.000   0.000   0.000 
REF1K AC     -3   1  -1 -20.000 294.778   0.000  54.716  500.01  406.00 2495.36    135  0.380620 -0.106926 -0.246229   0.000   0.000   0.000   0.000 
REF1K AH      0   2  -6 -20.000 294.750   0.000  54.716  673.37  744.58   45.65  21.33  0.418017  0.217276 -1.157412   0.000   0.000   0.000   0.000 
REF1K ACH     4   2   2 -20.000 294.569   0.000  54.716   35.99  216.54 1787.95    115 -0.647705 -0.250895  0.268180   0.000   0.000   0.000   0.000 
REF1K A       0   0   0 -20.000 294.550   0.000  54.716  400.00  460.00   14.16  12.01  0.120712  0.132683 -0.196099   0.000   0.000   0.000   0.000 
REF1K AC      7  -1  -2 -20.000 294.616   0.000  54.716   77.86  615.83 7151.09    225 -0.585390  0.417718 -0.252184   0.000   0.000   0.000   0.000 
REF1K A       6   0   0 -20.000 294.450   0.000  54.716   30.03  433.92 2525.84    136 -0.659043  0.147786  0.038094   0.000   0.000   0.000   0.000 
REF1K AC     -3   1  -2 -20.000 294.453   0.000  54.716  540.01  455.98 7772.84    235  0.459648 -0.036329 -0.421877   0.000   0.000   0.000   0.000 
REF1K ACH    -6   6   2 -20.000 294.354   0.000  54.716  559.94  118.22 1959.86    121  0.343464 -0.910112 -0.010177   0.000   0.000   0.000   0.000 
REF1K AC      0   0  -4 -20.000 294.154   0.000  54.716  517.95  609.68 3695.23    164  0.314030  0.283354 -0.700864   0.000   0.000   0.000   0.000 
REF1K A      -8   8  -1 -20.000 293.950   0.000  54.716  841.20  225.83  339.48  53.52  0.744723 -0.952566 -0.654650   0.000   0.000   0.000   0.000 
REF1K AC      3  -1  -4 -20.000 293.820   0.000  54.716  394.00  666.75 7037.12    221  0.010591  0.460473 -0.626797   0.000   0.000   0.000   0.000 
REF1K A      -3   5  -6 -20.000 293.450   0.000  54.716  898.21  691.78  131.17  34.45  0.667339 -0.166416 -1.337490   0.000   0.000   0.000   0.000 
REF1K A       0   0   0 -20.000 293.350   0.000  54.716  898.00  686.00   13.58  11.84  0.674314 -0.173124 -1.330510   0.000   0.000   0.000   0.000 
REF1K AC     -3   3   2 -20.000 293.367   0.000  54.716  406.02  208.01 4631.75    181  0.092979 -0.526618  0.170268   0.000   0.000   0.000   0.000 
REF1K ACH    -3   3  -5 -20.000 293.063   0.000  54.716  736.00  615.99  131.17  33.78  0.642638 -0.029676 -1.054599   0.000   0.000   0.000   0.000 
REF1K A      -6   6  -4 -20.000 292.950   0.000  54.716  883.04  480.00   28.02  16.93  0.814822 -0.485199 -1.059149   0.000   0.000   0.000   0.000 
REF1K A      -2   2  -5 -20.000 292.950   0.000  54.716  675.43  636.00  845.94  81.60  0.559240  0.097206 -0.995448   0.000   0.000   0.000   0.000 
REF1K ACH    -7   5   0 -20.000 292.751   0.000  54.716  654.07  259.86 2086.40    124  0.635967 -0.688453 -0.311835   0.000   0.000   0.000   0.000 
REF1K AH      5   1   1 -20.000 292.750   0.000  54.716   36.02  327.94 1009.62  89.33 -0.653418 -0.051425  0.152795   0.000   0.000   0.000   0.000 
REF1K AC     -5   3  -3 -20.000 292.658   0.000  54.716  684.27  468.35 1356.46    101  0.704961 -0.221331 -0.715935   0.000   0.000   0.000   0.000 
REF1K AC      0   2   2 -20.000 292.048   0.000  54.716  275.72  231.92  856.20  77.44 -0.208318 -0.349402  0.242561   0.000   0.000   0.000   0.000 
REF1K A      -7   5  -2 -20.000 291.950   0.000  54.716  751.92  366.04  278.51  48.46  0.793494 -0.549824 -0.662406   0.000   0.000   0.000   0.000 
REF1K A       2   4   3 -20.000 291.850   0.000  54.716   94.00   66.92   34.67  18.24 -0.558972 -0.575750  0.322316   0.000   0.000   0.000   0.000 
REF1K AH     -3   1  -3 -20.000 291.650   0.000  54.716  583.81  510.05  225.21  44.48  0.539672  0.032892 -0.597647   0.000   0.000   0.000   0.000 
REF1K ACH     2   2   2 -20.000 291.367   0.000  54.716  171.81  227.87  539.69  65.24 -0.427391 -0.299894  0.255164   0.000   0.000   0.000   0.000 
REF1K A      -1   1  -5 -20.000 291.050   0.000  54.716  617.99  660.08  641.54  71.10  0.476223  0.225373 -0.934427   0.000   0.000   0.000   0.000 
REF1K AC     -7   7   2 -20.000 290.952   0.000  54.716  616.02   73.42  625.36  70.63  0.427326 -1.035309 -0.069831   0.000   0.000   0.000   0.000 
REF1K AC     -5   3   1 -20.000 290.602   0.000  54.716  513.63  259.97 9593.44    258  0.392116 -0.504952 -0.018348   0.000   0.000   0.000   0.000 
REF1K AH      0   4   3 -20.000 290.350   0.000  54.716  223.83   92.75  233.30  45.10 -0.337975 -0.626562  0.309902   0.000   0.000   0.000   0.000 
REF1K AC     -3   1   0 -20.000 290.257   0.000  54.716  463.16  356.68 6145.38    210  0.303188 -0.178818 -0.071963   0.000   0.000   0.000   0.000 
REF1K AC      4   0   0 -20.000 289.551   0.000  54.716  165.81  413.99 1431.14    104 -0.438620  0.097586  0.025799   0.000   0.000   0.000   0.000 
REF1K AH     -2   0  -2 -20.000 289.550   0.000  54.716  496.03  478.01  403.90  56.75  0.375587  0.091649 -0.360658   0.000   0.000   0.000   0.000 
REF1K A      -5   3  -4 -20.000 288.650   0.000  54.716  744.01  534.05  184.33  41.16  0.783337 -0.150627 -0.891725   0.000   0.000   0.000   0.000 
REF1K AC      3   1   1 -20.000 287.853   0.000  54.716  169.70  323.66 1068.99  91.11 -0.433075 -0.101038  0.140385   0.000   0.000   0.000   0.000 
REF1K A      -6   4  -4 -20.000 287.550   0.000  54.716  813.88  516.04  248.47  46.26  0.867816 -0.279185 -0.952769   0.000   0.000   0.000   0.000 
REF1K A       0   0   0 -20.000 287.450   0.000  54.716   52.00  590.00   14.16  12.01 -0.626016  0.334475 -0.263947   0.000   0.000   0.000   0.000 
REF1K A      -9   9   1 -20.000 287.350   0.000  54.716  820.00   22.90   35.68  18.43  0.673302 -1.219355 -0.364315   0.000   0.000   0.000   0.000 
REF1K AC     -3   1  -4 -20.000 287.335   0.000  54.716  631.61  574.67  610.62  66.88  0.616806  0.105447 -0.773074   0.000   0.000   0.000   0.000 
REF1K ACH     1  -1  -3 -20.000 287.258   0.000  54.716  422.44  575.50  593.43  64.58  0.150786  0.341041 -0.464615   0.000   0.000   0.000   0.000 
REF1K A      -4   2   1 -20.000 286.650   0.000  54.716  468.43  283.27  109.50  31.47  0.307428 -0.376868  0.042971   0.000   0.000   0.000   0.000 
REF1K A       0   0   0 -20.000 286.550   0.000  54.716  146.43  402.00   94.48  28.99 -0.479466  0.058510  0.024215   0.000   0.000   0.000   0.000 
REF1K A       0   0   0 -20.000 286.150   0.000  54.716  834.01   58.00  208.60  43.16  0.739696 -1.167948 -0.397700   0.000   0.000   0.000   0.000 
REF1K AC     -7   5  -4 -20.000 285.793   0.000  54.716  897.81  497.86  510.22  62.55  0.950064 -0.406607 -1.012178   0.000   0.000   0.000   0.000 
REF1K A       0   0   0 -20.000 285.150   0.000  54.716  336.00  322.00   19.79  13.54 -0.044044 -0.164917  0.112027   0.000   0.000   0.000   0.000 
REF1K A      -7   3  -1 -20.000 285.150   0.000  54.716  660.27  351.56  112.82  32.55  0.767518 -0.411236 -0.381562   0.000   0.000   0.000   0.000 
REF1K A      -6   2  -1 -20.000 284.750   0.000  54.716  610.41  374.19  712.61  75.41  0.683564 -0.284460 -0.319284   0.000   0.000   0.000   0.000 
REF1K AC      2   0   0 -20.000 284.762   0.000  54.716  266.78  399.91 1104.81  91.97 -0.220378  0.048527  0.013211   0.000   0.000   0.000   0.000 
REF1K ACH     5  -1  -3 -20.000 283.854   0.000  54.716  240.03  636.06 3224.15    151 -0.289016  0.438513 -0.438008   0.000   0.000   0.000   0.000 
REF1K AH     -8   4  -2 -20.000 283.650   0.000  54.716  770.00  380.00   13.43  11.80  0.928523 -0.468432 -0.615855   0.000   0.000   0.000   0.000 
REF1K A      -5   3  -5 -20.000 283.650   0.000  54.716  820.42  621.77  457.79  61.09  0.860658 -0.077835 -1.068311   0.000   0.000   0.000   0.000 
REF1K A     -10   8  -1 -20.000 283.550   0.000  54.716  958.00  185.98   91.15  29.38  0.964320 -0.999679 -0.668278   0.000   0.000   0.000   0.000 
REF1K A      -2   0  -4 -20.000 283.550   0.000  54.716  580.90  598.90   74.54  26.49  0.533155  0.234904 -0.712785   0.000   0.000   0.000   0.000 
REF1K AC     -7   3   0 -20.000 283.538   0.000  54.716  618.64  299.88  352.19  50.39  0.688407 -0.482761 -0.205436   0.000   0.000   0.000   0.000 
REF1K A     -10   8   0 -20.000 283.150   0.000  54.716  886.00  120.00   14.45  12.10  0.886532 -1.070961 -0.493746   0.000   0.000   0.000   0.000 
REF1K A      -8   4   0 -20.000 283.150   0.000  54.716  671.93  271.99  240.09  45.62  0.773313 -0.610534 -0.267007   0.000   0.000   0.000   0.000 
REF1K AC     -5   1  -2 -20.000 283.125   0.000  54.716  606.10  447.57 1125.76  90.50  0.678424 -0.084151 -0.435316   0.000   0.000   0.000   0.000 
REF1K AC      1   1   1 -20.000 282.952   0.000  54.716  270.08  318.11 6494.97    215 -0.214536 -0.151713  0.128598   0.000   0.000   0.000   0.000 
REF1K AC      5  -1  -4 -20.000 282.898   0.000  54.716  279.00  713.13  143.59  34.37 -0.210221  0.509971 -0.613720   0.000   0.000   0.000   0.000 
REF1K A       3  -1  -2 -20.000 282.650   0.000  54.716  299.01  540.00   31.64  17.65 -0.147259  0.319563 -0.277515   0.000   0.000   0.000   0.000 
REF1K AH     -5   1  -1 -20.000 282.550   0.000  54.716  566.07  396.05  984.19  88.34  0.599781 -0.156581 -0.259229   0.000   0.000   0.000   0.000 
REF1K ACH    -7   5   2 -20.000 282.482   0.000  54.716  568.94  136.70  755.80  76.78  0.479916 -0.830374  0.036278   0.000   0.000   0.000   0.000 
REF1K A       1   5   3 -20.000 282.150   0.000  54.716  133.94   36.07  204.84  42.86 -0.472547 -0.705416  0.263013   0.000   0.000   0.000   0.000 
REF1K A       0   0   0 -20.000 282.050   0.000  54.716   39.99  509.44  154.71  37.37 -0.649061  0.186827 -0.186590   0.000   0.000   0.000   0.000 
REF1K AH     -6   4   2 -20.000 281.650   0.000  54.716  518.62  171.39   52.00  22.34  0.396425 -0.702378  0.096179   0.000   0.000   0.000   0.000 
REF1K AH     -8   4  -3 -20.000 281.550   0.000  54.716  837.02  442.00  189.67  41.05  1.007764 -0.396942 -0.791051   0.000   0.000   0.000   0.000 
REF1K A       5   1   0 -20.000 281.450   0.000  54.716   92.88  399.98 1420.16    104 -0.575516  0.018287 -0.021361   0.000   0.000   0.000   0.000 
REF1K AC     -5   1  -3 -20.000 281.468   0.000  54.716  652.00  504.01  100.83  30.50  0.757407 -0.013216 -0.609470   0.000   0.000   0.000   0.000 
REF1K A       0   0   0 -20.000 280.350   0.000  54.716  494.00  344.00   19.21  13.39  0.413483 -0.208961 -0.042878   0.000   0.000   0.000   0.000 
REF1K A       2   2   2 -20.000 160.750 120.001  54.716  517.72  474.31  381.22  56.16 -0.424632 -0.300809  0.261998   0.000   0.000   0.000   0.000 
REF1K AC      1  -3  -3 -20.000 160.750 120.001  54.716   30.03  316.01   24309    411  0.198678  0.547312 -0.362185   0.000   0.000   0.000   0.000 
REF1K A       3   1   4 -20.000 161.850 120.001  54.716  672.07  459.84 1678.02    112 -0.664636 -0.313020  0.670171   0.000   0.000   0.000   0.000 
REF1K A       0   0   0 -20.000 162.550 120.001  54.716  334.00  144.00   14.88  12.22  0.369949  0.408947  0.381969   0.000   0.000   0.000   0.000 
REF1K AC      2   2   1 -20.000 162.922 120.001  54.716  452.78  481.57 2183.62    127 -0.348153 -0.230725  0.083349   0.000   0.000   0.000   0.000 
REF1K A      -2  -6  -1 -20.000 163.250 120.001  54.716  163.86   92.22  997.34  88.34  0.450083  0.646076  0.129180   0.000   0.000   0.000   0.000 
REF1K A       8   4   1 -20.000 163.450 120.001  54.716  573.99  732.01  372.27  54.77 -1.059130 -0.296634  0.018252   0.000   0.000   0.000   0.000 
REF1K A      -1  -5   2 -20.000 163.850 120.001  54.716  343.79   25.79  132.18  34.55  0.425573  0.585891  0.551495   0.000   0.000   0.000   0.000 
REF1K ACH     1   1   2 -20.000 163.949 120.001  54.716  499.90  425.51 5141.25    192 -0.290196 -0.220735  0.306803   0.000   0.000   0.000   0.000 
REF1K A       0  -2  -2 -20.000 164.250 120.001  54.716  162.28  329.85  881.05  82.53  0.206602  0.349643 -0.245696   0.000   0.000   0.000   0.000 
REF1K A       2   0   4 -20.000 164.250 120.001  54.716  650.36  406.34  158.90  38.36 -0.526185 -0.232237  0.717976   0.000   0.000   0.000   0.000 
REF1K AH      4  -4   6 -20.000 164.450 120.001  54.716  956.00  290.00   14.73  12.18 -0.798024  0.091662  1.292188   0.000   0.000   0.000   0.000 
REF1K AH      3  -5   6 -20.000 164.850 120.001  54.716  931.99  220.04  286.46  49.03 -0.663443  0.172461  1.337908   0.000   0.000   0.000   0.000 
REF1K ACH    -3  -7   1 -20.000 164.531 120.001  54.716  335.64   31.76  734.71  71.78  0.430344  0.584919  0.525326   0.000   0.000   0.000   0.000 
REF1K ACH    -1  -1   1 -20.000 164.938 120.001  54.716  401.94  332.84 2938.70    147  0.059016  0.010821  0.224171   0.000   0.000   0.000   0.000 
REF1K AH      9   1   4 -20.000 164.950 120.001  54.716  911.98  671.94   82.20  28.30 -1.324818 -0.168848  0.710235   0.000   0.000   0.000   0.000 
REF1K A       2  -2   5 -20.000 165.050 120.001  54.716  738.23  337.93 1464.51    106 -0.553976 -0.093766  0.997663   0.000   0.000   0.000   0.000 
REF1K ACH     0   0   2 -20.000 165.144 120.001  54.716  482.97  377.37   14497    318 -0.153773 -0.139926  0.352836   0.000   0.000   0.000   0.000 
REF1K ACH     1  -3   5 -20.000 165.347 120.001  54.716  720.21  282.44  504.01  63.67 -0.417846 -0.012313  1.044580   0.000   0.000   0.000   0.000 
REF1K A       1  -1   4 -20.000 165.650 120.001  54.716  632.00  356.07  288.48  49.17 -0.391402 -0.150690  0.764716   0.000   0.000   0.000   0.000 
REF1K AH      7  -1   5 -20.000 166.050 120.001  54.716  934.00  508.00   15.17  12.30 -1.129506 -0.077985  0.979954   0.000   0.000   0.000   0.000 
REF1K A       7   1   4 -20.000 166.050 120.001  54.716  802.21  575.99  441.46  59.39 -1.103805 -0.217398  0.697315   0.000   0.000   0.000   0.000 
REF1K AC     -2  -5   2 -20.000 166.072 120.001  54.716  426.00   39.98  496.79  62.17  0.353324  0.515573  0.700452   0.000   0.000   0.000   0.000 
REF1K AC     -2  -4   3 -20.000 166.841 120.001  54.716  517.98  204.81 5084.77    191  0.090978  0.159769  0.726286   0.000   0.000   0.000   0.000 
REF1K A       0  -6   5 -20.000 167.350 120.001  54.716  733.98  137.56   75.41  26.60 -0.232567  0.275212  1.195044   0.000   0.000   0.000   0.000 
REF1K A       6   2   3 -20.000 167.450 120.001  54.716  675.99  572.01   93.32  29.63 -0.942506 -0.275025  0.462788   0.000   0.000   0.000   0.000 
REF1K AC      1   1   0 -20.000 167.416 120.001  54.716  368.53  438.88 1823.06    113 -0.134184 -0.079598 -0.046069   0.000   0.000   0.000   0.000 
REF1K AC     10   0   4 -20.000 167.701 120.001  54.716  998.11  684.93  309.43  49.72 -1.407411 -0.042276  0.769350   0.000   0.000   0.000   0.000 
REF1K AC      8   4   0 -20.000 167.712 120.001  54.716  501.68  740.07  408.82  56.64 -0.983250 -0.226399 -0.157558   0.000   0.000   0.000   0.000 
REF1K AC      1   1   1 -20.000 167.750 120.001  54.716  435.96  431.80 5824.25    201 -0.213129 -0.150725  0.130433   0.000   0.000   0.000   0.000 
REF1K AC      8   2   3 -20.000 167.838 120.001  54.716  747.97  645.98 2341.08    131 -1.162906 -0.227335  0.476029   0.000   0.000   0.000   0.000 
REF1K AH      3   1   3 -20.000 168.350 120.001  54.716  601.18  461.98  379.20  56.45 -0.587057 -0.242803  0.496263   0.000   0.000   0.000   0.000 
REF1K A       0   0   0 -20.000 168.450 120.001  54.716  128.00  250.00   15.75  12.46  0.343412  0.463114 -0.183987   0.000   0.000   0.000   0.000 
REF1K A       4   0   4 -20.000 168.650 120.001  54.716  701.04  451.94  368.80  55.80 -0.748722 -0.185185  0.730958   0.000   0.000   0.000   0.000 
REF1K A       1  -5   5 -20.000 169.250 120.001  54.716  746.56  206.57   48.25  21.75 -0.366956  0.194246  1.149514   0.000   0.000   0.000   0.000 
REF1K A       3  -3   5 -20.000 169.550 120.001  54.716  779.99  325.87   86.10  28.77 -0.639579  0.034676  1.057174   0.000   0.000   0.000   0.000 
REF1K A       3   1  -3 -20.000 169.650 120.001  54.716  135.18  531.61  503.44  64.35 -0.124139  0.177654 -0.561490   0.000   0.000   0.000   0.000 
REF1K AC      5   3   1 -20.000 169.551 120.001  54.716  509.12  583.89 9577.55    259 -0.704279 -0.263706  0.051554   0.000   0.000   0.000   0.000 
REF1K A       2  -4   5 -20.000 169.950 120.001  54.716  761.89  267.97  597.91  68.93 -0.503695  0.114863  1.103978   0.000   0.000   0.000   0.000 
REF1K A      -1  -3  -2 -20.000 170.650 120.001  54.716  134.04  262.01 1074.19  91.81  0.341086  0.429286 -0.200140   0.000   0.000   0.000   0.000 
REF1K A      -2  -4  -1 -20.000 170.750 120.001  54.716  208.19  198.16  630.27  70.55  0.399619  0.439474  0.021724   0.000   0.000   0.000   0.000 
REF1K ACH     4   2   2 -20.000 170.658 120.001  54.716  555.80  518.63 1826.67    114 -0.645058 -0.253189  0.275641   0.000   0.000   0.000   0.000 
REF1K AC      5   3  -2 -20.000 170.738 120.001  54.716  280.35  635.99 1021.17  86.13 -0.471827 -0.052782 -0.477940   0.000   0.000   0.000   0.000 
REF1K AC      1  -7   5 -20.000 170.941 120.001  54.716  789.99  108.05 1141.94  92.62 -0.316220  0.402306  1.253411   0.000   0.000   0.000   0.000 
REF1K A       1  -1  -3 -20.000 170.950 120.001  54.716   80.02  400.06  600.66  69.07  0.148214  0.339221 -0.468033   0.000   0.000   0.000   0.000 
REF1K A       7  -3   5 -20.000 171.150 120.001  54.716  970.00  428.00   13.58  11.84 -1.078057  0.130688  1.083737   0.000   0.000   0.000   0.000 
REF1K A       5  -3   5 -20.000 171.250 120.001  54.716  858.39  371.64  764.04  78.04 -0.857574  0.081417  1.070666   0.000   0.000   0.000   0.000 
REF1K ACH     3  -1   4 -20.000 171.254 120.001  54.716  678.69  397.95 1256.49  94.18 -0.611302 -0.104213  0.777643   0.000   0.000   0.000   0.000 
REF1K ACH    -1  -3   3 -20.000 171.546 120.001  54.716  534.01  262.02   25130    420 -0.043172  0.080379  0.680101   0.000   0.000   0.000   0.000 
REF1K AH     -1  -7   4 -20.000 171.950 120.001  54.716  641.95   86.00   82.34  28.31 -0.019778  0.424202  1.065731   0.000   0.000   0.000   0.000 
REF1K AH      0  -4   4 -20.000 172.350 120.001  54.716  629.84  240.26  556.60  66.13 -0.204977  0.138176  0.916059   0.000   0.000   0.000   0.000 
REF1K A       9  -1   4 -20.000 172.450 120.001  54.716  934.00  578.95   38.14  18.89 -1.271526  0.038279  0.816903   0.000   0.000   0.000   0.000 
REF1K A       9   1   3 -20.000 172.550 120.001  54.716  802.01  646.12  233.44  45.12 -1.245499 -0.099089  0.536320   0.000   0.000   0.000   0.000 
REF1K AC     -2  -6  -2 -20.000 172.740 120.001  54.716   51.97   63.52  158.33  37.70  0.527017  0.714781 -0.048500   0.000   0.000   0.000   0.000 
REF1K ACH    -2  -6   3 -20.000 172.821 120.001  54.716  531.86  123.81  903.87  82.38  0.141488  0.366663  0.830260   0.000   0.000   0.000   0.000 
REF1K A       0   0   0 -20.000 173.050 120.001  54.716  876.00  222.00   13.43  11.80 -0.639256  0.321535  1.235951   0.000   0.000   0.000   0.000 
REF1K AC      2  -8   5 -20.000 173.054 120.001  54.716  863.99   66.33  732.69  72.00 -0.398417  0.529050  1.312694   0.000   0.000   0.000   0.000 
REF1K ACH     1  -1   3 -20.000 173.216 120.001  54.716  564.81  363.01  940.56  85.27 -0.314655 -0.081047  0.588401   0.000   0.000   0.000   0.000 
REF1K A       1  -3   4 -20.000 173.350 120.001  54.716  644.00  296.39   90.43  28.50 -0.343041  0.055723  0.867634   0.000   0.000   0.000   0.000 
REF1K AH      0  -2   3 -20.000 173.350 120.001  54.716  549.49  314.01  145.18  36.47 -0.179463 -0.001025  0.635091   0.000   0.000   0.000   0.000 
REF1K AH     10   2   2 -20.000 173.450 120.001  54.716  753.99  731.95  365.04  54.31 -1.305445 -0.109899  0.313522   0.000   0.000   0.000   0.000 
REF1K AH      7  -1   4 -20.000 174.050 120.001  54.716  819.88  500.05  638.21  70.61 -1.051281 -0.008025  0.804765   0.000   0.000   0.000   0.000 
REF1K AH      0  -2  -3 -20.000 174.150 120.001  54.716   46.00  330.01  413.44  57.33  0.283179  0.418775 -0.422068   0.000   0.000   0.000   0.000 
REF1K A       7   3   1 -20.000 174.450 120.001  54.716  561.48  642.83   98.66  30.25 -0.924146 -0.215892  0.066341   0.000   0.000   0.000   0.000 
REF1K AH      9   3   1 -20.000 174.550 120.001  54.716  624.05  722.60  290.65  49.79 -1.142896 -0.168551  0.078735   0.000   0.000   0.000   0.000 
REF1K A       3  -7   5 -20.000 174.650 120.001  54.716  872.00  152.00   16.61  12.70 -0.533636  0.448790  1.266687   0.000   0.000   0.000   0.000 
REF1K ACH    -2  -4   2 -20.000 175.089 120.001  54.716  453.95  210.19 3194.97    152  0.169081  0.230746  0.550919   0.000   0.000   0.000   0.000 
REF1K A       8   2   2 -20.000 175.450 120.001  54.716  670.10  636.13  955.44  86.67 -1.084477 -0.157519  0.301432   0.000   0.000   0.000   0.000 
REF1K A       0  -6   4 -20.000 176.050 120.001  54.716  655.97  162.01 2601.68    138 -0.153989  0.345498  1.019765   0.000   0.000   0.000   0.000 
REF1K A       0   0   0 -20.000 176.050 120.001  54.716   58.00  716.00   13.58  11.84 -0.359812  0.168397 -0.797349   0.000   0.000   0.000   0.000 
REF1K AC      3   1   2 -20.000 176.152 120.001  54.716  536.37  465.98 4626.12    180 -0.508498 -0.172743  0.319730   0.000   0.000   0.000   0.000 
REF1K A       5   3   0 -20.000 176.350 120.001  54.716  445.18  593.53   94.62  29.78 -0.627406 -0.193705 -0.124283   0.000   0.000   0.000   0.000 
REF1K A       4  -2   4 -20.000 176.450 120.001  54.716  716.00  388.00   17.19  12.86 -0.692712  0.025234  0.837791   0.000   0.000   0.000   0.000 
REF1K AH      3  -3   4 -20.000 178.150 120.001  54.716  697.78  336.20  139.98  35.33 -0.560281  0.105248  0.882821   0.000   0.000   0.000   0.000 
REF1K AH      2  -4   4 -20.000 178.750 120.001  54.716  682.00  282.37  841.18  81.40 -0.423534  0.185654  0.929060   0.000   0.000   0.000   0.000 
REF1K A       0   0   0 -20.000 178.950 120.001  54.716  242.01  196.00   75.12  27.41  0.418137  0.385213  0.073080   0.000   0.000   0.000   0.000 
REF1K AH      4   2   1 -20.000 178.950 120.001  54.716  493.13  524.00   36.69  18.62 -0.567013 -0.182718  0.099105   0.000   0.000   0.000   0.000 
REF1K A      -1  -5   3 -20.000 179.050 120.001  54.716  550.34  192.78   85.09  28.65  0.008026  0.287995  0.784537   0.000   0.000   0.000   0.000 
REF1K ACH     1   1  -1 -20.000 179.577 120.001  54.716  295.91  448.13 5694.96    201 -0.057336 -0.009970 -0.220425   0.000   0.000   0.000   0.000 
REF1K AH      5  -3   4 -20.000 179.950 120.001  54.716  764.93  379.12   72.66  26.24 -0.779569  0.152713  0.896741   0.000   0.000   0.000   0.000 
REF1K A       3  -1   3 -20.000 180.150 120.001  54.716  610.02  403.47  327.49  52.30 -0.534816 -0.033619  0.601056   0.000   0.000   0.000   0.000 
REF1K AC      5   3  -3 -20.000 180.036 120.001  54.716  193.79  670.10 2925.13    143 -0.395776  0.016274 -0.652240   0.000   0.000   0.000   0.000 
REF1K A       2   0   0 -20.000 180.450 120.001  54.716  186.00  406.00   17.48  12.94  0.139784  0.147048 -0.353759   0.000   0.000   0.000   0.000 
REF1K A       2   0   2 -20.000 180.450 120.001  54.716  519.68  416.23  173.78  39.69 -0.373024 -0.091386  0.368875   0.000   0.000   0.000   0.000 
REF1K A       8  -4   4 -20.000 180.750 120.001  54.716  935.80  421.98  382.52  55.83 -1.083828  0.327644  0.969079   0.000   0.000   0.000   0.000 
REF1K A       0   0   0 -20.000 180.850 120.001  54.716  184.01  212.01   86.53  28.82  0.438016  0.394208 -0.065361   0.000   0.000   0.000   0.000 
REF1K A       9  -1   3 -20.000 180.950 120.001  54.716  828.18  563.86  418.93  57.26 -1.193650  0.110317  0.642814   0.000   0.000   0.000   0.000 
REF1K AC      4   2  -4 -20.000 180.942 120.001  54.716   38.87  641.98  843.78  81.23 -0.183358  0.166954 -0.783368   0.000   0.000   0.000   0.000 
REF1K ACH     5   1   2 -20.000 181.405 120.001  54.716  585.99  510.10 3117.11    150 -0.728444 -0.124247  0.335544   0.000   0.000   0.000   0.000 
REF1K A      -1  -1  -1 -20.000 181.550 120.001  54.716  252.74  339.12 2869.80    146  0.213206  0.150908 -0.129841   0.000   0.000   0.000   0.000 
REF1K AC      0   0  -2 -20.000 181.444 120.001  54.716  186.00  404.00   45.36  19.00  0.147500  0.143276 -0.351570   0.000   0.000   0.000   0.000 
REF1K AH      4  -4   4 -20.000 181.650 120.001  54.716  745.77  323.85 1113.77  92.31 -0.644229  0.233609  0.942361   0.000   0.000   0.000   0.000 
REF1K AH     10   2   1 -20.000 181.750 120.001  54.716  680.93  719.91  172.34  39.56 -1.228366 -0.039284  0.138094   0.000   0.000   0.000   0.000 
REF1K A      -1  -7   3 -20.000 182.150 120.001  54.716  577.39  105.47   64.86  24.26  0.059368  0.496300  0.889107   0.000   0.000   0.000   0.000 
REF1K A       0  -4   3 -20.000 182.150 120.001  54.716  564.77  251.84  234.45  45.19 -0.127333  0.207359  0.738501   0.000   0.000   0.000   0.000 
REF1K AC      6  -4   4 -20.000 182.069 120.001  54.716  825.93  367.93 1115.65  90.37 -0.863081  0.280498  0.956057   0.000   0.000   0.000   0.000 
REF1K AH      2  -2   3 -20.000 182.250 120.001  54.716  593.84  354.00 3106.85    150 -0.398814  0.047287  0.648649   0.000   0.000   0.000   0.000 
REF1K A       3  -5   4 -20.000 182.350 120.001  54.716  730.01  267.92 3736.40    164 -0.508325  0.312976  0.987228   0.000   0.000   0.000   0.000 
REF1K A       2  -8   4 -20.000 182.450 120.001  54.716  769.44  108.54   48.25  21.75 -0.319517  0.598740  1.136566   0.000   0.000   0.000   0.000 
REF1K AC      0   0  -2 -20.000 182.347 120.001  54.716  184.31  402.14   29886    456  0.155829  0.141630 -0.352134   0.000   0.000   0.000   0.000 
REF1K AC      7   1   2 -20.000 182.449 120.001  54.716  646.01  563.98 2952.14    147 -0.949511 -0.076627  0.347450   0.000   0.000   0.000   0.000 
REF1K AH      5  -1   3 -20.000 182.850 120.001  54.716  666.01  446.00  116.14  32.20 -0.752908  0.014309  0.615862   0.000   0.000   0.000   0.000 
REF1K AH      1  -3   3 -20.000 183.050 120.001  54.716  578.58  304.13  374.43  55.74 -0.261860  0.127864  0.693494   0.000   0.000   0.000   0.000 
REF1K A       7  -5   4 -20.000 183.050 120.001  54.716  904.47  354.48  289.64  49.72 -0.946498  0.408072  1.014915   0.000   0.000   0.000   0.000 
REF1K A       0   0   0 -20.000 183.050 120.001  54.716  438.00  738.00   20.37  13.69 -0.878611 -0.113667 -0.349119   0.000   0.000   0.000   0.000 
REF1K A       0   0   0 -20.000 183.150 120.001  54.716  900.00  690.00   14.59  12.14 -1.410198  0.206899  0.484340   0.000   0.000   0.000   0.000 
REF1K AH      1  -1   2 -20.000 183.250 120.001  54.716  502.97  368.51 6154.91    210 -0.236689 -0.010921  0.413277   0.000   0.000   0.000   0.000 
REF1K A       3  -9   4 -20.000 183.350 120.001  54.716  852.00   64.00   13.43  11.80 -0.402811  0.727918  1.196421   0.000   0.000   0.000   0.000 
REF1K A      -3  -5  -1 -20.000 183.550 120.001  54.716  189.99  116.05  110.51  31.58  0.534900  0.519166  0.068548   0.000   0.000   0.000   0.000 
REF1K AC      7   3   0 -20.000 183.525 120.001  54.716  501.97  649.94 2406.52    133 -0.848000 -0.145632 -0.109839   0.000   0.000   0.000   0.000 
REF1K A       3  -7   4 -20.000 184.050 120.001  54.716  778.58  183.66  365.62  55.60 -0.455849  0.520435  1.091462   0.000   0.000   0.000   0.000 
REF1K AH      0  -2   2 -20.000 184.050 120.001  54.716  487.93  320.01 1285.82  99.50 -0.102178  0.069664  0.459370   0.000   0.000   0.000   0.000 
REF1K AC      6   2   1 -20.000 184.242 120.001  54.716  545.73  573.57  885.53  83.27 -0.789248 -0.134814  0.112595   0.000   0.000   0.000   0.000 
REF1K AC      0   0   0 -20.000 184.150 120.001  54.716  380.00  610.00   45.36  19.00 -0.546348 -0.137498 -0.301948   0.000   0.000   0.000   0.000 
REF1K A      10   0   2 -20.000 184.250 120.001  54.716  783.00  636.14 1305.47  99.95 -1.252867  0.098747  0.421200   0.000   0.000   0.000   0.000 
REF1K AC     -3  -5   0 -20.000 184.254 120.001  54.716  289.66  134.28 4967.04    186  0.457859  0.449653  0.244496   0.000   0.000   0.000   0.000 
REF1K ACH     4  -6   4 -20.000 184.357 120.001  54.716  790.13  248.27  537.82  61.88 -0.590475  0.441138  1.047255   0.000   0.000   0.000   0.000 
REF1K AH      7  -7   4 -20.000 184.450 120.001  54.716  985.98  264.01   95.05  29.83 -0.894745  0.616683  1.119120   0.000   0.000   0.000   0.000 
REF1K A       0   0   0 -20.000 184.450 120.001  54.716  380.00  610.00   13.72  11.89 -0.546117 -0.136964 -0.302608   0.000   0.000   0.000   0.000 
REF1K AC      8   2   1 -20.000 184.362 120.001  54.716  606.50  634.15 1018.86  86.04 -1.007263 -0.087755  0.126179   0.000   0.000   0.000   0.000 
REF1K AH      6  -6   4 -20.000 184.550 120.001  54.716  882.06  290.01  210.04  43.28 -0.810318  0.488156  1.060180   0.000   0.000   0.000   0.000 
REF1K AC     -1  -1  -2 -20.000 184.550 120.001  54.716  157.81  341.14 4254.86    176  0.289570  0.220441 -0.305647   0.000   0.000   0.000   0.000 
REF1K AC     -2  -6   2 -20.000 184.760 120.001  54.716  473.94  131.98   12112    290  0.219653  0.437805  0.654760   0.000   0.000   0.000   0.000 
REF1K A       8  -2   3 -20.000 185.350 120.001  54.716  794.70  493.62  761.44  77.63 -1.058381  0.189746  0.688150   0.000   0.000   0.000   0.000 
REF1K A       4   4   1 -20.000 186.050 120.001  54.716   76.00  724.00   14.59  12.14 -0.319602  0.085643 -0.827887   0.000   0.000   0.000   0.000 
REF1K A       0   0   0 -20.000 186.450 120.001  54.716  110.00  104.00   20.51  13.73  0.588826  0.551146 -0.063108   0.000   0.000   0.000   0.000 
REF1K A       9  -3   3 -20.000 186.550 120.001  54.716  868.00  491.01   30.19  17.37 -1.141326  0.316670  0.747930   0.000   0.000   0.000   0.000 
REF1K AC     -3  -5  -2 -20.000 186.546 120.001  54.716   67.91   86.17 6740.26    217  0.611460  0.588099 -0.107930   0.000   0.000   0.000   0.000 
REF1K A       1   1  -3 -20.000 186.750 120.001  54.716  101.96  479.51  604.84  69.61  0.094624  0.129689 -0.574423   0.000   0.000   0.000   0.000 
REF1K AH     12  -2   2 -20.000 186.750 120.001  54.716  960.00  660.00   18.92  13.32 -1.421123  0.355577  0.539763   0.000   0.000   0.000   0.000 
REF1K AH      4   0   2 -20.000 186.950 120.001  54.716  567.78  457.85 2628.27    139 -0.594688 -0.043634  0.381100   0.000   0.000   0.000   0.000 
REF1K AC      2   2  -2 -20.000 187.049 120.001  54.716  233.92  520.00 1525.04    108 -0.117832 -0.020971 -0.443515   0.000   0.000   0.000   0.000 
REF1K A       0   0   0 -20.000 187.050 120.001  54.716  319.99  535.98  197.47  42.25 -0.279639 -0.095322 -0.314120   0.000   0.000   0.000   0.000 
REF1K A       8   0   2 -20.000 187.350 120.001  54.716  694.00  560.00   20.22  13.65 -1.034245  0.052029  0.406174   0.000   0.000   0.000   0.000 
REF1K AC      3   1   1 -20.000 187.378 120.001  54.716  476.43  471.90 2187.38    126 -0.431778 -0.102640  0.143919   0.000   0.000   0.000   0.000 
REF1K AC     -2  -2  -1 -20.000 187.550 120.001  54.716  229.54  278.25 3966.09    170  0.348738  0.231331 -0.082760   0.000   0.000   0.000   0.000 
REF1K AH      3  -3   3 -20.000 188.250 120.001  54.716  631.48  344.17  869.64  82.88 -0.482018  0.175726  0.708476   0.000   0.000   0.000   0.000 
REF1K AH     -1  -1  -3 -20.000 188.450 120.001  54.716   33.93  342.07 2552.14    137  0.366794  0.290173 -0.481507   0.000   0.000   0.000   0.000 
REF1K A      -2  -2  -2 -20.000 188.550 120.001  54.716  126.33  273.41  398.70  57.63  0.424874  0.300589 -0.260928   0.000   0.000   0.000   0.000 
REF1K ACH    -1  -1   0 -20.000 188.665 120.001  54.716  332.01  336.08 8636.41    245  0.137069  0.081473  0.047150   0.000   0.000   0.000   0.000 
REF1K ACH     2   2  -3 -20.000 189.141 120.001  54.716  130.41  544.65 6330.57    213 -0.040113  0.049577 -0.620381   0.000   0.000   0.000   0.000 
REF1K AC      2  -4   3 -20.000 189.313 120.001  54.716  617.55  294.57  201.09  40.34 -0.349037  0.254264  0.751678   0.000   0.000   0.000   0.000 
REF1K AC      5  -3   3 -20.000 189.830 120.001  54.716  692.96  385.82 2170.04    127 -0.702349  0.223368  0.720709   0.000   0.000   0.000   0.000 
REF1K A       8  -4   3 -20.000 189.950 120.001  54.716  838.20  424.74  218.85  43.98 -1.004838  0.398255  0.794205   0.000   0.000   0.000   0.000 
REF1K A       9   1   1 -20.000 190.450 120.001  54.716  658.05  629.90  236.62  45.36 -1.092085  0.040958  0.184509   0.000   0.000   0.000   0.000 
REF1K A       1  -7   3 -20.000 191.050 120.001  54.716  642.90  159.97  423.69  59.12 -0.159278  0.543067  0.902279   0.000   0.000   0.000   0.000 
REF1K ACH     3  -1   2 -20.000 191.449 120.001  54.716  550.28  408.03 4896.11    188 -0.455752  0.036887  0.426380   0.000   0.000   0.000   0.000 
REF1K A      10   2   0 -20.000 191.450 120.001  54.716  624.00  716.00   15.46  12.38 -1.149239  0.030054 -0.035603   0.000   0.000   0.000   0.000 
REF1K A      10  -2   2 -20.000 191.550 120.001  54.716  821.50  558.09  161.21  37.97 -1.200351  0.308786  0.527980   0.000   0.000   0.000   0.000 
REF1K A       6  -4   3 -20.000 191.850 120.001  54.716  748.00  376.00   15.75  12.46 -0.785685  0.351209  0.779903   0.000   0.000   0.000   0.000 
REF1K A       8  -8   3 -20.000 192.550 120.001  54.716  998.50  257.93  857.65  82.10 -0.901104  0.814012  1.002116   0.000   0.000   0.000   0.000 
REF1K AH      3  -5   3 -20.000 192.950 120.001  54.716  664.01  280.26  330.81  52.52 -0.428765  0.384351  0.812652   0.000   0.000   0.000   0.000 
REF1K ACH     7  -1   2 -20.000 192.854 120.001  54.716  671.51  497.36  731.53  71.94 -0.897528  0.132250  0.454642   0.000   0.000   0.000   0.000 
REF1K AH      5   1   1 -20.000 193.050 120.001  54.716  529.60  514.39  734.71  76.72 -0.652136 -0.053860  0.160630   0.000   0.000   0.000   0.000 
REF1K AH      2  -8   3 -20.000 193.150 120.001  54.716  702.29  135.44  633.45  71.03 -0.242487  0.670907  0.960875   0.000   0.000   0.000   0.000 
REF1K AC      5  -1   2 -20.000 193.741 120.001  54.716  606.03  449.96 3565.80    160 -0.677013  0.084565  0.439679   0.000   0.000   0.000   0.000 
REF1K A       7  -7   3 -20.000 193.850 120.001  54.716  884.00  286.00   17.48  12.94 -0.817151  0.686755  0.943326   0.000   0.000   0.000   0.000 
REF1K AH     -3  -3  -2 -20.000 193.950 120.001  54.716   91.95  194.02  248.18  46.24  0.560592  0.380504 -0.213584   0.000   0.000   0.000   0.000 
REF1K AC      5   3  -1 -20.000 193.273 120.001  54.716  389.92  606.25   67470    685 -0.550059 -0.123405 -0.298024   0.000   0.000   0.000   0.000 
REF1K AH      5  -9   3 -20.000 194.250 120.001  54.716  867.92  142.93  370.97  55.94 -0.546147  0.846066  1.034874   0.000   0.000   0.000   0.000 
REF1K AH      2  -2   2 -20.000 194.650 120.001  54.716  535.92  360.01 1288.85  99.60 -0.321134  0.117743  0.473296   0.000   0.000   0.000   0.000 
REF1K AC      9   3  -1 -20.000 194.651 120.001  54.716  515.99  733.72 1208.82  92.16 -0.991294 -0.027394 -0.271532   0.000   0.000   0.000   0.000 
REF1K AC      3   3  -3 -20.000 194.798 120.001  54.716  160.13  612.18  711.60  73.51 -0.175857 -0.030932 -0.665890   0.000   0.000   0.000   0.000 
REF1K A       4  -8   3 -20.000 194.950 120.001  54.716  780.00  178.00   14.01  11.97 -0.460869  0.720145  0.976369   0.000   0.000   0.000   0.000 
REF1K A       0   0   0 -20.000 194.950 120.001  54.716  990.00  306.00   14.01  11.97 -0.966293  0.810281  0.918612   0.000   0.000   0.000   0.000 
REF1K A      11  -5   2 -20.000 194.950 120.001  54.716  981.79  487.98  549.37  66.10 -1.232112  0.645325  0.690697   0.000   0.000   0.000   0.000 
REF1K A       5  -7   3 -20.000 195.150 120.001  54.716  787.93  245.50  266.24  48.05 -0.598785  0.639421  0.930297   0.000   0.000   0.000   0.000 
REF1K AH      8  -2   2 -20.000 195.250 120.001  54.716  726.09  492.02 1022.47  89.06 -0.979833  0.261081  0.514676   0.000   0.000   0.000   0.000 
REF1K A       0   0   0 -20.000 195.250 120.001  54.716  130.00  494.00  110.37  31.57  0.084117  0.029147 -0.560682   0.000   0.000   0.000   0.000 
REF1K A      12  -2   1 -20.000 195.750 120.001  54.716  873.86  642.60  288.48  49.64 -1.343574  0.427326  0.365089   0.000   0.000   0.000   0.000 
REF1K AH     11   1   0 -20.000 195.850 120.001  54.716  689.97  715.98  623.05  70.19 -1.235526  0.159780  0.024293   0.000   0.000   0.000   0.000 
REF1K AC      0  -4   2 -20.000 195.919 120.001  54.716  509.15  259.33 2030.50    123 -0.049915  0.278007  0.563115   0.000   0.000   0.000   0.000 
REF1K A      10  -4   2 -20.000 195.950 120.001  54.716  873.99  487.80  454.18  60.13 -1.148974  0.516599  0.631960   0.000   0.000   0.000   0.000 
REF1K A       0   0   0 -20.000 196.150 120.001  54.716  142.00  156.01   97.80  30.15  0.585745  0.402048 -0.087058   0.000   0.000   0.000   0.000 
REF1K A       1  -3   2 -20.000 196.350 120.001  54.716  522.20  311.44  514.99  64.26 -0.185795  0.197823  0.517677   0.000   0.000   0.000   0.000 
REF1K A       0   0   0 -20.000 196.350 120.001  54.716  931.83  558.14  183.17  40.50 -1.287849  0.561059  0.538338   0.000   0.000   0.000   0.000 
REF1K AC     -2  -4   1 -20.000 195.732 120.001  54.716  397.95  213.90   43798    552  0.245611  0.299348  0.373380   0.000   0.000   0.000   0.000 
REF1K ACH     2   2  -1 -20.000 195.185 120.001  54.716  318.34  502.13   77556    734 -0.193013 -0.090418 -0.267215   0.000   0.000   0.000   0.000 
REF1K A      -2  -4   1 -20.000 196.650 120.001  54.716  398.00  214.00   13.15  11.72  0.245713  0.301122  0.371597   0.000   0.000   0.000   0.000 
REF1K A       6   2   0 -20.000 197.650 120.001  54.716  493.99  580.00   88.12  29.02 -0.712277 -0.064663 -0.062651   0.000   0.000   0.000   0.000 
REF1K A      12   0   0 -20.000 197.850 120.001  54.716  763.28  722.16  223.77  44.36 -1.318952  0.287408  0.084806   0.000   0.000   0.000   0.000 
REF1K ACH     4  -2   2 -20.000 197.949 120.001  54.716  590.00  399.99   24138    412 -0.540611  0.165223  0.485782   0.000   0.000   0.000   0.000 
REF1K A       0   0   0 -20.000 198.050 120.001  54.716  871.46  169.44   66.31  24.46 -0.589657  0.887413  0.967047   0.000   0.000   0.000   0.000 
REF1K A      10  -6   2 -20.000 198.050 120.001  54.716  947.99  414.00 1477.66    106 -1.095922  0.724662  0.736135   0.000   0.000   0.000   0.000 
REF1K AC      3   3  -2 -20.000 198.489 120.001  54.716  261.98  580.09 3446.19    158 -0.253340 -0.101139 -0.488500   0.000   0.000   0.000   0.000 
REF1K AC      7   3  -1 -20.000 198.504 120.001  54.716  455.00  660.40 2503.02    132 -0.770446 -0.075380 -0.284077   0.000   0.000   0.000   0.000 
REF1K A      -2  -4   1 -20.000 198.850 120.001  54.716  398.00  214.00   13.15  11.72  0.246653  0.305690  0.367219   0.000   0.000   0.000   0.000 
REF1K AC      2   2  -1 -20.000 198.971 120.001  54.716  320.17  502.12 1307.34  95.56 -0.192679 -0.095949 -0.264502   0.000   0.000   0.000   0.000 
REF1K A      -1  -3   1 -20.000 199.650 120.001  54.716  400.00  214.00   13.43  11.80  0.243565  0.308352  0.369996   0.000   0.000   0.000   0.000 
REF1K ACH    -2  -2   0 -20.000 199.598 120.001  54.716  313.99  280.47 1740.57    113  0.272377  0.161779  0.092630   0.000   0.000   0.000   0.000 
REF1K A      12  -4   1 -20.000 199.950 120.001  54.716  937.98  565.18  392.49  57.26 -1.291089  0.634641  0.470050   0.000   0.000   0.000   0.000 
REF1K A      -4  -4  -2 -20.000 200.450 120.001  54.716   52.29   98.11  757.83  77.47  0.695440  0.460091 -0.169506   0.000   0.000   0.000   0.000 
REF1K A       9  -1   1 -20.000 200.650 120.001  54.716  693.85  555.73  233.59  44.62 -1.039985  0.250519  0.291072   0.000   0.000   0.000   0.000 
REF1K AC      0  -6   2 -20.000 200.868 120.001  54.716  542.15  189.45 7530.58    231  0.002715  0.485294  0.666949   0.000   0.000   0.000   0.000 
REF1K ACH     1  -1   1 -20.000 200.857 120.001  54.716  445.97  374.00   25751    424 -0.160745  0.059399  0.238310   0.000   0.000   0.000   0.000 
REF1K A       3  -3   2 -20.000 201.050 120.001  54.716  576.05  351.39  150.09  36.94 -0.404256  0.245481  0.530899   0.000   0.000   0.000   0.000 
REF1K AH     11  -3   1 -20.000 201.150 120.001  54.716  838.00  558.00   14.45  12.10 -1.208434  0.507459  0.410295   0.000   0.000   0.000   0.000 
REF1K A      10  -2   1 -20.000 201.450 120.001  54.716  759.02  554.13  197.18  41.68 -1.122842  0.378929  0.353113   0.000   0.000   0.000   0.000 
REF1K A      -1   1  -3 -20.000 201.750 120.001  54.716   32.07  427.64 1734.94    114  0.313560  0.081155 -0.588885   0.000   0.000   0.000   0.000 
REF1K A       7  -9   2 -20.000 202.650 120.001  54.716  904.05  207.79  237.63  45.44 -0.687653  0.963641  0.872308   0.000   0.000   0.000   0.000 
REF1K A       6  -4   2 -20.000 202.850 120.001  54.716  689.98  382.02   84.51  28.58 -0.707886  0.423057  0.606002   0.000   0.000   0.000   0.000 
REF1K AH      7  -5   2 -20.000 202.950 120.001  54.716  752.16  372.08  892.32  83.83 -0.791221  0.550593  0.664564   0.000   0.000   0.000   0.000 
REF1K AC      4   4   0 -20.000 203.039 120.001  54.716   69.62  745.90 1083.72  91.42 -0.237755 -0.041878 -0.887530   0.000   0.000   0.000   0.000 
REF1K ACH    -2   0  -2 -20.000 203.131 120.001  54.716  123.96  350.69  167.72  38.56  0.373413  0.091995 -0.365232   0.000   0.000   0.000   0.000 
REF1K A       0   2  -3 -20.000 203.150 120.001  54.716   66.00  496.02  416.04  57.48  0.178438  0.001679 -0.633790   0.000   0.000   0.000   0.000 
REF1K AC     10   2  -1 -20.000 203.319 120.001  54.716  584.03  721.33  253.96  46.17 -1.074389  0.100848 -0.211455   0.000   0.000   0.000   0.000 
REF1K AC      4 -10   2 -20.000 203.400 120.001  54.716  804.59   86.61  191.84  38.95 -0.332480  0.997034  0.903933   0.000   0.000   0.000   0.000 
REF1K AC     -1   1  -2 -20.000 203.400 120.001  54.716  152.01  414.02   48001    579  0.238852  0.012420 -0.411677   0.000   0.000   0.000   0.000 
REF1K A      -4  -4  -1 -20.000 203.850 120.001  54.716  180.98  129.01   79.74  27.16  0.618723  0.390704  0.006512   0.000   0.000   0.000   0.000 
REF1K A       0   0   0 -20.000 204.050 120.001  54.716  600.00  132.01  246.88  46.14 -0.020883  0.688347  0.753831   0.000   0.000   0.000   0.000 
REF1K AH      4  -4   2 -20.000 204.150 120.001  54.716  623.62  341.69  306.68  51.34 -0.489175  0.374306  0.591232   0.000   0.000   0.000   0.000 
REF1K ACH    -1  -3   1 -20.000 204.435 120.001  54.716  416.79  271.99  628.39  70.13  0.112787  0.220558  0.327868   0.000   0.000   0.000   0.000 
REF1K A       5  -9   2 -20.000 204.650 120.001  54.716  803.76  168.30  175.66  39.85 -0.467030  0.917911  0.859012   0.000   0.000   0.000   0.000 
REF1K ACH     0  -2   1 -20.000 204.649 120.001  54.716  431.43  324.57 4148.83    170 -0.023775  0.140139  0.283252   0.000   0.000   0.000   0.000 
REF1K AC     10   0   0 -20.000 204.737 120.001  54.716  670.02  626.98 1291.31  99.00 -1.098909  0.240364  0.070824   0.000   0.000   0.000   0.000 
REF1K AH      3  -9   2 -20.000 204.950 120.001  54.716  721.97  126.00  111.23  31.66 -0.249055  0.869366  0.844713   0.000   0.000   0.000   0.000 
REF1K ACH    -3  -1  -2 -20.000 204.851 120.001  54.716   90.10  280.69 3434.05    155  0.509047  0.172736 -0.320659   0.000   0.000   0.000   0.000 
REF1K AC     11  -1   0 -20.000 205.630 120.001  54.716  736.24  628.13  254.25  46.69 -1.181888  0.368132  0.130092   0.000   0.000   0.000   0.000 
REF1K ACH     3  -5   2 -20.000 205.745 120.001  54.716  612.30  290.12 6142.63    210 -0.350569  0.454270  0.636209   0.000   0.000   0.000   0.000 
REF1K A      10  -4   1 -20.000 205.750 120.001  54.716  810.31  487.76  165.55  38.96 -1.070800  0.586782  0.456117   0.000   0.000   0.000   0.000 
REF1K A       2  -6   2 -20.000 205.950 120.001  54.716  603.98  235.97  387.00  55.70 -0.217500  0.534355  0.681326   0.000   0.000   0.000   0.000 
REF1K A       5  -7   2 -20.000 206.150 120.001  54.716  730.07  260.00  102.71  30.71 -0.518070  0.709468  0.754538   0.000   0.000   0.000   0.000 
REF1K A       0   0   0 -20.000 206.450 120.001  54.716  260.00  276.00   15.17  12.30  0.362095  0.146456 -0.012860   0.000   0.000   0.000   0.000 
REF1K AH      0   2  -2 -20.000 206.450 120.001  54.716  178.00  475.75  521.06  64.59  0.100597 -0.068657 -0.458125   0.000   0.000   0.000   0.000 
REF1K A       8  -2   1 -20.000 206.450 120.001  54.716  674.22  494.00 1359.49    102 -0.902690  0.330198  0.338479   0.000   0.000   0.000   0.000 
REF1K A       9  -3   1 -20.000 206.650 120.001  54.716  736.36  489.99  301.92  50.57 -0.986550  0.459217  0.397234   0.000   0.000   0.000   0.000 
REF1K AH     13  -5   0 -20.000 206.650 120.001  54.716  998.00  573.00   28.02  16.93 -1.297566  0.833914  0.354001   0.000   0.000   0.000   0.000 
REF1K A       3  -7   2 -20.000 206.750 120.001  54.716  659.99  219.41  831.64  80.99 -0.300121  0.661906  0.740491   0.000   0.000   0.000   0.000 
REF1K AC     -2  -8   1 -20.000 206.845 120.001  54.716  472.04   38.14 6609.09    216  0.350661  0.714607  0.581097   0.000   0.000   0.000   0.000 
REF1K A      10  -8   1 -20.000 207.050 120.001  54.716  977.62  338.31  111.09  32.36 -0.965518  1.003099  0.666590   0.000   0.000   0.000   0.000 
REF1K AC      1   3  -3 -20.000 206.967 120.001  54.716   96.56  564.59 3576.49    160  0.042323 -0.078754 -0.679560   0.000   0.000   0.000   0.000 
REF1K AC      7   1   0 -20.000 207.046 120.001  54.716  544.02  569.81 2086.84    124 -0.796052  0.063923 -0.003436   0.000   0.000   0.000   0.000 
REF1K A       0   0   0 -20.000 207.650 120.001  54.716  146.00  449.64  155.58  37.45  0.193015 -0.046906 -0.464208   0.000   0.000   0.000   0.000 
REF1K AH      5  -1   1 -20.000 207.650 120.001  54.716  557.58  454.01  958.19  86.25 -0.600063  0.155637  0.266237   0.000   0.000   0.000   0.000 
REF1K AH      3  -1   1 -20.000 207.850 120.001  54.716  499.91  413.90 3247.70    154 -0.381214  0.107207  0.251324   0.000   0.000   0.000   0.000 
REF1K AC     -4  -2  -2 -20.000 208.248 120.001  54.716   51.98  199.97 4876.61    187  0.643411  0.251525 -0.275096   0.000   0.000   0.000   0.000 
REF1K A       0   0   0 -20.000 208.550 120.001  54.716  142.00  580.00   13.87  11.93 -0.037990 -0.113765 -0.646861   0.000   0.000   0.000   0.000 
REF1K AC     -2  -6   1 -20.000 208.791 120.001  54.716  435.98  138.01 1323.96  98.75  0.299725  0.507390  0.476389   0.000   0.000   0.000   0.000 
REF1K A       0   0   0 -20.000 208.950 120.001  54.716  391.99  645.99  110.94  31.63 -0.602709 -0.091860 -0.403799   0.000   0.000   0.000   0.000 
REF1K A       0   0   0 -20.000 209.450 120.001  54.716   50.00  448.00  421.96  57.84  0.300581 -0.022479 -0.579960   0.000   0.000   0.000   0.000 
REF1K A       9  -7   1 -20.000 209.950 120.001  54.716  863.63  355.70  105.89  31.80 -0.882345  0.875626  0.607572   0.000   0.000   0.000   0.000 
REF1K A       3   1   0 -20.000 210.150 120.001  54.716  424.00  478.00   14.59  12.14 -0.352805 -0.032665 -0.027626   0.000   0.000   0.000   0.000 
REF1K AH     12  -6   0 -20.000 210.550 120.001  54.716  962.19  489.80  178.98  40.14 -1.161232  0.912295  0.400219   0.000   0.000   0.000   0.000 
REF1K AC      6  -2   1 -20.000 210.649 120.001  54.716  605.89  446.11 1277.15  99.20 -0.683240  0.285208  0.326033   0.000   0.000   0.000   0.000 
REF1K AC      3   1   0 -20.000 210.553 120.001  54.716  424.06  478.87   16099    335 -0.354882 -0.031908 -0.030151   0.000   0.000   0.000   0.000 
REF1K ACH     5   1   0 -20.000 210.806 120.001  54.716  483.56  520.82 1567.37    108 -0.575819  0.016764 -0.015034   0.000   0.000   0.000   0.000 
REF1K A       8  -4   1 -20.000 210.950 120.001  54.716  719.94  432.10  205.42  42.90 -0.849980  0.542064  0.444476   0.000   0.000   0.000   0.000 
REF1K AC      8   0   0 -20.000 211.135 120.001  54.716  596.34  561.89  878.59  82.71 -0.878978  0.192436  0.056909   0.000   0.000   0.000   0.000 
REF1K ACH    -3  -1  -1 -20.000 211.222 120.001  54.716  194.05  285.93 3993.97    169  0.432267  0.101983 -0.145434   0.000   0.000   0.000   0.000 
REF1K AC      8   2  -1 -20.000 211.326 120.001  54.716  519.98  644.82 1138.04  93.22 -0.855428  0.054178 -0.223340   0.000   0.000   0.000   0.000 
REF1K AC     -3  -3   0 -20.000 211.368 120.001  54.716  298.07  218.78 2415.19    132  0.408346  0.241440  0.136555   0.000   0.000   0.000   0.000 
REF1K A       7  -3   1 -20.000 211.450 120.001  54.716  658.00  440.00   21.38  13.95 -0.766464  0.409709  0.382299   0.000   0.000   0.000   0.000 
REF1K AC      8  -8   1 -20.000 211.749 120.001  54.716  853.94  292.19 1315.29    101 -0.744315  0.957044  0.652208   0.000   0.000   0.000   0.000 
REF1K AH     10  -2   0 -20.000 212.250 120.001  54.716  715.97  554.12   86.53  28.82 -1.046148  0.450208  0.178905   0.000   0.000   0.000   0.000 
REF1K AC     -1   1  -1 -20.000 213.242 120.001  54.716  240.00  405.62 3154.52    152  0.160354 -0.058522 -0.236181   0.000   0.000   0.000   0.000 
REF1K ACH     2  -2   1 -20.000 213.448 120.001  54.716  487.03  365.84 1831.87    118 -0.243801  0.187555  0.296434   0.000   0.000   0.000   0.000 
REF1K AH      4  -2   1 -20.000 213.450 120.001  54.716  544.00  405.05   28.46  17.02 -0.462368  0.235464  0.310623   0.000   0.000   0.000   0.000 
REF1K A      11  -5   0 -20.000 213.550 120.001  54.716  852.90  488.00   33.51  18.02 -1.076442  0.786615  0.341476   0.000   0.000   0.000   0.000 
REF1K AC      2   4  -3 -20.000 214.049 120.001  54.716  128.03  636.01   24752    415 -0.094461 -0.159225 -0.725102   0.000   0.000   0.000   0.000 
REF1K AH      4 -10   1 -20.000 214.550 120.001  54.716  764.00  109.18   33.08  17.94 -0.252815  1.066004  0.727827   0.000   0.000   0.000   0.000 
REF1K A      -4  -2  -1 -20.000 214.550 120.001  54.716  167.99  215.89   91.73  29.44  0.566735  0.181430 -0.099670   0.000   0.000   0.000   0.000 
REF1K A      12  -2  -1 -20.000 215.150 120.001  54.716  778.56  634.10 1015.83  88.80 -1.188995  0.567010  0.015026   0.000   0.000   0.000   0.000 
REF1K AH      6  -4   1 -20.000 215.450 120.001  54.716  646.12  388.12  929.59  85.09 -0.629388  0.491869  0.429595   0.000   0.000   0.000   0.000 
REF1K AC      5  -3   1 -20.000 215.382 120.001  54.716  593.13  396.41 5630.39    200 -0.546020  0.364655  0.371375   0.000   0.000   0.000   0.000 
REF1K A       6  -8   1 -20.000 215.550 120.001  54.716  762.00  252.00   16.61  12.70 -0.523930  0.906122  0.639088   0.000   0.000   0.000   0.000 
REF1K A       5  -9   1 -20.000 215.650 120.001  54.716  761.97  186.12 3958.00    169 -0.388785  0.987735  0.683449   0.000   0.000   0.000   0.000 
REF1K A      10  -4   0 -20.000 216.050 120.001  54.716  768.07  489.93 2440.18    134 -0.993472  0.657270  0.281347   0.000   0.000   0.000   0.000 
REF1K AC     -1  -7   1 -20.000 216.495 120.001  54.716  497.94  128.06 3749.26    164  0.215473  0.635765  0.536230   0.000   0.000   0.000   0.000 
REF1K AC     10  -6   0 -20.000 217.144 120.001  54.716  835.29  424.06 1715.87    114 -0.940148  0.867409  0.385989   0.000   0.000   0.000   0.000 
REF1K AH      1  -3   1 -20.000 217.250 120.001  54.716  476.01  316.50   69.92  25.87 -0.106321  0.268417  0.342141   0.000   0.000   0.000   0.000 
REF1K AC      6   0   0 -20.000 217.219 120.001  54.716  532.30  511.57 1758.92    114 -0.659066  0.144514  0.043214   0.000   0.000   0.000   0.000 
REF1K A       3  -9   1 -20.000 217.450 120.001  54.716  687.99  142.02   97.65  30.14 -0.168969  0.940321  0.668529   0.000   0.000   0.000   0.000 
REF1K A      13  -1  -2 -20.000 217.550 120.001  54.716  780.55  734.03  128.13  34.81 -1.248960  0.556311 -0.205878   0.000   0.000   0.000   0.000 
REF1K ACH     0  -8   1 -20.000 217.805 120.001  54.716  556.01  112.10  423.41  57.93  0.134118  0.762157  0.594586   0.000   0.000   0.000   0.000 
REF1K ACH    -3   1  -2 -20.000 217.911 120.001  54.716   62.50  360.45 2921.66    146  0.457014 -0.036209 -0.426167   0.000   0.000   0.000   0.000 
REF1K AC     10   2  -2 -20.000 217.949 120.001  54.716  564.01  730.00 2379.80    132 -0.998423  0.172243 -0.385300   0.000   0.000   0.000   0.000 
REF1K A       7 -11   0 -20.000 218.050 120.001  54.716  933.99  122.47  151.54  37.07 -0.479631  1.311183  0.626522   0.000   0.000   0.000   0.000 
REF1K AC      5  -7   1 -20.000 218.169 120.001  54.716  691.92  271.36 1210.56  93.95 -0.442200  0.780404  0.579355   0.000   0.000   0.000   0.000 
REF1K AC     -4   0  -2 -20.000 218.255 120.001  54.716   26.11  286.03 3645.25    160  0.592164  0.044122 -0.381076   0.000   0.000   0.000   0.000 
REF1K AC     12  -4  -1 -20.000 218.533 120.001  54.716  841.97  562.00 1415.40    104 -1.135999  0.776123  0.119502   0.000   0.000   0.000   0.000 
REF1K A      14  -4  -2 -20.000 218.550 120.001  54.716  957.46  669.39   50.42  22.09 -1.280085  0.892398 -0.042114   0.000   0.000   0.000   0.000 
REF1K ACH     0  -4   1 -20.000 218.619 120.001  54.716  466.02  264.49 5889.40    205  0.029756  0.348627  0.387053   0.000   0.000   0.000   0.000 
REF1K AH      4  -4   1 -20.000 219.050 120.001  54.716  583.48  347.99  310.73  51.17 -0.410835  0.445301  0.415763   0.000   0.000   0.000   0.000 
REF1K AC      0   0   0 -20.000 218.859 120.001  54.716  321.35   57.06 1874.92    115  0.594459  0.528298  0.286491   0.000   0.000   0.000   0.000 
REF1K AC     12   0  -2 -20.000 219.129 120.001  54.716  701.86  724.29  631.14  69.94 -1.165534  0.429896 -0.265460   0.000   0.000   0.000   0.000 
REF1K A       7  -1   0 -20.000 219.250 120.001  54.716  583.99  503.93 2716.10    141 -0.743805  0.273662  0.103285   0.000   0.000   0.000   0.000 
REF1K A      12  -6  -1 -20.000 219.350 120.001  54.716  924.00  494.00   14.01  11.97 -1.084884  0.984923  0.222112   0.000   0.000   0.000   0.000 
REF1K AH     -2   2  -2 -20.000 219.450 120.001  54.716   93.24  428.31  519.33  65.21  0.320744 -0.116395 -0.471286   0.000   0.000   0.000   0.000 
REF1K AC      2  -8   1 -20.000 219.735 120.001  54.716  622.27  166.20 2006.09    122 -0.084654  0.811272  0.609177   0.000   0.000   0.000   0.000 
REF1K C      -5  -3  -1 -20.000 219.800 120.001  54.716  140.01  131.98   49045    584  0.702792  0.261687 -0.054481   0.000   0.000   0.000   0.000 
