# Supplementary material for: Defect-Mediated Diffusion Pathways in Spodumene Accelerate Lithium Transport
Source: ACS Mater Lett. 2025 Sep 8;7(10):3388–93. doi: 10.1021/acsmaterialslett.5c00876 (PMC12505375; doi:10.1021/acsmaterialslett.5c00876)
Supplement: Supplementary file 3 [file tz5c00876_si_003.zip › 2a_sample4/2a.lxt]

 ++++++++++++++++++++++++++++++++++++++++++++++++++++++++++++++++++++++
 +  SHELXTL XT - CRYSTAL STRUCTURE SOLUTION    VERSION 2018/2         +
 +  Copyright(c)  Bruker AXS 2010-2018  All Rights Reserved           +
 +  Started at 16:51:56 on 15 Jun 2023                                +
 ++++++++++++++++++++++++++++++++++++++++++++++++++++++++++++++++++++++

 XT should be started by:

 xt name

 to read name.ins and name.hkl, followed by any of the following switches
 on the same line (default settings in square brackets). The cell, types of
 element present and Laue group (but not space group or numbers of atoms)
 are taken from the .ins file. Only CELL, LATT, SYMM, SFAC and HKLF are read
 from this file. If -l is not set, the SYMM instructions set the Laue group.

 General:
 -l Laue group N (SADABS code). N=15 all hexagonal and trigonal
 N=16 monoclinic with a unique, N=17 monoclinic with c unique
 -tN use N threads, otherwise use 5 or max available, if less.
 -d highest resolution to be employed [-d0.8]
 -e fill out missing data to specified resolution [-eX]
    where X is max(0.8,d-0.1) and d is the observed resolution

 Phasing:
 -q structure factors Go=E^q*Fo^(1-q) [-q0.5]
 -iN NGo-(N-1)Gc map in dual space recycling [-i3]
 -o switch OFF Patterson superpostion (not recommended)
 -kN apply random omit every kth cycle [-k3]
 -fX randomly omit fraction X of atoms [-f0.3]
 -z sigma threshold for P1 peak-search [-z2.5]
 -uX tangent expansion for E>X after random omit [off]
 -v atomic volume threshold for P1 peak-search [-v13]
 -m initial number of P1 dual space iterations [-m100]
 -b spread factor for atom masks [-b3]
 -jX CFOM = 0.01*CC - X*R(weak) [-j1]
 -y CFOM = CHEM*CC (alternative to default -j1) [off]
 -xX accept if CFOM > X+0.01*max(20-m,0) where m is try number [-x0.65]

 CHEM is a 'chemical' figure of merit that should be between 1.0 (most
 reasonable) and 0.0 (awful). Currently the only option (-y or -y1) is
 the fraction of bond angles between 95 and 135 degrees ignoring the
 20% highest and 10% lowest peaks. This is only useful for organic
 compounds and ligands, not for inorganics, but can be invaluable when
 CC and R(weak) fail to distinguish between correct and incorrect P1
 solutions.

 Space group determination:
 -s"Name" space group (replace "/" by "_" e.g. -s"P2(1)_c") [off]
 -c space group restricted to the Sohncke space groups [off]
 -n space group restricted to non-centrosymmetric [off]
 -w worst alpha gap for a possible solution [-w0.15]
 -p maximum number of atoms in full matrix, rest are blocked [-p20]
 -g smallest gap in R1 to best cent. for non-cent. SG [-g0.02]
 -h halt if R1 is less that this [-h0.08]
 -r radius around peak for density integration [-r0.7]
 -aX search ALL space groups in given Laue group with alpha < X [off]

 -a overrides -g, -h and -w, but not -c or -n; -a without a number is
 equivalent to -a0.3.

 If the default settings fail, try -e0.7, -y or -a if the CC is good but the
 solution is a mess, -q1 or -m1000 if all the CC values are less than
 0.85. Also worth trying is truncating noisy outer data with -d.

 Command line parameters:  2a

 16 threads running in parallel

 Unit-cell:   9.444   8.361   5.209   90.00  110.26   90.00

 Laue group identified as number  2:   2/m                         

    2261 reflections read from file 2a.hkl

 R(sym) = 0.0208,  R(rim) = 0.0256,  R(pim) = 0.0144

 Highest resln. = 0.610 A. For 1.2>d>1.1, <I/sig> =  60.9 and %(F>4sig) = 92.7
     867 unique reflections converted to      776  with d > 0.800 A  in P1

      17 data added to fill out missing data to  0.800A in P1

 Fourier grid:    36 x  30 x  18:   0.262 x 0.279 x 0.289 A

 Mean |E^2-1|    0kl  1.198    h0l  1.091    hk0  0.808    Rest  1.025
    93 Reflections with E < 0.080 employed for R(weak)


 Unique Patterson peaks (origin + d>1.7A) for superposition:

    N      X        Y        Z    Height Distance
    1   0.0000   0.0000   0.0000  999.00   0.000
    2   0.0000   0.8145   0.5000  391.62   3.032
    3   0.2084   0.5000   0.5079  385.31   3.044
    4   0.0951   0.5000   0.0390  263.06   3.898
    5   0.2953   0.8057   0.0069  196.36   3.212
    6   0.3048   0.5000   0.8810  175.17   1.730
    7   0.1006   0.0000   0.3973  147.13   1.956
    8   0.0783   0.3252   0.5488  134.68   3.830
    9   0.1523   0.8639   0.5335   99.23   3.419
   10   0.3172   0.6821   0.3819   93.82   3.411
   11   0.3610   0.3483   0.0574   91.87   1.922
   12  -0.0006   0.2670   0.3040   87.06   2.738
   13   0.1632   0.4072   0.3167   81.29   3.864
   14   0.1915   0.0000   0.7755   78.72   2.470
   15   0.3596   0.0943   0.8116   74.03   3.650
   16   0.3289   0.5000   0.1316   73.45   1.962
   17   0.2742   0.2893   0.6820   71.08   2.820
   18   0.2024   0.2101   0.8341   70.21   2.938
   19   0.3508   0.1066   0.1853   68.80   3.239
   20   0.2251   0.4763   0.0867   66.03   2.792
   21   0.2809   0.0996   0.3413   65.05   2.762
   22   0.0000   0.4444   0.5000   64.65   4.537
   23   0.3377   0.6449   0.7689   63.87   1.997
   24   0.0000   0.0262   0.5000   62.97   2.614
   25   0.4529   0.8682   0.7187   62.02   3.372
   26   0.1430   0.3279   0.4550   61.63   3.570
   27   0.4466   0.5989   0.6657   60.57   1.834
   28   0.3493   0.8964   0.3263   58.25   3.262
   29   0.0907   0.7940   0.6832   54.87   2.721
   30   0.0527   0.5000   0.7607   51.63   3.969
   31   0.4473   0.9131   0.2278   51.52   3.741
   32   0.2154   0.7958   0.1279   50.58   2.561
   33   0.4696   0.0000   0.3815   50.15   4.185
   34   0.2531   0.8776   0.4509   49.64   2.897
   35   0.3032   0.5000   0.6811   48.09   2.019
   36   0.2240   0.5000   0.7247   47.73   2.502

   36 unique Patterson peaks with heights greater than  47 selected as
 superposition vectors

 Setup:   0.065 secs

 16 threads running in parallel

  Try N(iter)  CC   R(weak)   CHEM    CFOM    best  Sig(min) N(C1) Vol/N
    1   100   90.43  0.0828  1.0000  0.8214  0.8214  3.714    15   12.86
    2   100   90.55  0.0710  0.8667  0.8345  0.8345  4.376    15   12.86
    3   100   89.72  0.1093  1.0000  0.7879  0.8345  3.834    15   12.86
    4   100   87.81  0.0956  1.0000  0.7825  0.8345  3.663    15   12.86
    5   100   87.66  0.0955  1.0000  0.7811  0.8345  3.777    15   12.86
    6   100   90.55  0.0851  0.0000  0.8204  0.8345  3.998    15   12.86
    7   100   90.00  0.0805  1.0000  0.8195  0.8345  4.151    15   12.86
    8   100   90.07  0.0810  1.0000  0.8197  0.8345  3.602    15   12.86
    9   100   89.98  0.0735  0.9091  0.8263  0.8345  4.440    15   12.86
   10   100   87.25  0.0978  1.0000  0.7747  0.8345  4.017    15   12.86
   11   100   90.35  0.0733  0.8571  0.8302  0.8345  3.576    15   12.86
   12   100   89.36  0.0831  1.0000  0.8105  0.8345  2.935    15   12.86
   13   100   90.55  0.0703  0.8000  0.8352  0.8352  4.303    15   12.86
   14   100   90.13  0.0881  1.0000  0.8132  0.8352  3.552    15   12.86
   15   100   89.68  0.1357  1.0000  0.7610  0.8352  3.685    15   12.86
   16   100   90.07  0.0930  1.0000  0.8077  0.8352  3.995    15   12.86

      16 attempts, solution 13 selected with best CFOM = 0.8352, Alpha0 = 0.108

 Structure solution:       0.154 secs

   2 Centrosymmetric and   3 non-centrosymmetric space groups evaluated

 Space group determination:       0.008 secs

   R1  Rweak Alpha SysAbs  Orientation      Space group  Flack_x  File Formula
 0.049 0.001 0.068 0.54      as input       C2/c                 2a_a  Li O6 Al Si2

 Assign elements and isotropic refinement     0.106 secs

  Please cite: G.M. Sheldrick (2015) "SHELXT - Integrated space-group
  and crystal-structure determination", Acta Cryst., A71, 3-8 (Open
  Access) if SHELXT proves useful.

 ++++++++++++++++++++++++++++++++++++++++++++++++++++++++++++++
 +  XT finished at 16:51:57    Total time:        0.333 secs  +
 ++++++++++++++++++++++++++++++++++++++++++++++++++++++++++++++
