# Supplementary material for: Defect-Mediated Diffusion Pathways in Spodumene Accelerate Lithium Transport
Source: ACS Mater Lett. 2025 Sep 8;7(10):3388–93. doi: 10.1021/acsmaterialslett.5c00876 (PMC12505375; doi:10.1021/acsmaterialslett.5c00876)
Supplement: Supplementary file 3 [file tz5c00876_si_003.zip › 2a_sample4/2a_a.cif]

 
data_2a_a
 
_audit_creation_method            'SHELXL-2019/3'
_shelx_SHELXL_version_number      '2019/3'
_chemical_name_systematic         ?
_chemical_name_common             ?
_chemical_melting_point           ?
_chemical_formula_moiety          ?
_chemical_formula_sum
 'Al Li O6 Si2' 
_chemical_formula_weight          186.10

loop_
 _atom_type_symbol
 _atom_type_description
 _atom_type_scat_dispersion_real
 _atom_type_scat_dispersion_imag
 _atom_type_scat_source
 'Li'  'Li'   0.0004   0.0001
 'XDISP Program in WinGX S.Brennan & P.L.Cowan Rev.Sci.Instrum.63,850 1992'
 'O'  'O'   0.0115   0.0064
 'XDISP Program in WinGX S.Brennan & P.L.Cowan Rev.Sci.Instrum.63,850 1992'
 'Al'  'Al'   0.0676   0.0547
 'XDISP Program in WinGX S.Brennan & P.L.Cowan Rev.Sci.Instrum.63,850 1992'
 'Si'  'Si'   0.0864   0.0750
 'XDISP Program in WinGX S.Brennan & P.L.Cowan Rev.Sci.Instrum.63,850 1992'
 
_space_group_crystal_system       monoclinic
_space_group_IT_number            15
_space_group_name_H-M_alt         'C 2/c'
_space_group_name_Hall            '-C 2yc'
 
_shelx_space_group_comment
;
The symmetry employed for this shelxl refinement is uniquely defined
by the following loop, which should always be used as a source of
symmetry information in preference to the above space-group names.
They are only intended as comments.
;
 
loop_
 _space_group_symop_operation_xyz
 'x, y, z'
 '-x, y, -z+1/2'
 'x+1/2, y+1/2, z'
 '-x+1/2, y+1/2, -z+1/2'
 '-x, -y, -z'
 'x, -y, z-1/2'
 '-x+1/2, -y+1/2, -z'
 'x+1/2, -y+1/2, z-1/2'
 
_cell_length_a                    9.4440(13)
_cell_length_b                    8.3606(11)
_cell_length_c                    5.2092(7)
_cell_angle_alpha                 90
_cell_angle_beta                  110.257(5)
_cell_angle_gamma                 90
_cell_volume                      385.87(9)
_cell_formula_units_Z             4
_cell_measurement_temperature     100(2)
_cell_measurement_reflns_used     2045    
_cell_measurement_theta_min       3.4357   
_cell_measurement_theta_max       36.4089
 
_exptl_crystal_description        Lath
_exptl_crystal_colour             Colourless
_exptl_crystal_density_meas       ?
_exptl_crystal_density_method     ?
_exptl_crystal_density_diffrn     3.203          
_exptl_crystal_F_000              368
_exptl_transmission_factor_min    ?
_exptl_transmission_factor_max    ?
_exptl_crystal_size_max           0.220
_exptl_crystal_size_mid           0.060
_exptl_crystal_size_min           0.020
_exptl_absorpt_coefficient_mu     1.148
_shelx_estimated_absorpt_T_min    0.786
_shelx_estimated_absorpt_T_max    0.977
_exptl_absorpt_correction_type    multi-scan
_exptl_absorpt_correction_T_min   0.832
_exptl_absorpt_correction_T_max   0.977
_exptl_absorpt_process_details    'SADABS 2016/2 Bruker AXS Madison WI USA'
_exptl_absorpt_special_details    ?
_diffrn_ambient_temperature       100(2)
_diffrn_radiation_wavelength      0.7288
_diffrn_radiation_type            synchrotron
_diffrn_source                    'Advanced Light Source beamline 12.2.1'
_diffrn_measurement_device_type   'Bruker D8 with PHOTONII detector' 
_diffrn_measurement_method        '\w/\q shutterless scans'
_diffrn_detector_area_resol_mean  7.39
_diffrn_reflns_number             2162
_diffrn_reflns_av_unetI/netI      0.0320
_diffrn_reflns_av_R_equivalents   0.0245
_diffrn_reflns_limit_h_min        -15
_diffrn_reflns_limit_h_max        14
_diffrn_reflns_limit_k_min        -13
_diffrn_reflns_limit_k_max        13
_diffrn_reflns_limit_l_min        -8
_diffrn_reflns_limit_l_max        8
_diffrn_reflns_theta_min          3.436
_diffrn_reflns_theta_max          36.686
_diffrn_reflns_theta_full         25.930
_diffrn_measured_fraction_theta_max   0.922
_diffrn_measured_fraction_theta_full  0.972
_diffrn_reflns_Laue_measured_fraction_max    0.922
_diffrn_reflns_Laue_measured_fraction_full   0.972
_diffrn_reflns_point_group_measured_fraction_max   0.922
_diffrn_reflns_point_group_measured_fraction_full  0.972
_reflns_number_total              825
_reflns_number_gt                 734
_reflns_threshold_expression      'I > 2\s(I)'
_reflns_Friedel_coverage          0.000
_reflns_Friedel_fraction_max      .
_reflns_Friedel_fraction_full     .
 
_reflns_special_details
;
 Reflections were merged by SHELXL according to the crystal
 class for the calculation of statistics and refinement.
 
 _reflns_Friedel_fraction is defined as the number of unique
 Friedel pairs measured divided by the number that would be
 possible theoretically, ignoring centric projections and
 systematic absences.
;
 
_computing_data_collection        'Bruker APEX 3'
_computing_cell_refinement        'Bruker SAINT v8.40b'
_computing_data_reduction         'Bruker SAINT v8.40b'
_computing_structure_solution     'SHELXT 2018/2 (Sheldrick, 2018)'
_computing_structure_refinement 'SHELXL-2019/2 (Sheldrick, 2019)'
_computing_molecular_graphics     'Bruker SHELXTL'
_computing_publication_material   'Bruker SHELXTL & local programs'
_refine_special_details
;
 All non-hydrogen atoms were refined anisotropically
;
_refine_ls_structure_factor_coef  Fsqd
_refine_ls_matrix_type            full
_refine_ls_weighting_scheme       calc
_refine_ls_weighting_details
'w=1/[\s^2^(Fo^2^)+(0.1043P)^2^+0.2010P] where P=(Fo^2^+2Fc^2^)/3'
_atom_sites_solution_primary      'Dual space'
_atom_sites_solution_secondary    difmap
_atom_sites_solution_hydrogens    .
_refine_ls_hydrogen_treatment     undef
_refine_ls_extinction_method      none
_refine_ls_extinction_coef        .
_refine_ls_number_reflns          825
_refine_ls_number_parameters      47
_refine_ls_number_restraints      0
_refine_ls_R_factor_all           0.0502
_refine_ls_R_factor_gt            0.0469
_refine_ls_wR_factor_ref          0.1462
_refine_ls_wR_factor_gt           0.1419
_refine_ls_goodness_of_fit_ref    1.109
_refine_ls_restrained_S_all       1.109
_refine_ls_shift/su_max           0.000
_refine_ls_shift/su_mean          0.000
 
loop_
 _atom_site_label
 _atom_site_type_symbol
 _atom_site_fract_x
 _atom_site_fract_y
 _atom_site_fract_z
 _atom_site_U_iso_or_equiv
 _atom_site_adp_type
 _atom_site_occupancy
 _atom_site_site_symmetry_order  
 _atom_site_calc_flag
 _atom_site_refinement_flags_posn
 _atom_site_refinement_flags_adp
 _atom_site_refinement_flags_occupancy
 _atom_site_disorder_assembly
 _atom_site_disorder_group
Si1 Si 0.70609(5) 0.40646(5) 0.24305(10) 0.0018(2) Uani 1 1 d . . . . .
Al2 Al 0.500000 0.09289(8) 0.250000 0.0017(2) Uani 1 2 d S T P . .
O3 O 0.64344(13) 0.51438(16) 0.4392(2) 0.0037(3) Uani 1 1 d . . . . .
O4 O 0.89041(14) 0.41742(15) 0.3589(3) 0.0028(3) Uani 1 1 d . . . . .
O5 O 0.63535(14) 0.23250(15) 0.1999(3) 0.0039(3) Uani 1 1 d . . . . .
Li6 Li 1.000000 0.2262(6) 0.250000 0.0094(9) Uani 1 2 d S T P . .
 
loop_
 _atom_site_aniso_label
 _atom_site_aniso_U_11
 _atom_site_aniso_U_22
 _atom_site_aniso_U_33
 _atom_site_aniso_U_23
 _atom_site_aniso_U_13
 _atom_site_aniso_U_12
Si1 0.0021(3) 0.0015(3) 0.0017(3) -0.00004(12) 0.00079(19) -0.00023(12)
Al2 0.0021(4) 0.0011(4) 0.0018(4) 0.000 0.0006(3) 0.000
O3 0.0029(5) 0.0050(5) 0.0030(5) -0.0019(4) 0.0008(4) 0.0002(4)
O4 0.0022(5) 0.0030(5) 0.0032(6) 0.0002(3) 0.0010(4) -0.0002(4)
O5 0.0043(5) 0.0030(5) 0.0047(6) -0.0004(4) 0.0020(4) -0.0016(4)
Li6 0.009(2) 0.008(2) 0.011(2) 0.000 0.0043(18) 0.000
 
_geom_special_details
;
 All esds (except the esd in the dihedral angle between two l.s. planes)
 are estimated using the full covariance matrix.  The cell esds are taken
 into account individually in the estimation of esds in distances, angles
 and torsion angles; correlations between esds in cell parameters are only
 used when they are defined by crystal symmetry.  An approximate (isotropic)
 treatment of cell esds is used for estimating esds involving l.s. planes.
;
 
loop_
 _geom_bond_atom_site_label_1
 _geom_bond_atom_site_label_2
 _geom_bond_distance
 _geom_bond_site_symmetry_2
 _geom_bond_publ_flag
Si1 O5 1.5838(14) . ?
Si1 O3 1.6206(13) . ?
Si1 O3 1.6265(13) 6_565 ?
Si1 O4 1.6355(14) . ?
Si1 Li6 2.856(2) 7_655 ?
Si1 Li6 3.148(3) . ?
Al2 O5 1.8154(13) 2_655 ?
Al2 O5 1.8154(13) . ?
Al2 O4 1.9414(13) 8_455 ?
Al2 O4 1.9414(13) 7_656 ?
Al2 O4 1.9879(13) 3_445 ?
Al2 O4 1.9879(13) 4_645 ?
Al2 Li6 3.012(3) 7_656 ?
Al2 Li6 3.012(3) 7_655 ?
Al2 Li6 3.066(6) 3_445 ?
O3 Li6 2.240(4) 3_455 ?
O4 Li6 2.087(4) . ?
O5 Li6 2.2738(16) 7_655 ?
 
loop_
 _geom_angle_atom_site_label_1
 _geom_angle_atom_site_label_2
 _geom_angle_atom_site_label_3
 _geom_angle
 _geom_angle_site_symmetry_1
 _geom_angle_site_symmetry_3
 _geom_angle_publ_flag
O5 Si1 O3 111.88(7) . . ?
O5 Si1 O3 104.00(7) . 6_565 ?
O3 Si1 O3 107.33(5) . 6_565 ?
O5 Si1 O4 116.52(7) . . ?
O3 Si1 O4 108.08(7) . . ?
O3 Si1 O4 108.56(7) 6_565 . ?
O5 Si1 Li6 52.61(11) . 7_655 ?
O3 Si1 Li6 119.96(7) . 7_655 ?
O3 Si1 Li6 51.51(10) 6_565 7_655 ?
O4 Si1 Li6 131.34(6) . 7_655 ?
O5 Si1 Li6 83.62(9) . . ?
O3 Si1 Li6 140.56(6) . . ?
O3 Si1 Li6 103.19(6) 6_565 . ?
O4 Si1 Li6 36.96(9) . . ?
Li6 Si1 Li6 98.52(2) 7_655 . ?
O5 Al2 O5 99.97(9) 2_655 . ?
O5 Al2 O4 91.91(6) 2_655 8_455 ?
O5 Al2 O4 91.36(6) . 8_455 ?
O5 Al2 O4 91.36(6) 2_655 7_656 ?
O5 Al2 O4 91.91(6) . 7_656 ?
O4 Al2 O4 174.91(8) 8_455 7_656 ?
O5 Al2 O4 88.36(5) 2_655 3_445 ?
O5 Al2 O4 167.86(6) . 3_445 ?
O4 Al2 O4 97.22(5) 8_455 3_445 ?
O4 Al2 O4 78.98(6) 7_656 3_445 ?
O5 Al2 O4 167.86(6) 2_655 4_645 ?
O5 Al2 O4 88.36(5) . 4_645 ?
O4 Al2 O4 78.98(6) 8_455 4_645 ?
O4 Al2 O4 97.22(5) 7_656 4_645 ?
O4 Al2 O4 84.88(8) 3_445 4_645 ?
O5 Al2 Li6 48.85(6) 2_655 7_656 ?
O5 Al2 Li6 90.71(8) . 7_656 ?
O4 Al2 Li6 140.37(6) 8_455 7_656 ?
O4 Al2 Li6 43.48(7) 7_656 7_656 ?
O4 Al2 Li6 88.16(8) 3_445 7_656 ?
O4 Al2 Li6 140.65(7) 4_645 7_656 ?
O5 Al2 Li6 90.71(8) 2_655 7_655 ?
O5 Al2 Li6 48.85(6) . 7_655 ?
O4 Al2 Li6 43.48(7) 8_455 7_655 ?
O4 Al2 Li6 140.37(6) 7_656 7_655 ?
O4 Al2 Li6 140.65(7) 3_445 7_655 ?
O4 Al2 Li6 88.16(8) 4_645 7_655 ?
Li6 Al2 Li6 119.72(17) 7_656 7_655 ?
O5 Al2 Li6 130.01(4) 2_655 3_445 ?
O5 Al2 Li6 130.01(4) . 3_445 ?
O4 Al2 Li6 87.46(4) 8_455 3_445 ?
O4 Al2 Li6 87.46(4) 7_656 3_445 ?
O4 Al2 Li6 42.44(4) 3_445 3_445 ?
O4 Al2 Li6 42.44(4) 4_645 3_445 ?
Li6 Al2 Li6 120.14(9) 7_656 3_445 ?
Li6 Al2 Li6 120.14(9) 7_655 3_445 ?
Si1 O3 Si1 138.67(9) . 6_566 ?
Si1 O3 Li6 117.39(7) . 3_455 ?
Si1 O3 Li6 93.86(9) 6_566 3_455 ?
Si1 O4 Al2 119.82(7) . 7_656 ?
Si1 O4 Al2 121.92(7) . 3 ?
Al2 O4 Al2 101.02(6) 7_656 3 ?
Si1 O4 Li6 114.92(9) . . ?
Al2 O4 Li6 96.71(6) 7_656 . ?
Al2 O4 Li6 97.55(11) 3 . ?
Si1 O5 Al2 148.59(9) . . ?
Si1 O5 Li6 93.78(14) . 7_655 ?
Al2 O5 Li6 94.20(10) . 7_655 ?
O4 Li6 O4 80.0(2) . 2_755 ?
O4 Li6 O3 116.35(5) . 4_645 ?
O4 Li6 O3 140.11(5) 2_755 4_645 ?
O4 Li6 O3 140.11(5) . 3_545 ?
O4 Li6 O3 116.35(5) 2_755 3_545 ?
O3 Li6 O3 75.52(18) 4_645 3_545 ?
O4 Li6 O5 76.01(11) . 8_556 ?
O4 Li6 O5 90.52(13) 2_755 8_556 ?
O3 Li6 O5 127.73(18) 4_645 8_556 ?
O3 Li6 O5 68.17(7) 3_545 8_556 ?
O4 Li6 O5 90.52(13) . 7_655 ?
O4 Li6 O5 76.01(11) 2_755 7_655 ?
O3 Li6 O5 68.17(7) 4_645 7_655 ?
O3 Li6 O5 127.73(18) 3_545 7_655 ?
O5 Li6 O5 162.5(3) 8_556 7_655 ?
O4 Li6 Si1 107.12(6) . 7_655 ?
O4 Li6 Si1 107.51(6) 2_755 7_655 ?
O3 Li6 Si1 34.63(4) 4_645 7_655 ?
O3 Li6 Si1 102.04(18) 3_545 7_655 ?
O5 Li6 Si1 161.96(18) 8_556 7_655 ?
O5 Li6 Si1 33.60(5) 7_655 7_655 ?
O4 Li6 Si1 107.51(6) . 8_556 ?
O4 Li6 Si1 107.12(6) 2_755 8_556 ?
O3 Li6 Si1 102.04(18) 4_645 8_556 ?
O3 Li6 Si1 34.63(4) 3_545 8_556 ?
O5 Li6 Si1 33.60(5) 8_556 8_556 ?
O5 Li6 Si1 161.96(18) 7_655 8_556 ?
Si1 Li6 Si1 134.3(2) 7_655 8_556 ?
O4 Li6 Al2 39.80(5) . 7_656 ?
O4 Li6 Al2 89.94(15) 2_755 7_656 ?
O3 Li6 Al2 126.61(6) 4_645 7_656 ?
O3 Li6 Al2 101.40(4) 3_545 7_656 ?
O5 Li6 Al2 36.95(6) 8_556 7_656 ?
O5 Li6 Al2 130.29(17) 7_655 7_656 ?
Si1 Li6 Al2 140.25(4) 7_655 7_656 ?
Si1 Li6 Al2 67.75(2) 8_556 7_656 ?
O4 Li6 Al2 89.94(15) . 7_655 ?
O4 Li6 Al2 39.80(5) 2_755 7_655 ?
O3 Li6 Al2 101.40(4) 4_645 7_655 ?
O3 Li6 Al2 126.61(6) 3_545 7_655 ?
O5 Li6 Al2 130.29(17) 8_556 7_655 ?
O5 Li6 Al2 36.95(6) 7_655 7_655 ?
Si1 Li6 Al2 67.75(2) 7_655 7_655 ?
Si1 Li6 Al2 140.25(4) 8_556 7_655 ?
Al2 Li6 Al2 119.72(17) 7_656 7_655 ?
O4 Li6 Al2 40.00(10) . 3 ?
O4 Li6 Al2 40.00(10) 2_755 3 ?
O3 Li6 Al2 142.24(9) 4_645 3 ?
O3 Li6 Al2 142.24(9) 3_545 3 ?
O5 Li6 Al2 81.27(14) 8_556 3 ?
O5 Li6 Al2 81.27(14) 7_655 3 ?
Si1 Li6 Al2 112.86(10) 7_655 3 ?
Si1 Li6 Al2 112.86(10) 8_556 3 ?
Al2 Li6 Al2 59.86(9) 7_656 3 ?
Al2 Li6 Al2 59.86(9) 7_655 3 ?
O4 Li6 Si1 28.11(4) . . ?
O4 Li6 Si1 98.54(17) 2_755 . ?
O3 Li6 Si1 88.68(3) 4_645 . ?
O3 Li6 Si1 141.27(10) 3_545 . ?
O5 Li6 Si1 96.78(9) 8_556 . ?
O5 Li6 Si1 74.73(7) 7_655 . ?
Si1 Li6 Si1 81.48(2) 7_655 . ?
Si1 Li6 Si1 121.34(3) 8_556 . ?
Al2 Li6 Si1 60.36(6) 7_656 . ?
Al2 Li6 Si1 90.78(10) 7_655 . ?
Al2 Li6 Si1 61.39(9) 3 . ?
 
_refine_diff_density_max    0.963
_refine_diff_density_min   -1.026
_refine_diff_density_rms    0.258

_shelx_res_file
;
TITL 2a_a.res in C2/c
    2a_a.res
    created by SHELXL-2019/3 at 15:06:43 on 10-Feb-2025
REM Old TITL 2a in C2/c
REM SHELXT solution in C2/c: R1 0.049, Rweak 0.001, Alpha 0.068
REM <I/s>   0.540 for   27 systematic absences,  Orientation as input
REM Formula found by SHELXT:  Li O6 Al Si2

CELL  0.7288   9.4440   8.3606   5.2092   90.000  110.257   90.000
ZERR   4.000   0.0013   0.0011   0.0007    0.000    0.005    0.000
LATT  7
SYMM -X, Y, 1/2-Z
SFAC LI O AL SI
DISP    Li    0.00035    0.00006         2.26
DISP    O     0.01151    0.00644        34.18
DISP    Al    0.06760    0.05471       242.96
DISP    Si    0.08644    0.07496       328.54
UNIT 4 24 4 8

ACTA

TEMP -173
SIZE 0.220 0.060 0.020

REM colourless lath

L.S. 10
BOND
FMAP 2
PLAN 20

WGHT    0.104300    0.201000
FVAR       0.80373
SI1   4    0.706094    0.406464    0.243052    11.00000    0.00213    0.00148 =
         0.00175   -0.00004    0.00079   -0.00023
AL2   3    0.500000    0.092889    0.250000    10.50000    0.00207    0.00113 =
         0.00176    0.00000    0.00065    0.00000
O3    2    0.643445    0.514383    0.439166    11.00000    0.00294    0.00500 =
         0.00303   -0.00185    0.00084    0.00023
O4    2    0.890406    0.417421    0.358907    11.00000    0.00215    0.00300 =
         0.00317    0.00018    0.00096   -0.00016
O5    2    0.635347    0.232498    0.199862    11.00000    0.00425    0.00302 =
         0.00466   -0.00038    0.00202   -0.00160
LI6   1    1.000000    0.226216    0.250000    10.50000    0.00904    0.00847 =
         0.01141    0.00000    0.00429    0.00000
HKLF 4


REM  2a_a.res in C2/c
REM wR2 = 0.1462, GooF = S = 1.109, Restrained GooF = 1.109 for all data
REM R1 = 0.0469 for 734 Fo > 4sig(Fo) and 0.0502 for all 825 data
REM 47 parameters refined using 0 restraints

END

WGHT      0.1043      0.2010

REM Highest difference peak  0.963,  deepest hole -1.026,  1-sigma level  0.258
Q1    1   0.6501  0.4831  0.5875  11.00000  0.05    0.96
Q2    1   0.6432  0.3264  0.1885  11.00000  0.05    0.96
Q3    1   0.5354  0.3452  0.3906  11.00000  0.05    0.94
Q4    1   0.5510  0.2405  0.1599  11.00000  0.05    0.88
Q5    1   0.7981  0.4442  0.3127  11.00000  0.05    0.87
Q6    1   0.6335  0.5943  0.4067  11.00000  0.05    0.80
Q7    1   0.9012  0.3165  0.3776  11.00000  0.05    0.76
Q8    1   0.9029  0.4497  0.1907  11.00000  0.05    0.75
Q9    1   0.9492  0.4584  0.3565  11.00000  0.05    0.74
Q10   1   0.6587  0.5228  0.3379  11.00000  0.05    0.74
Q11   1   0.5336  0.4570  0.3569  11.00000  0.05    0.73
Q12   1   0.6888  0.0908  0.0330  11.00000  0.05    0.70
Q13   1   0.9617  0.3401  0.1082  11.00000  0.05    0.67
Q14   1   0.8151  0.3715  0.3013  11.00000  0.05    0.65
Q15   1   0.6640  0.4214  0.4439  11.00000  0.05    0.64
Q16   1   0.7829  0.4750  0.6390  11.00000  0.05    0.64
Q17   1   0.5931  0.2270  0.3048  11.00000  0.05    0.63
Q18   1   0.7160  0.6588  0.3646  11.00000  0.05    0.62
Q19   1   0.7391  0.2367  0.2447  11.00000  0.05    0.61
Q20   1   0.8839  0.4051  0.5745  11.00000  0.05    0.61
;
_shelx_res_checksum   31939

_shelx_hkl_file
;
  -2   0   0  875.01   21.10
   2   0   0  812.32   23.60
   2   0   0  820.22   21.90
   2   0   0  845.72   20.90
  -2   0   0  864.01   23.00
  -2   0   0  830.82   21.60
   4   0   0 1226.98   31.50
   4   0   0 1187.58   35.70
   4   0   0 1257.07   32.60
  -4   0   0 1150.48   34.30
   6   0   0 1909.61   51.49
  -6   0   0 1872.31   52.29
   6   0   0 1872.91   49.20
   6   0   0 1875.01   54.29
   8   0   0  821.62   28.60
  10   0   0 1766.82   54.59
  10   0   0 1787.12   55.69
  12   0   0  745.53   33.00
 -14   0   0 1271.17   50.49
  -1  -1   0  383.76   10.60
   1  -1   0  352.06   11.20
  -1  -1   0  355.16    8.90
   1  -1   0  355.46    9.30
  -1  -1   0  365.76   10.80
   1   1   0  354.86    8.90
   1   1   0  351.46   11.30
  -1   1   0  357.86    9.30
  -1   1   0  358.76   10.50
   5  -1   0 1847.12   47.70
   5  -1   0 1744.13   52.79
  -5  -1   0 1704.73   49.80
  -5  -1   0 1750.32   46.80
  -5  -1   0 1763.82   46.10
  -5   1   0 1756.32   47.60
   5   1   0 1678.43   44.90
   5   1   0 1749.32   49.50
   7  -1   0 1053.89   33.00
   7  -1   0 1138.09   34.20
   7   1   0 1134.79   33.30
   9  -1   0  129.09   10.70
   9   1   0  116.59   10.30
  11  -1   0  685.03   31.10
  11   1   0  683.23   32.00
 -13  -1   0   10.00    5.60
  13  -1   0   22.40    7.00
   2  -2   0  239.88    7.70
   2  -2   0  219.48    9.30
   2  -2   0  229.28   10.10
  -2  -2   0  221.58   10.10
  -2  -2   0  202.98   10.00
   2   2   0  232.18    9.90
  -2   2   0  228.88    9.40
   2   2   0  240.08    9.40
  -2   2   0  242.18    7.60
  -2   2   0  255.87   11.20
  -4  -2   0    3.70    1.80
   4  -2   0    9.40    3.50
  -4  -2   0    6.30    2.20
  -4  -2   0    9.80    1.90
   4  -2   0    9.40    1.70
   4  -2   0    8.90    2.20
  -4   2   0    8.10    1.70
   4   2   0    5.60    2.40
  -4   2   0    9.20    2.60
  -6  -2   0   37.10    5.20
  -6  -2   0   34.30    4.90
   6  -2   0   47.00    6.80
  -6  -2   0   46.20    5.70
   6  -2   0   38.10    5.10
  -6   2   0   43.00    5.30
   6   2   0   44.00    4.30
   8  -2   0    6.20    2.50
  -8  -2   0   10.10    3.60
   8   2   0   15.90    4.30
  10  -2   0  305.07   18.10
  10   2   0  303.97   18.30
  12  -2   0   16.60    5.20
 -12  -2   0   17.50    5.90
 -12   2   0    7.40    4.70
 -14   2   0   42.60   10.80
   1  -3   0  952.90   25.90
  -1  -3   0  970.50   27.00
   1  -3   0  921.31   26.40
  -1  -3   0  917.51   26.50
  -1   3   0  966.30   26.10
  -1   3   0  914.81   27.10
   1   3   0  943.51   22.90
  -1   3   0  953.90   25.40
   1   3   0  834.82   28.50
   3  -3   0  746.23   20.40
   3  -3   0  670.13   24.90
  -3  -3   0  738.83   24.00
  -3  -3   0  658.93   18.00
  -3  -3   0  715.43   24.60
  -3   3   0  715.73   19.90
  -3   3   0  734.83   23.40
   5  -3   0  214.18    8.50
   5  -3   0  208.58   13.80
   5  -3   0  215.48   12.90
  -5  -3   0  228.78   12.10
  -5  -3   0  222.08    9.30
  -5  -3   0  202.08   12.50
  -5   3   0  223.28   12.90
   5   3   0  209.08   13.20
   5   3   0  209.78    9.70
  -5   3   0  215.08    8.60
   7  -3   0  958.00   34.80
  -7  -3   0  979.50   35.30
   7   3   0  990.90   30.50
   9  -3   0   33.50    6.00
   9   3   0   30.10    5.90
  11  -3   0   95.69    9.90
 -13  -3   0   89.09   11.80
  13  -3   0   71.59    9.90
 -13   3   0   87.69   12.60
   0  -4   0  115.39    7.30
   0  -4   0  111.79    7.60
   0   4   0  118.79    6.50
   0   4   0  106.89    7.30
   0   4   0  113.09    7.40
  -2  -4   0   42.40    4.90
   2  -4   0   38.40    4.10
  -2  -4   0   41.70    5.00
  -2   4   0   39.10    3.90
   2   4   0   45.90    7.30
   2   4   0   43.40    5.50
   2   4   0   36.60    2.90
   4  -4   0 3489.45   84.39
  -4  -4   0 3423.76   81.19
  -4  -4   0 3567.94   91.49
  -4  -4   0 3651.63   81.39
  -4   4   0 3748.22   90.59
  -4   4   0 3668.23   83.39
   6  -4   0   51.89    7.00
  -6  -4   0   64.19    7.20
   8  -4   0  356.76   20.10
  -8  -4   0  383.06   20.80
   8   4   0  406.36   16.90
 -10  -4   0 2713.53   80.39
 -12  -4   0   40.80    8.90
  12  -4   0   42.50    9.30
  -1  -5   0 1361.36   40.70
   1  -5   0 1328.27   39.40
   1  -5   0 1303.07   39.00
  -1  -5   0 1432.56   42.20
  -1   5   0 1379.26   38.20
   1   5   0 1374.86   39.50
  -1   5   0 1321.27   39.50
   1   5   0 1418.16   35.50
   1   5   0 1385.56   41.00
  -1   5   0 1399.86   40.10
  -3  -5   0 1812.92   43.30
   3  -5   0 1874.11   49.30
  -3  -5   0 1792.62   54.29
  -3  -5   0 1866.01   51.29
  -3   5   0 1805.52   50.79
  -3   5   0 1878.11   48.40
   3   5   0 1845.72   52.19
  -5   5   0 1320.57   36.60
   9  -5   0    8.20    4.30
  -9  -5   0   10.30    4.60
 -11  -5   0  266.17   19.30
 -13  -5   0  322.17   23.00
  13  -5   0  345.47   23.00
 -13   5   0  326.87   25.30
  -2  -6   0   77.89    7.40
   2   6   0   76.29    7.80
  -2   6   0   75.89    7.80
   2   6   0   68.49    7.40
  -2   6   0   70.29    6.40
  -2   6   0   80.59    7.90
   2   6   0   83.59    6.00
  -4  -6   0  637.84   26.40
  -4   6   0  630.34   23.00
  -6   6   0  101.49    7.10
  -8  -6   0   61.29    8.20
 -10  -6   0 2759.42   87.99
 -12  -6   0  312.47   22.50
  12  -6   0  318.57   19.80
  -1  -7   0  975.40   33.10
   1  -7   0  939.01   33.30
   1   7   0  984.80   30.70
  -1   7   0  978.60   33.90
  -1   7   0  898.31   31.70
   1   7   0  967.70   35.20
  -3  -7   0   -1.20    1.10
  -3  -7   0    1.50    1.60
   3   7   0    2.20    1.70
  -3   7   0    1.30    1.80
  -5  -7   0 1073.29   39.20
  -5   7   0 1076.99   34.80
  -7  -7   0 1901.21   58.99
  11  -7   0   20.10    7.20
 -11  -7   0   13.40    4.90
   0  -8   0  154.48   11.70
   0   8   0  152.78   12.10
  -2  -8   0   19.70    5.60
  -2   8   0   22.00    5.10
  -4  -8   0  106.29   10.60
   4   8   0  110.89   10.20
  -4   8   0  114.89   10.90
  -6  -8   0  137.59   12.40
 -10  -8   0  198.88   17.00
  10  -8   0  203.68   16.30
   1  -9   0    8.90    4.00
  -1  -9   0    5.60    3.00
  -1   9   0    6.50    3.30
   1   9   0    6.30    3.80
  -3  -9   0  390.56   20.80
   3   9   0  374.06   21.00
  -3   9   0  384.16   21.50
  -5  -9   0  177.38   14.10
   5   9   0  173.78   14.20
  -7  -9   0  499.85   26.40
  -9  -9   0    1.80    3.80
   9  -9   0    1.50    4.30
   0 -10   0 2541.45   76.19
   0  10   0 2666.03   76.49
  -2 -10   0  151.68   13.20
  -2  10   0  148.29   13.90
   2  10   0  172.08   14.30
   4  10   0  378.96   21.20
  -6 -10   0  175.78   15.20
  -8 -10   0    1.60    3.90
   8  10   0    1.30    2.90
  -1 -11   0    9.50    4.90
   1  11   0   15.00    5.20
  -1  11   0   14.10    5.80
  -3 -11   0 2080.49   65.89
   3  11   0 2012.50   66.99
  -5 -11   0  253.27   19.50
  -7 -11   0  461.15   26.30
   0  12   0 1874.51   63.69
  -2 -12   0   40.90    8.50
   2  12   0   53.89    8.90
  -4 -12   0   -4.60    3.90
   4  12   0    4.30    5.00
   6 -12   0   29.20    7.80
  -6 -12   0   35.60    9.40
   6  12   0   42.40    9.50
   1  13   0  117.99   14.80
  -3 -13   0    6.60    5.00
   3  13   0    3.20    4.50
 -14   0   1    1.10    5.40
  12   0  -1   -0.70    3.40
  10   0  -1    1.00    1.80
  -8   0   1    1.00    2.00
   8   0  -1    0.90    1.30
   6   0  -1    1.30    1.90
   6   0  -1    0.10    0.90
  -4   0   1    1.00    1.00
   4   0  -1   -0.40    0.60
  -4   0   1   -1.00    0.80
   4   0  -1   -2.50    1.10
   2   0  -1    0.00    0.50
  -2   0   1    0.30    0.60
   2   0  -1   -0.30    0.40
  -2   0   1    0.00    0.50
  -2   0   1    0.60    0.50
   2   0  -1   -0.50    0.40
   0   0  -1    0.20    0.30
   0   0   1    0.10    0.60
   0   0   1    0.60    0.50
   0   0  -1   -0.80    0.50
   0   0   1    0.50    0.50
   0   0  -1    0.50    0.50
   2   0   1    0.30    0.70
  -2   0  -1   -0.10    0.80
  -2   0  -1    0.20    0.50
   2   0   1   -0.20    1.00
  -4   0  -1    0.30    0.80
  -4   0  -1   -0.80    1.30
   4   0   1   -0.70    1.50
  -4   0  -1    0.30    1.00
   4   0   1    0.90    0.90
  -6   0  -1    1.40    1.90
  -6   0  -1   -0.50    1.40
   6   0   1    0.40    1.30
   8   0   1   -0.20    1.20
  -8   0  -1    1.00    2.00
  10   0   1   -0.80    2.30
  12   0   1    0.60    3.70
 -12   0  -1    1.10    3.50
  13  -1  -1   76.39   11.50
  11  -1  -1   24.40    6.20
  11   1  -1   14.00    4.70
   9  -1  -1  173.58   12.90
   9   1  -1  173.08   12.30
   7  -1  -1   19.70    5.20
   7  -1  -1   20.70    3.90
  -7   1   1   21.60    4.50
   5  -1  -1 2051.69   54.69
  -5  -1   1 2074.29   51.69
   5  -1  -1 2105.19   54.99
   5  -1  -1 2062.09   52.19
   5   1  -1 2010.80   55.69
   5   1  -1 2075.79   51.59
  -5   1   1 2101.79   53.39
  -3  -1   1 1045.40   28.50
  -3  -1   1 1156.68   30.80
   3  -1  -1 1143.29   30.10
   3  -1  -1 1155.08   30.20
   3   1  -1 1069.39   32.90
   3   1  -1 1236.68   32.40
  -3   1   1 1198.88   31.50
  -3   1   1 1168.08   30.40
   3   1  -1 1161.98   30.70
  -1  -1   1 1006.00   24.90
   1  -1  -1  967.10   26.60
  -1  -1   1 1008.00   25.60
   1   1  -1 1004.90   25.50
   1  -1   1 1698.53   41.80
  -1  -1  -1 1717.43   40.50
   1   1   1 1613.54   42.80
  -1   1  -1 1677.63   43.40
  -1   1  -1 1647.94   37.90
   3  -1   1 1409.56   40.70
   3  -1   1 1446.96   38.70
  -3  -1  -1 1371.56   39.10
  -3  -1  -1 1363.96   36.30
  -3   1  -1 1290.57   40.60
   3   1   1 1369.76   39.40
   3   1   1 1382.06   37.50
   5  -1   1  838.02   32.10
  -5  -1  -1  850.91   26.50
  -5  -1  -1  849.72   27.60
   5  -1   1  814.62   28.70
  -5  -1  -1  856.51   30.30
   5   1   1  856.41   27.30
  -5   1  -1  848.02   31.20
  -5   1  -1  823.32   30.00
  -7  -1  -1    5.20    2.80
  -7  -1  -1   10.90    3.20
   7  -1   1    9.30    3.60
  -7   1  -1    6.20    2.90
   7   1   1    6.00    2.50
   9  -1   1  406.26   21.90
  -9  -1  -1  414.06   22.30
   9   1   1  413.16   22.00
  11  -1   1   94.29   11.70
  11   1   1  100.99   12.80
 -13  -1  -1    6.90    6.00
  13  -1   1    6.10    6.20
 -13   1  -1   12.60    6.40
  14  -2  -1   11.10    5.90
 -14  -2   1   -3.90    4.20
 -14   2   1    0.30    7.20
  12  -2  -1 2080.89   65.79
  10  -2  -1  444.96   22.30
  10   2  -1  443.26   21.50
   8  -2  -1  953.30   36.50
   8   2  -1 1033.10   31.70
   6  -2  -1  410.16   17.70
  -6  -2   1  396.96   14.90
   6  -2  -1  422.46   19.40
  -6   2   1  415.46   18.00
  -6   2   1  433.26   17.60
   6   2  -1  410.56   14.80
   6   2  -1  413.66   18.50
   4  -2  -1  288.67   13.10
  -4  -2   1  297.47    9.60
   4  -2  -1  314.07   11.80
   4  -2  -1  302.17   13.10
   4   2  -1  314.17   13.70
  -4   2   1  299.67   11.70
   4   2  -1  312.77    9.60
   0  -2  -1 2228.18   51.39
   0  -2   1 2241.28   52.39
   0   2   1 2217.48   51.79
   2  -2   1 1549.14   41.50
   2  -2   1 1350.46   41.30
  -2  -2  -1 1584.44   38.60
   2   2   1 1546.05   37.90
  -2   2  -1 1483.95   43.70
  -4  -2  -1  122.09    9.20
   4  -2   1  145.29   10.40
   4  -2   1  112.19    9.80
  -4  -2  -1  131.49    8.80
  -4  -2  -1  126.19    8.00
   4   2   1  125.79    8.10
   4   2   1  117.09    9.50
  -4   2  -1  111.69   10.30
  -4   2  -1  120.49    8.60
  -6  -2  -1 1136.79   39.50
  -6  -2  -1 1113.39   36.60
   6   2   1 1160.88   36.30
  -8  -2  -1 1694.53   54.89
   8  -2   1 1683.33   53.59
   8   2   1 1706.33   52.69
  10  -2   1  766.52   32.10
 -10  -2  -1  733.63   33.90
  10   2   1  787.02   33.80
 -12  -2  -1  990.10   41.00
  12  -2   1  994.80   41.40
 -12   2  -1  983.50   41.50
 -13  -3   1   97.79   12.50
  13  -3  -1  110.49   12.70
  11  -3  -1  827.22   34.60
   9  -3  -1  957.00   36.90
   9   3  -1  968.10   32.30
  -7  -3   1 1968.30   71.79
   7   3  -1 2243.58   53.89
  -7   3   1 2255.37   57.79
   5  -3  -1 9999.00  236.98
  -3  -3   1 2665.33   66.69
  -3  -3   1 2654.03   66.19
  -3   3   1 2597.14   62.69
   3   3  -1 2595.94   66.29
   1  -3  -1  286.27    9.90
  -1  -3   1  276.17   11.80
   1  -3  -1  247.88   13.80
   1  -3  -1  275.07   11.90
   1   3  -1  284.97    9.30
  -1   3   1  286.87   11.90
  -1   3   1  283.87   11.10
   1   3  -1  291.97   11.70
  -1   3   1  283.17   10.10
   1   3  -1  286.07   11.90
  -1  -3  -1   73.69    5.30
   1  -3   1   66.59    4.50
  -1   3  -1   62.69    4.90
  -1   3  -1   66.19    4.20
  -1   3  -1   55.89    5.90
   1   3   1   68.29    5.80
   1   3   1   60.89    4.50
  -1   3  -1   77.79    5.70
  -3  -3  -1   37.60    3.90
   3  -3   1   34.70    4.80
  -3  -3  -1   30.90    4.10
   3  -3   1   28.70    5.10
  -3  -3  -1   36.40    4.60
  -3   3  -1   29.50    4.40
   3   3   1   32.90    4.60
  -3   3  -1   29.60    4.90
  -7  -3  -1  383.76   18.90
  -7  -3  -1  365.06   20.10
   7   3   1  376.76   17.80
  -9  -3  -1  633.64   29.20
   9  -3   1  605.04   27.60
   9   3   1  636.24   27.90
  11  -3   1  131.19   12.70
  13  -3   1    8.80    5.60
 -13   3  -1   14.70    7.50
  14  -4  -1    4.40    4.10
 -14   4   1    4.40    5.70
  12  -4  -1 1195.28   44.40
 -12  -4   1 1195.68   47.20
  10  -4  -1  111.99   10.70
   6  -4  -1    5.10    2.00
   6  -4  -1    3.80    3.10
  -6   4   1    4.00    1.90
  -4  -4   1  396.56   17.90
  -4  -4   1  417.56   18.10
   4  -4  -1  406.06   17.60
  -4   4   1  407.16   18.10
   4   4  -1  412.16   18.20
  -4   4   1  428.06   16.70
   4   4  -1  385.86   21.00
   0  -4   1 2777.02   69.89
   0  -4  -1 2843.32   67.89
   0   4  -1 2858.61   68.89
   0   4  -1 2831.62   70.59
   0   4   1 2769.52   68.49
  -2  -4  -1  320.77   15.40
  -2  -4  -1  309.87   12.90
   2  -4   1  320.77   11.70
  -2  -4  -1  314.77   14.00
  -2   4  -1  320.27   16.10
  -2   4  -1  334.47   11.70
  -2   4  -1  323.07   14.20
   2   4   1  305.27   15.50
  -2   4  -1  324.17   14.20
  -4  -4  -1  282.87   11.90
  -4  -4  -1  286.77   14.30
   4   4   1  288.87   15.00
  -8  -4  -1  315.17   18.50
   8  -4   1  329.87   17.90
   8   4   1  309.27   17.60
  10  -4   1  478.75   25.00
 -12  -4  -1  809.52   36.10
  12  -4   1  777.02   35.00
 -12   4  -1  695.73   35.90
  13  -5  -1   63.99    9.80
 -13  -5   1   56.49    9.80
  11  -5  -1   -0.10    1.80
   9  -5  -1   11.80    4.00
  -7   5   1    2.70    1.90
  -5  -5   1  495.15   23.40
  -5   5   1  512.45   19.90
  -5   5   1  542.05   27.10
   3  -5  -1  200.48   11.40
  -3  -5   1  190.68   11.70
  -3  -5   1  184.48   12.60
   3   5  -1  200.18   11.50
  -3   5   1  182.58   11.20
  -3   5   1  196.98   11.10
   3   5  -1  184.08   12.80
  -1  -5   1    0.20    1.20
   1  -5  -1    0.90    0.90
  -1  -5   1    0.80    1.30
   1  -5  -1    0.50    1.30
   1   5  -1    0.20    1.10
  -1   5   1   -0.90    0.90
  -1   5   1    0.60    1.40
   1   5  -1   -1.50    1.60
   1   5  -1   -0.40    1.00
   1  -5   1  232.38   11.20
  -1  -5  -1  205.18   12.80
   1  -5   1  202.88   12.60
  -1  -5  -1  225.28   11.70
   1   5   1  240.38   11.20
  -1   5  -1  231.38   11.30
  -1   5  -1  230.38   11.20
   1   5   1  202.38   13.30
   1   5   1  235.88   12.30
   3  -5   1  135.29    7.40
  -3  -5  -1  136.89    9.50
  -3  -5  -1  133.79    7.90
   3   5   1  143.59   10.00
  -3   5  -1  130.09    9.90
  -3   5  -1  138.89    7.20
  -5  -5  -1    9.60    3.30
  -7  -5  -1   38.40    6.10
  -7   5  -1   24.50    9.40
   9  -5   1   97.89   10.10
  11  -5   1  100.09   10.50
 -11  -5  -1  110.29   12.30
 -12  -6   1  294.87   19.00
  12  -6  -1  274.07   17.20
  10  -6  -1    2.90    2.80
   8  -6  -1    1.40    1.60
  -6  -6   1    1.20    1.60
  -6   6   1    0.10    1.90
  -4  -6   1  133.59   10.70
   4   6  -1  139.39   10.60
  -4   6   1  137.19    9.90
   2  -6  -1  288.27   15.00
  -2  -6   1  295.67   15.30
   2   6  -1  284.67   10.50
  -2   6   1  291.17   14.00
  -2   6   1  285.77   14.50
  -2   6   1  265.97   14.40
   2   6  -1  285.27   15.70
   0  -6  -1  822.52   27.80
   0  -6   1  811.12   28.40
   0   6   1  814.52   29.70
   0   6   1  809.02   27.80
   0   6  -1  814.92   25.90
   0   6  -1  792.12   28.10
   0   6   1  716.23   25.90
  -2  -6  -1  686.53   26.00
   2   6   1  661.53   26.10
  -2   6  -1  598.24   28.00
  -2   6  -1  715.73   23.70
   2   6   1  685.83   27.10
  -4  -6  -1   43.00    4.70
  -4  -6  -1   35.50    6.40
   4  -6   1   47.80    5.40
  -4   6  -1   47.10    5.60
  -6  -6  -1   24.00    5.40
  -8  -6  -1   46.40    8.60
 -10  -6  -1   -2.90    3.40
  13   7  -1    6.70    5.10
 -11  -7   1    6.40    4.00
  -9  -7   1  830.62   35.80
  -7  -7   1   86.89    9.60
  -7   7   1   82.89    9.70
  -5   7   1 1399.36   42.30
   5   7  -1 1348.17   46.40
  -3  -7   1  212.98   13.90
  -3   7   1  202.78   13.60
   3   7  -1  240.58   16.20
  -1  -7   1 1201.38   39.00
   1  -7  -1 1206.48   46.60
  -1   7   1 1193.48   37.70
  -1   7   1 1173.78   37.20
   1   7  -1 1126.39   35.80
   1   7  -1 1208.88   38.80
  -1   7   1 1115.19   35.50
  -1  -7  -1  579.54   24.70
   1   7   1  570.64   25.60
  -1   7  -1  585.94   24.00
  -1   7  -1  630.34   24.70
   1   7   1  560.04   23.10
  -3  -7  -1  734.03   29.80
  -3   7  -1  739.73   27.10
  -5  -7  -1 2466.95   72.99
  -7  -7  -1   11.10    3.90
   9  -7   1  313.97   18.10
  -9  -7  -1  280.27   19.80
  11  -7   1    0.40    3.20
 -11  -7  -1    3.50    5.10
 -11   7  -1   15.00    7.60
  12   8  -1 1646.64   57.19
  10  -8  -1  319.27   20.80
  -8  -8   1  442.76   22.80
  -6  -8   1  614.44   27.00
  -6   8   1  608.44   26.90
  -4  -8   1  101.09   10.40
  -4   8   1  102.19    9.70
   4   8  -1   94.99   10.00
  -2   8   1 2310.17   65.09
   2   8  -1 2254.17   66.99
   0  -8  -1  466.25   20.90
   0  -8   1  462.75   22.10
   0   8  -1  457.15   22.70
   0   8   1  462.45   21.70
  -2  -8  -1 2963.50   81.39
  -2   8  -1 2990.70   79.69
  -4  -8  -1    2.40    2.50
  -6  -8  -1  244.28   20.00
  -8  -8  -1 1824.62   61.89
 -10  -8  -1  293.67   20.80
  10  -8   1  325.97   19.40
 -10   8  -1  305.27   22.70
  11   9  -1   65.09   11.70
  -9  -9   1  448.36   25.00
   7   9  -1  445.26   24.70
  -5  -9   1 1751.02   54.99
  -5   9   1 1656.53   54.59
  -3  -9   1  136.39   12.70
  -3   9   1  132.69   11.50
  -1  -9   1  644.64   28.10
   1  -9  -1  657.43   27.50
  -1  -9   1  701.83   34.70
   1   9  -1  599.74   34.10
  -1   9   1  650.83   30.00
  -1  -9  -1    5.90    3.40
  -1   9  -1    0.50    2.20
   1   9   1    3.30    2.40
  -3  -9  -1  156.88   13.70
  -3   9  -1  173.58   13.90
  -5  -9  -1 3237.58   89.29
  -7  -9  -1   51.69    8.80
  -9  -9  -1   22.10    7.70
   9  -9   1   21.40    6.30
   9   9   1   12.80    5.20
  -9   9  -1   19.90    7.90
  -8 -10   1  115.59   12.30
   8  10  -1  117.79   12.20
  -6 -10   1    2.20    2.60
  -4 -10   1  473.65   25.70
   4  10  -1  478.25   24.10
  -4  10   1  482.95   25.40
  -2 -10   1  361.46   20.80
  -2  10   1  344.27   22.10
   2  10  -1  369.86   22.70
   0 -10  -1 1113.49   50.79
   0 -10  -1 1045.50   40.10
   0 -10   1  977.80   41.10
   0  10   1 1029.20   40.20
   0  10  -1 1028.00   41.60
  -2 -10  -1  178.28   14.90
   2  10   1  178.28   14.30
  -2  10  -1  177.58   15.40
  -4 -10  -1  154.98   13.80
   4  10   1  126.59   13.70
  -6 -10  -1    9.90    5.30
  -8 -10  -1   11.40    6.40
   8 -10   1    7.30    5.60
   8  10   1   25.30    8.40
  -8  10  -1   13.30    7.30
  -7 -11   1   32.60    7.90
   7  11  -1   35.30    8.20
  -5 -11   1  149.99   14.80
  -3 -11   1   17.20    5.60
  -3  11   1   12.10    5.50
   3  11  -1   16.90    5.50
  -1 -11   1   21.90    5.90
   1  11  -1   28.30    8.00
  -1  11   1   34.00    8.40
  -1 -11  -1   94.69   17.00
  -1  11  -1   96.29   12.50
   1  11   1  102.89   11.00
  -3 -11  -1   42.70   10.00
   5  11   1    5.20    3.50
  -7 -11  -1  110.29   15.50
  -7  11  -1   99.09   15.10
  -6 -12   1    4.50    5.10
   6  12  -1   11.80    5.20
  -4 -12   1   -5.20    3.30
  -2 -12   1 1037.50   41.70
   2  12  -1 1032.10   42.00
  -2  12   1  950.20   40.20
   0  12   1  302.77   20.20
   0  12  -1  283.87   21.70
   2  12   1  123.39   13.20
   4  12   1   53.19    9.60
  -3 -13   1    7.90    6.10
   3  13  -1   16.50    7.60
  -1  13   1   49.60   11.50
   1  13  -1   55.99   14.90
   1  13   1  307.97   22.10
  -1  13  -1  371.76   26.90
  -3  13  -1   17.70    9.90
  12   0  -2  982.90   36.90
  10   0  -2 2526.05   73.09
  -8   0   2  537.65   23.20
   8   0  -2  571.74   22.10
  -6   0   2 1980.40   49.30
  -6   0   2 1690.53   51.99
   6   0  -2 1799.72   51.49
   6   0  -2 1907.31   53.39
   6   0  -2 1804.72   49.90
  -4   0   2 1346.27   39.40
  -4   0   2 1372.86   39.20
   4   0  -2 1389.66   37.00
   2   0  -2 2384.66   52.59
   2   0  -2 2148.29   57.59
  -2   0  -2  286.07   11.80
  -2   0  -2  301.67   14.30
  -2   0  -2  300.47   13.20
   2   0   2  289.57   14.20
  -4   0  -2 2247.58   65.19
  -4   0  -2 2320.27   57.59
  -4   0  -2 2391.76   66.09
   4   0   2 2551.84   67.39
   4   0   2 2429.66   64.09
  -6   0  -2  165.48   12.90
   6   0   2  150.58   11.20
  -8   0  -2  175.08   14.30
   8   0   2  172.08   13.80
  10   0   2 3031.30   88.69
  12   0   2   29.60   12.20
 -15  -1   2    6.20    6.10
 -15   1   2    5.60    6.30
  13  -1  -2  568.74   29.90
  11  -1  -2   13.10    4.40
  11   1  -2   10.80    3.90
  -9  -1   2  294.17   16.40
   9  -1  -2  304.57   16.70
   9   1  -2  308.97   16.70
   7  -1  -2 7202.48  169.58
   5  -1  -2   25.50    4.00
   5  -1  -2   25.20    3.50
  -5  -1   2   35.50    4.00
   5  -1  -2   20.00    3.90
  -5   1   2   20.50    3.70
   5   1  -2   23.50    4.20
  -5   1   2   20.60    3.70
   5   1  -2   22.20    2.90
   5   1  -2   26.50    4.10
   3  -1  -2   87.29    4.30
   3  -1  -2   88.29    6.30
  -3   1   2   88.69    3.80
   3   1  -2   90.29    5.00
   3   1  -2   63.09    6.30
  -3   1   2   80.19    5.60
   3   1  -2   90.79    5.50
  -3   1   2   83.09    5.60
   1  -1  -2   22.80    3.20
   1  -1  -2   14.10    2.70
  -1  -1   2   21.20    3.00
   1   1  -2   23.40    3.00
   1   1  -2   24.90    3.00
   1   1  -2   23.20    2.80
  -1   1   2   27.10    3.50
  -1  -1  -2 4440.36  103.59
   1  -1   2 4432.36  107.19
   1   1   2 4439.06  104.89
  -3  -1  -2 3746.63   90.29
   3  -1   2 3747.83   95.79
  -3  -1  -2 3668.63   92.69
  -3   1  -2 3634.14   93.09
  -3   1  -2 3711.63   83.99
   3   1   2 3701.33   93.59
  -5  -1  -2 1981.10   58.09
  -5  -1  -2 2013.20   53.49
   5   1   2 1951.50   56.09
   7  -1   2 1697.33   53.19
  -7   1  -2 1795.52   55.89
   7   1   2 1711.93   53.99
   9  -1   2   24.50    6.10
  -9  -1  -2   23.70    5.90
   9   1   2   23.90    6.30
  -9   1  -2   14.00    4.60
 -11  -1  -2   58.49    9.70
  11  -1   2   61.39   11.00
  11   1   2   63.19   12.40
  14  -2  -2   24.20    7.60
  12  -2  -2  298.57   19.80
  10  -2  -2 1608.34   51.89
  10   2  -2 1591.14   51.29
   8  -2  -2    4.80    2.20
   8  -2  -2    4.70    2.60
  -8   2   2    0.00    2.10
   8   2  -2    5.10    2.20
   6  -2  -2  739.03   26.90
  -6  -2   2  758.62   23.40
   6  -2  -2  766.02   27.30
   6   2  -2  735.53   27.00
   6   2  -2  746.43   22.70
  -6   2   2  698.43   27.60
  -6   2   2  772.22   27.20
   6   2  -2  751.32   27.70
  -4  -2   2 1374.66   35.20
   4  -2  -2 1400.36   39.80
   4   2  -2 1353.76   34.80
   4   2  -2 1375.76   40.50
   4   2  -2 1398.66   38.40
  -4   2   2 1349.86   39.60
  -4   2   2 1308.47   39.80
   4   2  -2 1457.05   40.70
   2  -2  -2  460.05   17.10
   2  -2  -2  496.05   16.90
   2   2  -2  458.15   17.10
   2   2  -2  448.86   16.50
   2   2  -2  445.76   15.40
   2   2  -2  475.45   16.90
  -2   2   2  428.26   17.40
   2   2  -2  447.46   15.30
  -2   2   2  470.05   17.90
   0  -2  -2  309.87   19.00
   0  -2  -2  353.16   11.30
   0   2  -2  361.56   14.10
   0   2  -2  366.66   12.70
   0   2  -2  344.97   14.20
   0   2  -2  355.86   14.90
   0   2   2  359.16   11.90
  -2  -2  -2  531.45   19.30
   2  -2   2  539.55   22.40
  -2  -2  -2  544.15   19.70
  -2  -2  -2  516.35   18.60
   2  -2   2  520.05   19.90
   2   2   2  525.15   19.30
  -2   2  -2  491.25   14.30
  -2   2  -2  524.35   18.40
  -2   2  -2  460.95   18.80
  -2   2  -2  480.45   21.20
  -4  -2  -2 2433.26   64.19
  -4  -2  -2 2177.68   76.09
  -4  -2  -2 2447.66   66.29
   4   2   2 2552.94   65.89
   4   2   2 2580.24   67.59
  -4   2  -2 2504.55   68.89
  -6  -2  -2   13.90    4.40
  -6  -2  -2   22.30    5.10
   6   2   2   18.70    4.40
  -8  -2  -2 1074.89   40.70
   8  -2   2 1046.60   39.50
  -8   2  -2 1053.69   40.70
   8   2   2 1067.09   40.20
 -10  -2  -2  427.96   24.00
  10  -2   2  474.05   24.10
  10   2   2  471.05   26.40
 -10   2  -2  471.75   25.70
  12  -2   2  170.58   16.80
 -12  -2  -2  163.78   16.70
 -12   2  -2  201.78   17.50
  13  -3  -2   13.10    4.90
  11  -3  -2   15.70    4.70
   9  -3  -2   40.30    6.40
   9   3  -2   42.90    5.50
  -9   3   2   44.80    6.80
   7  -3  -2   16.80    4.80
  -7  -3   2   15.20    2.90
   7   3  -2   14.10    2.80
  -7   3   2   12.50    3.60
   5  -3  -2  337.07   16.30
   5  -3  -2  338.97   15.50
   5  -3  -2  328.67   14.70
  -5   3   2  334.27   15.70
   5   3  -2  344.57   11.20
   5   3  -2  346.17   16.50
  -5   3   2  345.67   15.80
   5   3  -2  289.57   16.70
   5   3  -2  339.17   10.80
   3  -3  -2  766.12   26.60
  -3   3   2  808.12   24.70
   3   3  -2  804.42   27.40
  -3   3   2  765.02   27.00
   3   3  -2  753.42   21.00
   3   3  -2  759.12   26.00
   3   3  -2  786.82   21.20
   1  -3  -2   18.80    1.90
   1  -3  -2   19.80    3.60
  -1   3   2   19.20    2.20
  -1   3   2   22.20    3.00
   1   3  -2   21.60    3.30
   1   3  -2   18.70    3.20
   1   3  -2   18.70    3.30
  -1   3   2   16.70    3.30
  -1  -3  -2  358.16   13.70
  -1  -3  -2  361.06   15.60
  -1   3  -2  355.96   16.80
   1   3   2  352.56   14.00
  -1   3  -2  355.06   12.40
  -1   3  -2  348.97   13.20
  -1   3  -2  352.76   14.70
  -3  -3  -2  211.38   11.50
  -3  -3  -2  211.18   11.70
  -3  -3  -2  202.18   12.20
   3   3   2  218.18   16.80
  -3   3  -2  190.98   13.60
  -5  -3  -2    6.40    2.90
  -5   3  -2    7.60    3.70
   5   3   2    8.40    3.10
  -7  -3  -2    2.20    2.30
   7  -3   2    1.70    1.90
   7   3   2    1.30    2.40
  -9  -3  -2   24.70    5.80
   9  -3   2   20.30    6.10
   9   3   2   24.60    6.80
  -9   3  -2   20.90    7.30
  11  -3   2   52.69    8.80
 -11  -3  -2   61.69   11.70
 -11   3  -2   64.09   10.30
  14  -4  -2  283.97   19.80
 -14  -4   2  239.38   20.30
  12  -4  -2  105.69   11.20
  10  -4  -2 1042.70   40.90
  -8   4   2   15.60    3.90
   6  -4  -2  410.66   19.30
   6  -4  -2  413.56   19.00
  -6   4   2  386.96   17.50
   4   4  -2 1025.10   33.20
  -4   4   2 1048.90   33.50
  -4   4   2 1038.30   32.90
   4   4  -2  996.10   35.00
   4   4  -2 1020.60   35.20
  -4   4   2 1019.80   29.20
   2  -4  -2 1128.09   35.90
  -2  -4   2 1052.19   35.90
   2   4  -2 1255.17   35.90
   2   4  -2 1159.08   31.10
  -2   4   2 1204.98   34.10
  -2   4   2 1185.68   30.20
  -2   4   2 1122.99   36.50
   2   4  -2 1177.88   36.00
   0  -4  -2 2528.85   62.79
   0   4   2 2669.33   66.59
   0   4  -2 2719.23   66.19
   0   4   2 2600.74   63.89
   0   4  -2 2573.74   67.59
   0   4  -2 2528.55   67.09
  -2  -4  -2   17.90    4.10
  -2  -4  -2   20.40    4.60
   2   4   2   19.90    4.20
  -2   4  -2   23.30    2.70
  -2   4  -2   19.80    4.20
  -2   4  -2   21.20    2.90
  -2   4  -2   11.40    4.00
  -4  -4  -2  521.55   21.80
  -4   4  -2  493.85   25.10
   6  -4   2   80.89   11.60
  -6  -4  -2   84.09    9.30
  -6   4  -2   94.09    9.90
   8  -4   2   76.79   11.60
  -8  -4  -2   95.79   10.20
  10  -4   2  609.04   29.20
 -10  -4  -2  625.84   30.00
 -10   4  -2  565.94   29.70
 -13  -5   2    6.50    4.30
  11  -5  -2  330.97   21.00
   9  -5  -2   54.29    7.60
  -7   5   2 2801.02   75.39
  -7   5   2 2804.42   74.69
   5  -5  -2  691.53   26.10
  -5   5   2  716.73   25.90
   5   5  -2  674.53   28.50
   3   5  -2 4475.75  102.09
   3   5  -2 4487.75  112.59
   3   5  -2 4657.03  102.59
   1  -5  -2   76.19    6.00
  -1   5   2   75.89    7.70
   1   5  -2   79.59    6.50
   1   5  -2   80.69    7.60
  -1   5   2   72.39    7.10
   1   5  -2   70.79    7.70
  -1  -5  -2   34.10    5.00
  -1   5  -2   37.40    5.10
  -1   5  -2   29.00    5.10
  -1   5  -2   35.00    5.20
  -1   5  -2   41.00    4.60
  -3  -5  -2 5397.96  131.39
  -3   5  -2 5357.96  138.59
   3   5   2 5330.87  132.19
  -5  -5  -2   52.09    7.00
  -7  -5  -2  773.22   35.60
  -9  -5  -2   67.69    9.30
  -9   5  -2   78.69   10.20
  11  -5   2  879.61   38.90
 -11  -5  -2  903.21   37.90
 -11   5  -2  911.51   40.10
 -12  -6   2  339.37   21.20
  12  -6  -2  345.17   20.90
  10  -6  -2  352.26   21.40
 -10  -6   2  367.16   22.30
   8  -6  -2  146.19   12.30
   6   6  -2 1114.49   40.90
  -4  -6   2  448.76   21.60
  -4   6   2  436.46   21.30
   4   6  -2  459.65   21.00
  -4   6   2  456.55   20.30
  -2  -6   2 2282.47   70.89
   2   6  -2 2376.16   62.39
   0  -6  -2 7721.43  178.68
  -2  -6  -2  347.07   18.00
  -2   6  -2  338.17   16.90
   2   6   2  379.56   21.30
  -2   6  -2  386.76   22.20
  -2   6  -2  327.87   14.90
  -4  -6  -2  170.48   12.60
  -6  -6  -2   76.89    9.70
  -8  -6  -2   30.90    6.50
 -10  -6  -2 1367.86   50.09
  10  -6   2 1340.07   47.50
 -10   6  -2 1307.07   51.49
  13   7  -2   -2.50    4.60
 -11  -7   2    0.90    3.40
  -9  -7   2    2.30    3.00
  -7   7   2 1525.75   50.29
  -5   7   2  224.28   14.80
  -3   7   2  156.88   12.40
   3   7  -2  141.29   11.90
  -3   7   2  167.48   12.30
  -1  -7   2   -0.70    1.40
   1  -7  -2    2.50    1.80
  -1   7   2    2.00    1.80
   1   7  -2   -3.40    2.90
   1   7  -2    1.20    1.80
  -1  -7  -2   80.59    8.60
   1   7   2   73.09    9.30
  -1   7  -2   81.89    8.40
  -3  -7  -2 1517.35   49.40
  -5  -7  -2  281.77   17.70
  -7  -7  -2  110.09   12.30
  -9  -7  -2    1.70    3.70
   9  -7   2    3.10    3.50
  -9   7  -2   -3.00    4.20
  12   8  -2   -1.80    4.30
 -10  -8   2   -0.60    3.40
  10  -8  -2   12.60    4.70
  -8  -8   2    0.80    2.20
   8   8  -2   -1.00    2.00
  -6  -8   2   38.70    7.40
   6   8  -2   40.70    6.50
  -6   8   2   36.10    6.70
  -4   8   2    1.30    2.10
   4   8  -2    2.00    2.30
  -2  -8   2   98.99    9.60
  -2   8   2  112.89   10.40
   2   8  -2   96.09   10.80
   0  -8  -2    3.10    2.50
   0  -8   2    4.00    2.70
   0   8   2    3.60    2.50
   0   8  -2    4.50    2.80
  -2  -8  -2   48.70    7.90
  -2   8  -2   37.50    7.40
  -4  -8  -2    0.20    3.10
  -6  -8  -2   12.10    5.50
  -8  -8  -2    2.80    4.40
   8  -8   2    3.70    4.20
 -11  -9   2    8.90    5.00
  11  -9  -2    3.70    4.00
  11   9  -2    0.10    4.40
  -9  -9   2  211.98   16.50
   9  -9  -2  163.58   14.50
  -5  -9   2   31.40    7.20
   5   9  -2   60.69    9.80
  -5   9   2   43.00    7.10
  -3  -9   2    3.90    2.50
   3   9  -2    2.40    2.50
   1  -9  -2    5.50    3.40
  -1  -9   2   11.90    4.50
   1   9  -2   12.30    4.60
  -1  -9  -2  248.58   20.20
   1   9   2  227.48   17.40
  -1   9  -2  247.98   16.10
  -3  -9  -2  195.28   16.40
  -5  -9  -2  480.35   26.20
  -7  -9  -2  699.43   34.50
  -9  -9  -2    8.50    7.80
   9   9   2   17.80    6.70
  -8 -10   2    1.10    2.80
   8  10  -2    2.10    3.10
  -6 -10   2   21.40    5.70
   6  10  -2   27.00    6.80
  -4  10   2  849.61   35.90
   4  10  -2  824.72   36.40
  -2 -10   2   98.99   10.60
   2  10  -2   91.09   10.60
  -2  10   2   93.69   10.50
   0 -10  -2 1128.39   43.50
   0  10   2 1109.09   43.40
   0  10  -2 1107.99   43.50
  -2 -10  -2  125.49   14.90
  -4 -10  -2  964.30   41.10
  -4  10  -2 1009.50   45.80
   4  10   2  973.80   38.30
   6  10   2  103.59   11.20
  -7 -11   2 1709.23   57.69
   7  11  -2 1516.95   56.59
  -5 -11   2  105.59   12.10
   5  11  -2  124.99   11.90
  -3 -11   2  849.41   35.40
  -3  11   2  845.32   37.10
   3  11  -2  865.81   36.50
   1  11  -2   20.10    6.70
  -1  11   2   13.60    5.60
  -1  11  -2   37.50    9.30
  -5  11  -2  149.19   18.80
   5  11   2  163.48   14.90
  -6 -12   2  105.59   13.40
   6 -12  -2  129.39   14.30
   6  12  -2  132.29   13.80
  -4 -12   2  162.28   14.60
   4  12  -2  122.29   14.80
  -2 -12   2  290.67   21.50
   2  12  -2  255.57   22.10
  -2  12   2  281.37   21.30
   0  12   2  641.64   30.60
   0  12  -2  583.54   35.90
  -2  12  -2   14.90    6.90
  -4  12  -2  526.25   45.80
   3  13  -2  124.19   21.90
   1  13  -2   12.40    8.80
  -1  13   2    1.70    5.20
  12   0  -3   -0.90    2.90
  10   0  -3    1.70    1.80
   8   0  -3   -2.00    1.20
  -8   0   3    0.60    1.50
  -6   0   3   -0.40    1.10
   6   0  -3    2.40    2.10
   6   0  -3   -0.70    0.90
  -4   0   3    0.40    0.90
   4   0  -3   -0.10    0.90
  -4   0   3   -0.50    1.40
   4   0  -3    1.30    1.10
   4   0  -3    0.50    1.50
   2   0  -3   -0.50    1.30
   2   0  -3    0.90    1.30
   2   0  -3   -0.40    1.20
   2   0  -3    3.50    1.30
   2   0  -3    0.70    1.00
   0   0  -3    0.40    1.10
   0   0   3    0.10    1.20
   0   0  -3    0.60    1.00
   0   0  -3    0.80    1.30
   0   0  -3    0.20    1.00
  -2   0  -3    0.10    1.60
   2   0   3    1.50    1.60
   2   0   3    1.60    2.10
  -2   0  -3    0.80    1.60
   4   0   3   -1.90    1.60
  -4   0  -3    0.60    2.10
  -4   0  -3    1.10    1.90
   6   0   3    0.30    2.00
  -6   0  -3    1.60    2.40
  -8   0  -3    0.80    2.80
   8   0   3   -3.30    2.60
  10   0   3    1.60    4.30
 -10   0  -3    3.80    3.70
 -15  -1   3  181.88   17.90
  13  -1  -3   85.79   11.50
  11  -1  -3    2.10    2.40
  11   1  -3    5.40    3.60
   9   1  -3  286.77   15.60
  -9   1   3  259.17   17.40
   7  -1  -3   54.19    6.80
   7  -1  -3   56.69    6.00
   7   1  -3   46.70    6.90
  -7   1   3   55.89    6.50
   7   1  -3   44.80    5.50
   5  -1  -3 1368.06   40.30
   5  -1  -3 1297.37   35.30
   5  -1  -3 1247.68   39.70
   5   1  -3 1307.27   41.60
   5   1  -3 1302.37   37.60
  -5   1   3 1281.97   40.60
  -5   1   3 1360.16   38.90
   5   1  -3 1317.87   38.70
   3  -1  -3  817.02   27.60
   3  -1  -3  853.11   27.60
   3   1  -3  830.42   27.30
   3   1  -3  831.42   28.50
  -3   1   3  893.21   28.40
   3   1  -3  806.82   24.80
  -3   1   3  908.81   27.60
   3   1  -3  781.12   29.20
   1  -1  -3  500.95   21.70
   1  -1  -3  531.85   20.50
   1  -1  -3  570.24   19.70
   1  -1  -3  511.35   15.70
   1   1  -3  559.54   20.40
   1   1  -3  536.85   19.20
   1   1  -3  544.85   20.70
   1   1  -3  563.14   20.90
   1   1  -3  528.85   19.00
  -1  -1  -3 1715.93   49.90
  -1  -1  -3 1711.63   48.40
  -1  -1  -3 1733.43   47.70
   1   1   3 1795.52   49.00
  -1   1  -3 1793.42   47.80
  -1   1  -3 1769.02   49.10
  -1   1  -3 1672.73   46.50
  -1   1  -3 1692.63   50.89
  -3  -1  -3  565.04   24.10
  -3  -1  -3  594.44   22.80
   3  -1   3  562.74   24.80
  -3   1  -3  574.94   18.70
  -3   1  -3  551.34   24.70
  -5  -1  -3  189.18   14.00
  -5   1  -3  193.68   14.20
   5   1   3  197.98   13.50
  -7  -1  -3    0.50    3.50
   7  -1   3   -0.70    2.00
  -7   1  -3   -0.90    2.10
   7   1   3    1.30    2.30
   9  -1   3  559.64   27.80
  -9  -1  -3  569.64   28.50
  -9   1  -3  580.04   29.10
   9   1   3  544.35   28.60
  11  -1   3    0.20    5.90
 -11  -1  -3   11.00    5.90
 -11   1  -3    8.30    5.70
  12  -2  -3 2136.99   67.49
  10  -2  -3   17.90    4.80
 -10   2   3   28.70    6.70
  10   2  -3   34.00    6.60
   8  -2  -3  848.62   33.50
  -8  -2   3  935.81   29.90
   8  -2  -3  907.61   34.20
   8   2  -3  893.71   29.80
  -8   2   3  889.31   32.90
   6  -2  -3  100.69    7.70
   6  -2  -3  102.09    8.30
   6   2  -3   95.89    7.60
  -6   2   3  107.59    8.90
   6   2  -3   95.79    9.00
   4  -2  -3    9.00    3.00
   4  -2  -3    8.10    2.90
   4   2  -3    7.10    2.30
  -4   2   3    7.60    2.60
   4   2  -3    5.60    1.70
   4   2  -3    1.90    2.00
  -4   2   3    7.80    2.80
   2   2  -3 7364.16  174.48
   2   2  -3 7359.56  179.68
   0  -2  -3  220.08    9.80
   0  -2  -3  225.28   12.90
   0  -2  -3  233.88   11.20
   0   2  -3  206.48   11.60
   0   2  -3  222.88   11.00
   0   2   3  212.58   10.70
   0   2  -3  209.88   12.50
   0   2  -3  218.48   12.90
  -2  -2  -3 2165.08   66.29
  -2  -2  -3 2140.09   60.59
   2   2   3 2261.87   62.29
  -2   2  -3 2286.97   55.39
  -2   2  -3 2230.78   61.29
  -2   2  -3 2306.17   64.39
  -4  -2  -3   28.00    5.70
  -4  -2  -3   18.40    4.60
   4   2   3   17.70    4.40
  -4   2  -3   34.50    7.80
   6  -2   3   95.89    9.60
  -6  -2  -3  113.19   10.90
  -6   2  -3  107.19   11.60
   6   2   3  107.69   10.30
  -8  -2  -3 1852.41   61.29
   8  -2   3 1896.61   58.89
   8   2   3 1825.12   60.09
  -8   2  -3 1876.61   60.19
  10  -2   3  125.79   13.50
 -10  -2  -3  127.49   13.30
  10   2   3  133.69   15.90
 -10   2  -3  124.99   14.10
  13  -3  -3    5.00    4.30
  11  -3  -3  636.04   29.50
   9  -3  -3 3367.36   90.69
  -9   3   3 3433.56   92.39
   9   3  -3 3434.26   85.99
   7  -3  -3 1576.04   48.90
   7  -3  -3 1516.55   46.30
   7   3  -3 1618.44   42.40
  -7   3   3 1551.64   48.90
   7   3  -3 1520.75   43.00
   5  -3  -3 2016.90   58.19
   5   3  -3 2048.20   59.89
   5   3  -3 2058.69   53.79
  -5   3   3 2075.69   58.69
   5   3  -3 2070.89   52.89
   5   3  -3 1995.20   58.29
   3  -3  -3  598.64   23.70
   3   3  -3  613.34   23.70
   3   3  -3  586.14   21.40
   3   3  -3  578.14   23.00
   3   3  -3  621.94   22.60
   3   3  -3  588.64   21.10
  -3   3   3  596.14   23.20
   1   3  -3 4097.49   97.89
   1   3  -3 4084.29  100.89
   1   3  -3 4128.69  104.09
  -1  -3  -3  474.55   17.50
  -1  -3  -3  412.26   20.60
  -1   3  -3  478.25   22.00
  -1   3  -3  454.45   19.60
  -1   3  -3  478.95   16.70
  -1   3  -3  467.15   17.60
  -3  -3  -3  987.70   32.70
  -3   3  -3  974.90   37.00
   3   3   3  975.30   35.30
  -5  -3  -3 3884.01  100.69
   5  -3   3 3833.12  102.39
  -5   3  -3 3870.71  111.29
  -7  -3  -3   -0.40    2.50
   7  -3   3    2.40    2.50
  -7   3  -3    3.90    3.40
   7   3   3    2.00    2.90
  -9  -3  -3  455.85   25.40
   9   3   3  442.06   27.30
 -11  -3  -3   37.70    9.00
  14  -4  -3  370.46   22.80
 -14  -4   3  352.76   23.80
  10  -4  -3   23.70    5.40
 -10   4   3   43.90    8.90
  -8   4   3  257.47   16.70
   6  -4  -3   72.89    7.60
   6   4  -3   71.29    8.00
  -6   4   3   59.49    5.70
  -6   4   3   74.59    7.60
   6   4  -3   69.09    5.20
   4   4  -3    7.60    2.20
  -4   4   3    4.30    1.90
   4   4  -3    9.20    2.80
   4   4  -3    8.40    2.50
   2   4  -3 4371.86  103.29
   2   4  -3 3995.30  104.99
   0  -4  -3  495.55   16.80
   0   4   3  482.45   18.10
   0   4  -3  462.65   19.00
   0   4  -3  480.45   20.20
   0   4  -3  482.25   18.40
   0   4  -3  473.75   23.50
  -2  -4  -3  581.64   23.00
  -2   4  -3  594.84   19.70
  -2   4  -3  568.74   19.50
  -2   4  -3  602.14   28.30
  -4  -4  -3    0.70    2.10
  -4   4  -3    0.60    2.50
  -6  -4  -3   70.99    9.50
  -8  -4  -3  679.83   32.10
  -8   4  -3  692.13   36.20
  10  -4   3   65.49   10.00
 -10  -4  -3   41.10    9.90
 -10   4  -3   55.39   10.00
 -13  -5   3   61.09   11.90
  13  -5  -3   62.19    9.90
  11  -5  -3   28.50    7.00
   9  -5  -3    4.30    2.60
  -9   5   3    4.80    3.20
   7  -5  -3    8.20    3.40
  -7   5   3   17.70    4.80
   7   5  -3    6.70    2.80
   5   5  -3   51.29    7.20
   5   5  -3   49.00    4.50
  -5   5   3   45.40    6.30
  -5   5   3   40.00    5.30
  -3   5   3  337.97   17.80
   3   5  -3  287.67   13.70
   3   5  -3  323.27   17.70
   3   5  -3  318.77   13.80
   1  -5  -3  229.48    9.50
  -1   5   3  212.08   10.30
   1   5  -3  230.78   13.00
   1   5  -3  214.18   13.60
   1   5  -3  236.08   13.30
  -1  -5  -3  363.06   16.30
  -1   5  -3  367.46   21.30
   1   5   3  350.06   16.90
  -1   5  -3  334.27   15.70
  -1   5  -3  365.46   16.90
  -3  -5  -3  281.17   15.40
  -3   5  -3  263.57   26.40
  -5  -5  -3    1.80    2.40
  -5   5  -3    0.20    2.70
  -7  -5  -3   90.99   11.10
  -7   5  -3   56.29    9.70
   9  -5   3  123.49   13.40
  -9  -5  -3  115.39   12.90
  -9   5  -3  132.39   13.90
  12  -6  -3   75.69   10.40
  10  -6  -3   25.10    6.50
   8  -6  -3  202.08   14.20
  -8   6   3  210.78   15.00
   6   6  -3    4.70    2.50
  -6   6   3    1.90    2.30
   4   6  -3   70.99    8.40
   4   6  -3   82.59    5.90
  -4   6   3   76.49    8.40
   2   6  -3  725.03   28.10
  -2   6   3  712.83   30.70
   2   6  -3  717.53   25.70
   0  -6  -3  112.79    8.30
   0   6  -3   94.79    8.70
  -2  -6  -3   34.50    7.10
  -2   6  -3   35.90    8.00
  -2   6  -3   32.60    5.30
  -4  -6  -3    0.00    3.30
  -4   6  -3    3.50    3.20
  -6  -6  -3   77.59   10.40
  -8  -6  -3   28.40    7.40
   8  -6   3   39.80    8.60
  -8   6  -3   26.80    7.80
 -10  -6  -3   87.49   15.00
  -9   7   3  618.14   31.10
   7   7  -3  426.16   25.20
  -7   7   3  506.05   26.60
   5   7  -3 1856.71   60.19
  -5   7   3 1926.11   57.59
   3   7  -3   48.80    6.60
   3   7  -3   44.60    6.20
   1  -7  -3  179.78   10.90
   1   7  -3  203.88   13.50
  -1  -7  -3  934.51   34.20
  -1   7  -3  943.01   33.60
  -1   7  -3  912.91   38.40
  -3   7  -3   79.69   11.70
  -5  -7  -3  717.73   33.40
  -7  -7  -3   98.69   12.60
  -7   7  -3   82.19   12.60
  12   8  -3 1903.41   75.99
 -10  -8   3  203.58   15.90
  10  -8  -3  199.78   15.90
  -8   8   3 1035.40   39.30
  -6   8   3  317.67   19.40
   6   8  -3  341.07   19.60
  -4   8   3  196.28   14.60
   4   8  -3  193.08   14.20
  -2  -8   3 2876.31   76.99
   2   8  -3 2877.91   80.19
  -2   8   3 2844.82   79.49
   0   8  -3    1.50    2.70
  -2  -8  -3 1430.46   50.09
  -2   8  -3 1454.35   54.59
  -4  -8  -3  154.48   14.10
  -4   8  -3  129.99   17.50
  -6   8  -3  215.58   18.30
  -8   8  -3 1766.12   64.19
  -9  -9   3 1082.49   42.60
   9  -9  -3 1103.59   44.50
   9   9  -3 1095.19   43.10
  -7  -9   3 1087.49   43.60
  -7   9   3 1104.19   44.70
   7   9  -3 1097.29   43.90
  -5  -9   3  893.41   36.80
  -5   9   3  887.61   36.30
   5   9  -3  903.71   35.40
   3   9  -3  159.88   14.30
  -3   9   3  160.18   13.50
  -1   9   3  514.35   25.60
   1   9   3  142.59   13.40
  -1   9  -3  155.58   15.40
  -5   9  -3 1185.68   49.10
   7  -9   3   39.90    9.50
   7   9   3   66.29   12.40
  -7   9  -3   41.00   11.20
  -8 -10   3  145.29   13.60
   8 -10  -3  138.59   14.00
   8  10  -3  122.09   15.00
  -6 -10   3  112.79   12.40
   6  10  -3  145.49   14.50
   4  10  -3   65.29   10.00
  -4  10   3   66.79    9.20
  -2  10   3 1185.48   44.30
   0 -10  -3    4.70    3.60
   0  10   3    0.50    2.20
   2  10   3   25.30    6.60
  -2  10  -3   28.30    8.40
   4  10   3   14.20    5.30
  -4  10  -3   16.60    6.50
   6  10   3  248.28   20.70
   7 -11  -3   28.00    7.80
  -7 -11   3   21.10    7.00
   7  11  -3   21.10    6.80
  -5 -11   3   26.00    7.30
   5  11  -3   18.00    5.80
  -3 -11   3   44.20    8.90
  -3  11   3   29.40    7.20
   3  11  -3   46.00   10.00
   1  11  -3   37.00    9.20
  -1  11   3   36.30    9.00
  -1  11  -3   12.60    5.90
   1  11   3   12.30    4.70
  -3  11  -3    9.80    6.70
   3  11   3   28.20    7.90
   6 -12  -3   10.10    7.00
   6  12  -3   22.50   12.10
  -4 -12   3   53.09   10.20
   4  12  -3   39.60    9.80
  -4  12   3   49.40    9.90
  -2  12   3  754.92   35.60
   2  12  -3  773.32   39.90
   0  12  -3  569.54   32.60
   0  12   3  591.44   31.50
  12   0  -4   -0.30    2.90
  10   0  -4  365.96   20.90
   8   0  -4  242.78   14.60
   6   0  -4 3023.40   78.39
   6   0  -4 2976.70   75.99
   4   0  -4 5757.92  132.69
   2   0  -4 4160.98  100.19
   2   0  -4 4196.38   97.89
   0   0  -4 3344.77   84.49
   0   0  -4 3416.56   85.29
   0   0  -4 3394.06   86.99
  -2   0  -4  575.84   24.10
  -2   0  -4  447.86   20.70
  -4   0  -4  800.32   32.80
   4   0   4  819.02   32.30
   6   0   4   58.29   13.50
  -6   0  -4   78.79    9.20
   8   0   4   -4.10    5.20
  -8   0  -4   -0.60    4.80
 -10   0  -4 1081.99   44.10
  10   0   4 1070.79   44.30
  11  -1  -4   53.29    8.30
  11   1  -4   57.69    9.00
   9  -1  -4   79.99    9.70
   9   1  -4   80.29    9.90
  -9   1   4   78.09    9.70
   7  -1  -4 3074.29   82.99
   7   1  -4 3048.40   82.09
   7   1  -4 2955.80   79.79
   5  -1  -4  323.07   16.00
   5   1  -4  320.17   15.40
  -5   1   4  294.97   16.80
   5   1  -4  302.57   16.70
   5   1  -4  336.57   15.20
   3  -1  -4 2190.88   67.59
   3   1  -4 2333.77   60.09
   3   1  -4 2395.46   61.59
   3   1  -4 2352.36   59.99
   1  -1  -4  115.59    7.30
   1  -1  -4  110.99    7.00
   1  -1  -4  111.39    9.20
   1   1  -4  108.09    9.00
   1   1  -4  112.29    8.10
   1   1  -4  105.39    9.20
  -1  -1  -4  270.57   14.10
  -1  -1  -4  255.87   15.30
   1   1   4  210.58   17.40
  -1   1  -4  265.87   15.00
  -1   1  -4  265.37   13.90
  -1   1  -4  260.77   14.40
   3  -1   4 2014.70   61.39
  -3  -1  -4 2090.29   60.49
  -5  -1  -4    9.50    4.40
   5  -1   4    5.40    2.70
  -5   1  -4    3.60    3.30
   5   1   4    4.50    2.70
   7  -1   4  693.13   31.50
  -7  -1  -4  701.13   33.80
  -7   1  -4  804.42   46.60
  -9  -1  -4  263.77   20.90
   9  -1   4  275.77   20.40
  -9   1  -4  253.27   21.30
   9   1   4  265.97   20.70
  12  -2  -4    6.30    3.80
  10  -2  -4  208.68   15.80
 -10   2   4  206.78   16.80
  10   2  -4  233.48   20.40
   8  -2  -4  149.29   11.60
   8   2  -4  147.59   10.90
  -8   2   4  159.38   12.90
   6  -2  -4   62.19    7.20
   6   2  -4   53.09    7.20
   6   2  -4   50.39    6.00
  -6   2   4   52.09    6.90
   6   2  -4   52.39    7.40
   4  -2  -4  823.12   31.00
   4   2  -4  846.02   29.20
   4   2  -4  835.52   28.40
   4   2  -4  878.11   30.20
   2  -2  -4  207.08   18.00
   2   2  -4  215.38   12.00
   2   2  -4  199.58   12.40
   2   2  -4  229.58   13.50
   0  -2  -4   77.49    6.80
   0   2  -4   78.29    8.40
   0   2  -4   78.79    7.50
   0   2  -4   73.89    8.30
  -2  -2  -4   23.80    5.90
   2   2   4    2.90    3.50
  -2   2  -4   14.10    5.20
  -4  -2  -4  230.28   15.90
  -4   2  -4  214.08   15.70
  -6  -2  -4   52.29    8.90
   6  -2   4   62.89    9.10
  -6   2  -4   75.79   10.30
  -8  -2  -4   61.89   10.90
   8  -2   4   67.39   10.50
  -8   2  -4   58.59   10.40
  13  -3  -4  148.59   14.30
  11  -3  -4   35.60    6.70
 -11   3   4   39.30    7.70
   9  -3  -4  331.47   21.60
  -9   3   4  360.66   20.90
  -7   3   4  199.98   14.60
   7   3  -4  189.88   14.30
   7   3  -4  191.98   12.50
   5  -3  -4  167.48   11.90
  -5   3   4  163.38   12.50
   5   3  -4  179.58   11.80
   5   3  -4  154.38   11.30
   5   3  -4  160.98   10.60
   3  -3  -4   19.30    3.80
  -3   3   4   17.00    4.60
   3   3  -4   17.90    4.40
   3   3  -4   20.90    5.50
   3   3  -4   11.90    3.90
   3   3  -4   17.30    4.20
   1   3  -4  161.78   11.10
   1   3  -4  139.49   12.60
   1   3  -4  166.88   11.00
  -1  -3  -4  224.08   12.50
  -1   3  -4  212.18   12.80
  -1   3  -4  221.68   16.20
  -3  -3  -4  175.58   12.60
  -3   3  -4  181.28   14.10
  -5  -3  -4  284.17   17.70
  -5   3  -4  320.47   20.00
  -7  -3  -4   47.80   10.20
   7  -3   4   93.79   18.10
  -7   3  -4   50.09    9.10
   9  -3   4  104.89   13.50
  -9  -3  -4   94.79   13.70
  -9   3  -4  102.29   12.90
  14  -4  -4  288.17   21.10
  14   4  -4  262.77   23.00
  12  -4  -4  615.24   30.30
 -12   4   4  660.63   35.40
  10  -4  -4 1287.27   45.40
 -10   4   4 1262.27   47.30
  -8   4   4   48.20    7.70
   6   4  -4   91.19   13.80
   4   4  -4  767.62   26.00
   4   4  -4  702.33   31.40
   4   4  -4  753.22   26.10
   2   4  -4   20.10    5.10
   0  -4  -4  786.52   23.90
   0   4  -4  779.22   28.70
   0   4  -4  749.82   32.20
  -2  -4  -4  820.52   34.20
  -2   4  -4  880.91   36.30
  -4  -4  -4 1001.40   39.20
  -4   4  -4 1005.40   41.60
  -6  -4  -4  825.12   36.60
  -8  -4  -4  600.04   32.90
   8  -4   4  612.74   30.60
  -8   4  -4  647.44   32.40
  13  -5  -4  516.45   26.70
  13   5  -4  455.65   29.70
  11  -5  -4  427.16   23.90
 -11   5   4  435.36   27.30
   9  -5  -4  464.45   24.60
  -9   5   4  507.65   26.80
   7  -5  -4 2753.62   78.29
  -7   5   4 2847.42   80.49
   7   5  -4 2752.32   83.59
   5   5  -4    2.60    2.10
   5   5  -4    4.90    2.20
   3   5  -4 1816.62   51.69
  -3   5   4 1863.91   57.09
   3   5  -4 1922.91   55.99
   1   5  -4    4.20    3.80
   1   5  -4    3.40    2.40
  -1  -5  -4    0.40    2.30
  -1   5  -4   -4.90    2.60
  -1   5  -4   -1.40    2.40
  -3  -5  -4 3401.06   94.59
  -3   5  -4 3544.15  100.19
  -5  -5  -4  187.28   16.00
  -5   5  -4  169.58   16.00
   7  -5   4  906.31   37.40
  -7   5  -4  925.81   39.90
  12  -6  -4  306.77   21.50
  12   6  -4  337.47   22.70
  10  -6  -4  521.05   26.80
  -8   6   4    3.70    2.50
   8   6  -4    4.40    2.90
  -6   6   4  698.03   31.20
   4   6  -4 1949.10   62.99
   4   6  -4 1967.50   54.69
  -4   6   4 1950.01   60.49
   2   6  -4  441.06   22.30
   0   6  -4 2063.49   63.29
   0   6  -4 1972.30   67.09
  -2   6  -4   46.90   10.70
  -4   6  -4 1158.78   47.40
   6  -6   4  377.06   24.90
  -6   6  -4  406.16   25.90
   8  -6   4  293.57   20.70
  -8   6  -4  252.17   21.60
  11   7  -4   11.30    4.80
   9  -7  -4  798.12   37.40
  -9   7   4  764.52   35.70
  -7   7   4 1011.50   38.40
   7   7  -4  966.70   38.20
   5   7  -4  220.18   15.90
  -5   7   4  223.88   15.80
   3   7  -4   83.69   10.10
  -3   7   4   80.59    8.90
   1   7  -4  300.07   20.50
  -1   7  -4   84.19   11.40
  -3   7  -4 1245.48   51.79
   7  -7   4  181.38   17.10
  -7   7  -4  178.18   18.50
  10  -8  -4   17.50    4.90
 -10  -8   4   26.10    6.70
  10   8  -4   19.30    5.60
   8  -8  -4   30.40    7.80
  -8  -8   4   19.00    5.70
  -8   8   4   12.10    4.80
  -6   8   4   49.99    9.70
   6   8  -4   69.49    9.10
   4   8  -4    6.90    3.50
   2   8  -4  110.59   11.40
  -2   8   4  105.29   10.60
   0   8  -4   65.59   10.80
   0   8   4  108.49   11.40
   6  -8   4  128.19   16.30
  -6   8  -4  127.29   15.30
   9  -9  -4   45.40    8.90
  -9  -9   4   54.59   10.40
   9   9  -4   57.49    9.70
  -7  -9   4  565.14   28.00
   7   9  -4  492.65   26.70
  -7   9   4  528.55   28.20
   5   9  -4  110.59   11.60
  -5   9   4  106.19   12.00
   3   9  -4  113.29   12.50
   5  -9   4  117.39   15.00
   5   9   4  109.19   13.70
  -5   9  -4  116.09   15.50
   8 -10  -4   29.50    7.30
  -8 -10   4   28.80    9.50
   8  10  -4   30.40    7.90
  -6 -10   4  163.48   15.30
   6  10  -4  163.48   15.30
  -6  10   4  154.28   14.70
  -4 -10   4  899.41   37.10
  -4  10   4  864.31   38.10
   4  10  -4  923.11   39.90
  -2  10   4  254.37   17.60
   0  10  -4  976.90   47.40
  -2  10  -4    5.60    5.10
   2  10   4   28.70    8.00
   4  10   4  313.97   28.70
   7 -11  -4  857.21   39.00
   7  11  -4  872.01   41.10
  -5 -11   4  179.68   16.00
   5  11  -4  173.78   16.50
  -5  11   4  166.78   16.80
  -3  11   4 1132.19   44.50
   1  11  -4  105.39   16.50
  -1  11   4  105.39   12.90
  -1  11  -4  227.88   21.40
   1  11   4  231.18   18.60
  10   0  -5    1.20    2.60
  -8   0   5    1.00    1.60
   8   0  -5    1.60    2.00
  -8   0   5    1.30    2.60
   6   0  -5    0.80    1.30
   4   0  -5    6.10    2.70
   4   0  -5    0.80    2.50
   2   0  -5   -0.80    3.00
   0   0  -5    2.80    3.00
  -2   0  -5   -0.40    1.50
  -2   0  -5    0.80    4.10
  -4   0  -5    3.00    3.50
   4   0   5   -0.20    2.40
   6   0   5   -1.30    2.40
  -6   0  -5   -2.10    4.60
   8   0   5    1.70    3.80
  -8   0  -5   -1.10    5.20
  11  -1  -5    1.40    1.90
   9  -1  -5  238.78   15.50
   9   1  -5  223.68   15.80
  -9   1   5  217.68   15.90
   7  -1  -5   63.79    7.70
   7   1  -5   69.59    8.20
  -7   1   5   41.10    9.10
   5  -1  -5 1091.19   38.90
   5   1  -5 1094.29   37.20
   3   1  -5  328.57   19.30
   3   1  -5  378.06   19.80
   1  -1  -5    8.00    3.10
   1   1  -5   -2.90    3.00
  -1  -1  -5  867.21   32.40
  -1   1  -5  813.92   34.50
  -1   1  -5  871.91   34.50
  -3  -1  -5   20.20    6.90
  -3   1  -5   14.30    5.20
   5  -1   5   59.99    8.60
  -5  -1  -5  109.29   16.10
  -5   1  -5   59.99   10.00
  -7  -1  -5  119.39   15.90
   7  -1   5  135.49   13.40
  -7   1  -5  126.09   14.60
  14   2  -5  244.38   20.30
  12  -2  -5  974.20   41.30
  10  -2  -5   82.49   10.80
 -10   2   5   65.59    9.30
   8  -2  -5 1277.67   46.90
  -8   2   5 1377.76   47.80
   8   2  -5 1386.16   45.30
   6  -2  -5  517.85   24.20
   6   2  -5  564.54   23.60
  -6   2   5  491.85   25.80
   4   2  -5  347.17   19.50
   4   2  -5  371.86   18.00
   2  -2  -5 2373.36   68.99
   2   2  -5 2223.38   68.39
   2   2  -5 2324.07   68.79
   0  -2  -5   20.40    4.50
   0   2  -5   21.00    6.10
   0   2  -5   19.80    5.40
  -2  -2  -5 2134.09   64.59
  -2   2  -5 2043.50   67.19
  -4  -2  -5   13.60    5.60
  -4   2  -5   15.70    6.50
  -6   2  -5   20.90    7.60
  -8  -2  -5  812.92   37.80
  13  -3  -5  228.78   18.40
  13   3  -5  234.58   18.90
  11  -3  -5   35.30    6.90
 -11   3   5   67.59   10.30
   9  -3  -5 4311.07  109.19
  -9   3   5 4093.09  115.19
   7  -3  -5  351.06   20.20
   7   3  -5  349.77   20.30
   7   3  -5  401.46   19.90
   5  -3  -5  996.90   35.10
  -5   3   5  930.01   38.40
   5   3  -5  964.00   34.30
   5   3  -5  933.51   38.80
   3  -3  -5    0.50    1.40
   3   3  -5    1.30    2.80
   3   3  -5   -0.10    1.40
   1   3  -5 1494.95   54.19
   1   3  -5 1529.65   50.99
  -1   3  -5 1165.68   44.60
  -1   3  -5 1144.79   38.90
  -3   3  -5  341.67   22.60
   5  -3   5 1777.92   57.99
  -5   3  -5 1598.84   58.59
   7  -3   5   86.09   12.60
  -7   3  -5  103.19   14.00
  14  -4  -5  195.58   18.60
  12  -4  -5  352.56   22.40
  10  -4  -5   12.30    4.40
 -10   4   5   16.70    5.40
  -8   4   5  967.80   38.50
   8   4  -5  856.11   47.30
   6  -4  -5  108.19   10.80
   6   4  -5   99.99   10.10
  -6   4   5   98.69   11.30
   4   4  -5  537.95   25.80
   4   4  -5  484.85   23.00
   2   4  -5 1329.47   44.80
   2   4  -5 1366.36   50.19
   2   4  -5 1327.77   46.00
   0   4  -5    1.40    2.60
   0   4  -5   -1.80    2.80
  -2   4  -5  825.72   37.80
  -4   4  -5   30.70    8.60
   6  -4   5   -0.60    3.40
  -6   4  -5    5.30    5.70
 -13  -5   5   -0.60    5.70
  13  -5  -5    0.80    4.00
  13   5  -5    3.00    4.30
  11  -5  -5    3.20    2.70
 -11   5   5    5.80    4.20
   9  -5  -5   19.10    4.80
  -9   5   5   39.10    8.00
  -7   5   5   11.40    3.90
   7   5  -5    7.70    3.50
   5   5  -5  152.98   13.20
   5   5  -5  129.19   12.10
  -5   5   5  125.59   13.20
   3   5  -5   55.69    9.80
   3   5  -5   65.09    8.70
   1   5  -5    8.10    3.90
   1   5  -5    9.10    4.20
  -1   5  -5  169.88   15.50
  -3   5  -5    6.30    4.70
  -5   5  -5    4.80    5.00
  12  -6  -5   53.59    9.30
  12   6  -5   24.50    7.10
 -10   6   5   18.10    5.30
   8  -6  -5   94.29   12.00
  -8   6   5   96.59   11.10
  -6   6   5   41.10    6.90
   4   6  -5    1.50    2.70
   2   6  -5  498.35   38.90
   2   6  -5  558.14   26.40
   2   6  -5  579.94   28.40
   0   6  -5  226.48   19.80
  -2   6  -5   16.00    6.30
  -4   6  -5   70.89   12.20
   6  -6   5   15.40    6.90
  -6   6  -5    7.20    6.30
  11  -7  -5    6.40    4.30
  11   7  -5    4.10    5.10
   9  -7  -5  372.96   23.90
  -9   7   5  411.96   25.00
   7  -7  -5   19.30    5.80
   7   7  -5   19.20    5.60
  -7   7   5   15.40    4.40
   5   7  -5 1453.05   53.49
  -5   7   5 1469.05   52.09
   3   7  -5  391.86   24.90
   3   7  -5  369.16   23.40
  -3   7   5  370.86   22.00
   1   7  -5  117.89   14.00
  -1   7  -5 1035.80   45.20
  -3   7  -5  109.89   14.50
  -5   7  -5  195.78   19.00
  10  -8  -5    0.20    3.20
 -10  -8   5    9.70    6.20
 -10   8   5    9.10    5.70
  10   8  -5    8.50    5.00
   8  -8  -5  625.04   30.40
   8   8  -5  617.74   32.40
  -8   8   5  662.23   33.10
  -6   8   5  300.17   20.20
   6   8  -5  289.37   21.30
   4   8  -5   35.10    8.40
   2   8  -5  927.91   37.50
   0   8  -5  121.89   14.50
  -2   8  -5 1683.13   64.79
   4  -8   5    9.10    6.20
   4   8   5   13.90    6.30
  -4   8  -5    7.10    6.60
   9  -9  -5 1118.59   42.60
  -9  -9   5 1119.99   44.30
  -9   9   5 1048.60   45.40
   9   9  -5 1114.99   44.70
   7  -9  -5   11.80    4.90
  -7  -9   5   24.30    7.20
   7   9  -5    9.20    4.50
  -7   9   5    7.20    4.80
  -5   9   5  371.16   22.50
   5   9  -5  358.16   23.60
   3   9  -5  143.89   15.40
   1   9  -5  486.45   29.70
  -1   9   5  468.85   25.70
   1   9   5  863.41   39.40
  -1   9  -5  871.11   43.20
   3   9   5  288.47   22.20
  -8  10   5  231.28   20.80
  -6 -10   5  154.88   15.70
   6 -10  -5  136.79   15.00
   6  10  -5  123.99   15.60
  -6  10   5  127.89   14.90
   4  10  -5   59.19   13.60
  -4  10   5   58.99    9.90
   2  10  -5  498.25   31.50
   0  10   5   25.80    7.30
   0  10  -5    6.40    7.00
  10   0  -6  669.93   31.10
   8   0  -6   10.60    4.20
   6   0  -6  149.88   12.00
   4   0  -6 2099.09   63.79
   2   0  -6  135.49   12.90
   0   0  -6 1851.21   56.39
  -4   0  -6  307.87   19.80
  -6   0  -6 1013.90   42.20
  13  -1  -6  438.76   26.10
  13   1  -6  442.06   26.90
  11  -1  -6 1139.89   47.90
 -11   1   6 1102.59   47.50
   9  -1  -6  477.95   24.60
  -9   1   6  394.76   24.50
   9   1  -6  498.05   24.90
   7  -1  -6  428.66   21.80
   7   1  -6  411.86   21.40
   5  -1  -6    2.00    2.30
   5   1  -6    0.80    2.20
   3  -1  -6 2702.73   79.29
   3   1  -6 2511.65   78.19
   1   1  -6    1.90    2.10
  -1   1  -6   75.99    9.40
  -3  -1  -6 1271.17   62.29
  -3   1  -6 1409.86   48.30
  -5  -1  -6  126.69   14.20
  -5   1  -6  166.88   14.80
  12  -2  -6  280.87   19.90
 -12   2   6  298.77   22.40
  12   2  -6  259.37   20.40
  10  -2  -6  175.08   15.00
 -10   2   6  245.08   19.70
  10   2  -6  209.08   16.70
   8  -2  -6  157.98   13.20
  -8   2   6  143.49   13.90
   8   2  -6  157.38   14.90
   8   2  -6  131.49   12.90
   6  -2  -6  116.69   10.70
   6   2  -6   99.09   10.00
   4  -2  -6    1.50    1.70
   4   2  -6    0.70    1.60
   2   2  -6  143.19   15.90
   2   2  -6  162.68   13.00
   0  -2  -6  553.74   29.30
   0   2  -6  575.84   32.20
  -2   2  -6  577.44   30.60
  -2   2  -6  644.24   32.20
   4  -2   6    6.20    4.50
  13  -3  -6    5.90    5.80
  13   3  -6    3.00    4.50
  11  -3  -6   29.70    9.10
 -11   3   6   15.80    5.80
  11   3  -6    9.50    4.60
   9  -3  -6    1.30    2.10
  -9   3   6    5.20    3.10
   7   3  -6  180.58   19.50
   7   3  -6  202.58   15.20
   5  -3  -6  103.19   11.00
   5   3  -6  111.69   11.00
   5   3  -6   94.39   13.10
   5   3  -6  101.49   13.30
   3   3  -6    0.60    2.00
   3   3  -6    0.00    3.90
   3   3  -6    1.20    3.10
   1   3  -6   88.69   10.80
   1   3  -6  110.59   13.40
   1   3  -6   86.39   12.60
  -1   3  -6   -0.70    4.80
  -1   3  -6   -0.10    2.10
  -3   3  -6    8.50    6.20
   5  -3   6   -3.70    3.90
  -5  -3  -6    3.20    5.20
  -5   3  -6    5.40    7.30
  12   4  -6   55.69   10.80
 -12   4   6   44.60   10.50
  10  -4  -6  894.81   37.20
 -10   4   6  874.81   40.00
   8  -4  -6   78.39    9.90
  -8   4   6   69.89   10.20
   6  -4  -6   13.00    4.40
   6   4  -6   10.80    4.40
  -6   4   6    4.60    3.30
   6   4  -6    9.70    4.80
   4   4  -6  848.62   35.90
   4   4  -6  782.12   36.00
   4   4  -6  832.82   36.90
   2   4  -6   45.40    8.60
   2   4  -6   76.49   19.10
   2   4  -6   56.99    9.80
   0   4  -6  474.55   25.70
   0   4  -6  508.65   29.60
  -2   4  -6   55.39   19.10
   4  -4   6  177.88   16.00
  -4   4  -6  149.09   16.80
  11  -5  -6  213.68   16.60
 -11   5   6  218.28   19.10
   9  -5  -6   10.50    3.80
  -9  -5   6    7.60    7.00
  -9   5   6   14.20    5.50
   9   5  -6   15.70    5.00
   7   5  -6 1468.25   52.59
   5   5  -6  516.25   26.40
  -5   5   6  505.45   26.30
   5   5  -6  515.35   30.90
   3   5  -6 1357.66   53.19
   3   5  -6 1279.77   48.90
   3   5  -6 1334.77   46.90
   1   5  -6  724.33   32.90
   1   5  -6  738.93   36.70
  -1   5  -6  220.28   20.20
   3  -5   6  442.36   26.50
  -5  -5  -6   12.90    6.90
  10  -6  -6  915.21   42.00
 -10   6   6  842.02   41.10
  10   6  -6  859.71   39.90
  -8   6   6  395.66   23.60
   8   6  -6  373.06   24.50
   6  -6  -6  145.19   13.60
   6   6  -6  142.99   14.80
   4   6  -6 2479.95   82.79
   4   6  -6 2627.44   82.09
  -4   6   6 2623.24   78.69
   2  -6  -6  294.97   31.40
   2   6  -6  311.17   20.50
   2   6  -6  309.47   23.20
   0   6  -6  496.45   32.00
   0   6  -6  538.35   29.40
  -2   6  -6    2.70    5.80
  -4  -6  -6  277.17   19.00
  -4   6  -6  224.58   22.20
   9  -7  -6  168.28   16.30
  -9   7   6  176.88   16.60
   9   7  -6  181.78   17.60
   7  -7  -6  278.17   19.70
   7   7  -6  306.67   21.20
  -7   7   6  315.17   21.70
   5  -7  -6   38.80    7.70
   5   7  -6   43.30   11.80
   5   7  -6   48.70    9.40
   3   7  -6  435.36   28.60
   1   7  -6   39.00   10.40
  -1   7  -6   51.29   11.90
   3  -7   6  120.99   15.70
   3   7   6  119.49   15.00
  -3   7  -6  109.19   19.00
   8  -8  -6   71.19   11.20
  -8   8   6   65.89   10.80
   8   8  -6   69.89   12.60
   6  -8  -6   26.30    7.20
  -6   8   6   22.40    6.30
   6   8  -6   22.30    8.30
   4  -8  -6   61.09    9.90
   4   8  -6   55.29   12.70
  -4   8   6   61.79    9.90
  -2   8   6   41.60    9.00
   2   8  -6   14.00    7.60
   0  -8  -6   25.60    7.90
   0   8  -6   12.30    7.70
   0   8   6   24.10    7.40
  -7  -9   6  143.49   16.00
   5  -9  -6   25.10    6.90
   5   9  -6   32.80   10.10
  -5   9   6   23.30    6.90
   3  -9  -6  100.59   14.10
   3   9  -6  103.49   17.60
   1  -9  -6   79.79   13.60
   1   9  -6   49.99   12.60
 -10   0   7   -0.60    3.00
  10   0  -7    1.90    4.30
   8   0  -7    4.10    3.60
   6   0  -7   -0.70    2.20
   4   0  -7    0.00    1.90
   2   0  -7   -1.40    1.90
  -2   0  -7    1.90    2.70
  11   1  -7   -7.40    4.30
 -11   1   7   -1.30    4.00
   9  -1  -7   63.99    9.80
  -9   1   7   54.49    9.40
  -7  -1   7   51.19    9.90
   7  -1  -7   74.69    9.40
   7   1  -7   62.19    9.10
   5  -1  -7 1055.49   40.20
   5   1  -7 1035.20   40.30
   3  -1  -7   49.70    7.60
   3   1  -7   39.10    6.70
   1   1  -7   85.69   10.60
  -1  -1  -7  262.57   18.70
  -1   1  -7  309.97   18.40
  -3  -1  -7   29.90    8.70
  -3   1  -7   20.90    6.70
  10  -2  -7  159.98   14.90
  10   2  -7  145.19   14.90
   8  -2  -7  652.73   31.40
  -8   2   7  651.73   32.70
   6  -2  -7  609.44   28.80
   6   2  -7  596.34   28.50
   4  -2  -7   83.29   10.30
   4   2  -7   57.69    9.50
   2  -2  -7  703.73   33.30
   2   2  -7  777.72   30.80
   0  -2  -7  253.97   17.40
   0   2  -7  205.98   15.30
  -2  -2  -7  838.82   38.10
  -2   2  -7  827.62   36.50
  11  -3  -7  104.29   13.70
  11   3  -7  131.49   14.40
 -11   3   7  109.79   14.60
   9  -3  -7 1405.96   49.99
   9   3  -7 1389.16   51.89
  -9   3   7 1427.96   53.39
   7  -3  -7    2.10    2.70
   7   3  -7   -1.00    2.90
   5   3  -7  826.92   33.90
   5   3  -7  898.81   35.60
   3  -3  -7  134.49   12.50
   3   3  -7  138.29   16.10
   3   3  -7  140.19   13.00
   1  -3  -7  158.78   13.90
   1   3  -7  162.38   14.00
  -1  -3  -7  886.81   38.20
  -1   3  -7  936.01   39.10
  10  -4  -7   62.79   10.10
 -10   4   7   70.59   11.90
  10   4  -7   73.19   10.20
   8  -4  -7  555.14   29.80
  -8   4   7  627.74   31.40
   8   4  -7  607.54   31.60
   6   4  -7  195.48   17.90
   4  -4  -7   84.79   10.60
   4   4  -7  120.99   12.00
   4   4  -7  112.29   13.40
   2  -4  -7  722.83   33.30
   2   4  -7  698.43   37.30
   0  -4  -7   52.19    7.60
  -2  -4  -7  432.26   27.50
   9  -5  -7   30.40    7.60
  -9   5   7   25.60    7.70
   9   5  -7   21.20    6.30
   7  -5  -7   -3.30    3.10
   7   5  -7    3.90    3.80
  -7   5   7   -1.30    3.40
   5  -5  -7  313.17   19.90
   5   5  -7  286.67   22.10
   3  -5  -7   80.79   10.30
   1  -5  -7  145.29   14.30
  -1  -5  -7  116.99   13.30
   1   5   7  111.39   14.20
  -1   5  -7  136.59   13.70
   8  -6  -7   64.69   10.30
   8   6  -7   66.39   12.70
  -8   6   7   71.29   12.40
   6  -6  -7   52.89    9.30
  -6   6   7   33.50    7.40
   4  -6  -7   47.00    9.10
  -4   6   7   58.49    8.70
   2  -6  -7  137.09   14.30
  -2   6   7  143.59   14.40
   0  -6  -7    1.30    4.70
   0   6  -7   -1.10    5.50
   0   6   7    3.50    5.10
   7   7  -7  108.39   15.70
   5  -7  -7  823.92   36.80
  -5   7   7  757.92   37.50
   3  -7  -7    6.10    5.70
  -3   7   7    1.10    3.60
  -8   0   8   79.09   12.40
   8   0  -8   99.09   14.20
   6   0  -8   54.99    8.70
  -6   0   8   36.30    8.40
   4   0  -8 2357.06   73.69
   2   0  -8   62.69   12.80
   9  -1  -8   20.90    7.60
   7  -1  -8  967.80   38.70
  -7  -1   8  952.00   44.00
   7   1  -8  934.11   39.80
  -7   1   8  912.11   44.40
   5  -1  -8  326.87   21.10
   5   1  -8  362.46   21.90
   3  -1  -8  104.79   12.70
   3   1  -8  135.99   14.10
   8  -2  -8    7.70    5.60
   8   2  -8    8.20    5.30
  -8   2   8    5.20    5.70
   6  -2  -8  123.09   13.30
   6   2  -8  115.49   16.40
   6   2  -8  104.79   13.70
  -6   2   8   88.89   13.40
   4  -2  -8   78.59   12.00
   4   2  -8   97.19   11.30
  -4   2   8   92.29   12.20
   2   2  -8    9.30    5.40
   7  -3  -8   25.20    7.70
  -7   3   8   21.40   11.90
   7   3  -8   14.40    7.20
   5  -3  -8    9.10    5.00
  -5   3   8   -2.10    4.60
  -3   3   8  106.89   15.20
   3   3  -8  144.49   15.80
   0   0   0    0.00    0.00

_computing_structure_solution     'SHELXT 2018/2 (Sheldrick, 2018)'
;
_shelx_hkl_checksum   72300
