# Supplementary material for: Defect-Mediated Diffusion Pathways in Spodumene Accelerate Lithium Transport
Source: ACS Mater Lett. 2025 Sep 8;7(10):3388–93. doi: 10.1021/acsmaterialslett.5c00876 (PMC12505375; doi:10.1021/acsmaterialslett.5c00876)
Supplement: Supplementary file 3 [file tz5c00876_si_003.zip › 2a_sample4/2a_a.lst]

 ++++++++++++++++++++++++++++++++++++++++++++++++++++++++++++++++++++
 +  SHELXTL XLMP CRYSTAL STRUCTURE REFINEMENT -  MULTI-CPU VERSION  +
 +  Copyright(c) Bruker AXS Inc. 1993-2019          Version 2019/3  +
 +  2a_a                        started at 15:06:43 on 10-Feb-2025  +
 ++++++++++++++++++++++++++++++++++++++++++++++++++++++++++++++++++++

 Command line parameters: 2a_a -a50000 -b3000 -c624 -g0 -m0 -t16

 -a sets the approximate maximum number of atoms including hydrogens.
 -b sets the maximum number of full-matrix parameters (not used by CGLS).
 For example -b9000 allows refinement of 1000 anisotropic atoms or 3000
 with BLOC 1. For a 32-bit version, -b times the square root of the
 number of threads should not exceed about 65500. -c sets the reflection
 buffer size. This depends on the CPU cache size but will rarely
 need changing.

 -g sets the number of reflection groups used for calculating R_complete,
 This must be greater than 1 but not greater than the total number of
 reflections for refinement. -m sets the current reflection group number.
 This may not be less than 1 nor greater than the number set by -g. These
 command line flags override other ways of defining free-R reflections.
 The -m value is also used as a seed for the WIGL pseudo-random shifts.

 -t sets the number of threads, otherwise it is set to the apparent
 number of CPUs. For optimal performance on hyperthreading systems,
 -t should be set to a little more than half the number of CPUs;
 e.g. -t4 or -t5 for an Intel i7 processor.

 Running 16 threads on 16 processors

 TITL 2a_a.res in C2/c
     2a_a.res
     created by SHELXL-2019/3 at 15:06:43 on 10-Feb-2025
 REM Old TITL 2a in C2/c
 REM SHELXT solution in C2/c: R1 0.049, Rweak 0.001, Alpha 0.068
 REM <I/s>   0.540 for   27 systematic absences,  Orientation as input
 REM Formula found by SHELXT:  Li O6 Al Si2
  
 CELL  0.7288   9.4440   8.3606   5.2092   90.000  110.257   90.000
 ZERR   4.000   0.0013   0.0011   0.0007    0.000    0.005    0.000
 LATT  7
 SYMM -X, Y, 1/2-Z
 SFAC LI O AL SI
 DISP    Li    0.00035    0.00006         2.26
 DISP    O     0.01151    0.00644        34.18
 DISP    Al    0.06760    0.05471       242.96
 DISP    Si    0.08644    0.07496       328.54
 UNIT 4 24 4 8

 V =      385.87     F(000) =     368.0     Mu =   1.15 mm-1      Cell Wt =      744.40    Rho =  3.203

  
 ACTA
  
 TEMP -173
 SIZE 0.220 0.060 0.020
  
 REM colourless lath
  
 L.S. 10
 BOND
 FMAP 2
 PLAN 20
  
 WGHT      0.1043      0.2010
 FVAR       0.80373
 SI1   4    0.706094    0.406464    0.243052    11.00000    0.00213    0.00148 =
          0.00175   -0.00004    0.00079   -0.00023
 AL2   3    0.500000    0.092889    0.250000    10.50000    0.00207    0.00113 =
          0.00176    0.00000    0.00065    0.00000
 O3    2    0.643445    0.514384    0.439166    11.00000    0.00294    0.00500 =
          0.00303   -0.00185    0.00084    0.00023
 O4    2    0.890406    0.417421    0.358907    11.00000    0.00215    0.00301 =
          0.00317    0.00018    0.00096   -0.00016
 O5    2    0.635347    0.232498    0.199862    11.00000    0.00425    0.00302 =
          0.00466   -0.00038    0.00202   -0.00160
 LI6   1    1.000000    0.226216    0.250000    10.50000    0.00904    0.00847 =
          0.01141    0.00000    0.00429    0.00000
 HKLF 4


 Covalent radii and connectivity table for  2a_a.res in C2/c                                                           
 LI     1.520
 O      0.660
 AL     1.250
 SI     1.170

 Si1 - O5 O3 O3_$9 O4 Li6_$1 Li6
 Al2 - O5_$12 O5 O4_$11 O4_$6 O4_$10 O4_$8 Li6_$6 Li6_$1 Li6_$10
 O3 - Si1 Si1_$3 Li6_$13
 O4 - Si1 Al2_$6 Al2_$5 Li6
 O5 - Si1 Al2 Li6_$1
 Li6 - O4 O4_$2 O3_$8 O3_$7 O5_$4 O5_$1 Si1_$1 Si1_$4 Al2_$6 Al2_$1 Al2_$5 Si1


 Operators for generating equivalent atoms:
 $1   -x+3/2, -y+1/2, -z
 $2   -x+2, y, -z+1/2
 $3   x, -y+1, z+1/2
 $4   x+1/2, -y+1/2, z+1/2
 $5   x+1/2, y+1/2, z
 $6   -x+3/2, -y+1/2, -z+1
 $7   x+1/2, y-1/2, z
 $8   -x+3/2, y-1/2, -z+1/2
 $9   x, -y+1, z-1/2
 $10  x-1/2, y-1/2, z
 $11  x-1/2, -y+1/2, z-1/2
 $12  -x+1, y, -z+1/2
 $13  x-1/2, y+1/2, z

       99  Systematically absent reflections rejected


     2261  Reflections read, of which      99  rejected

 -15 =< h =< 14,    -13 =< k =< 13,     -8 =< l =<  8,   Max. 2-theta =   73.37

        0  Systematic absence violations (I>3sig(I)) before merging

        0  Inconsistent equivalents

      825  Unique reflections, of which       0  suppressed

 R(int) = 0.0245     R(sigma) = 0.0320      Friedel opposites merged

 Maximum memory for data reduction =     1389 /    10063


 Reflection statistics for all twin components combined (TWST 0 set)
 Number of data for d > 0.610A (CIF: max) and d > 0.833A (CIF: full)
 (ignoring systematic absences):
 Unique reflections found (point group)        825     341
 Unique reflections possible (point group)     895     351
 Unique reflections found (Laue group)         825     341
 Unique reflections possible (Laue group)      895     351

 Special position constraints for Al2
 x =  0.5000   z =  0.2500   U23 = 0   U12 = 0   sof = 0.50000   
 Input constraints retained (at least in part) for  sof

 Special position constraints for Li6
 x =  1.0000   z =  0.2500   U23 = 0   U12 = 0   sof = 0.50000   
 Input constraints retained (at least in part) for  sof


 Least-squares cycle   1   Maximum vector length =  623   Memory required =     29 /   1508 /    87819

 wR2 =  0.1462 before cycle   1 for     825 data and     47 /     47 parameters

 GooF = S =     1.109;     Restrained GooF =      1.109 for       0 restraints

 Weight = 1 / [ sigma^2(Fo^2) + ( 0.1043 * P )^2 +   0.20 * P ]   where  P = ( Max ( Fo^2, 0 ) + 2 * Fc^2 ) / 3


     N      value        esd    shift/esd  parameter

     1     0.80373     0.00483     0.001    OSF

 Mean shift/esd =   0.004  Maximum =    -0.015 for  U12 Si1      

 Max. shift = 0.000 A for O3        Max. dU = 0.000 for Al2        


 Least-squares cycle   2   Maximum vector length =  623   Memory required =     29 /   1508 /    87819

 wR2 =  0.1462 before cycle   2 for     825 data and     47 /     47 parameters

 GooF = S =     1.109;     Restrained GooF =      1.109 for       0 restraints

 Weight = 1 / [ sigma^2(Fo^2) + ( 0.1043 * P )^2 +   0.20 * P ]   where  P = ( Max ( Fo^2, 0 ) + 2 * Fc^2 ) / 3


     N      value        esd    shift/esd  parameter

     1     0.80373     0.00483    -0.001    OSF

 Mean shift/esd =   0.001  Maximum =    -0.005 for  U12 Si1      

 Max. shift = 0.000 A for O4        Max. dU = 0.000 for Al2        


 Least-squares cycle   3   Maximum vector length =  623   Memory required =     29 /   1508 /    87819

 wR2 =  0.1462 before cycle   3 for     825 data and     47 /     47 parameters

 GooF = S =     1.109;     Restrained GooF =      1.109 for       0 restraints

 Weight = 1 / [ sigma^2(Fo^2) + ( 0.1043 * P )^2 +   0.20 * P ]   where  P = ( Max ( Fo^2, 0 ) + 2 * Fc^2 ) / 3


     N      value        esd    shift/esd  parameter

     1     0.80373     0.00483     0.000    OSF

 Mean shift/esd =   0.000  Maximum =     0.000 for   x  Si1      

 Max. shift = 0.000 A for O4        Max. dU = 0.000 for Li6        


 Least-squares cycle   4   Maximum vector length =  623   Memory required =     29 /   1508 /    87819

 wR2 =  0.1462 before cycle   4 for     825 data and     47 /     47 parameters

 GooF = S =     1.109;     Restrained GooF =      1.109 for       0 restraints

 Weight = 1 / [ sigma^2(Fo^2) + ( 0.1043 * P )^2 +   0.20 * P ]   where  P = ( Max ( Fo^2, 0 ) + 2 * Fc^2 ) / 3


     N      value        esd    shift/esd  parameter

     1     0.80373     0.00483     0.000    OSF

 Mean shift/esd =   0.000  Maximum =     0.000 for   x  Si1      

 Max. shift = 0.000 A for O3        Max. dU = 0.000 for O4         


 Least-squares cycle   5   Maximum vector length =  623   Memory required =     29 /   1508 /    87819

 wR2 =  0.1462 before cycle   5 for     825 data and     47 /     47 parameters

 GooF = S =     1.109;     Restrained GooF =      1.109 for       0 restraints

 Weight = 1 / [ sigma^2(Fo^2) + ( 0.1043 * P )^2 +   0.20 * P ]   where  P = ( Max ( Fo^2, 0 ) + 2 * Fc^2 ) / 3


     N      value        esd    shift/esd  parameter

     1     0.80373     0.00483     0.000    OSF

 Mean shift/esd =   0.000  Maximum =     0.000 for   x  Si1      

 Max. shift = 0.000 A for O3        Max. dU = 0.000 for O5         


 Least-squares cycle   6   Maximum vector length =  623   Memory required =     29 /   1508 /    87819

 wR2 =  0.1462 before cycle   6 for     825 data and     47 /     47 parameters

 GooF = S =     1.109;     Restrained GooF =      1.109 for       0 restraints

 Weight = 1 / [ sigma^2(Fo^2) + ( 0.1043 * P )^2 +   0.20 * P ]   where  P = ( Max ( Fo^2, 0 ) + 2 * Fc^2 ) / 3


     N      value        esd    shift/esd  parameter

     1     0.80373     0.00483     0.000    OSF

 Mean shift/esd =   0.000  Maximum =     0.000 for   x  Si1      

 Max. shift = 0.000 A for O3        Max. dU = 0.000 for Li6        


 Least-squares cycle   7   Maximum vector length =  623   Memory required =     29 /   1508 /    87819

 wR2 =  0.1462 before cycle   7 for     825 data and     47 /     47 parameters

 GooF = S =     1.109;     Restrained GooF =      1.109 for       0 restraints

 Weight = 1 / [ sigma^2(Fo^2) + ( 0.1043 * P )^2 +   0.20 * P ]   where  P = ( Max ( Fo^2, 0 ) + 2 * Fc^2 ) / 3


     N      value        esd    shift/esd  parameter

     1     0.80373     0.00483     0.000    OSF

 Mean shift/esd =   0.000  Maximum =     0.000 for   x  Si1      

 Max. shift = 0.000 A for O3        Max. dU = 0.000 for Li6        


 Least-squares cycle   8   Maximum vector length =  623   Memory required =     29 /   1508 /    87819

 wR2 =  0.1462 before cycle   8 for     825 data and     47 /     47 parameters

 GooF = S =     1.109;     Restrained GooF =      1.109 for       0 restraints

 Weight = 1 / [ sigma^2(Fo^2) + ( 0.1043 * P )^2 +   0.20 * P ]   where  P = ( Max ( Fo^2, 0 ) + 2 * Fc^2 ) / 3


     N      value        esd    shift/esd  parameter

     1     0.80373     0.00483     0.000    OSF

 Mean shift/esd =   0.000  Maximum =     0.000 for   x  Si1      

 Max. shift = 0.000 A for O3        Max. dU = 0.000 for O3         


 Least-squares cycle   9   Maximum vector length =  623   Memory required =     29 /   1508 /    87819

 wR2 =  0.1462 before cycle   9 for     825 data and     47 /     47 parameters

 GooF = S =     1.109;     Restrained GooF =      1.109 for       0 restraints

 Weight = 1 / [ sigma^2(Fo^2) + ( 0.1043 * P )^2 +   0.20 * P ]   where  P = ( Max ( Fo^2, 0 ) + 2 * Fc^2 ) / 3


     N      value        esd    shift/esd  parameter

     1     0.80373     0.00483     0.000    OSF

 Mean shift/esd =   0.000  Maximum =     0.000 for   x  Si1      

 Max. shift = 0.000 A for O3        Max. dU = 0.000 for Li6        


 Least-squares cycle  10   Maximum vector length =  623   Memory required =     29 /   1508 /    87819

 wR2 =  0.1462 before cycle  10 for     825 data and     47 /     47 parameters

 GooF = S =     1.109;     Restrained GooF =      1.109 for       0 restraints

 Weight = 1 / [ sigma^2(Fo^2) + ( 0.1043 * P )^2 +   0.20 * P ]   where  P = ( Max ( Fo^2, 0 ) + 2 * Fc^2 ) / 3


     N      value        esd    shift/esd  parameter

     1     0.80373     0.00483     0.000    OSF

 Mean shift/esd =   0.000  Maximum =     0.000 for   x  Si1      

 Max. shift = 0.000 A for O3        Max. dU = 0.000 for Li6        


 Largest correlation matrix elements

     0.618 U33 Al2 / U33 Si1                 0.588 U11 Si1 / OSF                     0.532 U13 O3 / U33 O3
     0.605 U22 Al2 / U22 Si1                 0.587 U22 Si1 / OSF                     0.506 U13 Li6 / U33 Li6
     0.603 U11 Al2 / U11 Si1                 0.580 U13 O5 / U33 O5
     0.591 U33 Si1 / OSF                     0.539 U13 Al2 / U13 Si1


  2a_a.res in C2/c                                                           

 ATOM           x        y        z         sof        U11      U22      U33      U23      U13      U12       Ueq

 Si1         0.70609  0.40646  0.24305    1.00000    0.00213  0.00148  0.00175 -0.00004  0.00079 -0.00023   0.00176
   0.00098   0.00005  0.00005  0.00010    0.00000    0.00029  0.00029  0.00029  0.00012  0.00019  0.00012   0.00020

 Al2         0.50000  0.09289  0.25000    0.50000    0.00207  0.00113  0.00176  0.00000  0.00065  0.00000   0.00165
   0.00070   0.00000  0.00008  0.00000    0.00000    0.00039  0.00038  0.00040  0.00000  0.00028  0.00000   0.00023

 O3          0.64344  0.51438  0.43917    1.00000    0.00294  0.00500  0.00303 -0.00185  0.00084  0.00023   0.00371
   0.00242   0.00013  0.00016  0.00025    0.00000    0.00050  0.00052  0.00054  0.00040  0.00039  0.00037   0.00026

 O4          0.89041  0.41742  0.35891    1.00000    0.00215  0.00300  0.00317  0.00018  0.00096 -0.00016   0.00276
   0.00256   0.00014  0.00015  0.00026    0.00000    0.00054  0.00055  0.00056  0.00034  0.00042  0.00035   0.00027

 O5          0.63535  0.23250  0.19986    1.00000    0.00425  0.00302  0.00466 -0.00038  0.00202 -0.00160   0.00385
   0.00250   0.00014  0.00015  0.00026    0.00000    0.00050  0.00051  0.00056  0.00038  0.00043  0.00038   0.00027

 Li6         1.00000  0.22622  0.25000    0.50000    0.00904  0.00847  0.01141  0.00000  0.00429  0.00000   0.00944
   0.00534   0.00000  0.00064  0.00000    0.00000    0.00204  0.00214  0.00231  0.00000  0.00176  0.00000   0.00090


 Final Structure Factor Calculation for  2a_a.res in C2/c                                                           

 Total number of l.s. parameters =    47  Maximum vector length =  623   Memory required =     29 /   1461 /    28035

 wR2 =  0.1462 before cycle  11 for     825 data and      0 /     47 parameters

 GooF = S =     1.109;     Restrained GooF =      1.109 for       0 restraints

 Weight = 1 / [ sigma^2(Fo^2) + ( 0.1043 * P )^2 +   0.20 * P ]   where  P = ( Max ( Fo^2, 0 ) + 2 * Fc^2 ) / 3

 wR2 = 0.1462, GooF = S = 1.109, Restrained GooF = 1.109 for all data
 R1 = 0.0469 for 734 Fo > 4sig(Fo) and 0.0502 for all 825 data

 Occupancy sum of asymmetric unit =     5.00 for non-hydrogen and     0.00 for H and D atoms


 Principal mean square atomic displacements U

   0.0022   0.0017   0.0014   Si1  
   0.0021   0.0018   0.0011   Al2  
   0.0064   0.0029   0.0018   O3  
   0.0033   0.0029   0.0020   O4  
   0.0055   0.0043   0.0018   O5  
   0.0115   0.0085   0.0084   Li6  

     0  atoms may be split and     0  atoms NPD


 Analysis of variance for reflections employed in refinement      K = Mean[Fo^2] / Mean[Fc^2]  for group


 Fc/Fc(max)       0.000    0.025    0.046    0.074    0.101    0.129    0.174    0.224    0.299    0.391    1.000

 Number in group        83.      86.      81.      80.      83.      83.      83.      82.      81.      83.

            GooF      0.739    1.033    1.572    1.184    0.876    1.211    0.932    1.018    1.049    1.271

             K        1.086    0.979    1.066    1.013    1.004    1.033    0.999    1.033    0.996    0.990


 Resolution(A)    0.61     0.64     0.67     0.70     0.74     0.78     0.85     0.92     1.05     1.32     inf

 Number in group        85.      81.      83.      83.      83.      80.      82.      85.      80.      83.

            GooF      1.134    1.029    0.928    0.958    0.743    0.879    1.032    1.171    1.129    1.767

             K        1.046    1.036    1.011    0.997    1.015    1.008    1.069    0.965    0.943    1.017

             R1       0.077    0.065    0.050    0.051    0.042    0.049    0.046    0.053    0.046    0.041


 Recommended weighting scheme:  WGHT    0.1043    0.2010


 Most Disagreeable Reflections (* if suppressed or used for Rfree).
 Error/esd is calculated as sqrt(wD^2/<wD^2>) where w is given by the weight
 formula, D = Fo^2-Fc^2 and <> refers to the average over all reflections.

     h   k   l          Fo^2          Fc^2    Error/esd  Fc/Fc(max)  Resolution(A)

     1   3   1        103.29         39.38       7.58       0.050       2.24
    -3   1   2        133.05         60.97       6.45       0.063       2.23
    -6   6   2       1725.28       4090.79       6.25       0.514       1.03
    -2   4   4         31.12         86.95       4.60       0.075       1.10
    -1   1   2         35.07         18.51       4.08       0.035       2.48
     4  12   2        814.66        427.57       3.90       0.166       0.63
    -3   1   6       4039.39       2601.84       3.76       0.410       0.86
     0   4   0        175.92        270.36       3.33       0.132       2.09
     2   2   1       2339.76       3405.09       3.06       0.469       2.34
     0   2   2        548.34        392.51       3.02       0.159       2.11
   -12   8   3       2946.56       2074.85       2.95       0.366       0.63
    -2   8   5       1436.44       2080.25       2.93       0.366       0.73
     0   4   7         80.79        133.31       2.78       0.093       0.66
   -10   4   2       1614.14       1162.72       2.76       0.274       0.86
    -6   0   4       4643.36       6378.26       2.63       0.641       1.16
     2   0   2        455.08        337.64       2.62       0.148       1.88
    -4   0   8       3648.83       2705.67       2.61       0.418       0.65
    -8   4   2         24.15         45.06       2.51       0.054       1.02
    -2   2   4        330.80        444.49       2.37       0.169       1.24
     2   4   6         85.75        170.98       2.36       0.105       0.71
    -5   3   7       1335.35       1794.40       2.36       0.340       0.72
    -3  13   2        192.25        305.06       2.35       0.140       0.62
     3   3   1         51.26         36.67       2.35       0.049       1.73
     6   6   2        119.03         74.33       2.28       0.069       0.87
    -2   4   7       1102.54        845.87       2.26       0.234       0.69
     3   5   6        684.79        510.45       2.22       0.181       0.66
     6   0   6       1569.56       1205.01       2.20       0.279       0.63
     7   1   0       1717.49       2231.21       2.17       0.379       1.25
     4   2   1        192.52        149.11       2.17       0.098       1.65
     8   0   0       1271.90       1654.65       2.14       0.327       1.11
     2   4   2         31.67         22.34       2.12       0.038       1.40
    -9   5   2         84.04        123.18       2.12       0.089       0.89
   -11   7   1          9.91         25.43       2.10       0.041       0.69
    -2   6   2       3616.52       4635.99       2.08       0.547       1.22
   -10   6   6       1350.72       1071.80       2.03       0.263       0.65
    -2   2   2        710.67        567.43       2.02       0.191       2.17
     7   5   2       1196.98        937.68       1.99       0.246       0.85
     3   7   2       2348.92       1878.37       1.93       0.348       0.96
     3   7   3        123.36        175.39       1.92       0.106       0.87
    -1  11   3         56.73         33.86       1.89       0.047       0.69
    -6   4   3        106.33        136.34       1.88       0.094       1.13
    -7   3   4        299.97        238.74       1.86       0.124       1.01
     1   1   4        400.44        501.20       1.85       0.180       1.15
    -9   9   4         81.30         58.96       1.78       0.062       0.66
    -4   4   7        164.46        214.73       1.76       0.118       0.70
     0   6   4       3129.48       2571.81       1.74       0.407       0.92
    -3   5   7        125.07         88.61       1.73       0.076       0.68
     3   3   0       1099.86        908.88       1.71       0.242       2.03
   -11   7   4         17.49         32.62       1.69       0.046       0.67
    -4   2   8        139.86        108.97       1.68       0.084       0.64


 Bond lengths and angles

 Si1 -           Distance        Angles
 O5        1.5838 (0.0014) 
 O3        1.6206 (0.0013)  111.88 (0.07)
 O3_$9     1.6265 (0.0013)  104.00 (0.07) 107.33 (0.05)
 O4        1.6355 (0.0014)  116.52 (0.07) 108.08 (0.07) 108.56 (0.07)
 Li6_$1    2.8555 (0.0022)   52.61 (0.11) 119.96 (0.07)  51.51 (0.10) 131.34 (0.06)
 Li6       3.1475 (0.0026)   83.62 (0.09) 140.56 (0.06) 103.19 (0.06)  36.96 (0.09)  98.52 (0.02)
                 Si1             O5            O3            O3_$9         O4            Li6_$1       

 Al2 -           Distance        Angles
 O5_$12    1.8154 (0.0013) 
 O5        1.8154 (0.0013)   99.97 (0.09)
 O4_$11    1.9414 (0.0013)   91.91 (0.06)  91.36 (0.06)
 O4_$6     1.9414 (0.0013)   91.36 (0.06)  91.91 (0.06) 174.91 (0.08)
 O4_$10    1.9879 (0.0013)   88.36 (0.05) 167.86 (0.06)  97.22 (0.05)  78.98 (0.06)
 O4_$8     1.9879 (0.0013)  167.86 (0.06)  88.36 (0.05)  78.98 (0.06)  97.22 (0.05)  84.88 (0.08)
 Li6_$6    3.0118 (0.0026)   48.85 (0.06)  90.71 (0.08) 140.37 (0.06)  43.48 (0.07)  88.16 (0.08) 140.65 (0.07)
 Li6_$1    3.0118 (0.0026)   90.71 (0.08)  48.85 (0.06)  43.48 (0.07) 140.37 (0.06) 140.65 (0.07)  88.16 (0.08) 119.72 (0.17)
 Li6_$10   3.0656 (0.0056)  130.01 (0.04) 130.01 (0.04)  87.46 (0.04)  87.46 (0.04)  42.44 (0.04)  42.44 (0.04) 120.14 (0.09)
                 Al2             O5_$12        O5            O4_$11        O4_$6         O4_$10        O4_$8         Li6_$6       

 O3 -            Distance        Angles
 Si1       1.6206 (0.0013) 
 Si1_$3    1.6264 (0.0013)  138.67 (0.09)
 Li6_$13   2.2402 (0.0044)  117.39 (0.07)  93.86 (0.09)
                 O3              Si1           Si1_$3       

 O4 -            Distance        Angles
 Si1       1.6355 (0.0014) 
 Al2_$6    1.9414 (0.0013)  119.82 (0.07)
 Al2_$5    1.9879 (0.0013)  121.92 (0.07) 101.02 (0.06)
 Li6       2.0869 (0.0043)  114.92 (0.09)  96.71 (0.06)  97.55 (0.11)
                 O4              Si1           Al2_$6        Al2_$5       

 O5 -            Distance        Angles
 Si1       1.5838 (0.0014) 
 Al2       1.8154 (0.0013)  148.59 (0.09)
 Li6_$1    2.2738 (0.0016)   93.78 (0.14)  94.20 (0.10)
                 O5              Si1           Al2          

 Li6 -           Distance        Angles
 O4        2.0869 (0.0043) 
 O4_$2     2.0869 (0.0043)   80.01 (0.20)
 O3_$8     2.2402 (0.0044)  116.35 (0.05) 140.11 (0.05)
 O3_$7     2.2402 (0.0044)  140.11 (0.05) 116.35 (0.05)  75.52 (0.18)
 O5_$4     2.2738 (0.0016)   76.01 (0.11)  90.52 (0.13) 127.73 (0.18)  68.17 (0.07)
 O5_$1     2.2738 (0.0016)   90.52 (0.13)  76.01 (0.11)  68.17 (0.07) 127.73 (0.18) 162.54 (0.27)
 Si1_$1    2.8555 (0.0022)  107.12 (0.06) 107.51 (0.06)  34.63 (0.04) 102.04 (0.18) 161.96 (0.18)  33.60 (0.05)
 Si1_$4    2.8555 (0.0022)  107.51 (0.06) 107.12 (0.06) 102.04 (0.18)  34.63 (0.04)  33.60 (0.05) 161.96 (0.18) 134.28 (0.20)
 Al2_$6    3.0119 (0.0026)   39.80 (0.05)  89.94 (0.15) 126.61 (0.06) 101.40 (0.04)  36.95 (0.06) 130.29 (0.17) 140.25 (0.04)
 Al2_$1    3.0119 (0.0026)   89.94 (0.15)  39.80 (0.05) 101.40 (0.04) 126.61 (0.06) 130.29 (0.17)  36.95 (0.06)  67.75 (0.02)
 Al2_$5    3.0656 (0.0056)   40.00 (0.10)  40.00 (0.10) 142.24 (0.09) 142.24 (0.09)  81.27 (0.14)  81.27 (0.14) 112.86 (0.10)
 Si1       3.1475 (0.0026)   28.11 (0.04)  98.54 (0.17)  88.68 (0.03) 141.27 (0.10)  96.78 (0.09)  74.73 (0.07)  81.48 (0.02)
                 Li6             O4            O4_$2         O3_$8         O3_$7         O5_$4         O5_$1         Si1_$1       


 FMAP and GRID set by program

 FMAP   2   3  12
 GRID    -2.778  -1  -2     2.778   1   2

 R1 =  0.0502 for    825 unique reflections after merging for Fourier


 Electron density synthesis with coefficients Fo-Fc

 Highest peak    0.96  at  0.1501  0.0169  0.0875  [  0.80 A from O3 ]
 Deepest hole   -1.03  at  0.1409  0.9103  0.1771  [  0.59 A from SI1 ]


 Fourier peaks appended to .res file

              x       y       z       sof     U      Peak   Distances to nearest atoms (including eq.)

 Q1    1   0.6501  0.4831  0.5875   1.00000  0.05    0.96   0.80 O3^a  1.22 SI1  1.85 O3^a  2.14 SI1
 Q2    1   0.6432  0.3264  0.1885   1.00000  0.05    0.96   0.79 O5  0.87 SI1  1.86 O3^a  2.04 O3^a
 Q3    1   0.5354  0.3452  0.3906   1.00000  0.05    0.94   1.71 O3^a  1.78 O5  1.85 O5  2.08 SI1
 Q4    1   0.5510  0.2405  0.1599   1.00000  0.05    0.88   0.75 O5  1.46 AL2  1.95 SI1  2.04 LI6
 Q5    1   0.7981  0.4442  0.3127   1.00000  0.05    0.87   0.85 O4  0.88 SI1  1.89 O3^a  2.02 O3^a
 Q6    1   0.6335  0.5943  0.4067   1.00000  0.05    0.80   0.69 O3^a  1.65 SI1  1.66 LI6  2.02 SI1
 Q7    1   0.9012  0.3165  0.3776   1.00000  0.05    0.76   0.85 O4  1.52 LI6  1.89 SI1  1.99 AL2
 Q8    1   0.9029  0.4497  0.1907   1.00000  0.05    0.75   0.96 O4  1.47 AL2  2.00 SI1  2.02 O4
 Q9    1   0.9492  0.4584  0.3565   1.00000  0.05    0.74   0.66 O4  1.41 AL2  1.98 AL2  2.00 O4
 Q10   1   0.6587  0.5228  0.3379   1.00000  0.05    0.74   0.60 O3^a  1.24 SI1  2.06 O3^a  2.09 SI1
 Q11   1   0.5336  0.4570  0.3569   1.00000  0.05    0.73   1.09 O3^a  1.90 O3^a  1.96 SI1  2.18 SI1
 Q12   1   0.6888  0.0908  0.0330   1.00000  0.05    0.70   1.65 O5  1.67 O3^a  1.81 O4  1.92 O4
 Q13   1   0.9617  0.3401  0.1082   1.00000  0.05    0.67   1.18 LI6  1.49 O4  1.66 O5  1.78 O4
 Q14   1   0.8151  0.3715  0.3013   1.00000  0.05    0.65   0.77 O4  1.01 SI1  1.97 O5  2.22 LI6
 Q15   1   0.6640  0.4214  0.4439   1.00000  0.05    0.64   0.80 O3^a  1.25 SI1  1.99 O5  2.06 SI1
 Q16   1   0.7829  0.4750  0.6390   1.00000  0.05    0.64   1.41 O3^a  1.44 SI1  1.53 O4  1.97 O5
 Q17   1   0.5931  0.2270  0.3048   1.00000  0.05    0.63   0.78 O5  1.39 AL2  1.93 SI1  2.09 O4
 Q18   1   0.7160  0.6588  0.3646   1.00000  0.05    0.62   1.50 O3^a  1.67 O5  2.00 LI6  2.08 SI1
 Q19   1   0.7391  0.2367  0.2447   1.00000  0.05    0.61   0.93 O5  1.45 SI1  2.02 O4  2.46 LI6
 Q20   1   0.8839  0.4051  0.5745   1.00000  0.05    0.61   1.15 O4  1.16 AL2  1.70 O5  1.95 SI1

 Shortest distances between peaks (including symmetry equivalents)

      5  14  0.64      4  17  0.73      6  10  0.77      8   9  0.82      7  14  0.90      3  11  0.95      1  15  0.95
     10  15  1.00      6  18  1.03     12  18  1.04     18  19  1.05     11  11  1.07      2   4  1.10      5  16  1.10
      2  19  1.13      3   4  1.16      1  16  1.19     11  15  1.19      2  17  1.22      8  13  1.22      8  12  1.23
      8  16  1.24     10  18  1.25     17  20  1.25     16  20  1.26      9  13  1.27      1  10  1.28      3  17  1.28
      7  13  1.29      7   9  1.29      1   6  1.29     15  16  1.31     14  19  1.31      3  15  1.31      7  20  1.32
      8  14  1.33      1  11  1.34     10  11  1.34      8  20  1.34      5   8  1.35      5  20  1.36      5   9  1.37
      1  10  1.37     14  20  1.37      3   3  1.38      9  14  1.40     13  13  1.40      5   7  1.40     12  16  1.41
      4  17  1.44      5  12  1.45      6  11  1.45      6  15  1.47     12  13  1.47     10  12  1.48      7   8  1.48
      8   9  1.50      2  15  1.50     14  16  1.51      5  10  1.52      4  13  1.52     17  19  1.52      9  20  1.53
      3   4  1.53      3  11  1.54      4   4  1.56      2  14  1.57      2   6  1.58      7  19  1.59      6  12  1.60
      2   3  1.60      1   5  1.60     12  19  1.60      3  17  1.62      8  13  1.63      9   9  1.63      5  15  1.64
     10  16  1.65     17  17  1.65      9  13  1.66      1   3  1.67      4  19  1.68      7  17  1.68      9  16  1.68
      1   2  1.69      2   5  1.69      7  13  1.70      9   9  1.70      2   3  1.71     12  20  1.71      4   7  1.72
      8   8  1.72     12  16  1.73     12  14  1.76      3   7  1.77      5  16  1.77      4  20  1.78      9  20  1.79
      2  10  1.80      1  18  1.80      6  16  1.81     15  17  1.81     10  16  1.81      5  19  1.82     10  11  1.83
      1   6  1.84     14  15  1.87      5  12  1.87      9  20  1.88     16  18  1.88      7  18  1.89     16  19  1.91
      2  11  1.91      4  20  1.92      1  11  1.92      2  11  1.94      9  12  1.94     11  11  1.95     15  20  1.95
     14  18  1.95     12  15  1.96      3  10  1.96      4  11  1.97      1  15  1.98      1  14  1.99     13  14  1.99
     11  15  2.00     10  14  2.00      5  18  2.01     13  14  2.01      2  18  2.02     16  17  2.02     18  18  2.02
     12  14  2.03      2  18  2.03      6  19  2.04      9  12  2.04     16  18  2.04      1  12  2.04     15  19  2.05
      6  11  2.05     11  17  2.05      2  13  2.06     13  20  2.07      4  12  2.07      5   8  2.07     14  16  2.08
      8   9  2.08      1  18  2.10     19  20  2.10     14  17  2.10      8  20  2.10     18  19  2.10     13  17  2.11
      9  13  2.11      4  11  2.11     15  19  2.11      5  20  2.12     15  18  2.12      1  11  2.12     10  15  2.12
      1  12  2.13      4  15  2.13     10  19  2.14      1  19  2.15      7  12  2.15     14  18  2.15      9  12  2.17
      3  13  2.17      3  15  2.17      5   6  2.17      8  18  2.18     15  18  2.18      5   6  2.18      2  16  2.19
      6  14  2.19      7  16  2.21      5  15  2.21      6  19  2.21      3  20  2.21     17  20  2.22     13  18  2.23
      2  12  2.23      4   6  2.23     13  19  2.23      6  13  2.23     12  17  2.24     13  20  2.24      8  12  2.25
      3   6  2.25      2  10  2.27      4   9  2.27     11  17  2.27      3   6  2.27     19  20  2.28     10  20  2.28
      7   8  2.29      2   7  2.29      1   3  2.30     13  18  2.30      8  20  2.31     12  19  2.31     11  16  2.31
      8  17  2.32     12  18  2.32     20  20  2.32      1  20  2.33      1   8  2.33      5  13  2.33      6   7  2.33
      5  13  2.33     13  16  2.33     17  18  2.34      3  10  2.34      3  11  2.34      4   7  2.34      1   5  2.34
      2   4  2.35      4  18  2.35      6  11  2.35     17  19  2.35      5  18  2.35      2  20  2.36     16  20  2.36
      4   9  2.36      7  17  2.36      2  12  2.37      7  15  2.37     12  20  2.37      1  11  2.37      6  16  2.37
     10  11  2.38      5  17  2.38      4  16  2.38      5  10  2.38      9  17  2.38      6  10  2.38     13  17  2.39
      2  17  2.39     11  18  2.40     15  16  2.40      3  19  2.41      8  10  2.41      8   9  2.41     14  20  2.42
      8  14  2.42     14  17  2.42      8  15  2.43      7  16  2.43      4  15  2.44      8  19  2.44      1   2  2.44
      7   9  2.47      3  18  2.47      2  11  2.47      7   9  2.47      3  19  2.47      3  10  2.47      5  19  2.47
      9  17  2.48      6   6  2.48      6   8  2.49      3  16  2.49      9  16  2.50      2  15  2.51      3  14  2.51
     10  14  2.51      5  13  2.52      1  19  2.53      2   6  2.53      6  15  2.53     15  17  2.54     16  19  2.54
      7  15  2.54      4  14  2.54     10  17  2.54      7   8  2.54      7  12  2.54      4   8  2.54      2  20  2.54
      5   9  2.55      5  18  2.55      1  17  2.55      6  18  2.56     12  13  2.56      1   4  2.57      1   7  2.57
      4   8  2.57      2  16  2.58     14  15  2.58      9  16  2.58      4  14  2.59      5  11  2.59     13  19  2.59
      2   7  2.59     18  20  2.60      3  19  2.60     10  19  2.61      4  10  2.61      1   1  2.62      9  19  2.63
      1   3  2.63     10  10  2.63      7  11  2.63     11  15  2.63     19  19  2.64     16  16  2.64      7   7  2.64
     14  18  2.64      5  17  2.64     18  20  2.65      8  18  2.65      2   8  2.66      7  12  2.67      1  14  2.67
      6  14  2.67      1   1  2.68      4  18  2.68      6  10  2.68      7  10  2.68      2  16  2.69      9  17  2.69
      6  17  2.69     13  16  2.69      8  12  2.69      8  19  2.70      9   9  2.70      8  13  2.70     11  11  2.70
      6  14  2.71      2   7  2.71      6  12  2.72      9  14  2.72     11  12  2.72      6  20  2.72      9  14  2.73
      1   9  2.73      8  14  2.73      5  17  2.73      8   8  2.74      8  10  2.74      3  20  2.74      9  17  2.74
     14  19  2.74      6  13  2.74      3   6  2.75      1   3  2.75     14  15  2.76     13  18  2.76      7  19  2.76
     15  20  2.76      9  10  2.76      1   6  2.77      5   5  2.77      1   4  2.77      4   5  2.77      3   5  2.78
      9  18  2.78     13  20  2.78     12  14  2.78     13  16  2.78      7  20  2.78     16  19  2.79     13  19  2.80
     11  18  2.80     10  11  2.80      1  17  2.80      2  12  2.81     10  10  2.82      7  10  2.82      5   9  2.82
     13  20  2.82      4  13  2.83      8  19  2.83     10  19  2.83      5   8  2.83      8  20  2.83     15  17  2.84
      4   8  2.84      4   5  2.84      6   7  2.84      3   9  2.84      4   8  2.84      3  14  2.84      8  18  2.85
      6  11  2.85      2  15  2.85      8  16  2.86     11  14  2.86      9  19  2.86      8  17  2.87      4   9  2.87
      1   7  2.87     11  19  2.88      5  19  2.88      1  20  2.88      7  12  2.88      1  17  2.89      2  19  2.89
      4   5  2.89      3  10  2.89     16  17  2.90      9  15  2.90      7  17  2.90      5  11  2.91     11  19  2.91
      9  18  2.91      1   4  2.92     15  15  2.92      8  13  2.92     16  19  2.92     12  17  2.92      2   9  2.93
      5  14  2.93      2  18  2.93      8  16  2.94     10  13  2.94     10  12  2.94      3  11  2.94      6   7  2.94
      5  11  2.95     10  13  2.95      4  19  2.95      1   2  2.95      4  11  2.96     13  14  2.96      6  13  2.96
     12  20  2.96     10  20  2.96      9  18  2.96     12  12  2.97      2   8  2.97      2  15  2.98      7  16  2.98
     18  20  2.98      9  15  2.98     17  17  2.98      8  17  2.99     10  19  2.99      2   2  2.99      8  15  2.99
      4  10  2.99     11  13  2.99      3   3  3.00      4  19  3.00


 Time profile in seconds
 -----------------------

      0.00: Read and process instructions
      0.00: Fit rigid groups
      0.01: Interpret restraints etc.
      0.00: Generate connectivity array
      0.00: Analyse DFIX and DANG restraints
      0.00: Analyse SAME, SADI and NCSY restraints
      0.00: Generate CHIV restraints
      0.00: Check if bonds in residues restrained
      0.00: Generate DELU and RIGU restraints
      0.00: Generate SIMU restraints
      0.00: Generate ISOR restraints
      0.00: Analyse electron density
      0.00: Analyse other restraints etc.
      0.00: Read intensity data, sort/merge etc.
      0.00: Set up constraints
      0.00: OSF, H-atoms from difference map
      0.01: Set up l.s. refinement
      0.00: Generate idealized H-atoms
      0.03: Structure factors and derivatives
      0.00: Sum l.s. matrices
      0.00: Generate and apply antibumping restraints
      0.02: Apply other restraints
      0.01: Solve l.s. equations
      0.00: Generate HTAB table
      0.09: Other dependent quantities, CIF, tables
      0.00: Analysis of variance
      0.01: Merge reflections for Fourier and .fcf
      0.00: Fourier summations
      0.00: Peaksearch
      0.02: Analyse peaklist

 ** WARNING: These times are only approximate for multiple threads.
             To get better estimates run with -t1 **

   Please cite: G.M. Sheldrick (2015) "Crystal structure refinement with
   SHELXL", Acta Cryst., C71, 3-8 (Open Access) if SHELXL proves useful.

 +++++++++++++++++++++++++++++++++++++++++++++++++++++++++++++++++++++++++++++
 +  2a_a          finished at 15:06:44   Total elapsed time:      0.19 secs  +
 +++++++++++++++++++++++++++++++++++++++++++++++++++++++++++++++++++++++++++++
